# Supplementary material for: A new method for predicting essential proteins based on participation degree in protein complex and subgraph density
Source: PLoS One. 2018 Jun 12;13(6):e0198998. doi: 10.1371/journal.pone.0198998 (PMC5997351; doi:10.1371/journal.pone.0198998)
Supplement: S1 Excel — (XLSX) [file pone.0198998.s001.xlsx]

## Sheet: Sheet1
YAL001C'
YAL003W'
YAL012W'
YAL025C'
YAL032C'
YAL033W'
YAL034C-B'
YAL034W-A'
YAL035C-A'
YAL035W'
YAL038W'
YAL041W'
YAL043C'
YAR007C'
YAR008W'
YAR019C'
YBL003C'
YBL004W'
YBL014C'
YBL018C'
YBL020W'
YBL023C'
YBL026W'
YBL030C'
YBL034C'
YBL035C'
YBL040C'
YBL041W'
YBL050W'
YBL073W'
YBL074C'
YBL076C'
YBL077W'
YBL084C'
YBL092W'
YBL097W'
YBL102W'
YBL105C'
YBR002C'
YBR004C'
YBR009C'
YBR011C'
YBR024W'
YBR029C'
YBR038W'
YBR049C'
YBR055C'
YBR058C-A'
YBR060C'
YBR070C'
YBR079C'
YBR080C'
YBR087W'
YBR088C'
YBR089C-A'
YBR089W'
YBR091C'
YBR102C'
YBR106W'
YBR109C'
YBR110W'
YBR112C'
YBR121C'
YBR123C'
YBR124W'
YBR135W'
YBR136W'
YBR140C'
YBR142W'
YBR143C'
YBR152W'
YBR153W'
YBR154C'
YBR155W'
YBR158W'
YBR160W'
YBR167C'
YBR168W'
YBR190W'
YBR192W'
YBR193C'
YBR196C'
YBR198C'
YBR200W'
YBR202W'
YBR211C'
YBR233W-A'
YBR234C'
YBR236C'
YBR237W'
YBR243C'
YBR247C'
YBR252W'
YBR253W'
YBR254C'
YBR256C'
YBR257W'
YBR265W'
YCL003W'
YCL004W'
YCL017C'
YCL028W'
YCL031C'
YCL041C'
YCL043C'
YCL052C'
YCL053C'
YCL054W'
YCL059C'
YCL067C'
YCR012W'
YCR013C'
YCR035C'
YCR039C'
YCR042C'
YCR052W'
YCR054C'
YCR057C'
YCR072C'
YCR088W'
YCR093W'
YCR096C'
YDL003W'
YDL004W'
YDL007W'
YDL008W'
YDL013W'
YDL014W'
YDL015C'
YDL016C'
YDL017W'
YDL028C'
YDL029W'
YDL030W'
YDL031W'
YDL043C'
YDL045C'
YDL055C'
YDL058W'
YDL060W'
YDL064W'
YDL067C'
YDL084W'
YDL087C'
YDL089W'
YDL092W'
YDL097C'
YDL098C'
YDL102W'
YDL103C'
YDL105W'
YDL108W'
YDL111C'
YDL120W'
YDL126C'
YDL132W'
YDL139C'
YDL140C'
YDL141W'
YDL143W'
YDL145C'
YDL147W'
YDL148C'
YDL150W'
YDL152W'
YDL153C'
YDL155W'
YDL163W'
YDL164C'
YDL165W'
YDL166C'
YDL193W'
YDL195W'
YDL196W'
YDL205C'
YDL207W'
YDL208W'
YDL209C'
YDL212W'
YDL217C'
YDL220C'
YDL221W'
YDL232W'
YDL235C'
YDR002W'
YDR013W'
YDR016C'
YDR021W'
YDR023W'
YDR037W'
YDR041W'
YDR044W'
YDR045C'
YDR047W'
YDR050C'
YDR052C'
YDR053W'
YDR054C'
YDR060W'
YDR062W'
YDR064W'
YDR081C'
YDR082W'
YDR086C'
YDR087C'
YDR088C'
YDR091C'
YDR113C'
YDR118W'
YDR123C'
YDR130C'
YDR141C'
YDR145W'
YDR151C'
YDR160W'
YDR164C'
YDR166C'
YDR167W'
YDR168W'
YDR170C'
YDR172W'
YDR177W'
YDR180W'
YDR182W'
YDR187C'
YDR188W'
YDR189W'
YDR190C'
YDR196C'
YDR201W'
YDR208W'
YDR211W'
YDR212W'
YDR224C'
YDR226W'
YDR228C'
YDR231C'
YDR232W'
YDR233C'
YDR235W'
YDR236C'
YDR238C'
YDR240C'
YDR241W'
YDR243C'
YDR246W'
YDR267C'
YDR280W'
YDR288W'
YDR292C'
YDR299W'
YDR301W'
YDR302W'
YDR303C'
YDR308C'
YDR311W'
YDR320C-A'
YDR323C'
YDR324C'
YDR325W'
YDR327W'
YDR328C'
YDR331W'
YDR339C'
YDR341C'
YDR353W'
YDR355C'
YDR356W'
YDR361C'
YDR362C'
YDR364C'
YDR365C'
YDR367W'
YDR373W'
YDR376W'
YDR378C'
YDR381W'
YDR389W'
YDR390C'
YDR394W'
YDR395W'
YDR396W'
YDR397C'
YDR398W'
YDR404C'
YDR407C'
YDR412W'
YDR413C'
YDR416W'
YDR420W'
YDR427W'
YDR429C'
YDR432W'
YDR434W'
YDR437W'
YDR449C'
YDR454C'
YDR460W'
YDR464W'
YDR468C'
YDR470C'
YDR472W'
YDR473C'
YDR478W'
YDR487C'
YDR489W'
YDR498C'
YDR499W'
YDR505C'
YDR510W'
YDR526C'
YDR527W'
YDR531W'
YDR532C'
YEL002C'
YEL019C'
YEL020W-A'
YEL026W'
YEL032W'
YEL034W'
YEL035C'
YEL044W'
YEL055C'
YEL058W'
YER003C'
YER005W'
YER006W'
YER008C'
YER009W'
YER012W'
YER013W'
YER016W'
YER018C'
YER019C-A'
YER021W'
YER022W'
YER023W'
YER025W'
YER026C'
YER029C'
YER036C'
YER038C'
YER043C'
YER048W-A'
YER060W'
YER070W'
YER074W-A'
YER082C'
YER093C'
YER094C'
YER104W'
YER106W'
YER112W'
YER125W'
YER126C'
YER127W'
YER133W'
YER136W'
YER146W'
YER147C'
YER148W'
YER157W'
YER159C'
YER165W'
YER168C'
YER171W'
YER172C'
YFL002C'
YFL005W'
YFL008W'
YFL009W'
YFL017C'
YFL017W-A'
YFL018W-A'
YFL022C'
YFL023W'
YFL024C'
YFL029C'
YFL034C-B'
YFL035C'
YFL035C-A'
YFL037W'
YFL038C'
YFL039C'
YFL045C'
YFR002W'
YFR003C'
YFR004W'
YFR005C'
YFR027W'
YFR028C'
YFR029W'
YFR031C'
YFR037C'
YFR042W'
YFR050C'
YFR051C'
YFR052W'
YGL001C'
YGL003C'
YGL008C'
YGL011C'
YGL014W'
YGL018C'
YGL022W'
YGL029W'
YGL030W'
YGL040C'
YGL044C'
YGL047W'
YGL048C'
YGL055W'
YGL061C'
YGL065C'
YGL068W'
YGL069C'
YGL073W'
YGL074C'
YGL075C'
YGL084C'
YGL091C'
YGL092W'
YGL093W'
YGL097W'
YGL098W'
YGL099W'
YGL102C'
YGL103W'
YGL106W'
YGL111W'
YGL112C'
YGL113W'
YGL116W'
YGL120C'
YGL122C'
YGL123W'
YGL128C'
YGL130W'
YGL137W'
YGL142C'
YGL145W'
YGL150C'
YGL155W'
YGL166W'
YGL169W'
YGL171W'
YGL172W'
YGL180W'
YGL189C'
YGL201C'
YGL207W'
YGL213C'
YGL225W'
YGL233W'
YGL236C'
YGL238W'
YGL239C'
YGL245W'
YGL247W'
YGR002C'
YGR005C'
YGR009C'
YGR013W'
YGR024C'
YGR029W'
YGR030C'
YGR046W'
YGR047C'
YGR048W'
YGR060W'
YGR065C'
YGR073C'
YGR074W'
YGR075C'
YGR082W'
YGR083C'
YGR090W'
YGR091W'
YGR094W'
YGR095C'
YGR098C'
YGR099W'
YGR103W'
YGR113W'
YGR114C'
YGR115C'
YGR116W'
YGR119C'
YGR120C'
YGR128C'
YGR140W'
YGR145W'
YGR147C'
YGR155W'
YGR156W'
YGR158C'
YGR159C'
YGR172C'
YGR175C'
YGR179C'
YGR185C'
YGR186W'
YGR190C'
YGR191W'
YGR195W'
YGR198W'
YGR211W'
YGR216C'
YGR218W'
YGR244C'
YGR245C'
YGR246C'
YGR251W'
YGR253C'
YGR264C'
YGR265W'
YGR267C'
YGR274C'
YGR277C'
YGR278W'
YGR280C'
YGR294W'
YHL015W'
YHR005C'
YHR005C-A'
YHR007C'
YHR009C'
YHR014W'
YHR019C'
YHR020W'
YHR023W'
YHR024C'
YHR027C'
YHR036W'
YHR040W'
YHR042W'
YHR052W'
YHR058C'
YHR062C'
YHR065C'
YHR068W'
YHR069C'
YHR070W'
YHR072W'
YHR072W-A'
YHR074W'
YHR082C'
YHR083W'
YHR084W'
YHR085W'
YHR086W'
YHR088W'
YHR089C'
YHR098C'
YHR099W'
YHR101C'
YHR102W'
YHR107C'
YHR118C'
YHR122W'
YHR128W'
YHR143W-A'
YHR148W'
YHR164C'
YHR165C'
YHR166C'
YHR169W'
YHR170W'
YHR172W'
YHR186C'
YHR188C'
YHR190W'
YHR196W'
YHR197W'
YHR199C-A'
YIL003W'
YIL004C'
YIL019W'
YIL021W'
YIL022W'
YIL026C'
YIL031W'
YIL046W'
YIL048W'
YIL051C'
YIL061C'
YIL062C'
YIL063C'
YIL068C'
YIL075C'
YIL078W'
YIL083C'
YIL091C'
YIL104C'
YIL106W'
YIL109C'
YIL115C'
YIL118W'
YIL126W'
YIL129C'
YIL137C'
YIL142W'
YIL143C'
YIL144W'
YIL147C'
YIL150C'
YIL171W'
YIR004W'
YIR006C'
YIR008C'
YIR010W'
YIR011C'
YIR012W'
YIR015W'
YIR022W'
YJL001W'
YJL002C'
YJL005W'
YJL008C'
YJL009W'
YJL010C'
YJL011C'
YJL012C'
YJL014W'
YJL015C'
YJL018W'
YJL019W'
YJL025W'
YJL026W'
YJL031C'
YJL032W'
YJL033W'
YJL034W'
YJL035C'
YJL039C'
YJL041W'
YJL050W'
YJL054W'
YJL061W'
YJL069C'
YJL072C'
YJL074C'
YJL076W'
YJL081C'
YJL085W'
YJL086C'
YJL087C'
YJL090C'
YJL091C'
YJL097W'
YJL104W'
YJL109C'
YJL111W'
YJL123C'
YJL125C'
YJL143W'
YJL156C'
YJL157C'
YJL164C'
YJL167W'
YJL173C'
YJL174W'
YJL184W'
YJL194W'
YJL195C'
YJL198W'
YJL202C'
YJL203W'
YJR002W'
YJR003C'
YJR006W'
YJR007W'
YJR012C'
YJR013W'
YJR016C'
YJR017C'
YJR022W'
YJR023C'
YJR041C'
YJR042W'
YJR045C'
YJR046W'
YJR049C'
YJR057W'
YJR064W'
YJR065C'
YJR067C'
YJR068W'
YJR072C'
YJR076C'
YJR089W'
YJR093C'
YJR095W'
YJR112W'
YJR123W'
YJR135C'
YJR136C'
YJR141W'
YKL004W'
YKL006C-A'
YKL012W'
YKL013C'
YKL014C'
YKL018W'
YKL019W'
YKL021C'
YKL022C'
YKL024C'
YKL028W'
YKL033W'
YKL035W'
YKL036C'
YKL037W'
YKL042W'
YKL045W'
YKL049C'
YKL052C'
YKL058W'
YKL059C'
YKL060C'
YKL078W'
YKL082C'
YKL083W'
YKL088W'
YKL089W'
YKL095W'
YKL099C'
YKL101W'
YKL104C'
YKL108W'
YKL111C'
YKL112W'
YKL122C'
YKL125W'
YKL138C-A'
YKL139W'
YKL141W'
YKL144C'
YKL145W'
YKL152C'
YKL153W'
YKL154W'
YKL165C'
YKL166C'
YKL172W'
YKL173W'
YKL180W'
YKL182W'
YKL186C'
YKL189W'
YKL192C'
YKL193C'
YKL195W'
YKL196C'
YKL203C'
YKL205W'
YKL210W'
YKR002W'
YKR004C'
YKR008W'
YKR022C'
YKR025W'
YKR037C'
YKR038C'
YKR062W'
YKR063C'
YKR068C'
YKR071C'
YKR075C'
YKR079C'
YKR081C'
YKR083C'
YKR086W'
YLL003W'
YLL004W'
YLL008W'
YLL011W'
YLL018C'
YLL031C'
YLL034C'
YLL035W'
YLL036C'
YLL037W'
YLL050C'
YLR002C'
YLR005W'
YLR007W'
YLR008C'
YLR009W'
YLR010C'
YLR013W'
YLR022C'
YLR026C'
YLR027C'
YLR029C'
YLR033W'
YLR045C'
YLR051C'
YLR059C'
YLR060W'
YLR066W'
YLR071C'
YLR075W'
YLR076C'
YLR078C'
YLR086W'
YLR088W'
YLR097C'
YLR099W-A'
YLR100W'
YLR101C'
YLR103C'
YLR105C'
YLR106C'
YLR115W'
YLR116W'
YLR117C'
YLR127C'
YLR129W'
YLR132C'
YLR140W'
YLR141W'
YLR145W'
YLR147C'
YLR153C'
YLR163C'
YLR166C'
YLR167W'
YLR175W'
YLR182W'
YLR186W'
YLR195C'
YLR196W'
YLR197W'
YLR198C'
YLR208W'
YLR212C'
YLR215C'
YLR220W'
YLR222C'
YLR223C'
YLR229C'
YLR230W'
YLR240W'
YLR243W'
YLR249W'
YLR259C'
YLR272C'
YLR274W'
YLR275W'
YLR276C'
YLR277C'
YLR291C'
YLR293C'
YLR298C'
YLR305C'
YLR310C'
YLR311C'
YLR314C'
YLR316C'
YLR317W'
YLR321C'
YLR323C'
YLR336C'
YLR339C'
YLR340W'
YLR347C'
YLR355C'
YLR359W'
YLR371W'
YLR375W'
YLR378C'
YLR379W'
YLR383W'
YLR397C'
YLR403W'
YLR409C'
YLR424W'
YLR430W'
YLR438C-A'
YLR440C'
YLR454W'
YLR457C'
YLR458W'
YLR459W'
YML010W'
YML015C'
YML023C'
YML025C'
YML031W'
YML043C'
YML046W'
YML049C'
YML064C'
YML065W'
YML068W'
YML069W'
YML077W'
YML085C'
YML091C'
YML092C'
YML093W'
YML098W'
YML105C'
YML114C'
YML125C'
YML126C'
YML127W'
YML128C'
YML130C'
YMR001C'
YMR005W'
YMR013C'
YMR028W'
YMR032W'
YMR033W'
YMR043W'
YMR047C'
YMR049C'
YMR059W'
YMR061W'
YMR070W'
YMR071C'
YMR076C'
YMR079W'
YMR093W'
YMR094W'
YMR108W'
YMR112C'
YMR113W'
YMR117C'
YMR128W'
YMR131C'
YMR134W'
YMR146C'
YMR149W'
YMR164C'
YMR168C'
YMR179W'
YMR185W'
YMR197C'
YMR198W'
YMR200W'
YMR203W'
YMR208W'
YMR211W'
YMR212C'
YMR213W'
YMR218C'
YMR220W'
YMR227C'
YMR229C'
YMR235C'
YMR236W'
YMR239C'
YMR240C'
YMR260C'
YMR268C'
YMR270C'
YMR276W'
YMR277W'
YMR281W'
YMR288W'
YMR290C'
YMR290W-A'
YMR296C'
YMR298W'
YMR301C'
YMR308C'
YMR309C'
YMR314W'
YNL002C'
YNL006W'
YNL007C'
YNL020C'
YNL024C-A'
YNL026W'
YNL028W'
YNL036W'
YNL038W'
YNL039W'
YNL044W'
YNL048W'
YNL059C'
YNL061W'
YNL062C'
YNL075W'
YNL088W'
YNL102W'
YNL103W'
YNL110C'
YNL112W'
YNL113W'
YNL114C'
YNL118C'
YNL124W'
YNL126W'
YNL131W'
YNL132W'
YNL137C'
YNL138W'
YNL138W-A'
YNL147W'
YNL149C'
YNL150W'
YNL151C'
YNL152W'
YNL158W'
YNL161W'
YNL162W'
YNL163C'
YNL172W'
YNL178W'
YNL181W'
YNL182C'
YNL188W'
YNL189W'
YNL197C'
YNL207W'
YNL216W'
YNL221C'
YNL222W'
YNL225C'
YNL232W'
YNL240C'
YNL241C'
YNL243W'
YNL244C'
YNL245C'
YNL246W'
YNL247W'
YNL251C'
YNL256W'
YNL258C'
YNL260C'
YNL261W'
YNL262W'
YNL263C'
YNL267W'
YNL272C'
YNL282W'
YNL287W'
YNL290W'
YNL306W'
YNL308C'
YNL310C'
YNL312W'
YNL313C'
YNL317W'
YNR003C'
YNR011C'
YNR016C'
YNR017W'
YNR026C'
YNR035C'
YNR038W'
YNR043W'
YNR046W'
YNR052C'
YNR053C'
YNR054C'
YOL005C'
YOL010W'
YOL021C'
YOL022C'
YOL026C'
YOL034W'
YOL038W'
YOL040C'
YOL066C'
YOL069W'
YOL077C'
YOL078W'
YOL094C'
YOL097C'
YOL100W'
YOL102C'
YOL120C'
YOL123W'
YOL127W'
YOL130W'
YOL133W'
YOL134C'
YOL135C'
YOL139C'
YOL142W'
YOL144W'
YOL146W'
YOL149W'
YOR004W'
YOR020C'
YOR036W'
YOR046C'
YOR048C'
YOR056C'
YOR057W'
YOR060C'
YOR063W'
YOR074C'
YOR075W'
YOR076C'
YOR077W'
YOR095C'
YOR098C'
YOR102W'
YOR103C'
YOR106W'
YOR110W'
YOR116C'
YOR117W'
YOR119C'
YOR122C'
YOR143C'
YOR145C'
YOR146W'
YOR148C'
YOR149C'
YOR151C'
YOR157C'
YOR159C'
YOR160W'
YOR166C'
YOR168W'
YOR169C'
YOR174W'
YOR176W'
YOR181W'
YOR194C'
YOR203W'
YOR204W'
YOR206W'
YOR207C'
YOR210W'
YOR217W'
YOR218C'
YOR224C'
YOR229W'
YOR232W'
YOR233W'
YOR236W'
YOR244W'
YOR249C'
YOR250C'
YOR254C'
YOR256C'
YOR257W'
YOR259C'
YOR260W'
YOR261C'
YOR262W'
YOR271C'
YOR272W'
YOR278W'
YOR281C'
YOR282W'
YOR287C'
YOR293W'
YOR294W'
YOR295W'
YOR297C'
YOR310C'
YOR319W'
YOR326W'
YOR329C'
YOR335C'
YOR336W'
YOR340C'
YOR341W'
YOR353C'
YOR361C'
YOR362C'
YOR370C'
YOR372C'
YOR373W'
YPL007C'
YPL010W'
YPL011C'
YPL012W'
YPL016W'
YPL020C'
YPL028W'
YPL043W'
YPL044C'
YPL045W'
YPL063W'
YPL075W'
YPL076W'
YPL082C'
YPL083C'
YPL085W'
YPL093W'
YPL094C'
YPL115C'
YPL117C'
YPL122C'
YPL124W'
YPL125W'
YPL126W'
YPL128C'
YPL131W'
YPL137C'
YPL142C'
YPL143W'
YPL146C'
YPL151C'
YPL153C'
YPL160W'
YPL169C'
YPL175W'
YPL190C'
YPL203W'
YPL204W'
YPL207W'
YPL209C'
YPL210C'
YPL211W'
YPL213W'
YPL217C'
YPL218W'
YPL228W'
YPL231W'
YPL233W'
YPL235W'
YPL237W'
YPL238C'
YPL242C'
YPL243W'
YPL251W'
YPL252C'
YPL255W'
YPL266W'
YPL268W'
YPR010C'
YPR015C'
YPR016C'
YPR019W'
YPR025C'
YPR033C'
YPR034W'
YPR035W'
YPR040W'
YPR041W'
YPR048W'
YPR055W'
YPR056W'
YPR082C'
YPR085C'
YPR086W'
YPR088C'
YPR094W'
YPR101W'
YPR103W'
YPR104C'
YPR105C'
YPR107C'
YPR108W'
YPR110C'
YPR111W'
YPR112C'
YPR113W'
YPR120C'
YPR124W'
YPR125W'
YPR133C'
YPR136C'
YPR137W'
YPR142C'
YPR143W'
YPR144C'
YPR161C'
YPR162C'
YPR165W'
YPR168W'
YPR169W'
YPR175W'
YPR176C'
YPR177C'
YPR178W'
YPR180W'
YPR181C'
YPR182W'
YPR183W'
YPR186C'
YPR187W'
YPR190C'
