# Supplementary material for: A new method for predicting essential proteins based on participation degree in protein complex and subgraph density
Source: PLoS One. 2018 Jun 12;13(6):e0198998. doi: 10.1371/journal.pone.0198998 (PMC5997351; doi:10.1371/journal.pone.0198998)
Supplement: S2 Excel — (XLSX) [file pone.0198998.s002.xlsx]

## Sheet: Sheet1
10000_at'	0.0556186	0.0739884	0.120318	0.0551181	0.030303	0.0261438	0.0130011	0.091954	0.0883777	0.0627803	0.0799087	0.0639594	0.15729	0.0795455	0.0654628	0.0593607	0.109253	0.0316327	0.0131446	0.0561555	0.108571	0.0360453	0.0965665	0.0675273	0.145299	0.114793	0.081448	0.0638945	0.0785124	0.0336134	0.108672	0.0902349	0.0538462	0.0688976	0.0616785	0.0342324
10001_at'	1.99432	1.80578	1.17367	1.14736	0.940516	0.930283	0.83857	1.06792	3.21671	1.64462	2.23973	2.69036	2.16533	1.92955	1.50903	0.821918	1.0301	0.888775	0.86451	2.97732	2.73143	2.19773	2.70601	2.67627	2.57265	1.47811	1.25566	1.01521	1.01033	0.857143	0.976948	3.52658	2.53516	2.31988	2.67341	2.96577
10002_i_at'	6.20772	5.68555	7.72304	8.09111	8.32997	7.4488	6.80282	8.75862	11.0242	8.0213	7.3379	7.41117	5.12285	5.73636	6.9842	5.46005	10.2508	7.11429	6.03337	8.86717	6.296	6.90525	7.76288	5.19265	5.85226	5.42367	7.07127	8.42495	7.31302	7.8834	7.67398	10.8158	6.58132	8.34449	8.01416	7.81846
10003_f_at'	22.5165	11.0775	19.8445	17.4994	17.2031	18.3867	19.4572	23.999	50.0036	33.2948	36.153	24.9391	15.4983	12.3773	14.6986	17.0388	23.1639	16.6653	19.6188	32.1382	36.3337	24.5118	24.5258	20.6574	25.6496	14.4237	18.3586	15.5984	17.6281	18.9128	22.4577	40.5909	28.9319	20.9488	21.2801	21.8143
10004_at'	0.00567537	0.00462428	0.0499432	0.0134983	0.00448934	0.0305011	0.00650054	0.00835946	0.0121065	0.00560538	0.0502283	0.0071066	0.00688863	0.0136364	0.0507901	0.0114155	0.025641	0.00612245	0.00505561	0.024838	0.00457143	0.00411947	0.00751073	0.00496524	0.00732601	0.0331361	0.00565611	0.0344828	0.00309917	0.0052521	0.00548847	0.00494438	0.00769231	0.00984252	0.00808898	0.00311203
10005_at'	2.2202	1.90636	2.36663	1.84364	1.73401	1.86057	1.68472	2.01358	3.17676	1.92825	2.34018	2.65584	2.16533	1.92841	1.80926	1.73973	2.06689	1.73367	1.84732	2.6879	2.936	2.4171	2.82618	2.37041	2.62393	2.11361	1.98643	1.75862	1.58678	1.80147	1.96268	2.97899	2.27802	2.28839	2.73306	2.85685
10006_at'	0.657208	0.635838	0.656073	0.905512	1.12795	1.00109	1.06934	1.02299	2.91768	0.491031	0.603881	1.38985	0.475316	0.475	0.738149	0.643836	1.51282	1.3602	0.977755	2.53888	0.890286	0.745623	0.916309	1.08342	0.601954	0.604734	0.835973	0.98073	1.21694	1.4916	1.03293	4.37083	0.647253	0.806102	0.938322	0.895228
10007_at'	3.3462	3.78497	3.57094	3.76715	3.14478	3.40632	2.66847	2.53187	1.21186	1.84978	2.00571	1.73096	3.83467	3.43864	3.72912	3.82877	3.46488	2.94898	2.79272	2.39741	3.59314	2.17714	2.49893	3.02681	3.7265	4.14201	3.29525	2.19675	2.20041	2.29517	2.7629	1.67244	3.47692	1.9124	2.01618	2.38174
10008_at'	0.0261067	0.0289017	0.191827	0.156355	0.0179574	0.0392157	0.0303359	0.0647858	0.11138	0.0280269	0.0251142	0.0233503	0.0952928	0.0693182	0.0406321	0.136986	0.0356745	0.0132653	0.0273003	0.0421166	0.0422857	0.0175077	0.0118026	0.0218471	0.035409	0.123077	0.0599548	0.0324544	0.0268595	0.0766807	0.0175631	0.0630408	0.0208791	0.00787402	0.0111223	0.0186722
10009_at'	0.315551	0.0890173	0.167991	0.0843645	0.191919	0.157952	0.276273	0.355277	0.417676	0.28139	0.239726	0.261929	0.312285	0.186364	0.177201	0.344749	0.372352	0.220408	0.237614	0.36933	0.410286	0.249228	0.206009	0.187686	0.352869	0.0390533	0.106335	0.114604	0.26343	0.286765	0.291987	0.281829	0.140659	0.313976	0.262892	0.118257
10010_at'	29.9115	26.6659	32.1669	22.4724	15.6723	10.6939	14.9523	12.4848	13.6538	20.602	32.726	24.7411	29.5316	25.4216	24.1242	16.3413	15.1338	13.8255	12.2123	14.1469	22.5326	21.3244	25.2328	20.1221	29.2833	29.0864	23.8462	17.1217	13.1508	15.9086	16.1515	14.2583	26.0769	21.3829	26.2942	26.5664
10011_at'	0.264472	0.116763	0.170261	0.151856	0.14927	0.077342	0.162514	0.101358	0.177966	0.205157	0.389269	0.389848	0.258324	0.209091	0.162528	0.0159817	0.139353	0.0755102	0.106168	0.0701944	0.355429	0.237899	0.296137	0.353525	0.269841	0.170414	0.245475	0.116633	0.105372	0.120798	0.143798	0.145859	0.253846	0.192913	0.296259	0.380705
10012_at'	1.5857	3.21387	3.71964	3.66592	4.05724	4.17756	4.2026	2.95716	1.43947	1.57287	1.89041	1.08223	1.86338	3.43864	2.79345	2.48744	4.86176	3.64898	3.66229	2.06803	1.97371	1.4552	1.07511	1.02185	2.43834	3.21183	3.42421	3.42089	3.75103	4.29097	4.80681	1.88504	2.4956	1.77165	1.18301	1.2417
10013_at'	0.700341	0.89711	1.05562	0.942632	0.940516	1	0.979415	0.996865	1.41525	0.470852	0.952055	0.91066	0.673938	1.13977	1.22799	0.929224	1.35897	1.1	0.86451	1.26782	0.904	0.662204	0.69206	0.82721	0.946276	1.26864	1.17647	1.10548	1.30682	1.26891	1.21734	1.22497	0.718681	0.704724	0.869565	0.8361
10014_at'	4.19637	4.3341	3.58343	3.84139	3.9248	3.29085	3.18418	3.48589	1.65133	3.85987	2.91781	2.52589	4.90586	4.00795	3.35327	3.55137	3.70346	2.94388	2.77856	3.63283	6.976	3.33677	3.13305	3.20655	4.98046	4.68284	3.57692	2.66836	2.98864	2.75945	3.54885	3.70087	7.21868	2.77657	2.64307	3.17842
10015_at'	4.94779	9.03006	14.1396	9.08774	9.34792	6.63617	5.33911	6.60502	12.3935	8.38117	12.6975	10.6041	5.01263	11.7557	9.73702	8.16438	8.79822	5.23163	5.16279	12.0335	7.19543	9.89495	12.1395	9.31579	5.35287	12.4544	10.2081	6.88337	5.9845	5.29622	6.27662	15.843	6.23077	10.1014	11.5784	10.9025
10016_at'	3.31215	2.53064	2.94779	3.01125	2.66554	2.19826	2.81148	3.4023	2.57869	1.90247	2.81164	3.62944	2.86567	3.30568	3.1772	2.6758	3.91639	2.85408	2.61982	3.75486	2.30514	2.25026	3.31652	2.95035	4.19536	2.53373	2.84955	2.70284	2.86467	2.93172	3.11087	4.20148	1.81538	2.64961	3.32558	3.5695
10017_at'	0.0181612	0.0265896	0.0567537	0.0213723	0.0538721	0.0337691	0.0238353	0.0512017	0.133172	0.0392377	0.0159817	0.013198	0.0264064	0.0704545	0.0180587	0.0228311	0.110368	0.00612245	0.0788675	0.0161987	0.024	0.0195675	0.0118026	0.0139027	0.0488401	0.0757396	0.020362	0.0172414	0.0216942	0.0210084	0.0680571	0.0148331	0.0835165	0.015748	0.0131446	0.0093361
10018_at'	43.2974	25.9399	41.9478	43.5343	36.9978	33.8322	36.013	31.3009	37.9116	40.9989	40.1929	41.735	44.93	24.3216	38.2968	26.661	35.8172	26.9592	28.8524	40.4989	63.4663	37.3852	45.573	35.9106	48.0659	22.6296	36.4615	28.1014	31.3419	32.3592	35.3919	43.6885	44.5846	34.7234	39.0334	39.1317
10019_at'	40.5221	39.9318	34.63	26.7514	24.3255	23.3083	22.2048	16.3553	6.86562	27.6895	27.4829	26.5208	36.7543	36.4909	25.9639	25.4612	26.9454	17.0908	20.271	12.1976	30.4251	33.7755	32.1738	28.7537	45.7668	40.3929	29.888	19.1024	19.9721	19.2721	19.2261	7.27318	30.5637	27.1939	29.2336	28.6556
10020_at'	2.99092	2.72486	2.33485	2.79528	3.18743	2.96841	2.78332	2.75549	3.22881	2.01457	2.26941	2.67208	2.84156	2.63977	2.54515	2.9258	2.79933	2.71531	2.74823	2.77862	3.02057	3.10299	3.01717	2.68222	3.02686	2.52899	2.78167	2.98783	2.77789	2.66071	2.80132	3.30779	2.45934	3.01083	2.91709	2.95228
10021_at'	0.6084	0.893642	0.679909	0.782902	0.912458	0.751634	0.648971	0.673981	0.313559	0.39574	0.430365	0.525888	0.619977	0.902273	0.858916	0.785388	0.45262	0.673469	0.546006	0.406047	0.307429	0.554068	0.581545	0.601788	0.587302	0.736095	0.66629	0.810345	0.621901	0.597689	0.639956	0.433869	0.230769	0.549213	0.622851	0.625519
10022_at'	1.01589	0.709827	0.987514	0.967379	1.04377	0.997821	1.13651	0.972832	0.191283	0.454036	0.490868	0.708629	0.686567	1.00114	1.1693	1.10959	0.934225	1.30612	0.951466	0.849892	0.992	1.08136	0.909871	0.870904	1.25763	1.13254	1.4129	1.37221	1.46074	1.16702	1.3315	0.760198	0.654945	1.23327	0.939333	0.988589
10023_at'	0.0181612	0.016185	0.0329171	0.0787402	0.138047	0.100218	0.254605	0.0334378	0.027845	0.0213004	0.0125571	0.0568528	0.0172216	0.118182	0.137698	0.0296804	0.32107	0.139796	0.14459	0.0194384	0.0811429	0.0854789	0.054721	0.0158888	0.02442	0.0343195	0.106335	0.239351	0.283058	0.237395	0.233809	0.039555	0.0164835	0.0629921	0.0182002	0.0746888
10024_at'	2.79909	2.70751	2.03065	2.33071	2.51178	1.84205	1.30228	1.721	2.39831	1.9204	1.97374	3.41015	2.63835	3.23409	1.64786	0.746575	1.4359	1.59898	2.12235	2.31965	3.38629	3.08342	3.13949	2.67726	1.9939	2.30533	2.03846	2.34077	2.31818	1.7563	2.22613	2.36218	2.18681	2.25492	2.99292	2.89315
10025_at'	0.964813	0.954913	0.661748	1.04049	0.992144	0.587146	0.403034	0.794148	0.765133	0.599776	0.802511	0.700508	0.776119	1.03523	0.670429	0.356164	0.700111	0.438776	0.976744	0.983801	0.461714	0.738414	0.785408	0.644489	0.559219	0.904142	0.761312	1.34381	0.84814	0.412815	0.737651	0.533993	0.340659	0.490157	0.815976	0.759336
10026_at'	1.2202	2.54682	1.31669	2.21372	2.05948	1.7451	1.37378	1.84744	0.48063	0.756727	0.646119	0.817259	1.31803	2.49432	1.47178	1.35959	1.39019	1.22245	2.09606	0.852052	1.00571	0.787848	0.857296	0.790467	0.710623	2.15148	1.80882	2.71095	1.9969	1.20588	1.59495	0.191595	1.03077	0.726378	0.791709	0.965768
10027_at'	6.49149	10.2462	7.51192	8.64567	8.37598	7.60566	7.5948	7.02821	1.48668	1.80045	1.74201	2.2203	5.56946	10.4739	7.01016	8.01027	6.61427	5.73367	6.76845	3.24406	2.008	1.82698	1.41738	2.47468	3.8779	11.5609	8.23416	7.67039	7.52479	8.12815	6.01098	1.67491	2.69451	1.82776	2.01921	2.8444
10028_at'	0.648127	0.582659	0.740068	0.373453	0.718294	0.698257	0.729144	0.61024	0.285714	1.43049	0.995434	0.854822	0.603904	0.605682	0.41535	0.624429	0.569677	0.517347	0.604651	0.533477	0.881143	1.47477	1.27253	1.05958	0.666667	0.681657	0.65724	0.421907	0.530992	0.609244	0.702525	0.281829	1.27802	1.21752	0.962588	0.725104
10029_at'	2.45743	2.3896	2.03973	1.48032	0.854097	0.957516	0.985915	0.360502	1.55085	1.33632	2.49087	2.53706	2.27555	2.5875	1.24831	1.24429	0.871795	0.72449	1.20728	1.33693	1.88686	2.43254	2.42167	2.41311	1.10867	2.21775	1.29864	1.47465	0.987603	1.05147	0.278814	1.65884	1.89121	2.81102	2.62487	2.68465
10030_at'	0.750284	0.547977	0.772985	0.587177	0.6633	0.605664	0.804984	0.615465	0.267554	0.769058	0.722603	0.462944	1.11366	0.597727	0.537246	0.565068	0.535117	0.535714	0.573306	0.399568	0.598857	0.668383	0.650215	0.597815	0.518926	0.708876	0.71267	0.435091	0.460744	0.447479	0.455543	0.260816	0.608791	0.583661	0.391304	0.556017
10031_at'	1.40409	1.36532	1.76958	1.51969	1.9046	1.62418	1.96966	2.29781	3.69855	1.41928	1.62557	1.25076	1.56142	1.38977	1.71219	1.50342	1.05909	1.25102	1.6633	3.90821	1.68914	1.64882	1.71245	1.89076	0.976801	1.31361	1.66855	1.08519	1.39773	1.59664	1.87596	5.79481	1.58352	1.43012	1.44186	1.57988
10032_at'	0.936436	1.25318	1.65721	1.60067	1.72278	1.31808	1.49946	1.88924	3.65133	2.42489	1.40068	1.24975	0.904707	1.53182	1.79007	1.77854	1.31773	1.34592	1.50556	2.22138	3.66514	1.76725	1.42167	1.35154	1.28449	1.66036	2.07353	1.52333	1.40702	1.2416	1.70911	2.68356	3.1044	1.65157	1.35389	1
10033_at'	0.678774	0.723699	0.903519	0.63667	0.602694	0.74183	0.934995	0.936259	1.08354	0.404709	0.369863	0.606091	0.442021	0.729545	0.625282	0.420091	0.487179	0.712245	0.908999	0.888769	0.644571	0.54068	0.483906	0.581927	0.703297	0.546746	0.730769	0.676471	0.684917	0.676471	0.80461	0.852905	0.268132	0.511811	0.639029	0.513485
10034_at'	0.846765	0.732948	1.27923	1.37008	1.45567	1.33333	1.67172	2.08673	11.4964	1.55381	1.05822	2.27614	1.05166	0.925	1.49097	0.742009	1.83835	1.4449	2.09606	7.18575	3.31429	1.42122	1.96888	2.28203	1.11477	0.862722	1.41742	1.42191	1.43492	1.79307	2.45664	11.3473	1.37473	1.4626	2.56623	2.24274
10035_at'	1.73326	1.77688	2.04881	2.27447	2.2963	2.05991	1.78332	2.43365	2.58596	1.87556	1.96119	2.26091	2.29392	1.83295	1.61174	0.861872	1.88294	1.62245	2.62386	2.65767	2.66629	2.65294	2.5397	2.2006	1.62149	1.94438	2.59389	1.73529	1.52376	1.98634	2.87816	3.02349	1.48022	1.73425	2.35389	2.40249
10036_at'	1.64472	1.96416	2.01362	2.42407	2.09989	2.16558	2.18093	2.66771	3.11501	1.50785	1.65069	1.63147	1.73364	2.00909	1.33183	1.45091	2.07915	1.71837	2.64611	3.68359	1.37143	1.70134	1.56545	1.46375	1.44933	2.42485	2.75339	1.71602	1.98554	1.31408	2.52909	2.68232	1.4033	1.14173	1.5632	1.67739
10037_at'	0.556186	0.499422	0.455165	0.527559	0.391695	0.447712	0.457205	0.416928	0.641647	0.494395	0.449772	0.349239	0.438576	0.384091	0.37246	0.464612	0.467113	0.258163	0.466127	0.425486	0.411429	0.333677	0.498927	0.204568	0.40293	0.662722	0.625566	0.451318	0.390496	0.296219	0.540066	0.239802	0.317582	0.265748	0.238625	0.259336
10038_i_at'	11.5539	11.1491	7.95233	10.0765	14.4108	8.02288	6.82665	5.81818	2.31114	7.15359	5.46233	7.86599	8.18714	8.95227	6.18623	6.85616	7.4214	6.12143	5.65116	3.15875	4.42514	5.20185	6.77897	5.78749	6.62393	14.0556	13.6244	8.57099	10.7603	10.8603	9.59715	3.52658	7.16374	6.78543	6.73306	6.73133
10039_s_at'	1.42565	1.20925	0.880817	1.18335	1.52413	0.561002	0.809317	0.801463	0.306295	0.839686	0.773973	0.780711	0.916188	0.948864	0.902935	1.09247	1.01784	0.797959	0.70273	0.512959	0.518857	0.668383	0.603004	0.6286	0.786325	2.1503	1.78846	1.22921	1.47521	1.23845	1.21295	0.521632	0.668132	0.810039	0.742164	0.693983
10040_at'	1.40522	1.53179	1.38138	1.39483	1.56453	1.31046	1.12134	0.648903	0.197337	0.871076	0.941781	0.855838	1.29162	1.45455	1.00903	1.4258	1.18618	0.99898	1.0273	0.471922	0.502857	0.740474	0.777897	0.847071	0.997558	1.98107	1.88575	1.35903	1.43698	1.35399	0.917673	0.419036	0.712088	0.864173	0.748231	0.906639
10041_at'	0.128263	0.117919	0.213394	0.178853	0.170595	0.149237	0.16468	0.121212	0.142857	0.113229	0.163242	0.117766	0.142365	0.168182	0.154628	0.176941	0.168339	0.116327	0.138524	0.0647948	0.166857	0.105046	0.0697425	0.0714995	0.0866911	0.0757396	0.150452	0.144016	0.128099	0.131303	0.116356	0.108776	0.0956044	0.108268	0.0798787	0.0985477
10042_at'	0.886493	0.569942	0.653803	0.568054	0.757576	0.627451	0.501625	0.701149	0.225182	0.528027	0.913242	0.805076	0.717566	0.615909	0.668172	0.473744	0.545151	0.379592	0.647118	0.610151	0.504	0.716787	0.670601	0.873883	0.3663	0.594083	0.64819	0.789047	0.744835	0.735294	0.306257	0.363412	0.453846	0.822835	0.743175	0.761411
10043_at'	9.01816	19.6659	13.4677	11.1766	11.2783	9.60349	8.62188	8.04284	1.4322	0.841928	0.941781	1.15025	9.15155	21.6432	13.2709	11.9612	8.89967	7.8449	7.08595	4.5378	0.688	0.866117	0.939914	1.572	9.45055	16.6237	14.2059	9.14402	10.1105	8.93382	7.20198	3.21508	0.805495	0.863189	0.965622	1.40456
10044_at'	2.70715	1.81734	1.46084	1.64679	1.40404	1.36601	1.44095	2.41379	4.11743	2.1065	2.01827	2.28223	2.5132	1.93068	1.307	1.03653	1.17726	1.14082	1.72295	3.18791	1.18514	2.27394	1.90129	2.62661	2.90842	1.61183	1.5181	1.33063	1.52273	1.4937	1.38749	4.30408	1.05275	1.93406	2.01213	1.96577
10045_at'	2.92282	8.42543	45.6141	69.7728	60.6577	49.4248	40.1939	23.5057	19.0061	4.12108	4.46918	3.29949	3.67853	11.4261	52.5282	65.3836	56.1806	31.699	28.1405	14.7117	10.032	4.34604	4.6824	3.75372	3.74115	17.1266	55.1244	42.643	41.5775	35.374	28.0494	19.8022	6.08571	3.93406	3.78564	2.89938
10046_at'	0.124858	0.171098	0.246311	0.269966	0.407407	0.352941	0.390032	0.747126	0.909201	0.23991	0.373288	0.418274	0.227325	0.126136	0.341986	0.381279	0.439242	0.421429	0.482305	1.38661	0.260571	0.363543	0.346567	0.487587	0.203907	0.19645	0.280543	0.462475	0.458678	0.483193	0.43798	1.8801	0.181319	0.363189	0.347826	0.332988
10047_f_at'	47.0942	33.9757	34.7639	45.0169	46.3446	43.5545	47.7194	35.9018	62.0787	50.6659	55.9715	40.2975	43.7658	34.0125	38.5564	50.7888	54.4705	30.899	38.1648	44.0907	59.9109	39.4264	37.4056	39.8103	47.3126	32.8757	44.2262	35.2018	40.9328	46.6943	38.1515	54.555	35.5341	36.2785	37.4237	37.2977
10048_at'	1.29398	1.37688	1.24858	1.93363	1.7587	2.03595	2.40087	2.38767	1.26998	1.10426	1.5411	1.05279	1.4822	1.45568	1.62754	2.26484	2.8796	1.76429	1.92214	1.57559	1.54971	1.34398	1.35622	1.50844	1.52259	1.30533	1.81222	1.46349	1.93285	1.85189	1.34907	1.62917	1.14835	1.32382	1.33873	1.17324
10049_at'	1.916	1.10867	0.555051	0.734533	0.599327	0.636166	0.713976	0.69488	0.622276	0.876682	1.76712	1.07919	1.95637	1.19091	0.72009	0.812785	0.77592	0.529592	0.704752	0.588553	1.66629	1.56231	1.54614	1.56405	1.86691	0.697041	0.765837	0.429006	0.616736	0.497899	0.357849	0.637824	1.07033	1.77657	1.66633	1.84129
10050_at'	3.82747	4.93179	3.59591	5.4117	2.72054	5.58388	5.05417	6.02926	1.1247	2.50673	3.75114	2.6599	4.04707	5.24091	4.81603	6.54795	6.91862	4.9551	4.0455	3.27322	3.11429	2.84964	3.0794	3.23337	4.76435	4.01183	5.7138	4.51927	6.25207	6.37395	3.51592	2.77627	2.71429	3.20866	2.9818	2.79461
10051_at'	1.74801	2.60347	1.78207	2.81102	2.49944	2.82462	3.16685	3.25392	6.31719	2.08296	2.27626	1.96751	2.52813	2.10341	1.89165	2.96575	2.88294	2.06429	2.29323	4.69438	5.72914	2.71988	3.53112	3.46872	2.15629	1.03195	2.58145	1.68458	2.24587	2.25	2.34029	8.61187	4.51868	2.79134	2.53792	2.4751
10052_at'	1.86039	1.64393	1.70375	1.83015	1.49383	1.50327	1.84724	2.33751	3.95884	2.2926	3.24886	2.6934	1.99656	1.92045	1.95034	1.86644	2.08138	2.27245	1.13953	2.07235	3.03657	2.2379	2.61159	2.26018	2.00855	2.41893	2.34502	2.37525	1.90599	2.20903	1.3831	4.26329	3.02308	2.71949	3.05865	2.80083
10053_at'	8.3689	4.33757	9.06924	7.42182	9.43098	6.89651	7.50163	8.55277	28.8632	9.86996	15.1279	12.1289	11.1424	6.20568	8.03612	6.35388	5.15162	7.85816	6.13347	18.2754	15.7543	12.4964	15.2253	10.8461	9.99512	6.68521	7.4457	6.60041	5.33264	7.77416	9.03293	29.822	14.3857	13.0236	16.9474	15.9222
10054_at'	23.4052	23.1769	29.4586	19.6052	17.4007	11.5806	13.3261	11.6343	11.6247	15.5841	29.097	21.2051	24.0804	24.092	21.9108	15.5959	14.6945	13.6429	12.7897	11.243	20.5234	17.2461	21.6041	16.9136	26.293	29.2272	24.2919	15.2921	14.0103	14.0126	13.4215	11.6193	20.1132	17.4577	21.3903	23.2956
10055_at'	8.17707	4.02543	2.63451	2.45219	2.26824	1.9793	2.32178	2.62487	2.78329	4.75	7.39612	6.52893	8.39036	3.33977	2.38713	2.13128	1.6767	1.63469	2.13852	2.87365	4.216	6.73532	6.69528	7.74081	6.16483	2.22485	2.46833	1.74949	1.94731	1.83403	1.58617	2.87268	3.87143	5.93799	6.3367	7.20954
10056_at'	2.3042	5.1237	3.11351	4.48256	4.31762	3.96732	4.06826	4.47649	2.5109	2.40583	2.14155	1.56345	2.64753	5.01136	4.51693	4.51826	4.60201	4.04898	3.60263	3.0108	2.40114	2.54789	1.54828	1.715	2.88034	4.35621	4.52036	4.16329	4.38636	4.53466	3.77058	3.49815	2.23297	2.37008	1.40142	1.46784
10057_at'	0.339387	0.243931	0.173666	0.182227	0.242424	0.196078	0.296858	0.247649	0.31477	0.325112	0.262557	0.143147	0.204363	0.2875	0.193002	0.176941	0.204013	0.116327	0.212336	0.149028	0.162286	0.125644	0.18133	0.200596	0.365079	0.272189	0.253394	0.13286	0.152893	0.157563	0.222832	0.181706	0.116484	0.103346	0.169869	0.236514
10058_at'	2.3916	5.87283	6.33144	7.70754	8.80022	8.18954	7.97616	7.03657	4.76876	3.22646	2.89041	2.05584	2.31917	3.90568	6.38826	8.37215	8.11037	7.08469	8.05561	3.52808	4.59657	3.44284	1.90343	2.63853	2.40415	5.40118	7.66855	6.59026	7.91736	7.52311	6.8112	3.96044	3.56374	2.95768	2.03438	2.10685
10059_at'	4.85812	4.27283	3.37457	4.86502	5.37374	4.64706	4.60563	5.38453	6.13801	5.91592	6.1016	5.24772	5.49483	4.52386	4.26298	5.11986	5.7592	4.36633	4.05561	4.45788	13.5977	6.45211	4.67167	6.87587	5.25031	3.7432	4.29299	4.63387	4.85227	5.11345	4.21844	6.22868	8.93846	6.23819	4.70576	5.48236
10060_at'	3.41771	12.1341	9.77185	11.8144	9.33446	8.8268	8.96858	6.01985	0.521792	1.63004	1.54452	1.21117	3.70034	11.3955	11.4289	11.839	13.4259	6.16531	5.70475	1.98488	2.008	1.72503	1.27039	1.58987	3.9072	13.2485	13.8518	7.0497	7.72211	6.26891	4.75741	1.15451	1.42747	1.44193	0.953488	1.29668
10061_at'	42.8331	45.2936	31.3689	38.0967	32.9641	31.8366	35.6771	32.7241	14.3753	36.5224	53.8162	33.4904	51.6762	35.3511	27.2427	36.1016	40.3679	22.0714	22.3691	17.7041	42.5817	36.2441	38.1824	35.5392	51.812	36.4047	31.983	18.0832	25.7531	25.0441	22.1482	14.3894	34.9484	32.1083	34.728	36.2147
10062_at'	1.65153	1.31445	1.30079	1.6288	1.18967	1.77996	2.06934	2.40125	1.30145	1.52803	2.1016	1.19695	1.87486	1.04205	1.12415	1.88242	2.19621	1.38163	1.63498	2.20518	2.51657	1.59938	1.7382	1.7855	1.77167	1.03077	1.58032	0.958418	1.48967	1.45483	1.32162	1.71075	1.74615	1.61319	1.44692	1.47718
10063_i_at'	1.39614	1.13526	0.591373	0.752531	0.282828	0.728758	0.767064	0.984326	0.883777	1.09305	1.18721	1.02843	1.62687	0.764773	0.670429	0.960046	0.802676	0.545918	0.602629	0.944924	1.65257	1.0309	1.11695	1.36941	1.29182	0.808284	0.97172	0.39858	0.719008	0.567227	0.301866	0.950556	1.06593	1.2126	1.15773	1.21992
10064_s_at'	1.57435	1.57457	1.09308	1.8369	0.573513	1.69063	1.88082	2.22571	1.87893	1.40022	1.50571	1.28426	1.56372	1.71364	1.0316	2.88242	2.47603	1.65	1.71486	2.15227	2.11886	1.41092	1.6073	2.15988	1.9768	1.12426	1.8009	1.58114	2.2438	2.18067	0.872667	2.46354	1.97912	1.5689	1.69161	1.64419
10065_at'	0.992055	0.809249	0.746879	0.410574	0.191919	0.630719	0.687974	0.946708	1.00242	0.441704	1.00571	0.511675	0.952928	0.988636	0.367946	0.96347	1.01449	0.840816	0.463094	0.319654	0.942857	0.61174	0.600858	0.944389	0.901099	0.650888	1.19005	1.45639	0.715909	0.792017	0.131723	0.891224	0.949451	0.491142	1.03236	0.981328
10066_s_at'	5.37003	2.66936	3.80023	3.63105	3.08866	2.37037	2.93933	2.82968	8.85956	6.10875	7.71575	7.35228	3.31573	4.375	4.3544	3.09932	4.5039	4.79796	3	4.2689	5.32914	4.65396	5.29614	4.88878	4.8254	6.72544	5.07127	5.95639	5.55165	6.55987	3.49287	7.08282	5.05934	5.62598	6.07583	5.7749
10067_at'	0.177072	0.121387	0.0397276	0.152981	0.191919	0.148148	0.305525	0.222571	0.422518	0.156951	0.333333	0.164467	0.154994	0.0897727	0.209932	0.146119	0.324415	0.17449	0.247725	0.237581	0.212571	0.225541	0.189914	0.188679	0.162393	0.287574	0.142534	0.197769	0.127066	0.237395	0.321625	0.304079	0.179121	0.284449	0.244692	0.203319
10068_i_at'	14.5437	7.72139	13.7208	16.036	18.1908	15.3932	16.0661	23.8077	51.8826	34.6054	30.0057	29.0416	17.0241	8.73977	14.6467	13.968	13.0111	18.3939	13.1507	33.8164	42.7463	29.1596	33.9785	20.4141	16.4872	6.61538	12.7952	9.93306	14.3306	18.9254	20.2108	49.6477	42.6451	24.7982	26.2427	23.5622
10069_f_at'	9.52781	6.56763	11.723	11.0731	10.3524	8.0098	9.29902	10.5601	31.0121	17.546	16.3231	15.3726	8.74397	7.1	11.1501	7.99543	9.82609	10.251	8.14863	17.4892	19.8937	14.2987	15.971	10.7557	8.74847	6.69941	9.95928	9.64706	9.11364	11.8109	12.629	26.1743	20.2286	14.0354	14.8888	13.3651
10070_at'	0.00681044	0.00346821	0.00567537	0.00337458	0.0123457	0.00653595	0.00541712	0.00626959	0.0484262	0.00896861	0.010274	0.0284264	0.00688863	0.00340909	0.00790068	0.00684931	0.00668896	0.00204082	0.00404449	0.0334773	0.00228571	0.00411947	0.00321888	0.00297915	0.010989	0.00710059	0.0124434	0.00507099	0.00309917	0.0115546	0.00658617	0.07911	0.0032967	0.00590551	0.00303337	0.00726141
10071_at'	0.402951	0.436994	0.712826	0.512936	0.586981	0.412854	0.374865	0.347962	0.273608	0.411435	0.555936	0.391878	0.373134	0.689773	0.443567	0.456621	0.622074	0.573469	0.343782	0.142549	0.316571	0.420185	0.335837	0.378352	0.518926	0.500592	0.450226	0.51217	0.567149	0.559874	0.36663	0.200247	0.363736	0.51378	0.564206	0.423236
10072_at'	0.473326	1.16185	1.08967	1.1766	1.1257	1.05882	0.827736	0.852665	0.211864	0.246637	0.583333	0.364467	0.590126	1.16023	0.808126	0.71347	1.27202	1.05306	0.786653	0.401728	0.155429	0.369722	0.406652	0.224429	0.369963	1.10533	0.849548	0.923935	0.850207	0.902311	0.978046	0.281829	0.308791	0.379921	0.360971	0.242739
10073_at'	1.15664	1.0474	1.08286	0.887514	0.679012	0.720044	0.827736	0.748171	1.03995	0.899103	1.37215	1.13198	0.931114	1.05227	0.911964	0.702055	1.07135	0.684694	0.717897	0.984881	1.04229	1.23172	1.13841	0.865938	1.15995	0.945562	0.975113	0.976673	0.619835	0.815126	0.840834	1.13597	0.815385	1.13386	1.23761	1.16286
10074_at'	0.0408627	0.0381503	0.0544835	0.0551181	0.0976431	0.037037	0.071506	0.0135841	0.0375303	0.0190583	0.0502283	0.0416244	0.0195178	0.0113636	0.0733634	0.0456621	0.0858417	0.0367347	0.0212336	0.00863931	0.0125714	0.0360453	0.0257511	0.00794439	0.023199	0.0556213	0.0192308	0.0212982	0.0144628	0.0756303	0.0702525	0.0432633	0.0450549	0.0393701	0.00808898	0.030083
10075_at'	4.02611	8.52486	7.23837	6.95726	6.34231	5.89216	5.31853	4.49634	0.81477	2.34305	1.91096	2.21421	4.02181	8.16477	6.67494	5.59132	5.31996	4.96531	4.83519	2.76134	3.696	3.09681	2.38734	2.15889	4.37607	6.84497	6.60068	5.83266	4.70868	5.17542	5.54775	2.06675	3.21209	3.2126	2.4186	2.75934
10076_at'	0.676504	0.53526	0.528944	0.544432	0.419753	0.538126	0.591549	0.516196	0.113801	0.276906	0.353881	0.337056	0.576349	0.571591	0.521445	0.707763	0.950948	0.57449	0.529828	0.478402	0.322286	0.404737	0.357296	0.306852	0.587302	0.643787	0.584842	0.643002	0.804752	0.692227	0.541164	0.283065	0.354945	0.470472	0.334681	0.379668
10077_at'	0.933031	0.646243	0.657208	0.660293	0.632997	0.498911	0.561213	0.501567	0.990315	0.758969	1.06507	1.04365	0.810563	0.585227	0.56772	0.60274	0.740245	0.447959	0.63094	0.692225	0.650286	1.2173	1.13949	1.14101	1.0696	0.678106	0.58371	0.530426	0.450413	0.54937	0.565313	0.867738	0.668132	1.38189	1.28817	1.1639
10078_at'	0.716232	2.29827	3.36776	2.71204	2.19529	2.45207	1.98158	1.85684	0.509685	1.42713	0.769406	0.682233	0.908152	2.49205	2.57449	2.33562	2.62096	1.81633	2.00607	1.30562	1.81143	1.09166	0.733906	0.576961	1.33578	2.33136	2.39819	1.72515	1.83368	1.98214	2.03183	0.592089	2.07253	1.01476	0.737108	0.585062
10079_at'	0.22361	0.149133	0.198638	0.220472	0.414141	0.173203	0.204767	0.271682	0.196126	0.152466	0.204338	0.147208	0.300804	0.251136	0.232506	0.204338	0.19621	0.217347	0.220425	0.166307	0.242286	0.140062	0.151288	0.14995	0.230769	0.186982	0.149321	0.173428	0.165289	0.189076	0.249177	0.169345	0.149451	0.19685	0.119312	0.108921
10080_at'	0.388195	0.371098	0.449489	0.292463	0.291807	0.14488	0.210184	0.236155	0.0544794	0.353139	0.210046	0.170558	0.424799	0.365909	0.29684	0.297945	0.314381	0.141837	0.211325	0.143629	0.387429	0.369722	0.312232	0.242304	0.473748	0.44497	0.315611	0.257607	0.168388	0.271008	0.300768	0.0346106	0.206593	0.253937	0.328615	0.270747
10081_at'	0.418842	0.334104	0.552781	0.456693	0.361392	0.303922	0.421452	0.406479	0.11017	0.375561	0.58105	0.535025	0.725603	0.367045	0.386005	0.206621	0.698997	0.339796	0.527806	0.465443	0.328	0.527291	0.538627	0.444886	0.590965	0.715976	0.472851	0.376268	0.30062	0.377101	0.439078	0.330037	0.458242	0.392717	0.483316	0.568465
10082_at'	0.3042	0.202312	0.459705	0.290214	0.298541	0.321351	0.32286	0.301985	0.094431	0.210762	0.310502	0.191878	0.3031	0.343182	0.327314	0.0593607	0.25864	0.133673	0.266936	0.236501	0.205714	0.226571	0.167382	0.135055	0.291819	0.353846	0.381222	0.233266	0.233471	0.233193	0.420417	0.173053	0.218681	0.168307	0.192113	0.151452
10083_g_at'	0.179342	0.221965	0.233825	0.150731	0.196409	0.103486	0.175515	0.178683	0.0690073	0.150224	0.0410959	0.0324873	0.183697	0.2	0.160271	0.0525114	0.236343	0.2	0.152679	0.0615551	0.024	0.038105	0.145923	0.101291	0.173382	0.201183	0.179864	0.129817	0.139463	0.213235	0.0515917	0.0889988	0.135165	0.123031	0.163802	0.0238589
10084_at'	0.186152	0.193064	0.123723	0.105737	0.0639731	0.250545	0.212351	0.218391	0.0811138	0.0695067	0.126712	0.150254	0.197474	0.142045	0.185102	0.300228	0.263099	0.187755	0.0728008	0.12959	0.24	0.0885685	0.0622318	0.111221	0.103785	0.191716	0.113122	0.160243	0.146694	0.178571	0.200878	0.128554	0.140659	0.177165	0.142568	0.131743
10085_at'	12.5165	13.1769	17.0704	30.5894	37.8765	37.4401	36.6771	41.6698	70.931	24.0191	21.3288	20.2376	17.3605	12.7795	19.7788	27.6941	34.019	33.7092	30.6259	58.3337	48.0583	20.7868	27.8755	20.6951	14.6264	12.6118	17.8846	19.0913	28.5486	30.0945	44.0033	75.754	32.178	18.3986	22.5531	20.4191
10086_at'	1.48127	1.6948	1.60613	1.45332	1.24579	1.29085	1.23185	1.22048	1.12107	1.03251	1.28767	1.18477	1.19977	1.55	1.45711	1.24315	1.60981	1.19592	1.23862	1.47084	1.59543	1.33265	1.31545	1.46872	1.32723	1.33018	1.41176	1.12069	1.04959	1.13025	1.35016	1.54017	1.41319	1.32087	1.36198	1.26452
10087_at'	4.22474	3.10751	2.2395	1.85264	1.51964	1.40959	1.65114	1.41902	0.808717	2.94395	3.2032	2.97462	4.03215	2.48864	1.64108	1.01941	1.31438	1.42041	1.49848	1.42117	2.49714	3.45005	3.36159	3.50546	4.07326	2.80237	1.97851	0.98783	1.18492	1.29727	1.6685	1.00865	2.16264	3.13583	3.26188	3.54461
10088_at'	2.90579	2.7896	2.27923	2.70304	2.39843	2.36275	2.39978	1.90805	0.932203	1.59865	1.60274	2.04467	2.89782	2.59545	2.84876	1.82877	2.42475	2.05408	2.05763	1.84557	2.6	2.29866	2.18348	2.2145	2.39805	2.76923	2.5181	2.08012	2.16012	1.97269	2.40834	1.50309	1.89451	2.25886	2.24065	2.32573
10089_at'	3.46652	3.94104	3.78888	4.07987	3.87542	4.03813	3.35103	3.00731	0.972155	2.16256	2.02397	2.33503	2.89667	3.47045	3.34876	3.00457	3.59643	3.05918	3.12639	2.45788	2.51657	2.78373	2.6985	2.17676	2.87057	3.1858	3.50679	3.27789	3.23244	2.84244	3.20307	1.76267	2.14176	2.74803	2.45399	2.51141
10090_at'	0.359818	0.36185	0.363224	0.335208	0.400673	0.351852	0.343445	0.417973	0.582324	0.29148	0.328767	0.354315	0.397245	0.370455	0.38939	0.48516	0.423634	0.44898	0.444894	0.412527	0.250286	0.319258	0.401288	0.313803	0.401709	0.305325	0.358597	0.434077	0.349174	0.411765	0.233809	0.487021	0.194506	0.268701	0.367037	0.315353
10091_at'	1.46765	1.36532	1.99092	1.87739	1.63636	1.6329	2.02817	2.80355	7.04964	1.83184	1.58904	1.84975	1.49713	1.53523	1.59029	1.78082	1.534	1.49694	2.3822	5.87257	2.65943	1.90628	1.67382	1.88282	1.82051	1.98343	2.05204	1.50203	1.52583	1.61555	2.40944	7.11743	1.63956	1.77854	1.80081	1.87759
10092_at'	0.791146	1.01734	1.1294	1.31159	1.3064	1.18736	1.53846	1.85266	5.5799	1.07848	0.977169	1.47005	0.719862	0.960227	1.18962	0.523973	0.871795	1.33061	1.64408	4.72462	2.90286	1.80947	1.66631	1.58788	0.89011	0.944379	0.980769	1.214	1.09298	1.14811	1.93743	6.02472	1.10659	1.61122	1.65723	1.31328
10093_at'	1.13734	1.12832	1.26788	1.28121	1.4624	1.13399	1.15818	1.60293	1.85351	0.859865	0.687215	1.21218	1.25832	1.42841	1.27991	0.5879	1.51394	1.00306	1.29626	2.87149	1.62057	1.15551	1.67167	1.51043	1.12454	0.998817	1.16063	1.25152	1.12603	1.17647	1.35126	2.90606	1.08571	1.11811	1.33367	1.27386
10094_at'	1.62089	1.30983	2.04427	1.67379	1.74635	1.77233	1.11484	1.58621	1.65617	1.16816	1.371	1.4934	1.97704	1.78636	1.24379	0.813927	1.35006	1.3051	1.909	2.16091	2.03314	1.86406	1.64056	1.30387	1.34799	1.85089	1.76471	1.47262	1.41942	1.3813	1.87047	1.55501	1.80659	1.3563	1.61982	1.50207
10095_at'	2.9773	3.03468	2.07491	3.35208	3.45567	2.70806	2.85807	3.10867	1.42736	2.5639	2.2968	2.11168	3.10448	2.87955	1.57675	1.73744	2.39576	2.34796	3.29424	1.48704	3.07771	2.60762	2.33906	1.7567	1.96948	2.85089	3.00679	2.4787	2.74897	1.79937	2.7146	0.73424	2.23516	1.65748	2.07988	2.35062
10096_at'	8.04767	7.46358	6.73439	8.98875	9.41975	8.19717	9.06501	7.76803	8.37651	8.09866	5.61986	5.97563	9.8186	7.83182	5.10158	7.19292	6.63545	5.45408	7.49141	7.94168	10.824	7.75489	7.42489	5.95631	8.72405	6.5716	8.31109	6.92495	6.88533	6.06933	8.75412	6.8356	9.88352	6.91732	6.63296	7.24585
10097_at'	35.2168	11.3561	18.4733	23.0686	25.6891	24.9139	32.9317	38.7304	76.5194	44.6581	39.9555	39.7878	39.8255	13.9364	14.6749	22.7123	20.3478	19.349	30.8635	55.3294	42.9326	34.6478	40.0494	35.424	26.5043	13.7988	21.6097	18.4331	20.2138	25.4349	34.7881	60.1817	41.1747	31.9498	37.1496	40.0944
10098_at'	2.12713	1.93295	2.33031	2.30371	1.87654	2.11874	1.99458	0.966562	1.36199	1.26794	1.61301	1.80812	1.76923	2.1375	1.90632	1.83105	1.96656	1.38367	2.22649	1.7905	1.14857	1.71061	1.53326	1.7855	1.2674	2.51953	1.95928	3.09534	2.27479	3.02941	0.765093	1.43263	1.12857	2.02362	1.39636	1.61826
10099_at'	2.12826	2.70289	2.76731	3.57593	4.09091	3.76471	3.84832	2.87043	0.617433	1.04036	1.47831	1.15939	2.05052	3.34318	2.53273	3.61416	3.76254	3.38061	3.2184	1.42873	1.06514	1.51905	1.05579	0.969216	1.72283	2.93728	3.10294	3.78905	4.28306	4.82248	2.94512	1.16316	1.1011	1.52854	0.814965	0.931535
10100_at'	2.74007	2.8474	3.26788	3.67042	3.96409	3.64488	3.58288	3.79728	0.717918	1.24552	1.81279	1.43756	2.40873	3.42386	3.25959	3.31621	2.85061	3.19184	3.69161	1.7473	0.970286	1.76004	1.16094	1.36842	2.06471	3.09349	3.35634	3.71298	3.79236	3.85189	2.93085	1.12855	1.36703	1.4813	1.10516	1.25104
10101_at'	3.35868	3.16185	2.42792	2.54218	2.18743	1.83115	2.12568	2.01358	1.99758	2.82848	3.14384	3.44975	3.81286	2.7625	2.26862	2.25114	2.19621	1.67755	1.91709	2.49244	3.70629	4.15345	4.18026	3.53327	3.71062	2.76095	2.33145	1.857	1.55682	1.65546	2.06586	2.69716	3.02747	3.93701	3.8362	3.79979
10102_at'	0.92168	1.13179	0.92849	0.961755	0.925926	0.857298	1.01842	0.912226	1	0.775785	0.866438	1.13198	0.932262	1.0625	1.0158	0.865297	0.724638	0.811224	0.872599	1.31317	1.03771	1.31926	1.38412	1.10526	0.965812	0.861539	0.989819	0.887424	0.748967	0.711134	0.908891	1.41286	0.7	1.18996	1.28311	1.15768
10103_at'	1.26334	1.49595	2.61521	1.8279	2.13692	1.65904	2.66414	2.29049	0.453995	1.0157	0.827626	0.777665	1.3054	1.88523	2.35214	1.73288	1.86734	2.51429	2.17189	1.53564	1.09371	0.943357	0.825107	1.01589	1.52625	2.27811	2.88462	1.48377	2.56095	1.90546	2.94841	0.793572	0.874725	0.788386	0.968655	0.758299
10104_at'	1.65834	1.29133	1.50624	1.31384	0.952862	0.920479	1.10076	1.20167	0.795399	1.73206	1.51598	1.66802	1.50746	1.24886	1.12077	0.550228	0.830546	0.834694	1.19616	1.11771	2.39314	2.4655	2.0279	1.70606	1.56899	1.08639	1.3405	1.01217	0.858471	0.829832	1.15807	0.826947	1.57473	1.84547	1.87159	1.55602
10105_at'	0.182747	0.304046	0.288309	0.373453	0.291807	0.270153	0.244854	0.331243	0.37046	0.214126	0.253425	0.17868	0.225029	0.388636	0.329571	0.163242	0.38796	0.246939	0.334681	0.37149	0.328	0.252317	0.20279	0.160874	0.257631	0.383432	0.298643	0.344828	0.313017	0.34874	0.354555	0.501854	0.185714	0.165354	0.226491	0.203319
10106_at'	0.253121	0.235838	0.191827	0.221597	0.219978	0.167756	0.178765	0.234065	0.35109	0.179372	0.232877	0.33198	0.280138	0.221591	0.129797	0.136986	0.124861	0.113265	0.209302	0.224622	0.188571	0.194645	0.248927	0.22145	0.21978	0.229586	0.207014	0.180527	0.160124	0.179622	0.227223	0.232386	0.157143	0.183071	0.264914	0.246888
10107_at'	0.752554	0.650867	0.646992	1.027	1.10101	1.1634	1.12026	1.71264	2.57385	1.00897	0.84589	0.966497	0.902411	0.65	0.453725	0.635845	0.772575	0.873469	1.41557	2.36393	0.932571	1.10608	1.08584	0.923535	0.747253	0.805917	0.908371	0.995943	1.0031	0.994748	1.41822	1.48208	0.818681	0.893701	1.17088	1.12448
10108_at'	9.26334	15.1896	12.9137	21.324	24.2918	20.6275	21.6533	17.7492	5.35835	11.5067	9.83904	8.47614	9.79908	14.5159	10.2562	17.161	17.34	15.349	18.7836	13.9687	8.67314	13.0227	10.6148	7.27905	6.05494	13.2615	16.8292	18.1542	18.064	18.1723	19.1065	9.1063	10.5319	12.4961	8.39636	8.91494
10109_at'	0.360953	0.436994	0.558456	0.767154	1.2963	0.698257	0.815818	0.516196	0.254237	0.461883	0.280822	0.340102	0.459242	0.742046	0.431151	0.869863	0.777035	0.467347	0.759353	0.476242	0.318857	0.416066	0.316524	0.270109	0.351648	0.418935	0.600679	0.542596	0.630165	0.757353	0.478595	0.34487	0.353846	0.601378	0.214358	0.186722
10110_at'	4.916	3.1237	2.28604	1.92913	1.72054	1.33007	1.43337	1.25287	0.242131	2.14013	2.58333	2.82843	4.14007	3.22273	1.85214	1.83447	1.92419	1.43571	1.27806	0.470842	1.864	2.3275	2.11588	2.86991	4.3138	3.78225	2.59955	1.68763	1.80269	1.76471	1.5225	0.233622	1.93626	2.04429	1.94843	2.59129
10111_at'	4.48695	5.20116	6.07037	6.02475	6.0303	5.77887	5.9935	5.82027	1.39588	2.037	3.05479	2.73604	4.88978	4.76136	4.82844	5.6347	4.88183	4.22653	5.21537	3.41469	2.63886	2.862	3.02682	3.07845	4.10623	5.83195	5.92308	4.8073	5.07231	5.02626	4.62569	2.13721	2.57033	2.54921	2.42265	2.50207
10112_at'	4.43246	4.45896	5.63678	5.35883	5.98541	5.62963	4.87216	5.39289	3.79661	2.79821	4.2774	4.12487	4.2101	4.21818	4.77088	4.18379	2.78149	4.07959	5.22649	5.1933	4.18971	4.79815	4.82082	4.4717	3.24908	3.49231	4.8733	5.13083	5.02686	5.31303	3.11636	4.75649	4.4	4.25197	4.18605	4.38485
10113_at'	0.719637	0.403468	0.656073	0.843645	0.665544	0.64488	0.691224	1.14734	4.45036	1.00336	0.960046	1.39188	0.784156	0.356818	0.599323	0.554794	0.677815	0.663265	0.849343	2.9514	0.568	0.976313	1.12768	1.42304	0.632479	0.392899	0.572398	0.742393	0.715909	0.72584	0.620198	4.822	0.546154	0.865157	1.16785	1.22822
10114_at'	0.396141	0.147977	0.488082	0.721035	0.786756	0.849673	1.35753	2.71996	10.4697	1.4361	1.58105	1.92081	0.53961	0.173864	0.685102	0.597032	1.03456	0.888775	1.51668	7.22138	0.808	1.39444	1.42382	1.91261	0.683761	0.229586	0.634615	0.789047	0.97624	1.33824	1.79144	10.8752	0.689011	1.35531	1.76138	1.51349
10115_at'	0.535755	0.443931	0.703746	0.827897	0.964085	0.901961	1.27952	1.78474	4.23608	0.857623	1.35388	1.27817	0.749713	0.411364	0.889391	0.872146	1.42363	0.904082	1.24267	6.5108	0.405714	0.852729	1.35193	1.41112	0.733822	0.417751	0.835973	0.881339	1.02376	1.07143	1.27991	8.87392	0.338462	0.875	1.26997	1.20436
10116_at'	1.94552	1.30289	1.49262	1.51744	1.87205	1.75381	2.39112	3.13793	3.34504	1.44507	1.93493	1.48223	2.04822	1.04773	1.2009	1.88927	2.12709	1.50408	2.25784	5.82937	2.57257	1.54377	1.79721	2.12115	2.3663	1.34083	1.58032	1.18154	1.52583	1.73634	2.00768	5.30779	1.4011	1.27657	1.66835	1.73237
10117_at'	1.57662	1.50636	1.2849	1.49606	1.54433	1.59913	1.80932	1.721	1.26877	1.47197	1.34703	1.35431	1.48909	1.25795	1.40632	1.62671	2.07358	1.53265	1.54499	1.63391	2.66057	1.41195	1.25429	1.68421	1.18193	1.27101	1.65724	1.68458	1.83988	1.85819	1.17344	1.22373	1.24176	1.40748	1.27401	1.39834
10118_at'	0.565267	0.610405	0.682179	0.80315	0.87991	1.03159	1.02167	1.77011	1.71429	0.954036	1.04795	0.785787	0.892078	0.369318	0.705418	0.976027	1.30769	0.80102	0.898888	3.91253	2.08457	1.15139	1.21137	1.36346	0.69475	0.52426	0.800905	0.654158	0.916322	1.07248	0.727772	5.32633	1.30769	1.47539	1.47118	1.16805
10119_at'	0.280363	0.726012	0.603859	0.460068	0.514029	0.428105	0.509209	0.525601	0.745763	0.252242	0.428082	0.303553	0.523536	0.838636	0.69526	0.773973	0.977703	0.487755	0.394338	0.75486	0.562286	0.327497	0.195279	0.269116	0.389499	0.791716	1.07466	0.439148	0.778926	0.625	0.174533	0.933251	0.28022	0.379921	0.32457	0.263485
10120_at'	2.44041	3.16416	2.51078	3.49606	0.875421	2.92593	2.28169	2.04389	1.54479	0.789238	1.50457	1.20102	2.77842	2.70227	2.27088	3.7169	3.301	2.20306	1.92417	0.914687	2.50057	1.13491	1.53648	1.63357	2.44933	2.47692	4.06335	2.36105	2.63946	2.48319	1.11416	1.1026	1.61978	1.2628	1.39232	1.63589
10121_at'	13.6958	13.2046	8.02838	10.8886	6.26375	9.6525	11.3034	11.6416	16.0763	14.1099	13.3562	8.25584	15.1768	11.2295	8.0237	11.7934	12.0647	7.34796	8.2002	10.7473	20.1943	12.6272	13.9056	14.6922	14.1282	6.86154	10.991	6.66227	8.66116	8.38025	5.21844	15.246	16.9253	11.1663	12.178	12.251
10122_at'	0.379115	0.282081	0.374574	0.278965	0.329966	0.20915	0.226436	0.358412	0.495157	0.403587	0.462329	0.321827	0.693456	0.427273	0.297968	0.332192	0.432553	0.252041	0.21638	0.158747	0.630857	0.299691	0.262876	0.279047	0.551893	0.269822	0.245475	0.25355	0.258264	0.266807	0.125137	0.493201	0.348352	0.478346	0.325581	0.232365
10123_at'	4.09194	2.55607	3.83655	3.60405	4.20875	3.21786	3.78765	3.19436	2.61985	2.89462	4.39155	3.50457	4.25947	3.04659	3.65237	3.42694	3.5864	3.73878	2.75834	3.33801	4.072	3.17714	4.11588	3.58292	3.63858	3.86746	3.97964	3.76166	2.92045	3.9895	4.00659	4.36465	4.68462	3.96457	4.58645	4.48237
10124_at'	2.77072	3.04277	3.19296	3.25647	3.55107	3.26362	3.18093	3.15674	1.22518	1.5796	2.14612	2.32081	2.85075	2.57955	3.12641	2.68151	2.04571	2.61122	2.84125	2.16847	1.81029	1.90937	2.02361	2.21053	2.66789	2.26035	3.0181	3.20994	3.26756	3.42227	2.22503	1.44252	1.80769	1.73327	1.89484	2.13589
10125_at'	5.39728	5.81734	4.02043	3.92576	2.80359	2.50654	2.2286	2.11808	0.970944	1.57287	1.85274	2.39188	5.31917	3.86364	4.47065	3.32877	2.74136	1.79694	1.93124	1.86285	1.27086	2.15551	2.33584	3.7428	4.75946	2.86627	4.17986	2.73529	2.44835	1.70168	1.98353	1.5822	1.82967	2.01673	2.2184	3.23133
10126_at'	1.95573	0.783815	0.752554	0.987627	0.835017	0.894336	1.05634	1.24033	1.35351	1.12556	1.75457	1.33604	1.83123	0.561364	0.887133	0.949772	1.13935	0.813265	1.04044	1.12095	0.932571	1.36663	1.54721	1.92751	2.06716	0.848521	0.917421	0.808316	0.825413	0.851891	1.00659	1.15328	0.815385	1.32382	1.42366	1.5
10127_at'	8.36322	7.31907	8.4756	9.21147	9.46689	9.04684	9.81257	9.86102	12.3923	8.09081	10.1347	6.95635	9.29162	5.28182	7.64334	9.06849	9.34671	6.91735	8.23559	9.37905	10.6354	9.61792	9.01502	9.23833	10.0391	6.29349	8.04864	6.30122	7.32851	7.32143	8.64544	11.6131	7.60769	7.76378	7.636	7.24274
10128_at'	5.03405	6.1815	7.06697	4.39145	4.54994	4.45534	4.39328	4.26228	2.69249	2.36323	3.76827	2.94924	5.35362	3.55455	4.05418	4.26941	4.05463	2.97347	4.54904	2.90605	4.00229	3.28527	2.71996	4.0149	6.18193	6.34911	5.1629	4.03043	3.83781	3.92752	2.38419	3.05192	2.29121	2.75787	3.49848	3.32261
10129_at'	1.67083	6.3237	10.235	7.00225	6.06846	4.71678	3.75623	3.279	4.97458	2.79036	2.78767	2.05787	1.89552	6.54545	7.83747	6.86187	6.18841	3.04184	2.48635	1.82181	3.65371	2.2482	1.95386	2.20258	1.67521	9.31716	8.14027	3.89959	3.70661	2.65546	1.76948	2.11125	1.81868	1.44193	1.35187	1.39627
10130_at'	2.32463	1.13757	0.970488	1.26997	1.14029	1.30283	1.29469	1.96343	2.89588	2.69731	3.30023	2.27411	2.48335	1.15568	1.38375	1.56621	1.88629	1.37041	1.35187	2.59395	3.208	2.80742	2.2618	2.4578	2.45543	1.37041	1.69231	1.09939	1.59091	1.42437	0.559824	3.46724	2.63846	2.79528	2.73003	2.33195
10131_at'	0.545971	0.262428	0.84109	0.96063	0.996633	1.11656	1.86024	3.87983	19.178	1.53027	1.65297	1.75635	0.768083	0.385227	0.697517	1.05822	1.8573	1.37143	2.091	9.88553	3.11086	1.22966	1.99142	2.12612	1.0464	0.395266	1.33145	0.643002	1.13843	1.27206	2.02525	19.4153	2.02198	1.5	2.07786	1.88174
10132_at'	1.69807	0.544509	1.2815	1.30821	0.371493	1.65142	2.11809	4.06897	17.9988	3.54036	3.24886	3.20203	2.04822	0.598864	0.805869	1.75114	1.93311	1.52653	2.25278	10	7.61714	3.12873	3.49356	4.81132	2.03541	0.623669	1.42195	1.0284	1.59401	1.91387	1.18661	17.2435	4.48352	3.32283	3.89181	3.91183
10133_at'	0.827469	0.359538	0.555051	0.799775	0.396184	0.956427	0.733478	1.53605	3.00847	1.07735	0.616438	0.55736	1.18255	0.468182	0.490971	1.1153	1.21405	0.593878	0.812942	1.85529	2.20114	0.69001	0.745708	1.06653	0.802198	0.301775	0.649321	0.51217	0.729339	1.06933	0.417124	2.60692	0.957143	0.862205	0.86451	0.701245
10134_at'	3.28717	3.94913	4.79682	4.12936	4.28283	4.34205	5.32503	5.43678	3.98063	3.17601	4.49543	3.33299	3.91045	4.04091	4.10045	4.75685	5.23969	4.6051	3.86249	3.7527	4.61371	3.8033	3.98605	3.08242	4.02808	4.26391	4.86312	4.12069	3.75826	3.8813	3.36443	5.28554	4.62637	3.43898	3.86046	3.88174
10135_at'	1.23042	0.928324	1.40068	1.13948	1.23008	0.672113	1.62297	1.36259	3.10291	0.996637	1.69292	1.96751	1.30425	1.02386	1.71445	0.980594	1.19732	1.86224	0.959555	2.14039	1.728	1.20082	1.55901	1.285	1.06838	1.33491	1.38235	1.74138	1.26963	1.69433	0.925357	3.12361	1.82857	1.75098	2.01213	1.87241
10136_at'	5.83655	7.00462	8.9546	6.28571	5.82043	3.83551	5.45829	4.07001	2.23002	3.1648	5.45548	4.05076	6.44317	7.50341	6.80023	4.85046	5.0602	5.07143	4.03337	3.10583	3.47771	4.0484	4.51609	3.01986	5.1978	9.50059	7.65045	5.12982	4.44215	5.66492	5.73655	3.54017	3.86593	3.88583	4.37411	4.64212
10137_at'	0.429058	0.907514	0.783201	0.659168	0.62514	0.369281	0.325027	0.259143	0.251816	0.252242	0.534247	0.389848	0.487945	0.918182	0.598194	0.369863	0.400223	0.421429	0.377149	0.143629	0.572571	0.377961	0.587983	0.322741	0.556777	0.661538	0.581448	0.495943	0.283058	0.488445	0.422613	0.268232	0.386813	0.426181	0.311426	0.342324
10138_g_at'	1.30079	2.2659	2.21339	1.87964	1.41414	0.668845	0.971831	0.546499	0.305085	0.577354	1.25913	1.17462	1.2744	2.25682	1.8149	0.925799	1.06132	1.56837	0.836198	0.779698	0.652571	1.23378	1.32725	0.820258	0.715507	1.93846	1.63462	1.60649	1.43905	1.19853	1.3348	0.804697	1.04945	1.26083	1.05662	1.43257
10139_i_at'	23.8854	23.1168	23.7934	15.6074	13.8676	11.549	10.4897	10.2226	13.3947	19.2298	20.5365	19.2406	25.031	26.0023	15.6174	9.83333	12.1048	10.852	9.68251	9.59287	16.2103	22.8929	21.4946	18.4121	26.1941	24.2118	17.5034	10.5974	12.25	12.0714	14.0494	10.6638	22.3132	19.2992	22.0536	24.0695
10140_r_at'	8.39274	14.1422	8.08059	4.88864	7.53872	5.78105	4.50704	3.34169	3.08232	6.75448	7.27283	8.01827	7.76349	13.1455	5.5316	2.38813	3.82943	5.03878	2.92821	2.56156	4.64	9.24099	8.23176	10.571	7.49695	7.40118	5.00452	3.38032	5.21384	4.66597	3.9034	3.48702	7.6044	12.4626	8.73509	6.86929
10141_at'	6.8706	9.72948	4.87401	4.6288	4.3064	3.74074	3.99458	3.12121	3.08838	7.61099	8.04338	6.67817	9.48795	8.46364	4.46275	3.55594	3.6689	2.95408	2.96259	2.43737	7.88686	8.95057	8.55901	7.3714	10.5128	7.42959	4.27941	2.55172	3.09401	2.7584	3.96268	2.60198	8.73517	8.41535	7.95652	7.96162
10142_at'	7.95914	6.09595	4.41998	3.64005	2.57576	2.29303	2.48321	2.12226	1.77724	6.00112	7.34475	6.85584	8.10563	5.70682	3.44808	3.41438	3.45039	2.25918	1.97371	1.58747	4.52343	6.21318	5.71137	5.67825	8.53114	6.70414	4.4129	2.77688	2.93595	2.46113	2.77058	1.32756	5.0956	5.13484	6.17998	6.79357
10143_at'	10.1884	19.3503	17.2872	9.71879	6.21773	4.60131	4.51138	3.90178	1.53753	0.984305	1.7911	2.48528	10.7348	20.2136	15.4616	8.51712	5.068	3.45	3.273	2.06479	3.16457	0.935118	1.9721	3.5144	11.1013	19.8249	15.7704	5.69371	3.38636	2.6145	4.07574	1.11248	1.33407	0.970472	2.13043	3.86929
10144_at'	3.18161	4.33526	4.18275	3.64792	3.32884	3.15033	3	2.05329	1.55569	2.15247	2.18721	2.32487	3.32377	4.35341	3.68962	3.12215	3.26533	2.92551	2.84226	1.43737	4.34514	2.85273	2.96781	3.16584	3.52381	4.13965	3.86312	2.76166	2.51653	2.47059	2.94731	1.28183	3.44835	2.54331	2.31749	2.68257
10145_at'	1.29171	1.49827	1.59024	1.67379	1.57127	1.40087	1.46262	1.29467	0.590799	1.21076	1.16895	1.1401	1.41332	1.14205	1.30926	1.51027	1.3311	1.24796	1.19414	1.14795	1.54857	1.27909	1.11481	1.25919	1.44444	1.40118	1.56109	1.18357	1.2345	1.17752	1.58617	0.975278	1.08901	1.28937	1.21638	1.14212
10146_at'	10.6981	12.163	11.0692	11.5253	11.4949	10.2397	10.8992	10.1463	8.09806	7.71076	6.2226	8.44264	10.4937	12.6568	11.1129	9.52968	10.7503	8.1949	8.98989	9.36825	10.4251	8.39547	8.81545	7.58491	9.76923	10.9385	11.3167	8.2931	8.73657	9.15756	10.2184	9.17058	7.57363	7.95374	8.58645	8.15041
10147_at'	38.0363	20.1908	35.3541	26.6187	33.2929	27.8105	32.1094	39.4305	64.0109	40.454	53.3219	39.5421	35.2962	27.5136	28.6005	28.6416	40.5719	32.3122	22.5865	25.1836	55.5829	31.3656	35.3412	25.4459	38.7863	29.9444	37.4491	37.0538	27.6942	36.3435	21.9199	53.3906	44.9407	34.4193	39.4429	37.5539
10148_at'	5.17821	1.40231	1.97049	1.22272	0.859708	0.633987	0.842904	1.07732	3.83293	2.90359	8.6895	7.95533	5.32147	1.88977	1.71445	0.815069	0.888517	1.0398	0.569262	1.68898	7.86057	5.12976	8.28433	6.04369	4.38706	1.85325	1.42081	1.11765	0.613636	0.969538	0.792536	2.40544	5.31209	5.74705	8.42568	8.52697
10149_at'	0.190692	0.104046	0.0896708	0.197975	0.378227	0.236383	0.188516	0.240334	0.098063	0.273543	0.0947489	0.204061	0.241102	0.209091	0.302483	0.43379	0.391304	0.206122	0.194135	0.167387	0.0788571	0.118435	0.273605	0.122145	0.42735	0.318343	0.242081	0.166329	0.257231	0.383403	0.201976	0.171817	0.223077	0.277559	0.233569	0.060166
10150_at'	2.07605	1.44509	2.11805	1.92688	1.57239	0.924837	1.31961	1.30617	1.09201	1.26345	1.84932	1.77767	1.73364	1.54545	2	1.42123	1.57971	1.62551	1.33064	1.09503	1.53029	1.40886	1.68133	1.51936	2.52625	1.75621	2.03507	1.80122	1.63533	1.60399	1.71021	1.07169	1.48132	1.58661	1.71992	1.55083
10151_at'	0.492622	0.43237	0.735528	0.471316	0.56229	0.28976	0.346696	0.384535	0.420097	0.348655	0.48516	0.445685	0.591274	0.615909	0.711061	0.576484	0.532887	0.391837	0.373104	0.334773	0.425143	0.301751	0.422747	0.26713	0.455433	0.569231	0.488688	0.408722	0.373967	0.355042	0.50933	0.306551	0.414286	0.371063	0.36906	0.338174
10152_at'	4.75142	1.71561	3.78888	3.90889	3.7587	3.3366	4.64464	4.25601	11.7821	4.59866	5.17352	5.17462	5.71068	1.90795	3.09255	3.31507	4.00223	3.09796	3.18301	6.45788	7.69486	3.66014	5.32403	5.32373	5.33333	1.9929	3.6052	2.51927	2.92769	2.6355	4.47969	10.0643	5.45714	3.27657	5.14459	5.89315
10153_at'	0.402951	0.309827	0.502838	0.754781	0.760943	0.697168	0.734561	0.889237	0.40678	0.273543	0.440639	0.493401	0.499426	0.265909	0.575621	0.674658	0.87068	0.764286	0.686552	0.987041	0.716571	0.449022	0.495708	0.702085	0.608059	0.370414	0.664027	0.605477	0.716942	0.710084	0.933041	0.875154	0.389011	0.427165	0.527806	0.616183
10154_at'	10.7787	11.8058	12.7673	11.0056	9.34905	8.40959	7.54388	6.49112	1.92736	2.56951	5.04224	6.0599	11.3249	13.0443	11.0192	9.82534	10.534	7.80102	6.51062	4.79374	5.05371	4.10505	5.32082	5.19563	11.3932	13.4722	11.31	8.88438	8.01343	7.47794	7.45884	3.7466	3.73407	4.74508	5.90091	6.5778
10155_at'	3.71396	1.54566	5.03632	4.92576	4.94501	4.98584	6.43554	10.3553	35.6308	8.3935	9.16553	9.9533	5.3651	2.125	4.64673	4.66553	4.62765	5.18878	7.13852	24.3488	16.0629	8.40783	9.69635	8.87388	4.98901	2.1432	4.74208	3.60142	4.18079	5.26155	9.46213	31.5958	8.75275	7.13976	10.2154	9.32054
10156_at'	1.23496	1.05665	1.08173	1.01687	0.934905	0.884532	0.897075	0.911181	2.27603	1.29036	1.25342	1.29949	1.13892	1.04659	0.959368	0.792237	0.724638	0.760204	0.911021	1.28078	1.86857	1.53553	1.18133	1.31778	1.14408	0.734911	1.01018	0.8357	0.849173	0.801471	0.906696	1.58344	1.71319	1.54429	1.2457	1.30705
10157_at'	5.28944	3.84046	2.91714	2.48706	2.41975	2.21786	2.33803	1.61442	1.08111	2.04484	1.89612	2.10558	4.85189	3.73977	2.4684	2.48516	2.19509	2.13673	1.90495	0.739741	3.29714	2.51596	2.18026	2.39225	5.30281	4.45325	3.03167	2.22515	2.16632	2.19118	2.3831	0.690977	2.73626	2.07972	1.9909	2.61515
10158_at'	12.6379	37.4046	27.5221	33.5118	31.9719	30.0556	30.1311	23.3177	3.63438	6.33744	5.40868	4.68731	13.9874	36.0432	30.3397	28.0959	34.2453	23.6041	23.2497	11.9914	9.984	10.2626	5.87768	4.95432	13.4432	33.4059	31.1233	23.7941	26.0661	24.6239	26.6202	9.6131	10.0824	9.30315	5.30334	5.68568
10159_at'	5.64359	1.68324	1.37911	1.65467	1.82828	1.44009	1.4182	2.39812	16.517	5.0583	4.81279	6.9868	6.33869	1.46477	1.46388	1.24543	1.44036	1.35612	1.60768	8.7959	13.512	5.5242	7.51395	7.29692	6.83883	1.40473	1.78281	1.57099	1.51653	1.70483	2.36224	20.0779	8.61978	6.40354	8.0637	8.5944
10160_at'	4.50851	0.721387	1.09648	1.48706	1.2963	0.979303	1.3727	4.27377	17.1828	5.45852	4.83333	7.0264	5.1527	0.915909	1.15914	0.836758	0.904125	1.01939	1.86451	12.7959	16.9703	7.08239	6.99142	6.86395	4.77289	0.801183	1.14819	1.25051	1.01136	0.836134	2.68167	22.5735	7.85385	7.43504	7.87968	8.34544
10161_g_at'	54.6652	10.896	31.4711	29.4488	23.3311	16.4673	21.7627	34.1076	71.7191	43.0818	49.29	55.3168	55.2009	12.9943	29.7348	21.2089	16.7938	14.1153	17.7209	50.8315	78.7543	39.1617	55.4238	47.861	62.033	14.116	29.1391	18.6389	15.5579	15.6607	26.315	64.4166	49.6791	39.5689	50.6228	51.362
10162_at'	1.92849	2.00231	2.30306	1.58493	1.53423	1.14379	1.72698	1.30303	0.560533	0.817265	1.04452	0.951269	1.39036	2.30455	1.96163	0.784247	1.04682	1.09592	1.47826	1.73542	1.04686	1.1483	1.11051	1.13108	1.55189	1.93491	1.64819	1.32556	1.06715	1.2584	1.88694	0.820766	0.810989	1.15059	1.25986	1.15975
10163_at'	2.59251	3.12717	2.7639	2.24297	1.73962	1.2146	0.907909	1.40021	1.91646	1.58744	1.76712	2.25482	2.8473	3.5625	2.62077	0.990868	1.73021	0.92551	1.37917	1.43305	2.34286	2.24614	2.34657	2.25819	2.91453	3.34083	2.51923	1.89858	1.28306	1.14811	1.41273	1.36341	1.44066	1.56693	2.28008	2.18361
10164_at'	0.780931	0.289017	0.202043	0.12261	0.179574	0.105664	0.127844	0.104493	0.0544794	1.54148	1.01826	1.19188	0.743973	0.434091	0.142212	0.1621	0.118172	0.103061	0.140546	0.102592	0.589714	2.37796	1.50429	1.0427	0.531136	0.360947	0.225113	0.13286	0.108471	0.0766807	0.121844	0.0519159	0.923077	1.57874	1.18099	1.04357
10165_at'	0.0249716	0.0323699	0.0170261	0.0899888	0.102132	0.130719	0.0953413	0.0564263	0.152542	0.0426009	0.010274	0.0395939	0.180253	0.0886364	0.00225734	0.105023	0.103679	0.05	0.0384226	0.0982721	0.056	0.0226571	0.0901287	0.0387289	0.0866911	0.0402367	0.061086	0.0669371	0.0516529	0.10084	0.106476	0.013597	0.10989	0.0442913	0.0566228	0.112033
10166_at'	31.3076	13.3376	23.9955	31.2565	33.4624	32.6503	40.013	35.9749	63.0969	52.2657	41.7603	38.0061	36.2698	15.0841	19.5237	28.0308	33.3222	25.9041	28.9444	43.1058	54.8594	36.4562	39.72	29.5899	30.4078	14.5941	28.4367	19.1623	26.1818	29.2563	35.6487	50.3548	42.2813	31.4547	32.6512	33.5539
10167_at'	0.933031	0.861272	1.62883	1.79528	2.21886	2.14924	2.69447	2.57158	14.1513	3.23206	2.56393	3.14315	1.24569	1.02841	1.29797	1.78082	1.82274	1.85612	2.91709	9.7095	2.39543	2.91864	3.34549	3.00397	0.761905	1.18107	1.84955	1.8428	1.70455	2.30147	2.22173	14.3597	2.69011	2.78346	3.20627	2.87967
10168_at'	1.2815	1.18497	1.44949	1.43757	1.47138	1.45207	1.62405	1.12017	2.32688	1.63341	1.91553	1.27919	1.84271	1.05455	1.14447	1.6153	1.38239	1.01224	1.53792	1.2797	2.31429	1.90525	1.73605	1.83714	1.6044	1.25325	1.53959	0.872211	0.978306	1.02731	1.32931	1.48826	1.97363	1.44094	1.40647	1.33817
10169_at'	4.9353	4.1237	5.42679	4.07087	4.46914	4.14597	4.47779	4.16928	3.67918	5.15583	5.77626	4.89949	5.49943	3.55341	3.73363	4.16667	2.90301	2.96429	3.91608	4.85529	3.792	5.82904	6.0397	5.02979	5.00244	3.9858	4.40837	3.0568	3.45661	3.37185	3.06476	4.88752	4.6	4.95866	4.50859	4.10788
10170_g_at'	2.54257	2.87861	3.48468	2.4162	2.96296	2.33224	2.42904	1.57576	2.28935	1.49664	1.67808	1.56345	1.50402	1.9625	2.52032	2.53767	3.25418	1.52245	1.55005	1.21706	2.55657	1.38826	2.10622	1.75472	1.89499	3.14201	3.04638	1.48986	1.58988	1.69748	1.72887	1.78492	1.89231	1.26476	1.34479	1.44502
10171_at'	0.813848	1.08324	1.2815	1.06074	1.23906	1.13617	1.49621	1.11076	0.441889	0.406951	0.562785	0.633503	1.00574	0.939773	1.00226	1.03196	1.17614	0.907143	0.908999	0.638229	0.474286	0.626159	0.75	0.698113	0.899878	0.795266	1.39819	0.782961	0.998967	0.982143	1.01427	0.6267	0.445055	0.741142	0.669363	0.676348
10172_at'	11.2577	5.79191	8.07265	10.667	10.9753	9.17865	11.1311	11.5873	16.2881	7.09305	6.34589	9.12284	8.19747	5.67386	9.65011	6.09018	8.13935	8.95204	10.9585	11.3164	22.0937	7.9207	8.92382	8.74578	9.16239	6.73018	10.9796	9.94523	9.41529	7.78782	12.3425	10.9394	11.767	7.69685	10.1446	9.95954
10173_at'	0.182747	0.25896	0.217934	0.224972	0.457912	0.368192	0.44312	0.526646	0.788136	0.226457	0.139269	0.260914	0.0390356	0.220455	0.221219	0.103881	0.235229	0.408163	0.498483	0.720302	0.446857	0.346035	0.201717	0.285998	0.01221	0.255621	0.223982	0.448276	0.377066	0.384454	0.468716	0.86403	0.308791	0.411417	0.397371	0.286307
10174_at'	1.76504	1.30058	1.34279	1.17548	1.3165	1.1122	1.21777	1.34483	1.73487	1.38789	1.29452	1.76447	1.6062	1.35114	1.29233	0.608447	0.853958	0.931633	1.24166	1.49784	2.20229	1.64573	1.62446	1.63456	1.78632	1.07337	1.47964	1.10649	1.29545	1.18908	1.51701	1.77256	1.31978	1.36122	1.68756	1.59544
10175_at'	0.587968	0.683237	0.684449	0.572553	0.52413	0.481481	0.52546	0.61442	0.937046	0.45852	0.613014	0.877157	0.597015	0.673864	0.616253	0.376712	0.628763	0.485714	0.624874	0.936285	0.784	0.661174	0.679185	0.600794	0.538462	0.821302	0.576923	0.584179	0.563017	0.54937	0.591658	0.872682	0.5	0.515748	0.726997	0.741701
10176_at'	0.735528	0.427746	0.46765	0.525309	0.338945	0.424837	0.385699	0.555904	1.99516	0.565022	0.743151	0.927919	0.580941	0.468182	0.255079	0.204338	0.338907	0.308163	0.60364	1.29806	0.808	0.884655	0.783262	0.771599	0.406593	0.609467	0.355204	0.459432	0.330579	0.284664	0.428101	0.940667	0.503297	0.672244	0.916077	1.01763
10177_at'	1.87174	1.44046	1.48468	1.76828	1.76094	1.69281	1.91333	2.05643	3.65012	2.16928	1.77169	2.14112	1.70723	1.47386	1.1772	1.34361	1.55295	1.57143	2.03539	3.07235	1.85829	1.86818	1.74034	1.78749	1.93407	1.70414	1.93439	1.91785	2.03306	1.80462	1.94512	2.34981	1.72527	1.82185	1.8362	2.05187
10178_at'	0.257662	0.206936	0.249716	0.181102	0.259259	0.217865	0.210184	0.126437	0.242131	0.176009	0.304795	0.264975	0.254879	0.171591	0.1614	0.15411	0.177258	0.141837	0.254803	0.215983	0.173714	0.201854	0.215665	0.28004	0.212454	0.27929	0.158371	0.301217	0.248967	0.231092	0.212953	0.168109	0.103297	0.318898	0.255814	0.325726
10179_at'	4.71737	8.30983	6.1067	6.53881	6.6633	6.27233	5.78873	2.63009	0.743341	1.46188	1.13356	1.31168	4.85304	7.32727	4.67156	6.83562	4.89409	3.76224	5.40849	1.78186	2.00229	1.70134	1.32725	1.70209	2.87546	6.50059	7.28167	5.45943	4.7314	5.2416	3.74424	1.08405	2.0989	1.56201	1.15369	1.58506
10180_at'	22.7491	15.7884	19.899	21.6907	23.3187	23.1351	26.0509	20.2665	40.7954	32.8969	30.8836	24.7574	25.5821	14.1977	16.0169	22.6769	19.5295	17.2571	23.4752	32.3218	38.3463	30.3141	28.1148	25.7517	19.2503	14.4817	19.8597	15.0061	19.0403	20.5966	18.8584	37.419	29.7747	25.9606	23.2659	21.805
10181_at'	2.76845	4.57225	4.57548	3.1901	3.0303	2.81481	2.10184	1.90909	0.359564	1.13677	1.25114	1.0599	3.10103	3.15455	3.0474	2.71575	1.71349	1.96122	1.96967	0.836933	0.693714	1.72297	1.86159	1.36346	2.57875	3.12663	3.54072	2.54462	2.45558	2.06933	1.45664	0.47466	1.02418	1.47736	1.05157	1.04357
10182_at'	6.29171	4.74335	5.10897	4.61417	6.44444	7.68192	8.73781	7.19331	1.73971	1.86547	3.22945	3.37056	6.0597	3.11818	3.72686	4.11758	3.96433	5.63163	8.03741	5.23974	1.73029	3.69619	4.14378	4.69315	5.14896	3.37751	4.78507	4.143	6.72624	7.79412	6.91109	3.29172	1.7989	3.63484	3.37209	3.84751
10183_at'	16.5846	8.66936	9.24291	11.3442	10.5814	9.83987	9.44854	10.0596	6.44189	10.8857	16.0046	14.0274	16.8852	5.33864	9.65688	10.8505	10.9487	7.13061	8.92922	9.38337	5.10857	12.7827	13.9689	16.0417	15.8694	8.23195	10.2568	9.56897	8.6374	8.375	7.78595	8.56737	8.29011	12.2362	13.912	14.0073
10184_at'	1.84449	2.62197	1.91941	2.50844	2.3367	2.19608	2.31203	2.29049	0.986683	2.31502	2.66667	1.88426	1.88175	2.00568	2.31716	2.14041	2.4136	2.01531	1.99292	1.64471	1.592	2.72194	2.01824	2.22939	1.77778	2.59763	2.37557	1.64402	2.01343	2.10189	2.16356	1.24598	1.67912	2.03839	1.85339	1.7168
10185_s_at'	14.3008	10.9908	8.66856	10.8875	11.2963	10.4303	9.94041	10.6322	6.03148	9.65695	11.6815	9.4802	15.0896	8.82159	8.4763	10.8059	10.5552	7.80714	9.32861	7.63607	12.1577	10.0669	10.1148	11.2056	15.2247	11.4817	9.94909	8.82454	10.0744	10.0819	10.4051	9.11372	8.61319	9.67126	10.3822	10.3817
10186_s_at'	0.821793	1.41734	0.795687	0.660293	0.91358	0.662309	0.694475	0.503657	0.378935	0.377803	0.329909	0.368528	1.05626	1.13636	1.08014	0.928082	0.888517	0.615306	0.530839	0.266739	0.809143	0.336766	0.427039	0.618669	1.06838	1.51361	0.929864	0.579108	0.577479	0.59979	0.521405	0.283065	0.663736	0.375	0.376137	0.460581
10187_at'	0.600454	0.56185	0.603859	1.29471	0.728395	0.82244	1.07801	0.745037	1.16586	0.639013	0.518265	0.475127	1.29047	0.578409	1.1693	0.989726	1.38239	0.682653	0.614762	0.734341	1.24229	0.449022	0.356223	0.424032	0.763126	0.714793	0.549774	0.56288	0.569215	0.602941	0.608123	0.833127	0.368132	0.545276	0.412538	0.335062
10188_at'	6.61294	4.39884	2.67877	2.82565	2.43996	2.80828	2.75948	3.39498	2.40799	4.51794	6.02397	4.733	7.13433	3.2	2.60722	3.21689	3.34002	2.28673	2.63195	2.35205	5.42971	5.1174	5.18991	5.53227	6.82784	3.03195	2.62896	1.76065	2.54959	2.38025	1.31943	2.47095	4.68352	5.31496	5.83013	5.51556
10189_at'	0.813848	2.60462	2.16232	3.42295	6.00898	5.84532	6.34236	6.85998	1.21429	0.569507	0.558219	0.588832	0.832377	1.93636	2.97178	3.29795	3.74025	5.12857	3.94742	2.99028	0.888	0.798146	0.583691	0.754717	1.26618	1.82367	3.84729	2.78702	4.77789	4.30672	5.31504	2.17923	1.10769	0.716535	0.715875	0.437759
10190_at'	0.591373	0.804624	0.68899	0.735658	0.151515	0.678649	0.767064	0.656217	0.311138	0.310538	0.507991	0.313706	0.525832	0.693182	0.34763	0.956621	1.05797	0.666327	0.605662	0.557235	0.622857	0.479918	0.386266	0.574975	0.494505	0.566864	0.779412	0.730223	1.04132	0.934874	0.240395	0.556242	0.551648	0.509843	0.535895	0.462656
10191_at'	1.76958	1.78497	0.886493	1.87852	0.566779	2.15251	1.90032	2.37618	1.57264	1.42377	1.44406	0.803046	1.47532	1.72841	0.717833	2.34817	2.07804	1.66735	1.49545	1.5594	1.95886	1.42327	1.50858	1.78749	1.32967	1.06746	1.57014	1.64402	2.43595	2.40546	0.596048	1.95179	1.95495	1.20571	1.68554	1.48444
10192_at'	1.03178	1.01387	1.28377	1.13611	1.43771	1.43573	1.31528	1.10136	0.348668	0.610987	0.742009	0.762437	0.908152	0.720455	0.878104	1.08447	1.05128	1.19286	1.3003	1.054	0.913143	0.948507	0.756438	0.869911	0.798535	0.930178	1.29864	1.16836	1.29855	1.20483	1.05269	0.792336	0.752747	0.926181	0.836198	0.762448
10193_at'	6.61862	6.83468	7.93871	6.90889	7.35241	7.07516	7.63489	7.093	3.71792	5.59865	5.14384	4.40102	6.75316	5.30795	5.35102	5.95434	3.2029	4.50306	5.53488	4.02052	4.01714	5.62925	4.93133	4.17577	5.92186	4.21065	6.45136	4.48986	5.18698	5.25525	5.24259	3.35352	5.04835	4.5689	3.8908	3.7832
10194_at'	0.826334	0.752601	0.85244	0.692913	0.91807	0.74183	1.03575	0.954023	0.909201	1.36996	0.871005	0.843655	0.910448	0.614773	0.751693	0.622146	0.752508	0.435714	0.692619	0.909287	0.712	1.1967	1.17167	0.885799	0.722833	0.791716	0.792986	0.560852	0.606405	0.546219	0.501647	0.773795	0.836264	1.01083	0.86451	0.866183
10195_at'	0.202043	0.128324	0.170261	0.197975	0.176207	0.147059	0.159263	0.250784	0.175545	0.165919	0.114155	0.150254	0.189437	0.101136	0.137698	0.229452	0.176143	0.152041	0.196158	0.137149	0.136	0.181256	0.141631	0.171797	0.222222	0.15503	0.338235	0.192698	0.181818	0.17542	0.12843	0.0828183	0.152747	0.154528	0.0869565	0.147303
10196_g_at'	0.349603	0.267052	0.286039	0.409449	0.515152	0.43573	0.371614	0.370951	0.361985	0.414798	0.287671	0.279188	0.438576	0.25	0.28781	0.372146	0.401338	0.297959	0.283114	0.279698	0.262857	0.270855	0.236051	0.292949	0.299145	0.32071	0.276018	0.321501	0.403926	0.267857	0.246981	0.289246	0.231868	0.251969	0.292214	0.28527
10197_at'	0.220204	0.16185	0.275823	0.265467	0.196409	0.249455	0.252438	0.170324	0.125908	0.17713	0.227169	0.2	0.281286	0.159091	0.273138	0.22032	0.307692	0.161224	0.21638	0.153348	0.187429	0.225541	0.20279	0.293942	0.253968	0.31716	0.226244	0.262677	0.192149	0.247899	0.18551	0.116193	0.213187	0.214567	0.206269	0.267635
10198_at'	0.245176	0.23237	0.296254	0.293588	0.262626	0.172113	0.301192	0.241379	0.263923	0.151345	0.144977	0.162437	0.277842	0.269318	0.272009	0.3379	0.209587	0.17449	0.245703	0.206263	0.24	0.202884	0.186695	0.20854	0.214896	0.307692	0.308824	0.193712	0.201446	0.237395	0.184413	0.182942	0.215385	0.216535	0.143579	0.133817
10199_at'	0.23269	0.220809	0.192963	0.339708	0.305275	0.303922	0.256771	0.187043	0.125908	0.106502	0.101598	0.145178	0.277842	0.163636	0.1614	0.288813	0.461538	0.254082	0.173913	0.138229	0.110857	0.148301	0.0536481	0.243297	0.147741	0.128994	0.244344	0.127789	0.217975	0.194328	0.117453	0.128554	0.0428571	0.143701	0.199191	0.177386
10200_at'	1.6118	1.1896	0.927355	1.5973	1.38833	1.60458	1.82232	2.03239	0.98063	1.29596	1.24772	0.900508	1.49828	0.860227	1.10835	1.51941	1.48606	1.32143	1.51062	1.71706	1.75886	1.33162	1.11266	1.29692	1.22222	0.872189	1.55543	0.939148	1.38843	1.42542	1.11526	2.02967	1.61429	1.37106	1.43984	1.20539
10201_at'	0.410897	0.477457	0.293984	0.498313	0.205387	0.501089	0.440953	0.480669	0.504843	0.236547	0.392694	0.24264	0.487945	0.430682	0.211061	0.586758	0.3534	0.379592	0.393327	0.37905	0.402286	0.395469	0.390558	0.533267	0.434676	0.269822	0.40724	0.321501	0.481405	0.436975	0.111965	0.416564	0.459341	0.445866	0.395349	0.338174
10202_at'	1.23156	1.36879	0.953462	1.3937	0.613917	1.6329	1.65114	1.45455	0.66586	0.882287	0.973744	0.613198	1.1791	1.05909	0.662528	1.78539	1.41918	1.25714	1.2821	1.24514	1.46629	1.03708	0.986051	1.05462	0.986569	0.626036	1.28054	0.89858	1.28926	1.26261	0.816685	1.25711	1.32857	0.932087	0.926188	0.873444
10203_at'	0.444949	0.298266	0.337117	0.563555	0.320988	0.575163	0.964247	1.53605	9.53027	1.10762	1.14726	1.09543	0.440873	0.302273	0.266366	0.810502	0.886288	1.00816	0.767442	3.37041	1.54629	1.0103	1.15987	1.70606	0.394383	0.20355	0.651584	0.72211	0.859504	0.834034	0.422613	8.92336	1.1978	0.781496	1.55409	1.58817
10204_at'	1.56186	1.44971	2.563	1.34083	1.70707	1.46841	1.7844	2.02508	4.03632	1.05045	2.19064	1.53807	1.6682	1.73636	1.45598	1.3105	2.02787	1.63776	1.27401	2.08855	1.81143	1.17405	1.54506	0.944389	1.59463	2.29231	2.32579	1.59229	1.15496	1.49055	1.09001	5.37083	1.86374	1.1998	1.54095	1.76141
10205_at'	3.58002	4.79884	5.14302	2.92913	2.07295	0.936819	0.960997	0.748171	0.691283	0.35426	1.19521	1.59797	3.44547	4.20909	3.58916	2.36758	1.64549	1.04286	0.634985	0.512959	0.556571	0.591143	1.31867	2.00993	2.88889	5.54793	3.75226	2.09533	1.17355	0.946429	0.711306	0.530284	0.558242	0.668307	1.40849	2.60685
10206_at'	1.48922	0.625434	1.69012	0.989876	0.836139	0.553377	0.853738	0.922675	0.318402	0.674888	1.51484	1.27513	1.50517	0.923864	1.24492	0.908676	0.67447	0.807143	0.722952	0.680346	0.835429	1.02266	1.40343	1.30487	1.74481	1	1.32014	0.87931	0.674587	0.803571	0.819978	0.548826	0.683517	1.06791	1.38018	1.38589
10207_at'	6.77639	3.07283	5.48468	4.21372	3.48036	2.22331	2.73889	3.32915	1.16828	2.77466	5.36301	4.65584	6.69001	3.04773	4.1851	3.51256	2.78818	2.66531	2.77149	3.29158	3.944	3.94851	4.62446	4.91559	6.89133	3.32663	4.26357	2.87627	2.75	2.60294	3.81669	2.31644	3.84725	3.77559	4.74115	5.18983
10208_at'	2.65721	2.32717	2.33939	1.82002	1.69921	1.1841	1.45829	1.22989	13.1344	3.34978	2.82763	2.61015	2.40758	2.04659	1.75508	1.57648	1.54069	1.30306	1.12437	1.50324	4.99657	2.60041	2.78863	2.76465	2.7619	2.73491	2.09502	1.40061	1.26653	1.1208	1.427	3.81335	4.5044	2.12992	2.33266	2.42842
10209_at'	0.530079	0.397688	0.372304	0.337458	0.319865	0.440087	0.457205	0.396029	0.432203	0.753363	0.809361	0.594924	0.508611	0.313636	0.301354	0.34589	0.48495	0.386735	0.328615	0.596112	0.571429	0.715757	0.598712	0.368421	0.461538	0.573964	0.519231	0.396552	0.267562	0.406513	0.568606	0.461063	0.826374	0.498031	0.566229	0.672199
10210_at'	0.83882	0.500578	0.31328	0.431946	0.45679	0.425926	0.453954	0.444096	0.121065	0.732063	0.538813	0.416244	0.810563	0.485227	0.242664	0.458904	0.467113	0.4	0.343782	0.335853	0.465143	0.700309	0.436695	0.457795	0.622711	0.544379	0.308824	0.402637	0.440083	0.452731	0.525796	0.165637	0.567033	0.50689	0.376137	0.438797
10211_at'	0.849035	1.62659	1.31101	1.21822	1.2615	0.861656	0.934995	0.730408	0.355932	0.550448	0.504566	0.478173	0.699196	1.26932	1.00226	0.938356	0.946488	0.753061	0.634985	0.207343	0.931429	0.487127	0.496781	0.556107	0.787546	1.6213	1.14932	0.638945	0.842975	0.732143	0.8573	0.182942	0.568132	0.41437	0.436805	0.587137
10212_at'	0.987514	1.01503	1.15551	0.964004	1.19865	0.990196	1.00867	1.39185	2.49637	1.00785	0.91895	0.932995	1.2434	0.863636	1.07449	1.24315	1.08027	1.13469	1.07685	1.42765	2.22514	1.04943	0.840129	1.05164	1.10501	1.10414	1.05656	0.822515	0.979339	0.985294	1.54116	1.8937	1.37582	0.942913	0.951466	1.10685
10213_at'	0.729852	0.490173	0.634506	0.380202	0.344557	0.369281	0.257855	0.257053	0.710654	0.684978	0.776256	0.641624	0.819748	0.376136	0.418736	0.297945	0.493868	0.295918	0.444894	0.37581	1.27886	0.750772	0.727468	0.921549	0.854701	0.652071	0.579186	0.306288	0.271694	0.295168	0.351262	0.629172	0.849451	0.633858	0.729019	0.802905
10214_at'	0.340522	0.547977	0.573212	0.488189	0.76431	0.464052	0.487541	0.319749	0.191283	0.265695	0.164384	0.262944	0.481056	0.5375	0.597065	0.670091	0.690078	0.35102	0.436805	0.25162	0.277714	0.198764	0.266094	0.290963	0.47619	0.525444	0.634615	0.408722	0.428719	0.506303	0.497256	0.304079	0.265934	0.252953	0.330637	0.279046
10215_at'	1.66742	1.97457	1.41317	2.51856	0.856341	2.79521	2.73239	2.73041	4.4431	1.30717	1.48516	1	1.87486	1.76136	0.744921	2.90183	2.68896	2.00204	2.11628	2.54104	2.41257	1.61586	1.51288	1.77557	1.22466	1.08639	1.90271	1.82657	2.32128	2.20588	0.817783	4.30779	2.16703	1.38583	1.47321	1.43983
10216_at'	1.03065	1.25549	1.20772	0.705287	0.667789	1.31373	1.06392	1.42947	0.513317	0.729821	0.924658	0.788832	1.14466	1.10682	0.961625	1.14726	1.3757	1.23878	0.731041	0.515119	1.02629	0.91967	0.685622	1.04072	0.752137	0.854438	1.44683	1.08722	1.2376	1.44328	0.49506	0.601978	1.24615	0.768701	0.91911	0.849585
10217_at'	1.37457	0.786127	1.46084	0.943757	0.91807	0.775599	0.749729	1.12748	1.8523	0.684978	2.23174	1.76853	1.3054	1.05114	1.09707	0.729452	1.14716	1.65408	0.724975	0.430886	0.810286	1.00824	1.62232	0.853029	0.843712	1.41183	1.54864	1.89452	0.759297	1.19223	0.557629	1.43387	1.49451	1.32972	1.88271	1.74378
10218_at'	2.97616	2.72832	3.22247	3.027	3.75982	3.29194	3.58938	4.19854	4.46731	2.62668	3.94406	3.36853	4.27095	3.02159	3.22461	2.73174	1.9097	3.62551	2.50961	3.14255	4.56229	4.33677	4.62768	3.32969	3.10256	2.73846	2.90498	2.16937	2.24793	2.69118	3.29089	3.56242	5.44615	4.09941	3.7452	3.97095
10219_at'	9.50511	5.32948	6.97389	5.74128	4.95847	3.86928	5.69014	5.47962	5.28571	6.95964	8.67922	8.79188	9.99196	5.91591	5.64786	5.32877	5.0903	4.88878	4.1547	5.07991	7.98171	6.28527	8.41202	7.22145	12.2698	7.42604	6.42195	4.72312	4.60744	5.43382	5.3326	5.47342	7.69231	6.13976	8.69666	9.62448
10220_at'	0.683314	0.522543	0.651532	0.470191	0.566779	0.250545	0.315276	0.373041	0.386199	0.497758	0.525114	0.690355	0.858783	0.596591	0.565463	0.462329	0.710145	0.347959	0.407482	0.37041	0.668571	0.407827	0.492489	0.428004	1.00122	0.52071	0.554299	0.306288	0.344008	0.491597	0.431394	0.431397	0.351648	0.551181	0.375126	0.417012
10221_at'	1.78774	3.35838	3.56754	2.75591	2.24242	1.54575	1.84724	1.42111	0.656174	1.04933	1.35616	1.29746	1.99196	2.78977	2.89955	2.06393	2.5039	2.06837	1.63296	1.13175	1.05829	1.19053	1.14378	1.21251	2.33944	4.05444	3.0905	1.9929	2.18388	1.92857	2.0472	1.0136	1.14176	0.944882	1.19818	1.38278
10222_at'	0.772985	0.506358	0.466515	0.384702	0.326599	0.339869	0.47779	0.282132	0.443099	2.80605	2.14155	1.84162	0.687715	0.451136	0.468397	0.297945	0.358974	0.316327	0.375126	0.272138	1.67771	2.38414	1.90236	1.46276	0.726496	0.713609	0.461538	0.3357	0.348141	0.347689	0.246981	0.23115	2.27582	1.95177	1.87159	1.51245
10223_at'	1.38252	1.35029	1.29285	1.42182	1.27385	1.27124	1.46804	1.34065	1.16223	1.6648	1.57648	1.59188	1.47761	1.17841	1.21219	1.33447	1.77815	1.37857	1.23862	1.31102	2.09143	1.33368	1.49678	1.14499	1.45055	1.79763	1.45249	1.02434	1.3626	1.49055	1.58617	1.45859	1.78681	1.41043	1.36097	1.1722
10224_at'	1.56527	1.56416	1.38706	1.5973	1.62626	1.63181	1.58722	1.65622	2.10048	1.6435	1.65868	1.58883	1.82664	1.45114	1.45034	1.59247	1.82943	1.56939	1.43074	1.80778	2.57486	1.98867	1.92704	1.45184	1.84005	1.77041	1.54525	1.27992	1.375	1.48634	1.66081	1.96663	1.96813	1.71457	1.75632	1.66909
10225_at'	3.19183	1.79538	2.11464	2.04499	1.76431	2.19826	2.18635	2.50679	12.5061	2.34417	2.15525	2.4203	2.80367	1.25455	1.62528	1.67466	2.16611	2.07653	2.50455	3.7959	11.6971	2.30999	2.66953	3.56504	2.9768	0.945562	1.45362	1.67444	1.5031	1.76471	3.03293	6.74289	6.61209	2.07776	3.01921	3.69813
10226_at'	1.03292	0.894798	0.982974	1.05174	1.01459	1.05011	1.07584	1.75862	1.85714	0.90583	0.986301	1.55635	1.09644	0.925	1.03386	0.757991	0.939799	1.19796	1.14965	4.41685	1.12914	1.20597	1.30794	1.28401	1.27473	0.92426	1.00339	1.13489	1.08884	1.29832	1.45335	4.16687	1.07582	1.25591	1.46815	1.36929
10227_at'	1.40068	2.2578	2.10216	2.97188	3.37935	3.20697	3.28277	2.95089	0.292978	0.327354	0.630137	1.12386	1.40873	2.05455	2.307	2.01712	3.46823	3.3602	3.1456	0.951404	0.586286	0.666323	1.01073	1.12413	1.20513	2.69231	2.3043	2.82454	3.13017	3.45693	3.6213	0.449938	0.37033	0.890748	1.08999	1.2666
10228_at'	21.1793	35.5803	34.0125	38.3453	40.0337	34.7146	36.364	34.3292	10.0387	11.083	13.968	16.1655	22.186	27.9739	34.4797	28.9247	42.0925	28.0061	30.7644	26.1371	13.8731	16.9567	19.765	16.2701	22.2259	31.7231	36.2421	29.4888	31.7479	30.6029	31.7673	28.1421	13.7593	17.9035	17.5794	17.4627
10229_at'	80.5675	92.5098	100.824	107.01	98.7508	75.6373	85.7096	78.1411	97.6283	90.9036	84.355	73.9746	106.551	99.992	102.063	100.895	101.506	59.5398	60.1244	79.0367	100.902	59.7456	75.7897	65.145	120.092	100.671	106.598	58.7586	68.7686	66.1198	70.6422	83.5711	78.0055	53.7815	60.7139	64.8008
10230_at'	0.0431328	0.0531792	0.0283768	0.0382452	0.0426487	0.0315904	0.0151679	0.0208986	0.0690073	0.014574	0.053653	0.0294416	0.0355913	0.0238636	0.0327314	0.0114155	0.0178372	0.0142857	0.0212336	0.0205184	0.0365714	0.0226571	0.0354077	0.0238332	0.025641	0.0224852	0.0441176	0.0283976	0.0165289	0.0115546	0.0120746	0.0185414	0.0142857	0.0216535	0.0121335	0.0197095
10231_at'	1.97843	0.910983	1.00227	0.755906	0.714927	0.331155	0.448537	0.3093	0.461259	0.412556	0.430365	0.907614	0.934558	1.06023	0.867946	0.407534	0.361204	0.304082	0.34277	0.264579	0.533714	0.69001	0.802575	1.08044	0.927961	1.05325	0.955882	0.599392	0.440083	0.484244	0.538968	0.362175	0.501099	0.580709	0.762386	1.11722
10232_at'	6.31555	5.75723	5.08513	4.58155	3.87542	3.09368	2.93283	2.9185	4.01332	3.64013	4.09703	4.3665	6.70034	4.91364	4.54966	2.31279	2.63991	2.10306	2.86046	4.76242	7.66743	4.93718	5.16953	4.76465	6.88156	5.65799	4.93439	2.85801	2.54959	2.2395	3.39846	5.60445	4.82967	3.66437	4.40344	5.04046
10233_at'	0.553916	0.560694	0.681044	0.602925	0.69248	0.457516	0.317443	0.543365	0.493947	0.316144	0.421233	0.604061	0.616533	0.351136	0.663657	0.439498	0.428094	0.247959	0.657229	0.632829	0.544	0.509784	0.70279	0.670308	0.43956	0.656805	0.533937	0.882353	0.506198	0.487395	0.521405	0.355995	0.338462	0.327756	0.677452	0.717842
10234_at'	1.07378	1.20347	1.21226	1.30371	1.41414	1.3268	1.38678	1.26228	0.410412	0.570628	0.902968	1.10558	1.35247	1.12727	0.665914	0.788813	0.791527	0.970408	1.20526	1.64255	0.371429	1.12049	1.19421	1.04767	0.869353	1.4071	1.21946	1.17951	1.14359	0.860294	1.07355	0.763906	0.70989	1.19291	1.0728	1.24689
10235_at'	1.09081	1.39075	1.37003	1.61417	1.99327	1.68736	1.67281	1.56531	1.52906	1.11547	0.984018	1.14112	1.30425	1.11023	1.00564	1.71347	1.55853	1.43163	1.63903	2.3013	1.71314	1.3275	1.40558	1	0.910867	1.2142	1.74208	1.28702	1.43285	1.44853	1.8573	2.48702	1.56593	1.22638	1.09808	1.14938
10236_at'	0.875142	1.2104	0.656073	0.917885	1.1055	0.706972	0.720477	0.222571	0.62954	0.289238	0.432648	0.603046	0.904707	0.842045	0.700903	0.700913	0.767001	0.590816	0.800809	0.759179	0.262857	0.428424	0.492489	0.723933	0.48718	1.07219	0.972851	1.18966	0.89876	0.971639	0.364435	0.84796	0.27033	0.49311	0.469161	0.491701
10237_at'	2.20204	2.23237	1.63224	1.93813	2.77441	2.53377	2.39653	1.53605	1.11864	1.84305	1.32763	1.59797	2.10333	1.27386	1.43454	2.35845	1.74359	1.73061	2.35288	2.25162	1.19086	2.1967	2.04936	1.94141	1.2149	1.41538	1.78054	2.2931	1.97934	2.23004	1.75082	2.59332	2.14506	2.09646	1.68655	1.41079
10238_at'	0.85017	1.54104	2.0681	2.10911	2.17957	2.35512	3.47346	5.70324	16.5	1.35762	1.02854	1.85888	1.50517	1.74545	2.11625	2.04909	1.95987	2.32245	3.10617	19.5529	3.92457	1.21421	1.84549	1.9285	1.59829	2.1787	2.38235	1.73834	1.90702	2.38655	4.75412	26.335	2.41648	1.12402	1.9909	1.76037
10239_at'	48.395	37.7503	43.5743	48.1597	49.5073	48.5098	55.3803	53.0836	69.086	54.6603	43.6119	44.064	48.7681	36.725	42.8713	42.6244	58.3322	37.498	43.3458	49.4698	69.4651	41.7127	45.3562	38.2651	57.7448	42.5467	49.4491	34.2059	41.6209	46.9191	51.2064	57.9988	51.967	37.6831	42.9272	43.5394
10240_at'	0.704881	0.590751	0.785471	0.691789	1.29181	0.713508	0.634886	0.765935	0.745763	0.589686	0.320776	0.717766	1.06889	0.907955	1.03047	0.613014	1.24972	0.72449	0.695652	0.599352	0.802286	0.547889	0.483906	0.456802	1.13309	0.411834	0.713801	0.610548	0.721074	0.79937	0.69045	0.627936	0.431868	0.677165	0.42366	0.325726
10241_at'	2.84222	2.5711	1.64813	1.76715	1.9248	1.58824	1.63164	1.64368	0.535109	1.99552	2.02283	2.53503	2.98507	1.83977	1.69639	0.979452	1.41583	1.48163	1.53792	1.30346	1.82286	3.22863	2.92811	2.91261	3.19536	1.85444	1.79751	1.39757	1.3719	1.15231	1.50165	1.17676	1.91868	3.02461	2.70779	2.66286
10242_at'	2.11918	3.06127	2.56073	3.05287	2.83053	2.19935	1.987	2.52038	2.63559	2.14462	2.23973	2.80406	1.63146	1.93864	3.44921	0.880137	1.77815	2.56633	2.30131	2.40929	3.26629	2.90422	2.31545	2.03078	1.62271	2.54556	3.57353	3.3428	3.28512	2.78046	2.9045	2.78986	1.85055	2.69783	2.60971	2.14834
10243_at'	1.87174	6.15607	10.0341	6.12486	5.12458	3.73094	2.47237	2.03239	1.90194	1.55493	1.38584	1.38071	2.02296	6.26818	8.28442	3.13584	2.33779	2.37959	2.37614	1.87581	3.168	2.09269	1.68026	1.7855	2.68132	8.33018	8.75566	4.17546	3.46074	2.53676	2.78815	1.822	1.73297	1.43012	1.41153	1.639
10244_at'	1.30079	1.90173	1.53235	2.14736	2.0853	2.23856	1.51896	1.6813	0.271186	0.980942	0.802511	0.804061	1.14811	1.51023	1.60835	1.19863	1.89409	1.58061	2.01416	1.02052	0.953143	1.27085	0.655579	0.726912	1.67277	2.06627	2.13348	2.1501	2.31095	2.26155	2.21405	0.422744	0.813187	0.920276	0.785642	0.871369
10245_at'	0.241771	0.59422	0.392736	0.349831	0.318743	0.215686	0.171181	0.214211	0.272397	0.190583	0.0479452	0.203046	0.269805	0.3875	0.181716	0.25	0.251951	0.165306	0.209302	0.112311	0.222857	0.119464	0.156652	0.128103	0.152625	0.627219	0.386878	0.300203	0.25	0.347689	0.271131	0.108776	0.250549	0.142717	0.0920121	0.154564
10246_at'	0.817253	0.823121	0.83882	0.904387	0.763187	0.791939	0.772481	0.752351	0.686441	0.459641	0.526256	0.785787	0.795637	0.484091	0.453725	0.708904	0.717949	0.762245	0.778564	0.592873	0.384	0.637487	0.833691	0.663357	0.5116	0.975148	0.958145	1.27586	0.919421	0.894958	0.698134	0.33869	0.464835	0.954724	0.850354	0.772822
10247_at'	4.35074	2.3341	2.39841	3.25084	3.64646	3.30719	3.59588	2.78892	13.9225	4.91256	5.35959	6.74518	4.8806	1.93409	1.67607	2.5274	2.35786	2.63469	3.76239	8.48164	6.22514	6.34398	8.04721	5.16882	3.43346	2.22485	2.96267	2.97667	2.73554	3.33929	3.02854	11.5575	5.31648	6.25197	7.06269	6.09751
10248_at'	1.63224	1.09942	0.951192	0.771654	0.694725	0.344227	0.373781	0.281087	0.911622	0.811659	0.90411	1.15736	1.31343	0.8	0.624153	0.785388	0.394649	0.253061	0.312437	0.861771	0.754286	0.705458	0.891631	1.41907	0.776557	0.925444	1.16403	0.654158	0.410124	0.371849	0.270033	1.12485	0.69011	0.786417	0.924166	1.15975
10249_at'	3.02384	2.3896	2.70034	2.64454	2.844	2.77342	3.16685	2.23511	2.22155	2.48767	2.06621	2.09949	3.17681	1.91932	2.11738	2.74886	2.30992	1.87245	2.71689	2.61879	2.42971	2.52523	2.23498	2.32373	2.30403	2.31953	3.20588	2.10751	2.2469	2.45798	2.45445	2.43881	2.45495	2.17224	1.97674	1.66805
10250_at'	0.360953	0.220809	0.282633	0.219348	0.300786	0.311547	0.31961	0.326019	0.282082	0.17713	0.260274	0.364467	0.374282	0.111364	0.189616	0.262557	0.230769	0.2	0.355915	0.406047	0.265143	0.404737	0.372318	0.381331	0.338217	0.197633	0.200226	0.290061	0.283058	0.32563	0.254665	0.315204	0.173626	0.384843	0.38726	0.356846
10251_at'	1.49943	2.43699	1.52894	1.8054	2.44332	2.01307	1.50921	1.63845	0.968523	0.764574	1.09132	1.36548	1.91274	1.09659	1.45711	2.04795	0.852843	1.75714	1.58847	1.2905	0.675429	1.38929	1.22854	1.48659	1.17582	0.886391	1.44344	1.86815	1.50207	1.57458	0.872667	1.57108	0.859341	1.50591	1.34277	1.36307
10252_at'	2.96595	2.94798	2.49603	3.63892	4.20763	3.53159	3.27086	3.67816	2.87046	2.53812	3.46918	3.32589	3.31343	2.12614	2.87133	2.73973	3.6087	3.06531	2.98382	3.16415	1.55086	3.96807	3.34335	3.75472	2.70696	1.43787	2.75566	2.73327	3.21798	3.13761	3.00439	3.79234	2.16813	3.36909	3.23964	3.04772
10253_at'	20.4563	27.0243	17.5732	17.4038	16.6027	13.6841	14.4594	13.7503	15.4189	25.0135	20.0011	16.066	24.6028	22.4818	17.474	14.9543	15.786	11.0327	11.5541	11.8326	25.2777	25.1123	20.8101	19.4171	23.967	21.4036	18.7036	11.1045	12.1942	11.3277	14.4226	14.5661	24.4176	19.6142	18.2396	18.8589
10254_at'	5.99205	3.62428	2.30306	1.92463	2.00673	1.68736	1.70423	2.08777	2.23608	4.59081	5.16438	4.07817	6.01263	2.60795	1.88036	1.84018	2.02118	1.54286	1.50253	2.1933	4.416	4.91761	4.15773	5.04072	7.25031	3.44142	2.44231	1.38134	1.76653	1.65336	1.81778	2.53276	3.56154	4.21752	4.04954	4.26763
10255_at'	0.298524	0.336416	0.407492	0.308211	0.448934	0.319172	0.349946	0.370951	0.374092	0.164798	0.22032	0.22335	0.32147	0.295455	0.345372	0.377854	0.42029	0.305102	0.345804	0.302376	0.213714	0.175077	0.223176	0.283019	0.311355	0.457988	0.372172	0.325558	0.342975	0.335084	0.307355	0.405439	0.142857	0.17815	0.249747	0.196058
10256_at'	6.13848	0.938728	3.1941	3.18898	3.05051	2.50109	3.10943	4.69801	6.82082	6.29484	8.5879	7.91167	5.15959	0.994318	2.61061	2.88014	3.41472	2.59286	3.53185	7.35529	19.7451	8.53141	8.24034	10.0675	3.31746	1.18107	2.60633	2.46146	2.75517	2.58298	3.3809	13.1545	7.56813	8.83169	7.87968	6.35892
10257_at'	3.6765	5.36763	5.85812	4.69516	5.11785	4.51525	4.48754	4.03971	2.09443	2.48094	2.95776	2.31371	3.6349	6.1875	5.02483	6.91667	6.79153	4.45306	3.7361	2.72786	3.272	2.59011	1.91524	2.90169	3.54579	6.46746	6.43326	3.81542	4.96591	4.94643	3.24808	2.33004	3.0978	2.42323	1.98888	2.07054
10258_at'	1.44268	1.53757	1.2622	1.77278	2.30527	2.07843	2.32069	2.29258	0.77724	0.51009	0.953196	0.723858	2.00689	1.90568	1.62528	1.93265	1.534	1.72245	1.38524	0.859611	1.32	1.0309	0.780043	1.26713	1.65934	1.08166	1.45475	0.776876	1.47624	1.23424	1.08013	0.941903	0.975824	0.870079	0.903943	0.961618
10259_at'	2.62089	2.55029	2.48014	2.74466	1.36027	2.50218	2.99783	2.67607	2.12107	2.26345	3.34817	1.79898	3.10333	2.39773	2.02935	3.1895	2.91639	2.14184	2.28311	2.32289	3.24	2.59526	2.88519	2.76663	2.42002	2.37751	2.88122	1.31034	2.02066	1.78887	1.78595	2.01731	2.33736	2.06398	2.11021	2.16805
10260_at'	0.91941	0.531792	1.27696	1.28009	1.47587	1.23747	1.9415	1.56635	9.43705	2.07175	1.93379	3.14924	1.07233	0.430682	0.775395	1.2032	1.2408	1.32143	2.10819	8.74514	2.22514	2.05149	2.33584	2.42999	0.616606	0.977515	1.4491	1.43611	1.54029	2.26891	2.0472	10.8752	1.68681	2.01969	2.47826	2.17739
10261_at'	1.13053	1.21156	1.90125	1.77053	1.66554	1.74619	1.56771	1.33751	2.50726	1.42265	1.12443	1.37766	1.59587	0.632955	1.39955	1.64612	1.49164	1.11122	2.04954	3.44708	1.47771	1.45829	1.38197	1.52334	0.996337	1.07456	1.49774	1.85091	1.69112	1.59769	1.0494	3.66502	1.05714	1.45866	1.26896	1.14834
10262_at'	4.64586	2.75029	1.29285	1.44432	1.50954	1.06863	0.977248	1.08986	0.40799	1.32511	1.84361	2.2264	4.46613	1.80682	1.807	1.67694	1.67336	1.44082	1.04044	0.731101	1.09257	1.84243	1.3176	1.27011	5.48107	3.35503	2.10181	2.02941	2.80165	2.35294	1.02964	0.524104	1.34396	2.01969	1.75329	1.65871
10263_at'	0.459705	0.300578	0.422247	0.376828	0.434343	0.394336	0.485374	0.474399	0.453995	0.669283	0.614155	0.530964	0.490241	0.257955	0.344244	0.321918	0.416945	0.336735	0.410516	0.548596	0.371429	0.830072	0.446352	0.575968	0.604396	0.395266	0.426471	0.364097	0.440083	0.443277	0.420417	0.470952	0.587912	0.46752	0.39636	0.48029
10264_at'	1.28604	1.32139	1.04313	1.33408	1.34456	1.14161	1.10726	1.10867	1.62107	1.1435	0.71347	1.0335	1.37773	0.970455	1.26524	1.09817	0.973244	0.958163	0.944388	1.2419	1.48571	1.10299	1.16094	1.37537	1.08913	1.11479	1.45475	0.841785	1.00103	0.855042	1.10867	1.55501	1.08791	0.944882	0.881699	1.06743
10265_at'	10.9796	3.13526	4.72304	5.3667	7.28956	8.6939	13.8342	17.9269	16.8729	19.8487	17.1735	15.4061	10.713	2.825	4.01242	3.9669	6.01338	6.65	11.7331	15.9352	22.712	14.3574	16.7564	16.3793	9.78877	3.20473	4.70701	3.30832	5.52893	7.82983	14.1032	12.6082	19.5484	11.625	14.5895	13.2438
10266_at'	0.702611	0.868208	0.958002	1.01912	1.14927	1.01743	0.945829	1.05643	2.20581	0.865471	0.990868	1.01827	0.792193	0.661364	0.767494	1.10731	0.878484	0.887755	0.926188	1.27646	1.18514	0.980433	0.917382	1.29394	0.852259	0.76568	0.927602	0.963489	1.03099	0.967437	0.757409	1.54017	0.761539	0.941929	1.11628	1.03942
10267_at'	4.6504	2.06012	1.92168	1.98425	3.33782	3.58932	4.66631	8.21839	26.7433	14.0919	8.61644	7.8467	6.3961	1.72727	1.65011	2.95548	3.17391	2.90612	4.83114	14.2214	21.3989	10.105	7.51288	10.1231	6.42735	2.28166	1.62104	2.21501	3.16839	3.53571	4.32602	27.6279	17.1253	8.9439	8.28008	6.78631
10268_at'	3.81044	4.07861	3.58229	3.05287	2.26712	1.94771	2.15601	2.33751	5.85472	3.91144	4.01941	3.15939	4.59127	3.8375	3.09029	3.36301	3.01895	1.54388	1.89585	4.40173	3.91314	3.72915	3.53112	3.70804	4.11844	4.24852	3.67081	1.73022	1.95041	1.70273	1.82547	7.19901	3.04176	2.93307	3.05763	3.01971
10269_at'	16.8751	11.1954	16.731	14.8403	12.7632	10.9815	14.8949	14.6144	51.3329	28.25	24.6484	16.999	19.6831	11.6	14.5722	17.1998	16.6399	8.68061	11.0182	27.0778	42.6651	18.793	21.5161	17.9424	15.6435	11.6604	16.4559	7.85598	9.20971	8.52416	12.337	38.9716	27.1319	14.9272	15.0961	14.8112
10270_at'	27.605	14.7052	25.8138	29.2452	29.2301	33.146	40.5103	45.232	75.96	47.1805	46.3847	30.7299	28.8473	17.0057	24.0034	33.7511	29.5953	25.0051	29.7199	46.176	67.5337	37.4604	36.8358	34.1182	24.7656	12.8533	29.5962	17.0984	27.2769	30.7006	26.7717	61.4697	47.2044	32.4252	32.0839	29.4243
10271_at'	0.353008	0.178035	0.360953	0.314961	0.260382	0.380174	0.314193	0.521421	0.905569	0.751121	0.484018	0.353299	0.626866	0.268182	0.17833	0.690639	0.791527	0.259184	0.385238	0.640389	0.964571	0.447992	0.296137	0.341609	0.484738	0.178698	0.291855	0.18357	0.40186	0.462185	0.291987	0.668727	0.430769	0.531496	0.370071	0.26971
10272_at'	0.0658343	0.0578035	0.115778	0.11811	0.141414	0.236383	0.299025	0.584117	0.979419	0.191704	0.182648	0.0923858	0.119403	0.0681818	0.0857788	0.218037	0.234114	0.195918	0.314459	2.28726	0.28	0.174047	0.127682	0.202582	0.161172	0.0591716	0.145928	0.114604	0.161157	0.186975	0.149287	3.03585	0.150549	0.126969	0.185035	0.242739
10273_at'	2.35301	2.99884	2.77072	3.4027	3.72166	3.8366	3.04442	3.90178	3.31598	2.50448	2.76256	1.91168	2.2744	2.61477	2.18623	3.03311	3.81271	3.50918	2.55612	2.63283	3.30171	2.4655	2.5633	2.52135	2.05128	2.85917	3.68326	3.99899	2.85537	3.42122	2.08013	4.12114	3.44286	2.61614	2.99697	2.6971
10274_at'	5.44835	3.06821	5.45176	5.01237	5.19641	4.25708	4.8169	6.47544	14.4492	7.40359	9.35616	7.67411	5.062	4.05795	5.10722	4.26712	5.12263	5.83571	3.96764	8.44276	7.81714	6.89392	7.38305	5.09037	5.95849	5.65207	6.05091	5.53955	4.92355	6.21219	5.33809	12.843	7.74176	6.79429	7.1547	6.29046
10275_at'	4.05221	2.96647	5.09875	3.90439	4.29517	2.85076	3.24702	3.51515	4.75545	3.98543	4.97489	4.64264	3.69116	4.02159	4.99549	3.19064	3.49164	4.37347	2.49747	3.76134	3.63657	4.47374	3.95172	3.15988	3.63614	4.97515	4.89932	4.714	4.125	4.50525	2.88694	5.89493	4.36813	5.05807	4.85035	4.4668
10276_at'	0.416572	0.360694	0.528944	0.350956	0.523008	0.154684	0.201517	0.290491	0.417676	0.479821	0.559361	0.62335	0.444317	0.386364	0.273138	0.199772	0.328874	0.27551	0.262892	0.24946	0.470857	0.592173	0.498927	0.576961	0.586081	0.372781	0.436652	0.374239	0.380165	0.335084	0.201976	0.354759	0.435165	0.805118	0.77452	0.740664
10277_at'	0.348468	0.239306	0.53916	0.355456	0.362514	0.389978	0.471289	0.54441	3.63196	0.415919	0.678082	0.805076	0.406429	0.292045	0.468397	0.356164	0.527313	0.432653	0.475227	1.90389	0.682286	0.487127	0.671674	0.649454	0.459096	0.422485	0.325792	0.392495	0.339876	0.463235	0.580681	3.39061	0.52967	0.530512	0.695652	0.709544
10278_at'	10.8445	6.20578	3.51532	2.28571	2.09989	1.40196	1.89382	1.67398	1.90557	6.51457	9.75	8.99188	11.8025	4.95795	2.84312	2.14726	2.3835	1.68265	1.48129	1.43844	4.064	8.79506	9.54399	9.66435	12.7863	5.33728	2.60973	1.64503	1.69938	1.65126	1.8079	1.37083	5.66813	7.19685	8.99899	9.81224
10279_at'	3.55732	11.4081	7.83201	7.80765	6.93042	6.23529	7.19393	4.37827	0.663438	1.43049	1.93721	1.52386	4.59587	9.46023	7.18172	7.19064	7.02118	5.33061	5.39838	2.36501	0.984	2.1689	1.86481	1.98908	4.49328	10.8568	7.19457	5.31237	5.35227	4.71744	5.93194	1.72188	1.60769	1.89173	1.7725	2.43776
10280_at'	2.16686	2.69364	3.68672	3.33183	2.81257	2.74728	2.67497	2.03866	3.50605	2.18722	2.31393	2.19391	2.36625	2.14659	2.64786	2.5468	2.92196	2.26837	2.2457	2.03024	4.06971	2.38517	2.45386	2.27408	2.22344	3.28994	3.1414	2.31846	2.28306	1.96113	2.6674	2.3424	2.46703	2.22638	2.26087	2.38693
10281_at'	1.85471	2.32832	2.64359	2.69066	2.7138	2.33987	2.09642	2.1954	0.946731	1.53363	1.6153	1.45787	2.06774	2.23409	2.56095	2.6016	2.27313	2.16327	1.79778	1.64687	3.10057	1.862	1.63734	1.72493	2.06105	2.79882	2.86086	1.85801	2.11467	2.01261	2.34248	1.20025	2.68791	1.68307	1.61375	1.60373
10282_at'	0.198638	0.224277	0.692395	0.677165	0.580247	0.812636	1.32069	2.14734	8.00847	0.593049	0.792237	0.971574	0.239954	0.244318	0.590293	0.681507	0.979933	0.846939	1.24671	8.19654	0.963429	0.608651	1.22103	1.02284	0.473748	0.261538	0.520362	0.598377	0.602273	0.853992	1.80681	10.8195	0.825275	0.61811	1.25076	0.942946
10283_at'	0.0953462	0.193064	0.212259	0.167604	0.0875421	0.404139	0.375948	0.502612	0.117433	0.141256	0.157534	0.0456853	0.145809	0.178409	0.0293454	0.319635	0.394649	0.24898	0.301314	0.197624	0.165714	0.07724	0.0665236	0.0913605	0.13431	0.126627	0.150452	0.209939	0.317149	0.384454	0.135016	0.121137	0.108791	0.0905512	0.0808898	0.0695021
10284_at'	0.494892	0.468208	0.206583	0.352081	0.13468	0.521787	0.508126	0.574713	0.366828	0.704036	0.599315	0.322843	0.370838	0.388636	0.205418	0.52968	0.386845	0.320408	0.311426	0.271058	0.963429	0.669413	0.388412	0.436941	0.420024	0.338462	0.536199	0.376268	0.419421	0.414916	0.260154	0.412855	0.821978	0.523622	0.410516	0.482365
10285_at'	0.69807	0.683237	0.496027	0.268841	0.373737	0.434641	0.501625	0.897597	1.81719	0.424888	1.40183	0.870051	0.598163	0.556818	0.603837	0.3379	0.457079	0.882653	0.320526	0.261339	0.614857	0.399588	0.543991	0.811321	0.547009	0.52071	0.70362	0.830629	0.515496	0.457983	0.367728	1.52658	0.696703	0.795276	1.0546	0.971992
10286_at'	1.9807	1.22081	2.15437	1.64679	2.0101	1.38235	1.3662	1.47335	1.8523	1.34305	2.01827	1.7868	1.59931	1.47614	1.80587	1.44749	1.23411	1.56327	1.19414	0.939525	1.96343	1.48919	2.11588	1.41212	1.42979	1.72663	1.81674	1.80933	1.39876	1.90231	1.39627	0.978986	2.33077	1.72638	2.02326	1.85996
10287_at'	0.510783	0.255491	0.575482	0.4027	0.538721	0.29085	0.489707	0.509927	0.363196	0.353139	0.531963	0.42335	0.504018	0.432955	0.411964	0.409817	0.492754	0.402041	0.381193	0.420086	0.293714	0.346035	0.476395	0.340616	0.514041	0.52426	0.437783	0.342799	0.365702	0.311975	0.421515	0.400494	0.391209	0.369094	0.390293	0.374481
10288_at'	0.432463	0.507514	0.614075	0.422947	0.432099	0.215686	0.310943	0.231975	0.326877	0.300448	0.477169	0.404061	0.428243	0.418182	0.451467	0.329909	0.597547	0.357143	0.319515	0.142549	0.416	0.30999	0.348712	0.378352	0.478633	0.576331	0.5181	0.457404	0.415289	0.42437	0.304062	0.112485	0.340659	0.363189	0.42366	0.432573
10289_f_at'	2.38593	3.25896	3.21339	3.2306	2.7688	2.01525	2.35753	1.93103	1.01211	0.982063	1.92123	1.6731	2.39265	2.8375	2.42212	1.90068	2.36901	1.92959	1.75531	1.01296	1.48343	1.4964	1.87554	1.3714	2.09402	3.90296	2.74774	1.99696	2.39463	2.14391	2.01976	0.634116	1.44615	1.43012	1.59757	1.68672
10290_at'	40.7128	48.9503	51.8207	46.7773	40.6162	31.0305	36.1907	30.6677	24.632	38.9451	43.9749	39.1726	43.8703	51.0636	45.6682	35.3916	43.6689	29.8806	26.6512	25.4255	41.928	33.0227	39.6009	34.288	52.0317	53.5858	46.2862	33.5041	37.2386	36.8792	32.8979	24.7602	37.378	30.0118	37.1881	38.6224
10291_at'	0.526674	0.610405	0.643587	0.624297	0.602694	0.654684	0.51571	0.339603	0.20339	0.382287	0.575342	0.559391	0.650976	0.620455	0.512415	0.357306	0.605351	0.50102	0.525784	0.412527	0.275429	0.511843	0.563305	0.531281	0.571429	0.572781	0.536199	0.668357	0.578512	0.522059	0.665203	0.34487	0.372528	0.485236	0.553084	0.502075
10292_at'	0.200908	0.121387	0.110102	0.0596176	0.135802	0.103486	0.137595	0.140021	0.307506	0.202915	0.211187	0.140102	0.166475	0.131818	0.0711061	0.0799087	0.119287	0.0887755	0.0637007	0.24514	0.257143	0.183316	0.232833	0.184707	0.216117	0.144379	0.140271	0.0770791	0.0495868	0.0682773	0.01427	0.291718	0.210989	0.13189	0.165824	0.1639
10293_at'	0.061294	0.0531792	0.119183	0.0809899	0.0606061	0.106754	0.0173348	0.0585162	0.0460048	0.058296	0.0753425	0.121827	0.0929966	0.122727	0.0665914	0.124429	0.114827	0.0520408	0.0930232	0.00863931	0.0502857	0.069001	0.0654506	0.0655412	0.130647	0.110059	0.170814	0.0466531	0.0764463	0.0829832	0.0735456	0.0123609	0.0604396	0.0423228	0.049545	0.0145228
10294_at'	0.244041	0.0843931	0.119183	0.129359	0.0561167	0.0980392	0.201517	0.0971787	0.0859564	0.188341	0.212329	0.227411	0.231917	0.131818	0.0835214	0.194064	0.183946	0.0918367	0.0960566	0.138229	0.189714	0.465499	0.342275	0.279047	0.144078	0.131361	0.141403	0.0892495	0.105372	0.101891	0.115258	0.145859	0.182418	0.288386	0.259858	0.328838
10295_at'	22.2157	22.0358	18.8751	22	20.4545	19.9368	20.5385	17.7795	20.5981	17.0034	17.4315	21.1695	20.2181	21.6068	20.9391	22.3048	21.854	18.851	15.5905	19.9417	18.1589	17.5602	22.2682	19.8282	24.7802	25.3373	25.2364	15.0619	20.1219	19.6555	19.82	23.8677	14.6846	14.8642	20.0121	20.029
10296_at'	34.5834	33.9954	15.7117	27.8988	37.5623	34.9129	36.1387	38.5444	43.7155	31.0247	29.3025	34.4518	35.3502	25.6045	17.5869	17.9395	38.6477	29.3316	31.4419	36.7721	38.6366	32.6807	36.0494	29.71	39.2125	28.9965	17.0011	25.1886	31.3967	32.438	36.1295	41.1187	34.3275	32.7864	34.2801	33.9606
10297_at'	2.82066	2.40809	2.09648	1.66142	1.34343	1.14379	1.11809	1.34692	1.2845	1.76682	2.43836	3.29645	3.14466	1.97045	1.89616	0.96347	1.49275	0.989796	1.13448	1.16091	1.84914	2.98146	3.63734	3.18371	2.77534	2.10059	2.17308	1.10142	1.19112	0.92437	1.09221	1.62794	1.36813	2.8563	3.3458	3.19295
10298_at'	0.347333	0.417341	0.30193	0.283465	0.315376	0.28976	0.235103	0.199582	0.266344	0.182735	0.227169	0.248731	0.19977	0.198864	0.402935	0.160959	0.354515	0.193878	0.322548	0.138229	0.316571	0.218332	0.246781	0.202582	0.218559	0.342012	0.385747	0.305274	0.18905	0.273109	0.18112	0.117429	0.174725	0.197835	0.22548	0.297718
10299_at'	0.259932	0.234682	0.273553	0.298088	0.327722	0.271242	0.347779	0.319749	0.168281	0.257848	0.15411	0.170558	0.228473	0.203409	0.200903	0.179224	0.218506	0.185714	0.319515	0.343413	0.306286	0.336766	0.236051	0.220457	0.260073	0.181065	0.300905	0.252535	0.242769	0.22584	0.318332	0.24351	0.205495	0.221457	0.18908	0.175311
10300_f_at'	8.21339	4.76069	7.77071	8.6288	8.94837	8.9902	7.76056	9.39707	24.2409	9.10762	6.87785	11.1421	7.4271	2.61023	8.96953	3.03539	3.18172	5.78571	9.49039	12.1944	23.872	13.622	13.7285	12.28	6.34188	2.23195	7.40385	6.89351	6.31198	6.96113	9.93194	19.3918	13.1791	10.0177	13.0344	12.1546
10301_at'	19.3984	11.7746	21.3984	23.9573	27.3535	24.0218	27.6717	28.1526	67.2385	39.8744	27.3916	34.0995	26.2928	12.2648	22.7291	22.4372	20.573	19.549	20.8989	41.0065	71.2811	35.861	40.2779	30.8232	23.9988	9.93018	20.5147	15.3032	17.5506	19.6124	29.0252	57.3449	47.767	28.5207	31.1011	28.3683
10302_g_at'	33.5562	18.8694	34.4007	34.0101	36.7834	35.3105	40.4084	41.9248	69.3692	44.3756	40.5502	39.7949	37.2755	17.283	25.0914	32.8105	31.5295	26.6286	34.907	48.7721	63.9783	40.9011	41.8723	34.146	27.9744	24.3041	32.233	25.9067	26.844	29.02	36.6367	51.4734	46.0198	36.5846	37.2487	36.8869
10303_at'	0.567537	1.24971	1.66856	1.01462	1.34007	0.679739	0.450704	0.206897	0.156174	1.29933	0.606164	1.1198	0.665901	1.00682	0.734763	0.860731	0.471572	0.487755	0.417594	0.181425	0.742857	1.73635	1.09979	0.858987	0.557998	2.55385	1.35181	1.28702	0.868802	0.489496	0.233809	0.0556242	1.25934	1.62402	1.07583	0.958506
10304_at'	6.34393	3.78381	3.48581	4.50956	4.51066	4.0098	4.82665	2.88715	2.91525	7.1648	6.13356	5.78274	5.73479	3.68977	2.64898	4.57306	4.72798	3.31633	3.74216	4.04968	5.57486	5.70443	5.65773	4.44886	5.88034	5.29349	5.43778	3.31947	4.06921	4.24685	3.78485	3.15698	4.95714	4.8622	5.06775	4.89212
10305_at'	0.720772	0.628902	1.6538	1.5793	1.65544	1.63725	2.09534	3.06061	12.1659	1.76345	2.10959	2.31371	1.27899	0.802273	1.57336	1.45776	2.0223	1.82041	2.04247	8.71814	2.832	1.64058	2.63305	2.41907	1.4652	0.804734	1.46041	1.23631	1.48554	1.93803	2.8573	14.5253	2.19341	1.68996	2.7634	2.38382
10306_at'	0.498297	0.965318	0.956867	0.771654	0.895623	0.690632	0.550379	0.675026	0.337772	0.276906	0.344749	0.654822	0.56372	0.845455	0.963883	0.714612	0.837235	1	0.72093	0.613391	0.318857	0.378991	0.488197	0.477656	0.822955	0.688757	0.968326	1.1927	1.09298	0.997899	0.841932	0.437577	0.295604	0.389764	0.498483	0.3361
10307_at'	0.814983	0.77341	0.885358	0.806524	0.708193	0.676471	0.799567	0.649948	0.11138	0.497758	0.542237	0.822335	0.834673	0.755682	0.853273	1.03539	0.966555	0.852041	0.773509	0.676026	0.502857	0.630278	0.766094	0.708044	0.811966	1.08284	0.857466	0.796146	0.745868	0.797269	0.997805	0.590853	0.481319	0.589567	0.70273	0.75
10308_at'	0.0272418	0.0138728	0.0113507	0.0134983	0.00897868	0.00980392	0.0108342	0.0104493	0.00605327	0.00896861	0.0342466	0.013198	0.0665901	0.0727273	0.0496614	0.0388128	0.0222965	0.00510204	0.0121335	0.00539957	0.0125714	0.0102987	0.0182403	0.00893744	0.141636	0.0946746	0.0418552	0.0314402	0.0196281	0.00630252	0.00329308	0.00370828	0.0186813	0.0127953	0.0091001	0.0612033
10309_at'	0.061294	0.0346821	0.00681044	0.0269966	0.0347924	0.0141612	0.0769231	0.0219436	0.0121065	0.0470852	0.00799087	0.00609137	0.0149254	0.00909091	0.013544	0.0251142	0.0412486	0.0255102	0.0374115	0.00971922	0.0148571	0.0298661	0.00536481	0.00893744	0.013431	0.0106509	0.0633484	0.015213	0.0134298	0.0535714	0.0131723	0.00865266	0.00549451	0.0226378	0.0151668	0.00726141
10310_at'	0.634506	0.563006	0.485812	0.823397	1.15039	1.08388	1.21777	1.45141	4.37893	0.690583	0.472603	1.05279	0.663605	0.5375	0.786682	0.47032	0.813824	0.978571	1.16077	2.89201	0.859429	0.901133	1.01502	0.857994	0.526251	0.514793	0.777149	0.868154	1.03409	1.2395	1.36334	4.25958	0.545055	0.787402	1.04853	0.939834
10311_at'	0.742338	0.746821	0.547106	0.672666	0.612795	0.481481	0.68364	0.970742	0.887409	0.279148	0.308219	0.691371	0.591274	0.369318	0.714447	0.255708	0.445931	0.487755	0.740142	1.12095	0.446857	0.546859	0.519313	0.555114	0.68254	0.409467	0.720588	0.673428	0.647727	0.619748	0.715697	1.26082	0.318681	0.501969	0.682508	0.679461
10312_at'	1.01589	0.771098	1.00908	1.08999	0.919192	0.972767	0.875406	1.18182	1.42615	0.869955	0.876712	0.982741	1.13203	0.644318	1.02822	0.748858	0.665552	0.726531	1.10718	2.64255	1.32686	1.06385	0.978541	0.830189	0.969475	0.802367	1.11425	0.988844	0.998967	1.06933	1.36883	2.3424	0.854945	0.830709	1.01416	0.953319
10313_at'	1.03405	0.617341	1.42452	1.54668	1.63075	1.57952	1.72806	1.99687	6.13559	0.931614	0.694064	1.00508	1.13318	0.610227	1.31377	1.49886	1.51617	1.3102	2.19515	5.07127	2.43657	0.903193	0.98927	1.06256	0.989011	0.963314	1.42308	1.61866	1.32025	1.23634	2.00659	3.79357	1.09231	0.755906	1.26997	1.20747
10314_at'	0.538025	0.409249	0.757094	0.573678	0.728395	0.657952	0.750813	0.629049	1.33777	0.471973	0.682648	0.603046	0.636051	0.327273	0.384876	0.593607	0.736901	0.404082	0.753286	1.76566	0.882286	0.53553	0.695279	0.543198	0.32967	0.770414	0.691176	0.676471	0.411157	0.543067	0.695939	1.11001	0.513187	0.512795	0.637007	0.549793
10315_at'	1.85585	2.03584	2.10102	2.45332	2.47699	2.21242	2.2546	1.67085	1.47579	1.29036	1.27283	1.55736	2.07233	1.46136	1.14334	2.12215	1.41026	1.78367	2.25581	3.73974	1.51657	1.57775	1.87554	1.85402	1.9939	2.15503	2.41063	1.87424	1.88017	1.82563	2.08891	3.49073	1.48352	1.55413	1.62993	1.74378
10316_at'	0.345062	0.301734	0.416572	0.373453	0.289562	0.457516	0.371614	0.185998	1.09564	0.560538	0.561644	0.55533	0.3938	0.278409	0.248307	0.408676	0.259755	0.245918	0.458038	0.804536	0.547429	0.643666	0.570815	0.45283	0.416361	0.494675	0.423077	0.351927	0.285124	0.447479	0.243688	1.07787	0.457143	0.647638	0.526795	0.447095
10317_at'	1.73212	1.40925	1.48241	1.4387	1.33109	1.33442	1.5753	0.962382	0.94431	1.69843	2.06849	1.98071	2.20436	1.23864	0.930023	1.21461	1.17949	1.04898	1.364	1.946	1.20686	2.08239	2.13627	1.85005	1.04396	1.30888	1.59163	1.17748	1.17665	1.28046	1.28979	2.05192	1.8022	1.87894	1.78766	1.48029
10318_at'	0.396141	0.263584	0.426788	0.525309	0.574635	0.553377	0.551463	1.03762	3.23123	0.991031	0.61758	0.859898	0.414466	0.2875	0.370203	0.478311	0.481605	0.538776	0.580384	3.84341	0.537143	0.796087	0.550429	0.761668	0.550672	0.435503	0.671946	0.548682	0.609504	0.658613	0.457739	5.36588	0.636264	0.668307	0.685541	0.603734
10319_at'	9.44722	4.29711	4.7185	3.74016	3.60494	3.55664	3.64355	5.30094	10.2518	7.3991	7.38813	8.40508	9.65901	2.89205	3.24492	2.78425	2.31104	2.70408	3.8453	10.8704	5.33829	8.32132	8.06652	7.27011	9.47253	3.67219	3.31674	3.35801	3.13017	3.22059	2.36992	10.7478	6.69121	7.83071	8.76239	7.5
10320_at'	1.19183	0.698266	1.15323	1.1721	1.37598	1.45425	1.87216	2.27482	0.826877	1.27578	1.30251	1.13503	1.6946	0.646591	1.19639	1.32078	1.27425	1.28776	1.82103	2.04104	0.953143	1.73738	1.41094	1.75472	1.49206	0.734911	0.968326	0.829615	1.11674	1.29727	1.54885	1.39555	1.51319	1.30906	1.23964	1.33195
10321_at'	3.29512	3.8763	3.90352	3.964	3.63187	3.63508	3.33911	4.07628	3.68523	3.07287	3.4589	2.93706	3.81975	2.65	3.69865	3.49772	4.1282	3.09592	3.20222	3.41361	2.75657	3.12255	2.67489	3.70506	3.62515	3.2568	3.81222	3.00406	3.53306	3.1355	3.78485	3.3733	3.11978	2.54331	2.7088	2.58091
10322_at'	0.854711	0.653179	0.636776	0.60405	0.465769	0.497821	0.530878	0.625914	1.04964	0.691704	1.13242	0.870051	1.01033	0.4875	0.520316	0.538813	0.762542	0.358163	0.608696	1.054	0.707429	1.0999	0.786481	1.06356	0.870574	0.76568	0.591629	0.356998	0.410124	0.363445	0.42371	0.993819	0.732967	0.825787	0.942366	0.829875
10323_at'	25.8468	15.5353	19.3496	14.3048	17.1481	16.9782	18.6533	16.4754	15.1344	22.6513	26.8836	18.3716	25.8898	12.6523	12.0214	15.6313	17.0223	12.3867	17.1183	13.9989	24.088	21.5448	19.8466	20.8699	24.5458	17.6911	15.8744	11.142	12.8647	14.0798	13.1131	13.0791	18.9297	17.8061	17.8706	18.11
10324_at'	7.87968	7.71329	8.39841	9.7739	11.2334	10.5065	11.7031	11.7847	5.00484	7.47982	6.81279	5.89036	8.02985	6.95455	8.0237	11.7968	12.2609	7.94898	9.96158	10.1382	7.73714	7.76004	5.67489	6.49553	8.12821	8.87811	9.37104	7.19067	8.88636	8.84559	8.22503	9.01978	6.55275	6.15354	5.51163	5.58714
10325_at'	11.0522	3.89942	5.3269	6.40157	6.04714	8.80501	8.21127	9.4023	21.3499	12.9675	9.10731	8.09239	9.05167	5.05795	6.67043	8.40183	10.136	6.24592	9.84631	12.6695	16.232	10.6982	7.82833	7.92552	7.92186	4.31598	6.72851	5.76673	7.03099	8.89706	6.16465	16.7503	11.9857	10.2047	9.62791	8.49066
10326_g_at'	29.6663	15.2277	24.0817	25.7098	25.174	27.22	32.7205	34.9122	64.3947	47.4978	41.96	29.4406	28.9403	17.9409	23.2822	32.2135	32.864	23.998	26.4702	42.5864	56.4206	33.8558	31.4356	31.5879	29.2015	15.6568	28.8552	15.1339	24.8533	27.5819	22.4709	54.8887	42.2538	30.9291	30.8069	27.1815
10327_at'	0.0283768	0.017341	0.0272418	0.0809899	0.030303	0.150327	0.145179	0.185998	0.00847458	0.0190583	0.00913242	0.00304568	0.0172216	0.0306818	0.0282167	0.0262557	0.240803	0.112245	0.150657	0.0118791	0.0114286	0.00514933	0.0139485	0.00496524	0.031746	0.0153846	0.0882353	0.140974	0.179752	0.281513	0.01427	0.00494438	0.0263736	0.00492126	0.00505561	0.00311203
10328_at'	2.50624	2.86127	2.55732	3.22497	3.75196	3.08606	3.33044	1.75653	1.02179	1.75561	1.41895	1.86193	2.30769	2.25341	1.6456	2.98858	2.80936	2.4551	2.88372	1.79914	1.96686	1.63646	1.43777	1.59881	2.33822	3.31243	3.38914	3.14604	3.30992	3.46534	2.40066	1.4487	1.60549	1.77165	1.49545	1.70747
10329_at'	8.46765	6.04509	4.20772	5.7739	5.67452	5.33442	4.18635	3.05225	9.05206	9.0213	7.83105	9.35635	6.84845	5.65795	2.99097	4.39384	4.61427	4.52551	4.6997	7.41577	8.28457	7.10299	7.28541	5.88779	5.41636	6.27574	6.71719	5.86004	6.29029	8.02416	5.3326	8.1199	6.81209	6.95866	7.3913	6.85373
10330_at'	1.2622	1.36301	1.27582	0.979753	0.590348	0.713508	0.891658	0.628004	0.846247	0.21861	1.27511	0.594924	1.81286	0.844318	0.846501	0.773973	1.01561	0.836735	1.11931	1.34989	0.598857	1.34706	1.20172	1.49752	1.24542	0.99645	0.50905	0.554767	0.429752	0.543067	0.503842	0.78492	0.554945	0.655512	1.10718	1.28112
10331_at'	1.22474	1.02543	1.24177	1.2126	1.41975	1.80937	2.3467	3.5883	4.3753	2.16031	2.96119	2.98985	1.11022	0.713636	0.882618	1.21575	1.45485	1.75918	2.5996	6.21058	2.65486	2.8723	3.07833	3.4856	1.20391	1.15503	1.33597	1.48986	1.68079	2.14076	1.9528	7.91965	2.61648	2.64173	3.15268	2.68154
10332_at'	0.6958	0.495954	1.33258	1.17773	1.21212	1.27342	1.86782	3.30408	11.7228	1.99888	1.88014	2.40305	0.980482	0.352273	1.32844	1.41324	1.04905	1.49082	2.3094	8.56911	1.28343	1.83728	2.11373	2.03476	1.22833	0.573964	1.31561	1.04868	1.3874	1.67227	1.9528	12.4388	1.88791	1.59744	2.4186	2.21473
10333_at'	1.4143	1.80694	1.66742	1.85152	1.98092	1.76471	1.88299	2.51411	2.47579	1.20852	1.86872	1.30457	1.66246	1.2625	1.69865	1.31963	1.699	1.46531	2.00101	4.25378	0.980571	1.66838	1.70064	1.91956	1.50672	1.81302	1.79299	1.5	1.4876	1.41702	1.72667	4.10012	1.35275	1.35433	1.60971	1.48548
10334_at'	15.1317	6.46705	2.57435	2.77953	2.85859	2.45643	1.80065	2.17241	0.897094	8.06839	12.0388	16.4081	10.8863	5.9125	2.67607	2.25457	3.53289	2.70714	1.83519	1.85745	3.04571	11.2709	11.4989	17.3297	16.0733	5.90651	3.1233	3.40061	3.75103	3.52206	2.47201	1.42645	4.83077	11.0049	12.4348	11.8932
10335_at'	0.181612	0.122543	0.399546	0.343082	0.488216	0.489107	0.739978	1.23093	9.16586	0.779148	0.755708	0.974619	0.265212	0.152273	0.328442	0.376712	0.457079	0.527551	0.884732	6.35961	0.602286	0.595263	0.607296	0.868918	0.222222	0.164497	0.315611	0.455375	0.521694	0.739496	0.636663	9.07417	0.568132	0.53937	1.03438	0.820539
10336_at'	0.38025	0.4	0.440409	0.424072	0.460157	0.391068	0.384615	0.352142	0.184019	0.237668	0.373288	0.302538	0.371986	0.422727	0.369074	0.513699	0.472687	0.360204	0.310415	0.240821	0.307429	0.328527	0.342275	0.403178	0.373626	0.436686	0.394796	0.301217	0.420455	0.357143	0.36663	0.18047	0.245055	0.34252	0.375126	0.363071
10337_at'	1.90806	1.01387	1.09762	1.35546	1.26487	1.41176	1.54063	1.83281	0.61138	1.02018	1.15297	1.31675	1.58439	1.13977	1.09368	1.21575	1.59086	1.08673	1.24469	1.73758	1.20457	1.54274	1.16524	1.64945	1.52381	0.778698	0.942308	0.888438	1.07438	1.08508	0.983535	1.65389	1.23077	1.4685	1.21941	1.2168
10338_at'	0.393871	0.235838	0.307605	0.318335	0.377104	0.30719	0.27844	0.251829	0.322034	0.204036	0.174658	0.212183	0.43054	0.331818	0.306998	0.375571	0.520624	0.245918	0.27907	0.298056	0.345143	0.287333	0.2897	0.237339	0.351648	0.101775	0.285068	0.295132	0.368802	0.360294	0.135016	0.28801	0.201099	0.412402	0.247725	0.162863
10339_at'	0.894438	1.14104	1.00908	1.14173	1.03816	1.13834	1.34886	1.74922	1.41889	0.563901	0.936073	0.763452	0.845006	1.21705	0.626411	1.11986	1.0602	1.08673	1.25986	2.62095	1.20571	0.785788	0.977468	1.2572	0.531136	0.731361	1.18439	0.728195	1.05682	1.18697	0.597146	3.94067	0.593407	1.31594	1.17796	1.20643
10340_at'	0.934166	1.03237	1.04881	1.11699	0.421998	1.03595	1.2221	0.907001	0.858354	0.605381	1.0742	0.784772	0.877153	1.03523	0.453725	1.4589	1.44705	1.02041	0.866532	0.631749	1.32	0.820803	0.889485	0.969216	0.95116	0.989349	1.36878	0.630832	1.06198	0.903361	0.541164	0.538937	0.742857	0.751969	0.895854	0.705394
10341_at'	1.36549	1.01156	0.664018	0.661417	0.410774	0.652505	0.667389	0.527691	0.283293	1.11547	1.34361	0.763452	1.24914	0.982955	0.374718	0.586758	0.458194	0.431633	0.395349	0.272138	1.07429	1.26056	1.06223	1.20953	0.787546	0.764497	0.949095	0.560852	0.595041	0.545168	0.326015	0.254635	1.35714	1.34547	1.40849	1.15871
10342_at'	4.1975	3.77457	1.50397	2.50169	0.928171	2.20044	1.88624	1.76071	0.923729	2.15583	3.79224	2.04873	3.77956	2.98636	1.0395	2.4395	2.11817	1.55306	1.35187	0.840173	3.67314	2.81668	2.35408	4.51738	3.14164	2.04497	2.41063	1.59128	1.90702	1.54832	0.524698	0.946848	4.10879	2.93012	3.20728	2.84025
10343_at'	2.76731	2.44162	3.16118	2.44769	3.51178	3.47277	2.40087	3.28527	1.08959	1.42265	2.24543	1.65178	3.15959	2.49773	3.11174	3.23858	2.44036	3.38673	1.89282	1.23002	2.44686	1.58187	1.50107	1.85303	3.02076	2.88639	3.76018	2.60041	2.35021	2.69748	2.62678	1.3733	2.93297	1.82579	1.76542	1.72718
10344_at'	0.435868	0.130636	0.702611	0.421822	0.578002	0.380174	0.450704	0.799373	4.19855	0.636771	1.0742	0.886294	0.600459	0.232955	0.387133	0.507991	0.401338	0.493878	0.503539	1.74298	0.853714	0.578785	0.871245	0.722939	0.542125	0.272189	0.468326	0.325558	0.459711	0.54937	0.757409	3.56613	0.610989	0.483268	1.27604	1.0612
10345_at'	1.03065	0.477457	1.24745	1.24184	0.907969	0.637255	1.07151	1.1348	4.3983	0.873318	1.63242	1.37665	1.15614	0.630682	1.16366	0.734018	1.5262	1.35714	0.950455	2.49352	1.14629	0.823893	1.19421	1.10526	1.20269	0.945562	1.14253	1.18053	1.26756	1.45273	0.990121	3.4759	0.942857	1.07579	1.54297	1.39315
10346_at'	14.5993	2.58035	4.08173	5.30484	8.50056	7.33333	12.9491	14.7513	31.8027	16.2197	18.8174	17.2843	14.0459	3.22955	3.77088	4.01142	9.39576	10.2265	11.6603	20.2117	23.6903	14.1885	19.0987	16.3287	15.1099	3.30178	4.19344	5.07099	8.52686	10.8624	13.7333	23.6119	18.2714	14.5866	19.4489	16.6608
10347_at'	5.44154	5.45549	6.46652	5.56131	5.7688	4.59804	5.47129	5.28004	5.52058	4.38005	4.74658	3.83756	5.45695	4.60682	5.00564	4.21575	4.76143	4.57857	4.3094	4.63391	7.59543	4.76828	4.90665	3.99206	4.4884	5.79172	5.11199	3.83164	4.81198	4.4979	5.48957	4.33004	6.5967	4.12402	4.1456	4.05705
10348_at'	1.39501	2.21618	1.92054	2.0135	1.87093	1.75054	1.71181	1.42111	0.615012	1.01906	1.80594	1.00609	1.46383	1.65795	1.70203	1.48174	1.7971	1.66224	1.52781	0.517279	1.13714	1.32853	1.41416	1.29593	1.3138	1.95385	2.00226	1.48884	1.67459	1.70483	1.94402	0.488257	1.47253	1.30709	1.37816	1.37241
10349_at'	1.17594	1.39653	1.52894	1.48144	1.51515	1.5207	1.85482	1.81923	1.55932	0.941704	0.931507	1.01218	1.08726	1.41364	1.35553	1.41781	2.16388	1.61327	1.46916	3.25378	1.08914	0.877446	0.850858	0.965243	1.3895	1.90414	1.66516	1.38438	1.57748	1.82248	2.07794	3.08158	0.878022	0.847441	1.01416	0.970954
10350_at'	5.04654	2.63699	1.64586	1.55681	1.34231	1.29847	1.6208	2.16405	5.28208	4.61211	4.7911	5.53401	4.7256	2.51136	1.84086	1.65753	1.75251	1.42347	1.55713	4.56695	4.99543	4.96189	5.42275	4.85799	5.47009	2.5503	1.66629	1.41684	1.45351	1.70798	1.70143	6.0445	4.44286	4.65748	5.00607	5.0166
10351_at'	0.180477	0.150289	0.197503	0.231721	0.296296	0.405229	0.51896	0.631139	2.1477	0.340807	0.527397	0.369543	0.132032	0.1375	0.110609	0.353881	0.453735	0.515306	0.537917	2.06048	0.547429	0.340886	0.329399	0.42999	0.047619	0.145562	0.174208	0.18357	0.395661	0.537815	0.298573	2.83066	0.342857	0.30315	0.39636	0.469917
10352_at'	0.514188	0.283237	0.69353	0.867267	0.52413	1.12527	1.13218	2.22989	9.42857	0.753363	1.02511	1.05685	0.650976	0.354545	0.393905	0.939498	1.0524	1.02653	1.22245	5.11879	1.79086	0.788877	1.16524	1.52036	0.324786	0.208284	0.69457	0.659229	1.01756	1.16492	0.973655	8.30037	0.685714	0.745079	1.41557	1.16079
10353_at'	0.240636	0.106358	0.127128	0.229471	0.139169	0.234205	0.218852	0.320794	0.357143	0.190583	0.159817	0.191878	0.19977	0.075	0.0880361	0.228311	0.268673	0.202041	0.186046	0.299136	0.310857	0.176107	0.153433	0.229394	0.124542	0.110059	0.204751	0.123732	0.19938	0.20063	0.107574	0.388133	0.161538	0.187992	0.205258	0.130705
10354_at'	0.725312	0.914451	0.976163	0.250844	0.363636	0.291939	0.36078	0.444096	0.253027	0.164798	0.729452	0.536041	0.900115	0.892045	0.663657	0.464612	0.38573	0.566326	0.302326	0.113391	0.165714	0.253347	0.412017	0.723933	0.42735	0.776331	0.783937	0.72211	0.246901	0.310924	0.307355	0.351051	0.226374	0.415354	0.648129	0.605809
10355_at'	3.05902	2.38035	4.02384	3.01687	3.54097	3.18954	2.47346	3.30826	1.68281	1.79036	3.82763	3.35533	3.07003	2.64886	3.08239	2.4532	2.70792	2.93163	2.14358	3.15011	1.92114	3.25541	3.72532	2.94439	2.81074	2.87101	3.11652	2.67241	2.59917	2.91492	3.64215	3.93078	2.7033	3.3622	3.52578	3.22095
10356_at'	0.0272418	0.00578035	0.105562	0.0427447	0.026936	0.0697168	0.0541712	0.0647858	0.00726392	0.0392377	0.0513699	0.0944162	0.0424799	0.00909091	0.0349887	0.0513699	0.03233	0.0122449	0.0535895	0.0151188	0.0537143	0.0329557	0.0257511	0.0168818	0.0854701	0.0804734	0.0701357	0.0507099	0.052686	0.0567227	0.0515917	0.0222497	0.0736264	0.0265748	0.0293225	0.0477178
10357_at'	6.04881	4.26936	6.70034	5.93026	6.43771	4.31046	5.63597	5.48485	5.23729	5.63117	5.88128	4.68122	6.65787	4.97841	6.03386	4.90525	7.66667	5.37347	4.65116	5.03564	6.96686	4.8414	4.7779	4.43098	6.53236	5.20355	6.74548	5.30223	5.73554	5.31828	4.82327	4.64895	6.34286	4.64665	4.29626	4.97095
10358_at'	5.49376	5.89249	8.50397	8.6378	9.90909	9.00871	10.8938	10.1588	7.30993	3.80493	3.92808	2.9868	4.67049	4.51364	6.17607	7.76484	9.73244	8.05102	8.10819	12.2117	6.73257	3.66426	3.66953	3.71897	3.9768	5.74911	6.65498	6.24138	7.62397	7.91597	9.93414	12.178	4.71978	3.41437	3.22649	3.38071
10359_at'	4.93417	4.40925	5.8479	5.09449	5.51852	4.71895	7.17551	5.98537	9.15012	5.6861	7.3516	5.18477	5.51894	4.60682	5.16479	4.47489	5.98105	5.78163	5.64611	5.12203	10.4389	6.31411	5.50215	5.22145	5.58364	6.10178	5.69005	4.10142	5.65186	5.72164	6.81669	5.69221	7.65604	5.05512	5.11122	5.04046
10360_at'	7.18729	18.3457	17.7968	19.9494	18.3648	18.6318	18.2665	11.2947	3.08717	8.18274	9.85274	6.45178	6.33066	16.7761	15.0045	12.8265	22.32	16.4939	15.001	10.6717	4.824	10.9949	6.50429	6.60675	6.71917	15.8911	17.8145	20.0953	19.5486	19.3435	18.3161	7.55377	10.733	10.5856	6.49848	6.82469
10361_f_at'	0.743473	1.3526	0.757094	0.84027	1.23457	1.18845	0.723727	0.347962	0.29661	0.278027	0.396119	0.57868	0.619977	1.16591	0.733634	0.678082	0.955407	0.926531	0.530839	0.257019	0.507429	0.373841	0.682403	0.476663	0.826618	1.20828	0.662896	0.843813	0.931818	0.810924	0.736553	0.217553	0.350549	0.420276	0.444894	0.491701
10362_at'	18.017	17.1769	23.5323	29.649	31.7318	32.6525	39.3434	36.813	6.86925	30.7265	35.8185	24.3909	16.9323	14.8	20.219	30.7922	33.3523	25.4724	27.5794	30.4017	33.4857	28.8311	28.8509	25.1063	15.8852	17.8107	21.8405	20.3185	24.3182	28.52	37.809	27.9666	30.4736	25.7087	23.2558	22.5633
10363_at'	5.05675	12.4647	13.1669	12.9336	12.743	11.695	10.8765	8.03344	1.91404	3.01794	3.60845	3.15127	4.96556	9.75227	10.6129	10.8242	9.71014	8.57041	7.93327	4.37689	5.40914	5.18847	4.01824	3.51639	5.17827	8.31834	10.7206	8.1643	8.83574	7.95483	9.30406	4.20643	5.14286	4.27854	3.40647	3.389
10364_at'	1.8706	1.92023	1.7798	1.62767	1.95847	1.84096	2.43337	2.39289	0.947942	2.27242	1.83904	2.06193	2.39724	1.63523	1.47968	1.69863	1.38685	1.60408	1.69767	2.10799	1.65143	2.83831	2.32725	2.09136	2.27595	1.98462	1.85294	1.31542	1.39256	1.67122	2.13392	1.48826	1.99341	2.33563	2.29323	1.97303
10365_at'	1.34733	0.937572	0.892168	0.955006	0.851852	0.866013	0.978332	0.881923	1.20339	1.28251	0.988584	1.45178	1.32032	0.7625	1.10722	0.763699	1.1728	0.830612	0.889788	1.15659	1.37143	1.91143	1.51609	1.53724	1.221	0.934911	1.10747	0.883367	0.771694	0.788866	1.01537	1.04944	1.43297	1.45768	1.61577	1.58714
10366_i_at'	16.4075	21.4971	21.7128	16.8965	19.0606	22.4161	19.3814	15.6646	7.66707	6.40695	6.61416	11.1198	17.1929	15.1716	18.272	11.6473	16.0881	15.5745	18.0394	12.1782	21.1989	11.1771	12.367	14.6365	13.7375	23.0781	19.8631	19.3824	17.3461	18.2899	21.1383	10.9777	12.7934	9.77953	14.5177	15.7106
10367_r_at'	2.03178	2.46705	1.91373	2.4027	2.35915	1.96296	1.34128	1.6907	1.83535	0.744395	0.622146	1.44467	1.43858	1.8	2.47743	0.728311	1.7447	1.77959	1.79676	1.26674	2.24457	1.4964	1.69742	1.71698	1.21734	1.58462	2.52489	2.0284	1.65186	1.95273	1.22393	1.61928	1.47912	1.16831	1.56522	1.47614
10368_s_at'	19.2997	24.2578	22.3155	25.7942	21.2682	18.4292	21.468	16.8621	12.3475	12.3453	10.6621	12.8102	19.5855	20.7125	25.7562	14.6427	19.6455	13.3684	16.8534	13.5389	21.368	14.2935	14.5043	13.4926	23.4225	21.6095	26.7296	17.4321	16.3626	16.0189	20.3985	13.7948	17.1835	10.8819	13.5511	15.3164
10369_at'	3.59478	4.55376	4.04086	4.20022	3.83614	3.80501	2.29144	2.74086	1.46489	1.28812	1.44977	2.16041	3.43743	2.87614	4.56772	2.17466	2.27313	2.4102	3.42973	2.07235	3.33143	2.50051	2.22639	2.15591	3.46642	3.74911	4.81335	3.82759	3.1312	3.10819	3.80351	2.08529	2.67253	1.79823	2.39434	2.68776
10370_at'	12.8082	12.2023	11.3666	15.4094	16.5118	16.317	19.7595	14.7994	22.0012	14.4182	12.0925	13.5127	16.6039	11.9534	12.1986	13.2546	10.8294	13.8112	15.3862	17.986	28.9897	16.5767	16.368	13.6038	16.895	10.7479	12.7591	11.0517	13.5331	13.8099	20.3326	20.9159	21.5484	13.997	14.1143	14.611
10371_at'	0.111237	0.0786127	0.112372	0.0843645	0.0695847	0.0882353	0.0433369	0.0470219	0.00847458	0.0549327	0.0171233	0.0527919	0.0700344	0.0465909	0.151242	0.0388128	0.0568562	0.0295918	0.0222447	0.0583153	0.0605714	0.0576725	0.0118026	0.0228401	0.0549451	0.0568047	0.0893665	0.0507099	0.0836777	0.0871849	0.111965	0.00618047	0.0659341	0.0561024	0.0606673	0.0529046
10372_at'	0.174801	0.248555	0.298524	0.330709	0.347924	0.367102	0.366197	0.184953	0.168281	0.172646	0.146119	0.139086	0.210103	0.207955	0.150113	0.313927	0.202899	0.266327	0.376137	0.178186	0.124571	0.235839	0.174893	0.194638	0.212454	0.294675	0.320136	0.311359	0.274793	0.35084	0.260154	0.153276	0.158242	0.218504	0.21638	0.181535
10373_at'	0.270148	0.175723	0.239501	0.12261	0.116723	0.163399	0.206934	0.236155	0.226392	0.121076	0.0684932	0.0944162	0.208955	0.198864	0.142212	0.35274	0.254181	0.0234694	0.12639	0.155508	0.139429	0.120494	0.0697425	0.145978	0.308913	0.115976	0.269231	0.119675	0.164256	0.159664	0.144896	0.105068	0.164835	0.105315	0.0637007	0.159751
10374_at'	0.872872	1.25087	1.63791	1.60855	1.6734	2.02723	2.49512	1.98642	0.789346	0.589686	0.708904	0.619289	0.9093	1.10909	1.34199	1.72032	1.87848	1.74082	2.07482	1.14795	1.00229	0.69104	0.699571	0.764647	0.964591	0.912426	1.53959	1.20791	1.4814	1.78887	2.51482	1.10383	0.713187	0.686024	0.631951	0.796681
10375_at'	4.69807	1.37803	2.09648	2.73453	3.29742	4.29194	5.83424	5.67816	3.3184	3.15022	2.97489	3.70254	4.45121	1.58636	1.9763	2.68151	4.17391	4.89592	6.25379	6.05076	8.41486	4.00309	3.21459	2.96127	4.52503	1.55503	2.38575	2.87323	3.53822	5.84979	6.73765	5.09271	5.20659	4.55118	3.60263	4.15768
10376_at'	0.889898	0.692486	0.347333	0.465692	0.453423	0.489107	0.464789	0.458725	0.62954	0.536996	0.606164	0.636548	0.748565	0.452273	0.461625	0.460046	0.569677	0.422449	0.400404	0.435205	0.707429	0.713697	0.827253	0.607746	0.913309	0.514793	0.429864	0.441177	0.440083	0.477941	0.440176	0.611866	0.746154	0.726378	0.685541	0.66805
10377_at'	12.3087	5.47052	7.99546	9.56018	11.4007	12.1939	14.6999	20.9561	20.9431	8.53475	11.2911	14.6071	13.8691	4.70568	6.96501	6.14041	10.0948	10.1194	13.7664	25.608	26.5063	13.3285	17.3906	16.2929	12.9048	5.72781	6.79299	5.99392	8.52686	10.3004	16.5993	29.8492	14.2945	10.7205	14.2437	17.306
10378_at'	6.92055	2.01618	3.15551	3.66367	4.36813	4.96732	4.27302	10.0021	14.0145	5.62892	4.60502	8.14315	6.52928	1.85682	2.81038	2.42694	4.03679	3.90918	7.30131	15.3283	14.8377	8.85685	10.3122	10.2532	6.4823	2.16095	2.95362	2.40264	3.26859	4.84769	7.809	19.7639	8.76044	7.33957	9.03741	9.89108
10379_at'	0.545971	0.476301	0.824064	0.506187	0.468013	0.552288	0.573131	0.678161	0.761501	0.495516	0.569635	0.752284	0.762342	0.3625	0.537246	0.232877	0.507246	0.429592	0.754297	0.826134	0.646857	0.717817	0.856223	0.857001	0.766789	0.381065	0.449095	0.78499	0.377066	0.436975	0.840834	0.830655	0.546154	0.517717	0.887765	0.741701
10380_at'	28.1646	29.4104	29.5289	29.8628	28.468	26.0577	23.0932	22.6625	15.9177	19.4058	18.9498	22.6071	26.5626	27.1739	28.9729	17.1747	20.1405	17.1878	23.2973	17.9006	22.1257	20.4367	20.6234	16.7468	28.674	25.7408	32.9536	22.787	22.5062	25.9034	27.4061	18.4648	18.8407	17.0718	20.9666	22.4025
10381_at'	1.7185	1.66127	1.49149	1.29246	1.52189	1.37582	1.14518	1.1651	0.848668	1.07735	0.97831	1.50355	1.20436	1.22841	1.48081	0.91895	0.977703	1.12755	1.46107	1.33585	1.47314	1.20494	0.977468	1.03078	1.29792	2.02604	1.8733	2.93408	1.88533	1.56828	1.68825	0.647713	1.10659	1.26575	1.3458	1.66701
10382_at'	6.61408	5.61503	7.77639	8.009	8.26824	8.37146	9.78873	7.68234	11.5303	5.13004	4.16552	6.52893	7.43513	5.06364	6.26975	6.63813	6.34783	6.33673	8.1274	7.15119	10.368	6.36045	5.80901	5.2145	5.11233	5.43314	7.59502	5.81744	5.875	6.84769	8.37541	6.8084	5.90879	5.80217	5.72497	6.64004
10383_at'	0.119183	0.0867052	0.182747	0.1991	0.164983	0.116558	0.163597	0.118077	0.104116	0.0863229	0.0582192	0.0730964	0.113662	0.1125	0.119639	0.139269	0.100334	0.0683673	0.140546	0.074514	0.133714	0.099897	0.0879828	0.0705065	0.0830281	0.0887574	0.122172	0.0922921	0.106405	0.152311	0.0801317	0.0754017	0.0736264	0.0639764	0.0475227	0.0684647
10384_at'	0.179342	0.117919	0.212259	0.048369	0.0415264	0.136166	0.149512	0.0909091	0.199758	0.165919	0.116438	0.118782	0.0803674	0.0579545	0.0564334	0.15411	0.138239	0.072449	0.128413	0.151188	0.0697143	0.0659114	0.0890558	0.0724926	0.177045	0.15503	0.160633	0.129817	0.0909091	0.148109	0.132821	0.123609	0.132967	0.108268	0.0131446	0.0622407
10385_i_at'	16.8831	11.6069	15.2338	23.0517	26.1257	27.1209	25.8364	11.2226	42.6162	24.074	20.3893	22.9107	21.4684	10.5011	8.81377	16.0034	17.0111	17.3898	23.5066	32.365	32.9943	25.0082	24.5794	16.8441	12.486	12.1929	20.2658	18.997	16.6787	22.8414	22.2459	32.9271	25.1132	22.7884	23.6694	22.889
10386_s_at'	12.9467	5.90867	13.3473	13.9651	16.5511	17.4989	18.8754	14.3919	40.2797	26.2152	22.6678	20.6437	14.0884	5.14659	9.36456	12.4509	14.2776	13.1204	17.9606	31.2495	30.2663	23.931	20.8906	18.5422	9.86203	7.33254	12.8665	11.9361	14.1043	16.5672	16.3513	38.3288	23.2418	20.9222	20.7806	19.4326
10387_at'	0.514188	0.20578	0.584563	0.467941	0.89899	0.672113	0.673889	0.747126	0.98184	0.903587	0.497717	0.690355	0.726751	0.386364	0.588036	0.77968	0.886288	0.470408	0.788675	0.867171	0.741714	0.653965	0.409871	0.484608	0.860806	0.164497	0.539593	0.506085	0.660124	0.680672	0.582876	0.838072	0.50989	0.824803	0.474216	0.344398
10388_at'	6.09535	5.69595	7.57889	5.51744	5.49383	5.54357	6.70639	6.52247	5.21308	4.42489	4.89612	4.19492	5.9093	4.60341	4.52032	5.44635	4.27313	4.07143	5.37614	5.51836	3.26171	4.66941	4.22961	4.21946	6.05617	5.52308	6.17647	4.00203	4.91942	5.05357	4.93085	5.24227	4.26264	3.99606	4.27098	4.62656
10389_at'	1.19296	1.20462	1.27469	1.19235	1.00112	1.43355	1.18093	1.36259	1.29661	2.16816	1.89269	1.83452	1.09644	1.49432	0.896163	1.3105	1.00334	1.33673	1.10415	1.00432	0.906286	1.53965	1.12124	1.2721	1.5409	1.37396	1.53959	1.12982	1.55992	1.55672	1.13502	0.918418	1.37143	1.08366	1.50455	1.39315
10390_at'	44.3519	39.6913	41.9342	38.3701	36.7576	35.2353	36.5677	32.1776	11.2228	37.5549	41.2523	30.9046	43.1378	35.967	33.7698	32.161	36.7581	23.0612	28.4044	20.3326	29.8549	34.4016	32.1599	34.0814	49.0049	40.7266	41.5724	22.855	26.1364	26.5966	29.5774	14.3671	32.3176	27.2146	32.8099	31.0602
10391_at'	8.90692	12.0405	10.6129	10.0787	10.89	10.1318	9.74323	8.31766	1.1247	4.5583	5.81963	4.59594	9.06774	9.48068	8.97968	9.35959	9.50056	7.05714	8.14863	5.35853	2.35086	5.39753	4.78112	4.99801	9.91575	11.8615	10.7772	7.06187	8.42045	7.25315	7.45774	4.54017	4.12308	4.39468	4.25885	4.72199
10392_at'	24.7389	27.0347	35.4711	29.883	28.1897	28.5752	27.5807	24.2571	8.12591	13.7007	19.1484	13.3239	19.9529	25.1307	25.3883	31.1963	31.2152	19.3204	26.6815	20.1879	9.69943	15.1864	10.9517	16.283	22.5336	36.7763	29.7036	25.2677	26.4845	29.1229	15.8353	16.5538	11.0099	15.3248	14.1163	11.7106
10393_at'	0.477866	0.321387	0.398411	0.364454	0.460157	0.40305	0.47454	0.522466	0.604116	0.471973	0.407534	0.352284	0.52124	0.313636	0.405192	0.498858	0.414716	0.329592	0.392315	0.660907	0.449143	0.348095	0.447425	0.292949	0.46398	0.349112	0.50905	0.205882	0.413223	0.29937	0.298573	0.599506	0.382418	0.320866	0.322548	0.356846
10394_at'	0.293984	0.166474	0.206583	0.193476	0.333333	0.179739	0.198267	0.286311	0.558111	0.264574	0.165525	0.180711	0.265212	0.204545	0.278781	0.324201	0.382386	0.131633	0.239636	0.260259	0.249143	0.136972	0.183476	0.206554	0.282051	0.185799	0.209276	0.156187	0.219008	0.193277	0.105379	0.323857	0.154945	0.244094	0.165824	0.143154
10395_at'	1.49489	1.52832	1.60272	1.51406	1.5982	1.52941	1.55471	1.4838	3.58111	1.56054	1.52283	1.54112	1.86797	1.57045	1.4763	1.81393	1.65998	1.22449	1.46512	2.64147	3.26171	1.90113	1.90343	2.0566	1.25641	1.22249	1.78959	1.11258	1.28409	1.22899	0.938529	4.18665	2.36044	1.78051	1.64712	1.4668
10396_at'	0.502838	0.115607	0.133939	0.115861	0.0763187	0.120915	0.104009	0.124347	0.33414	0.606502	0.594749	1.10457	0.282434	0.144318	0.0688488	0.0513699	0.152731	0.107143	0.250758	0.12419	1.24114	0.710608	0.866953	0.655412	0.435897	0.16568	0.122172	0.134888	0.134298	0.197479	0.163557	0.200247	0.865934	0.780512	0.917088	1.08714
10397_at'	0.328036	0.648555	0.370034	0.627672	0.755331	0.417211	0.495125	0.274817	0.282082	0.161435	0.126712	0.206091	0.352468	0.604545	0.328442	0.480594	0.449275	0.306122	0.421638	0.159827	0.179429	0.069001	0.212446	0.12711	0.203907	0.526627	0.596154	0.53144	0.366736	0.593487	0.469813	0.191595	0.19011	0.158465	0.185035	0.10166
10398_at'	0.139614	0.283237	0.118048	0.145107	0.0381594	0.114379	0.099675	0.106583	0.0133172	0.0863229	0.0878995	0.115736	0.145809	0.223864	0.0609481	0.187215	0.192865	0.0867347	0.0647118	0.0140389	0.0434286	0.0566426	0.0386266	0.0943396	0.0757021	0.189349	0.260181	0.167343	0.163223	0.156513	0.132821	0.00618047	0.056044	0.0177165	0.0455005	0.0923236
10399_at'	0.0805902	0.0901734	0.0749149	0.0764904	0.10101	0.0511983	0.0671723	0.00940439	0.0121065	0.087444	0.0582192	0.102538	0.0815155	0.0511364	0.0417607	0.0913242	0.0468227	0.0561224	0.0212336	0.0475162	0.0262857	0.0442842	0.0729614	0.0546177	0.108669	0.0721893	0.0678733	0.0740365	0.0836777	0.0934874	0.0823271	0.0234858	0.056044	0.0718504	0.0525784	0.0414938
10400_at'	0.00227015	0.0265896	0.0272418	0.00787402	0.00897868	0.00762527	0.0195016	0.0428422	0.00363196	0.00448431	0.0285388	0.00609137	0.0114811	0.0284091	0.00677201	0.00913242	0.0791527	0.00612245	0.00404449	0.00539957	0.056	0.0061792	0.00214592	0.0129096	0.00976801	0.0189349	0.0237557	0.0243408	0.0216942	0.00840336	0.053787	0.00370828	0.010989	0.0127953	0.0192113	0.0248963
10401_at'	1.35982	0.930636	0.609535	0.453318	0.455668	0.359477	0.43662	0.380355	0.374092	0.658072	1.129	1.44264	1.2147	0.755682	0.375846	0.361872	0.265329	0.331633	0.380182	0.335853	0.32	1.22348	1.05043	1.32373	1.26984	0.783432	0.33371	0.402637	0.415289	0.408613	0.392975	0.393078	0.905495	1.12992	1.60061	1.57469
10402_at'	0.0136209	0.0554913	0.0442679	0.0461192	0.0606061	0.0860566	0.0238353	0.110763	0.0181598	0.0134529	0.0582192	0.00406091	0.00688863	0.0545455	0.0688488	0.097032	0.0880714	0.00612245	0.0687563	0.0550756	0.008	0.0030896	0.00321888	0.0119166	0.00976801	0.0686391	0.0723982	0.144016	0.0681818	0.161765	0.0625686	0.0444994	0.0483516	0.0551181	0.0343782	0.0238589
10403_at'	0.15664	0.0439306	0.104427	0.0371204	0.0258137	0.0261438	0.0910076	0.157785	0.0895884	0.0482063	0.0810502	0.0192893	0.0998852	0.0306818	0.0327314	0.159817	0.114827	0.00816326	0.121335	0.0799136	0.114286	0.00926879	0.0225322	0.0536246	0.047619	0.12426	0.0294118	0.015213	0.0154959	0.0252101	0.0834248	0.065513	0.0197802	0.0324803	0.00606673	0.0280083
10404_at'	2.521	2.68671	2.27696	2.52531	2.52638	3.09368	2.46587	2.2278	1.39952	1.00336	1.73973	1.60609	2.08955	2.25	2.14786	2.05479	2.14939	2.42143	2.69869	1.98704	0.321143	1.71679	1.20815	1.67627	1.94261	2.68639	1.98077	2.85801	3.28719	3.37815	1.00439	2.09765	0.575824	1.63976	1.68756	1.15768
10405_at'	0.104427	0.123699	0.0510783	0.12261	0.106622	0.0348584	0.126761	0.129572	0.0435835	0.029148	0.0388128	0.0243655	0.16992	0.0840909	0.111738	0.195205	0.137124	0.0520408	0.0778564	0.0475162	0.0685714	0.015448	0.0579399	0.0486594	0.112332	0.11716	0.13914	0.0638945	0.0278926	0.0273109	0.122942	0.0309023	0.0824176	0.0206693	0.0171891	0.0643153
10406_at'	0.267877	0.295954	0.274688	0.235096	0.335578	0.234205	0.373781	0.351097	0.300242	0.274664	0.262557	0.126904	0.267509	0.182955	0.165914	0.309361	0.243032	0.138776	0.349848	0.220302	0.429714	0.226571	0.293991	0.246276	0.267399	0.297041	0.316742	0.169371	0.23657	0.218487	0.150384	0.266996	0.192308	0.15748	0.178969	0.246888
10407_at'	0.0102157	0.00693642	0.0681044	0.015748	0.0381594	0.00762527	0.00650054	0.0031348	0.0133172	0.0392377	0.010274	0.0314721	0.010333	0.126136	0.00677201	0.043379	0.00334448	0.00204082	0.00808898	0.0215983	0.126857	0.0556128	0.0311159	0.0714995	0.00732601	0.0153846	0.0158371	0.0294118	0.0237603	0.0588235	0.00219539	0.00618047	0.0857143	0.0413386	0.0364004	0.0570539
10408_at'	0.166856	0.193064	0.200908	0.167604	0.106622	0.150327	0.221018	0.115987	0.512107	0.261211	0.262557	0.193909	0.245695	0.204545	0.124153	0.222603	0.22631	0.0979592	0.0859454	0.192225	0.701714	0.313079	0.183476	0.260179	0.141636	0.259172	0.222851	0.123732	0.136364	0.132353	0.0625686	0.171817	0.40989	0.313976	0.293225	0.236514
10409_at'	0.443814	0.57341	0.652667	0.831271	0.391695	0.925926	0.796316	0.571578	0.589588	0.298206	0.375571	0.319797	0.507463	0.494318	0.423251	0.809361	0.695652	0.508163	0.682508	0.335853	0.805714	0.267765	0.459227	0.375372	0.322344	0.560947	0.973982	0.384381	0.511364	0.773109	0.361142	0.451174	0.559341	0.358268	0.33367	0.260373
10410_at'	0.0556186	0.0867052	0.130533	0.0191226	0.0606061	0.104575	0.122427	0.0961338	0.145278	0.131166	0.0844749	0.0954315	0.143513	0.0534091	0.0733634	0.053653	0.0457079	0.0438776	0.0626896	0.0539957	0.205714	0.0741504	0.104077	0.0714995	0.202686	0.0840237	0.132353	0.0466531	0.103306	0.072479	0.0614709	0.0494438	0.108791	0.0935039	0.102123	0.0736514
10411_f_at'	0.263337	0.428902	0.303065	0.168729	0.177329	0.37146	0.325027	0.335423	0.48184	0.180493	0.222603	0.124873	0.234214	0.401136	0.258465	0.422374	0.386845	0.322449	0.311426	0.182505	0.189714	0.125644	0.168455	0.263158	0.233211	0.47574	0.535068	0.353955	0.219008	0.302521	0.216246	0.290482	0.306593	0.200787	0.202224	0.159751
10412_f_at'	0.451759	0.728324	0.804767	0.581552	0.601571	0.708061	0.429036	0.46813	0.638015	0.651345	0.731735	1.1797	0.49713	0.505682	0.564334	0.636986	0.571906	0.491837	0.357937	0.289417	0.349714	0.425335	0.440987	0.391261	0.446886	0.893491	1.17534	1.02941	0.998967	1.11765	0.80461	0.491965	0.82967	0.552165	0.455005	0.497925
10413_at'	0.0510783	0.0508671	0.0590238	0.0933633	0.0931538	0.102397	0.145179	0.0334378	0.104116	0.07287	0.0547945	0.071066	0.0528129	0.0829545	0.0349887	0.0376712	0.0613155	0.0204082	0.0222447	0.0323974	0.0537143	0.0247168	0.0536481	0.0178749	0.0573871	0.0627219	0.0418552	0.0567951	0.0196281	0.0388655	0.0998902	0.0210136	0.110989	0.0777559	0.033367	0.0290456
10414_at'	1.26788	0.166474	0.538025	0.447694	0.290685	0.180828	0.212351	0.354232	0.81477	1.07848	2.03311	1.47919	1.18599	0.309091	0.519187	0.216895	0.462653	0.30102	0.300303	0.75378	3.35543	1.39856	1.43991	1.71698	1.07326	0.471006	0.433258	0.35497	0.370868	0.292017	0.453348	1.15204	2.24615	1.95177	1.75531	1.7417
10415_at'	4.68445	3.60925	7.96141	7.14736	3.97755	2.37364	3.98917	3.95925	4.38257	2.55718	4.55822	3.01726	3.04592	3.64091	4.80926	2.98288	6.18618	3.50918	3.47725	5.58855	8.45371	3.42945	4.76073	3.5998	3.58364	3.66627	6.33032	5.63895	4.52273	4.78151	4.41054	4.46724	3.5033	4.16929	3.51264	3.68361
10416_at'	1.25539	1.24971	1.78547	1.84139	1.95398	1.71242	2.47454	2.04284	1.33414	1.1861	1.66895	1.12792	1.25373	1.43409	1.58239	1.60616	2.23077	2.02653	2.18706	2.21922	1.60914	1.60144	1.49034	1.39126	1.45055	2.03787	1.84389	1.47465	2.13636	2.16176	2.67069	1.85043	1.39011	1.5502	1.49848	1.32365
10417_at'	0.120318	0.0554913	0.128263	0.175478	0.0942761	0.160131	0.212351	0.216301	0.0157385	0.087444	0.0787671	0.0517766	0.123995	0.102273	0.0575621	0.148402	0.259755	0.182653	0.109201	0.0907127	0.149714	0.0133883	0.106223	0.0724926	0.124542	0.111243	0.126697	0.123732	0.172521	0.20063	0.187706	0.0852905	0.00549451	0.0620079	0.103134	0.093361
10418_at'	0.345062	0.402312	0.506243	0.627672	0.687991	0.624183	0.705309	0.665622	0.27724	0.318386	0.310502	0.391878	0.274397	0.384091	0.384876	0.422374	0.684504	0.738775	0.579373	0.538877	0.310857	0.358393	0.368026	0.390268	0.457875	0.455621	0.571267	0.578093	0.613636	0.801471	0.826564	0.506799	0.276923	0.383858	0.380182	0.406639
10419_at'	0.785471	1.03931	0.53235	1.00787	1.34568	0.820261	0.783315	1.0418	1.32324	0.834081	0.507991	0.80203	0.80023	1.52273	0.465011	1.08676	1.27648	0.9	0.620829	1.10259	0.936	0.706488	0.392704	0.707051	0.738706	0.688757	0.863122	0.780933	1.16942	1.27626	0.285401	1.60198	0.450549	0.874016	0.471183	0.313278
10420_at'	0.667423	1.43931	1.37911	1.36895	2.10438	1.1732	1.47779	2.11599	5.19128	1.37556	0.666667	1.07614	1.07003	1.92159	0.896163	1.55594	1.86957	1.05408	1.2457	3.21274	1.72457	0.834192	0.435622	0.809335	0.802198	0.750296	1.05995	0.825558	1.33781	1.80672	0.672887	4.59209	0.714286	1.24409	0.76542	0.482365
10421_at'	2.57208	2.25202	2.18729	2.07537	1.54433	2.24619	1.8104	2.00209	3.60533	1.53027	2.35845	1.85279	1.80367	2.31364	0.765237	2.08676	2.32887	1.82755	1.42568	1.52808	4.6	2.09681	1.14378	2.83714	1.53968	2.32189	1.89367	1.39351	2.05062	1.90126	0.729967	2.57478	3.37912	2.39567	2.0091	1.8195
10422_at'	0.146425	0.117919	0.0397276	0.0258718	0.10101	0.046841	0.0195016	0.0679206	0.154964	0.2287	0.245434	0.129949	0.112514	0.0636364	0.0948081	0.150685	0.180602	0.0785714	0.112235	0.0799136	0.211429	0.0875386	0.0997854	0.125124	0.14652	0.186982	0.211538	0.111562	0.123967	0.129202	0.0954995	0.0803461	0.141758	0.190945	0.130435	0.154564
10423_at'	0.110102	0.0601156	0.0499432	0.079865	0.0190797	0.0795207	0.12351	0.0344828	0.0895884	0.0538117	0.122146	0.111675	0.0998852	0.0784091	0.0496614	0.149543	0.157191	0.0489796	0.0647118	0.0410367	0.0571429	0.0298661	0.0976395	0.0268123	0.17094	0.0792899	0.050905	0.110548	0.0867769	0.0945378	0.104281	0.0185414	0.126374	0.0551181	0.0596562	0.0757261
10424_at'	0.0227015	0.0127168	0.0113507	0.0146232	0.0213244	0.0119826	0.0119177	0.138976	0.0375303	0.0134529	0.0148402	0.0162437	0.0149254	0.0102273	0.0112867	0.0239726	0.0267559	0.0112245	0.0121335	0.00971922	0.0171429	0.00823893	0.00965665	0.0139027	0.026862	0.0224852	0.0226244	0.015213	0.0123967	0.0252101	0.0120746	0.00988875	0.0120879	0.00787402	0.00707786	0.0145228
10425_at'	1.03859	0.410405	0.631101	0.662542	0.73064	0.553377	0.327194	0.77534	0.790557	2.11099	1.80251	1.83756	0.811711	0.694318	0.665914	0.825343	0.60981	0.426531	0.290192	0.408207	0.380571	1.77034	1.32189	0.957299	1.10501	0.685207	0.520362	0.648073	0.563017	0.512605	0.717892	0.548826	0.975824	1.44291	0.966633	0.962656
10426_at'	0.768445	1.95607	1.13507	0.710911	1.0404	0.62963	0.537378	0.548589	0.242131	0.165919	0.348174	0.272081	0.793341	2.00455	0.93228	0.372146	0.6466	0.69898	0.408493	0.193305	0.204571	0.249228	0.237124	0.268123	1.19414	2.0284	0.841629	0.579108	0.681818	0.740546	0.587267	0.168109	0.212088	0.249016	0.266936	0.254149
10427_at'	0.0964813	0.110983	0.143019	0.0787402	0.20651	0.0446623	0.100758	0.131661	0.119855	0.0975336	0.0639269	0.100508	0.158439	0.131818	0.0880361	0.150685	0.141583	0.0295918	0.0424671	0.0561555	0.137143	0.105046	0.121245	0.0655412	0.101343	0.140828	0.0757919	0.0699797	0.112603	0.0840336	0.0636663	0.0716935	0.0659341	0.0767717	0.0465116	0.0757261
10428_at'	0.0295119	0.121387	0.135074	0.111361	0.105499	0.0522876	0.063922	0.00835946	0.00726392	0.0852018	0.00342466	0.0771574	0.075775	0.106818	0.0948081	0.010274	0.09699	0.0602041	0.00404449	0.0151188	0.0171429	0.0113285	0.00643777	0.0039722	0.02442	0.176331	0.0803167	0.0689655	0.0681818	0.0745798	0.0702525	0.00247219	0.0021978	0.023622	0.00202225	0.00622407
10429_at'	0.0272418	0.196532	0.248581	0.0382452	0.0998878	0.12963	0.15493	0.123302	0.0230024	0.0852018	0.0787671	0.0639594	0.102181	0.172727	0.133183	0.115297	0.189521	0.120408	0.137513	0.0161987	0.0628571	0.0216272	0.0761803	0.0575968	0.045177	0.0426035	0.210407	0.110548	0.177686	0.114496	0.12404	0.0729295	0.0604396	0.0580709	0.0273003	0.0466805
10430_at'	0.132804	0.166474	0.195233	0.227222	0.133558	0.149237	0.141928	0.144201	0.16586	0.171525	0.128995	0.241624	0.137773	0.153409	0.153499	0.0981735	0.153846	0.0714286	0.118301	0.102592	0.0994286	0.061792	0.135193	0.0834161	0.136752	0.123077	0.24095	0.216024	0.221074	0.304622	0.272228	0.13597	0.216484	0.11811	0.154702	0.0684647
10431_at'	0.0113507	0.016185	0.0737798	0.023622	0.0594837	0.0261438	0.0249187	0.0104493	0.0121065	0.0515695	0.0159817	0.0142132	0.0516648	0.0772727	0.020316	0.0525114	0.0657748	0.0142857	0.00808898	0.0075594	0.0537143	0.0123584	0.0160944	0.00695134	0.02442	0.133728	0.0294118	0.0395538	0.035124	0.0052521	0.025247	0.013597	0.00989011	0.00984252	0.0101112	0.0093361
10432_at'	1.68218	3.39884	2.83314	3.12373	3.19192	2.86928	2.88299	1.74399	0.567797	0.585202	0.90411	0.917767	1.4271	2.90341	2.53047	2.7968	2.6243	2.54796	2.02932	0.681425	1.056	0.950566	0.866953	1.0139	1.87057	2.99527	2.81448	2.44016	2.54752	2.55252	2.59934	0.783684	0.903297	0.765748	0.854398	1.11618
10433_at'	0.587968	1.08092	1.01362	0.857143	0.907969	0.964052	1.06934	0.601881	0.12954	0.174888	0.248858	0.257868	0.552239	1	0.790068	0.765982	0.687848	0.708163	0.620829	0.240821	0.434286	0.319258	0.287554	0.386296	0.699634	0.829586	0.81448	0.612576	0.744835	0.712185	0.792536	0.258344	0.405495	0.249016	0.278059	0.343361
10434_at'	0.22588	0.471676	0.53235	0.52306	0.555556	0.541394	0.491874	0.479624	0.830508	0.197309	0.105023	0.2467	0.305396	0.705682	0.773138	0.340183	0.574136	0.684694	0.472194	0.448164	0.425143	0.22863	0.23176	0.167825	0.304029	0.293491	0.513575	0.471602	0.448347	0.476891	0.515917	0.421508	0.347253	0.277559	0.20728	0.284232
10435_at'	1.33144	1.61618	1.33031	1.49156	1.24579	1.30392	1.43554	1.1139	0.625908	0.733184	0.998858	1.27716	1.12974	1.075	1.44582	0.446347	1.94091	1.50612	1.24671	1.02592	0.672	1.16684	1.09227	0.995035	1.20879	1.64852	1.51923	2.07505	1.66632	1.27311	1.43249	0.915946	0.657143	1.33268	1.19312	1.22407
10436_at'	0.0192963	0.0578035	0.0556186	0.0686164	0.0224467	0.0522876	0.0227519	0.0198537	0.0169492	0.0190583	0.0251142	0.0111675	0.0493685	0.0318182	0.0383747	0.0228311	0.0445931	0.0112245	0.0171891	0.0205184	0.0102857	0.0113285	0.0128755	0.00695134	0.030525	0.0390533	0.0237557	0.0233266	0.0247934	0.0367647	0.0186608	0.00865266	0.0131868	0.0177165	0.0091001	0.0093361
10437_at'	0.123723	0.137572	0.0567537	0.056243	0.0224467	0.0141612	0.0108342	0.0689655	0.174334	0.0358744	0.116438	0.119797	0.164179	0.109091	0.0767494	0.0239726	0.123746	0.0214286	0.0940344	0.241901	0.150857	0.0875386	0.111588	0.17577	0.137973	0.150296	0.0656109	0.0395538	0.0506198	0.059874	0.0548847	0.232386	0.0725275	0.0826772	0.120324	0.187759
10438_at'	0.0261067	0.017341	0.0567537	0.0989876	0.0909091	0.0108932	0.102925	0.0532915	0.0254237	0.0112108	0.053653	0.0071066	0.0723307	0.0988636	0.108352	0.0901827	0.146042	0.0591837	0.0434783	0.0637149	0.0937143	0.0113285	0.0611588	0.00297915	0.0989011	0.0686391	0.0791855	0.116633	0.0475207	0.0871849	0.164654	0.053152	0.0131868	0.0364173	0.0343782	0.0497925
10439_at'	0.353008	0.482081	1.65721	2.11361	1.73401	1.58388	1.08342	3.23197	4.6368	1.11547	1.82648	3.11269	0.358209	0.561364	1.70542	0.643836	0.948718	1.16327	2.06067	10.7084	5.33029	2.71267	2.33906	1.76167	0.416361	0.401183	2.07919	2.08418	1.64566	2.46639	2.73326	13.419	2.02747	2.70669	2.90192	2.99793
10440_at'	0.216799	0.149133	0.167991	0.221597	0.190797	0.22658	0.190683	0.188088	0.192494	0.126682	0.126712	0.124873	0.207807	0.0875	0.158014	0.0730594	0.15942	0.130612	0.178969	0.144708	0.193143	0.0875386	0.11588	0.0893744	0.197802	0.250888	0.261312	0.147059	0.115702	0.160714	0.183315	0.119901	0.16044	0.119094	0.0748231	0.113071
10441_at'	0.0749149	0.0601156	0.0851305	0.0472441	0.103255	0.0163399	0.063922	0.0637409	0.0375303	0.124439	0.149543	0.144162	0.0895522	0.0488636	0.0677201	0.0376712	0.0780379	0.0234694	0.0394338	0.0237581	0.269714	0.140062	0.152361	0.118173	0.0866911	0.0485207	0.0837104	0.0294118	0.0454545	0.0451681	0.0526894	0.0667491	0.104396	0.125984	0.123357	0.143154
10442_s_at'	0.637911	0.731792	0.727582	0.703037	0.659933	0.507625	0.509209	0.61442	0.792978	0.380045	0.27968	0.449746	0.760046	0.854545	0.74605	0.676941	0.531773	0.614286	0.509606	1.43844	0.473143	0.429454	0.418455	0.537239	0.757021	0.431953	0.496606	0.412779	0.417355	0.356092	0.620198	1.84672	0.696703	0.393701	0.395349	0.442946
10443_at'	0.259932	0.180347	0.290579	0.421822	0.369248	0.434641	0.419285	0.261233	0.182809	0.227578	0.224886	0.210152	0.15155	0.319318	0.297968	0.35274	0.469342	0.429592	0.426694	0.392009	0.104	0.218332	0.213519	0.147964	0.177045	0.340828	0.418552	0.425964	0.534091	0.618698	0.506037	0.379481	0.289011	0.291339	0.191102	0.206432
10444_at'	0.684449	0.939884	1.07151	0.68054	0.805836	0.64597	0.873239	0.780564	0.512107	0.829596	0.601598	0.561421	0.381171	0.718182	0.656885	0.810502	0.958751	0.527551	0.615773	0.49892	1.09829	0.522142	0.572961	0.497517	1.25397	0.660355	0.735294	0.545639	0.51343	0.690126	0.846323	0.587145	0.489011	0.684055	0.375126	0.40249
10445_s_at'	8.90579	11.0462	11.0182	10.333	10.1807	9.7244	8.02167	7.77011	9.56417	3.74664	3.5879	5.04467	6.12859	10.2682	8.75169	6.26712	6.5641	8.68571	8.0728	11.2203	5.74971	5.5448	5.35944	6.68818	6.68864	6.72663	8.17308	8.07708	7.52273	7.55042	10.2119	15.1978	6.89011	5.55118	3.85642	6.31743
10446_s_at'	0.658343	1.47514	1.36776	1.66029	1.59708	1.43246	1.16251	0.981191	0.305085	0.200673	0.254566	0.292386	0.657865	1.26932	1.36456	0.947489	1.12709	1.02857	1.0819	0.681425	0.406857	0.395469	0.26824	0.440914	0.754579	1.71243	1.46606	1.62373	1.08471	1.2521	1.32382	0.681088	0.43956	0.507874	0.326593	0.426349
10447_s_at'	1.23383	1.7711	1.18729	1.47132	1.92144	1.48693	1.42904	1.15152	0.577482	0.595291	0.542237	0.614213	1.64638	1.78409	1.53273	1.121	1.42586	1.04796	1.13953	0.896328	0.915429	0.805355	0.850858	0.729891	1.24908	2.00473	1.51471	1.05781	1.24793	0.820378	1.43798	1.0618	0.964835	0.791339	0.652174	0.839212
10448_s_at'	3.17594	3.35144	3.52327	2.79528	2.67228	2.51961	1.25894	2.69592	2.02058	1.69283	1.80479	2.63858	2.39954	3.46818	3.35666	2.32648	3.26644	2.22551	2.58038	2.22354	2.008	2.46138	2.56223	2.7289	3.46032	3.40355	3.94118	2.62982	2.63223	3.2542	2.49067	2.39555	1.63516	2.34843	2.57128	2.63278
10449_at'	0.267877	0.2	0.139614	0.137233	0.121212	0.0882353	0.113759	0.0491118	0.0133172	0.0515695	0.0799087	0.0781726	0.231917	0.139773	0.181716	0.0878995	0.113712	0.0795918	0.0788675	0.0421166	0.0811429	0.0988671	0.0804721	0.0724926	0.30525	0.201183	0.123303	0.0801217	0.0754132	0.122899	0.0812294	0.0296663	0.0956044	0.100394	0.105157	0.119295
10450_at'	0.105562	0.294798	0.200908	0.391451	0.582492	0.526144	0.239437	0.336468	0.161017	0.149103	0.0856164	0.146193	0.112514	0.276136	0.276524	0.328767	0.249721	0.79898	0.525784	0.177106	0.195429	0.129763	0.0783262	0.0595829	0.118437	0.189349	0.366516	0.429006	0.697314	0.779412	0.723381	0.187886	0.207692	0.0925197	0.0940344	0.160788
10451_at'	0.121453	0.0763006	0.0669694	0.0764904	0.212121	0.155773	0.159263	0.131661	0.227603	0.158072	0.0878995	0.156345	0.206659	0.0897727	0.0643341	0.160959	0.104794	0.118367	0.160768	0.152268	0.201143	0.174047	0.11588	0.101291	0.042735	0.138462	0.131222	0.0943205	0.0929752	0.138655	0.139407	0.149567	0.26044	0.169291	0.148635	0.114108
10452_at'	1.72645	2.61387	2.62316	2.53318	2.70819	2.33224	2.16143	1.8861	1.32203	0.930493	1.0468	1.52589	1.7876	1.92273	2.27427	0.984018	1.45039	1.87245	2.38928	2.62959	1.22629	1.69516	1.38627	1.40616	1.22344	2.20947	2.0362	2.22414	1.95868	1.67962	1.79583	2.21632	1.31209	1.06791	1.30233	1.51141
10453_at'	0.0590238	0.0485549	0.0828604	0.0764904	0.116723	0.0457516	0.071506	0.0532915	0.0266344	0.0482063	0.0799087	0.0588832	0.0172216	0.0602273	0.00338601	0.0707763	0.0412486	0.0295918	0.0647118	0.0453564	0.00571429	0.0370752	0.0697425	0.0297915	0.0708181	0.0828402	0.111991	0.0537525	0.0423554	0.0546218	0.0208562	0.0346106	0.0274725	0.00984252	0.0273003	0.0446058
10454_at'	0.0737798	0.0462428	0.140749	0.0708661	0.0493827	0.147059	0.0693391	0.0846395	0.0472155	0.100897	0.0365297	0.0162437	0.132032	0.0295455	0.0316027	0.076484	0.09699	0.0785714	0.138524	0.0723542	0.0937143	0.125644	0.150215	0.0129096	0.123321	0.226036	0.107466	0.0933063	0.0929752	0.0546218	0.0428101	0.105068	0.102198	0.0147638	0.0647118	0.0674274
10455_at'	0.200908	0.775723	0.197503	0.167604	0.262626	0.131808	0.256771	0.0992685	0.0895884	0.125561	0.131279	0.113706	0.179104	0.559091	0.139955	0.138128	0.264214	0.118367	0.113246	0.0755939	0.189714	0.117405	0.138412	0.0893744	0.230769	0.671006	0.221719	0.163286	0.120868	0.133403	0.136114	0.113721	0.189011	0.0905512	0.0930232	0.161826
10456_at'	5.49489	4.63468	3.98184	4.99213	6.27273	5.38235	5.15168	3.69592	6.68886	4.89574	5.15982	5.66802	6.51435	3.17614	2.53273	3.10616	3.64103	4.05612	4.08392	5.53024	7.11429	6.07827	6.78541	5.23237	5.43346	3.32189	3.98416	4.31136	4.29752	4.38866	4.64764	8.44005	7.75165	5.06398	5.36805	5.44917
10457_at'	0.0476731	0.0705202	0.0703746	0.101237	0.0886644	0.119826	0.166847	0.138976	0.105327	0.0784753	0.0673516	0.0741117	0.10333	0.115909	0.109481	0.125571	0.175028	0.119388	0.129424	0.0755939	0.0491429	0.0576725	0.082618	0.0446872	0.0561661	0.0591716	0.0882353	0.0811359	0.0929752	0.110294	0.109769	0.0692213	0.0582418	0.0551181	0.065723	0.0508299
10458_at'	0.469921	0.582659	0.46765	0.659168	0.769921	0.772331	0.946912	0.801463	0.486683	0.522422	0.436073	0.354315	0.386912	0.352273	0.411964	0.769406	0.748049	0.943878	0.832154	0.791577	0.234286	0.474768	0.38412	0.291956	0.435897	0.549112	0.68552	0.793103	0.98657	1.52416	0.90011	0.754017	0.428571	0.452756	0.386249	0.390041
10459_at'	0.258797	0.313295	0.265607	0.314961	0.393939	0.267974	0.339112	0.211076	0.156174	0.133408	0.151826	0.148223	0.231917	0.288636	0.303612	0.248858	0.316611	0.180612	0.26997	0.153348	0.115429	0.163749	0.321888	0.152929	0.224664	0.377515	0.330317	0.30426	0.183884	0.234244	0.187706	0.286774	0.214286	0.155512	0.201213	0.15249
10460_at'	0.0351873	0.0265896	0.0329171	0.149606	0.0763187	0.0555556	0.141928	0.0689655	0.727603	0.0538117	0.128995	0.113706	0.106774	0.0988636	0.0541761	0.0353881	0.138239	0.0469388	0.0353893	0.0691145	0.00571429	0.105046	0.0804721	0.0446872	0.023199	0.0556213	0.102941	0.0689655	0.116736	0.0976891	0.125137	0.275649	0.12967	0.0531496	0.0768453	0.0529046
10461_at'	0.283768	0.255491	0.162316	0.223847	0.135802	0.137255	0.212351	0.115987	0.328087	0.134529	0.196347	0.136041	0.19403	0.269318	0.191874	0.19863	0.214047	0.117347	0.110212	0.226782	0.136	0.125644	0.196352	0.176763	0.247863	0.276923	0.19457	0.114604	0.126033	0.165966	0.136114	0.155748	0.131868	0.105315	0.165824	0.135892
10462_at'	23.7821	18.9607	13.4404	13.3825	14.0213	10.281	10.6425	10.674	16.1404	21.5448	23.5936	24.4589	22.8978	18.6011	14.1343	10.8642	10.9922	9.41327	7.65925	7.05724	21.4286	20.4758	23.882	21.568	21.6435	15.3136	13.5	9.30122	10.6147	9.77101	11.1537	7.00494	17.0396	19.2707	20.6188	19.722
10463_at'	0.145289	0.0289017	0.131669	0.152981	0.0852974	0.0653595	0.206934	0.135841	0.12954	0.13565	0.180365	0.105584	0.107922	0.119318	0.0383747	0.196347	0.204013	0.107143	0.091001	0.0885529	0.193143	0.0576725	0.112661	0.0695134	0.166056	0.130178	0.135747	0.103448	0.0743802	0.137605	0.0658617	0.0914709	0.0923077	0.0442913	0.0343782	0.0684647
10464_at'	8.90011	3.70983	2.37798	1.55793	1.45006	1.22876	1.37703	1.45037	2.08475	5.37892	5.32991	7.81726	7.16418	3.60682	1.614	1.05594	1.25864	1.06122	1.63903	1.83801	3.28229	7.08445	6.66094	5.30189	6.29304	3.57396	2.1052	1.58621	1.27789	1.68487	1.21625	2.06057	4.96374	5.07776	6.89282	7.09751
10465_at'	0.77639	0.546821	0.629966	1.00225	1.08866	0.69281	0.875406	0.505747	1.27966	0.75	0.663242	0.86599	0.667049	0.486364	0.39842	0.495434	0.813824	0.763265	0.940344	0.709503	0.652571	0.818744	0.581545	0.899702	0.680098	0.635503	0.885747	0.833671	0.677686	0.976891	0.944018	0.826947	0.714286	0.733268	0.745197	0.94917
10466_at'	2.02497	2.17225	2.11691	2.22497	2.25253	2.10566	2.01625	0.902821	2.04479	1.40807	1.36301	1.53604	1.93111	1.99432	0.98307	1.77283	1.61427	1.68775	2.05865	1.85529	2.03429	1.86303	1.65451	1.39523	1.34432	2.49704	2.2319	1.65314	1.64669	1.67857	1.68386	1.74166	2.50549	1.18307	1.59555	1.64212
10467_at'	2.91373	3.40347	2.63224	3.25084	3.87654	3.39869	3.10293	1.92268	2.62228	2.59865	2.60502	3.23553	2.47646	3.03523	1.70993	2.06621	2.66109	2.92755	2.83316	3.18898	2.12229	3.65191	3.49249	2.23734	2.03175	2.58817	2.81222	3.31034	3.17149	3.34034	2.02305	4.29172	3.6978	3.13583	3.56926	3.02386
10468_at'	1.72418	2.6185	2.68672	2.33746	2.35802	2.0915	2.08559	1.63636	1.21671	1.40359	1.24201	1.0934	1.61424	2.18295	1.82054	2.08904	2.05686	1.64694	1.79778	1.13607	1.06286	1.36663	1.14378	1.25422	1.68254	2.70533	2.3552	1.857	1.83264	1.69223	1.36004	0.97775	1.62527	1.02461	1.15976	1.11826
10469_at'	1.16799	0.839306	1.13734	0.970754	0.843996	1.09259	0.887324	1.15778	1.13801	1.77466	1.3516	1.69543	0.955224	0.821591	0.679458	0.922374	0.424749	0.787755	0.901921	1.51188	0.384	2.39444	1.28755	1.56902	0.921856	0.616568	0.892534	1.00203	0.941116	0.921218	0.715697	1.85661	1.52088	1.80906	1.80789	1.3195
10470_at'	0.85017	1.7815	2.25085	2.4297	3.1908	3.0915	3.31203	2.97388	0.538741	1.11435	1.42922	1.03756	0.784156	1.53864	1.85327	1.73174	2.59755	2.57245	3.01112	0.911447	0.297143	1.33368	0.953863	1.00497	0.978022	1.94083	1.98869	2.05375	2.63223	2.71534	2.72667	0.45241	0.882418	1.17717	1.04752	0.837137
10471_at'	1.33825	1.79422	1.88763	2.03037	2.13244	1.96732	2.73998	3.51829	17.3608	1.82175	1.7968	2.01624	1.93226	1.85682	1.89955	1.38128	2.04459	1.63469	2.49949	11.9406	2.08457	1.72503	2.41202	2.42999	1.69353	1.95148	2.09615	1.23732	1.24483	1.60084	2.1449	18.5241	2.01429	1.32972	2.21234	1.94087
10472_at'	8.38593	21.3827	15.7344	8.86727	6.71268	4.35403	4.54605	4.51829	4.34383	2.17713	2.0742	2.84162	10.4087	18.6659	12.2788	7.57192	5.17726	3.52347	3.54601	7.13283	7.40686	1.78167	2.10193	4.10725	12.3419	19.2592	13.5283	4.70893	4.33884	3.2458	4.4775	6.61557	3.87363	1.80906	2.43074	4.42842
10473_i_at'	11.9217	4.43699	8.68559	8.67042	10.6846	12.0153	10.8342	13.9248	32.6174	17.0224	18.3048	13.665	10.1458	5.22273	7.8702	9.14498	10.8963	8.47857	11.2841	20.7754	14.6594	16.4954	10.7028	13.9702	9.07692	7.18817	7.52149	8.10751	9.98244	13.7269	7.78595	26.4265	11.0275	16.1693	14.367	11.3299
10474_s_at'	25.3371	15.4	23.9614	23.4005	25.1998	23.6024	24.5374	29.3626	48.0908	34.7881	36.0365	27.6761	22.1068	19.1784	22.342	25.4429	26.4025	20.25	22.5743	32.4374	38.0663	29.0247	24.8079	27.0348	26.5165	19.0935	23.2308	18.2647	23.3998	24.6145	18.9759	44.0272	26.6736	24.9183	22.6653	19.5156
10475_at'	2.65494	2.76069	3.11124	2.97975	3.13917	2.90632	3.40628	2.92894	2.27845	2.11996	2.65639	2.4802	2.90356	3.17727	2.64108	4.38585	3.66555	2.63265	2.67442	2.78294	2.584	2.34501	2.2897	2.98709	2.89621	2.7858	3.09955	2.15416	2.91736	2.64391	1.9528	3.32138	1.77143	2.17028	2.01921	2.0944
10476_at'	4.89557	5.5237	3.79909	5.89876	5.25926	5.2451	5.04659	4.78265	3.70944	2.8509	3.36073	2.39492	4.7853	4.98068	3.06998	5.81849	5.61204	4.09694	4.03033	3.57127	6.03886	3.09063	2.54506	4.13009	4.81319	4.66746	5.26471	3.13083	4.07645	3.90021	2.33589	3.72806	3.93407	2.89272	2.88574	2.69502
10477_g_at'	3.68331	3.90751	3.1328	3.24072	2.50281	3.14488	3.02167	1.90909	1.92373	1.29933	1.82648	1.22132	2.88289	3.54773	0.77088	3.379	3.53735	2.47041	2.58544	1.89201	3.30286	1.74974	0.543991	2.33565	2.78755	4.2284	2.97398	1.86308	2.52376	2.56828	0.470911	1.59332	2.34396	1.92028	1.80991	1.71266
10478_at'	7.13734	5.45896	4.74347	5.48819	1.85746	3.27342	2.99675	2.35214	2.60048	5.8935	11.847	9.45584	17.8037	8.28296	3.05756	6.21119	5.17057	2.87755	2.51668	2.31965	7.128	7.41504	6.54614	10.2363	13.7888	6.82604	6.84163	3.78702	4.33058	3.06408	1.74204	2.10878	6.16044	8.75098	11.3933	10.0778
10479_at'	1.34052	1.74451	1.02838	1.0225	0.439955	0.953159	1.03467	0.828631	0.469734	0.773543	1.02055	0.587817	1.26177	1.69773	0.817156	1.57534	1.37235	0.736735	0.830131	0.62959	1.58971	0.784758	0.553648	0.769613	0.942613	1.27337	1.50339	0.789047	1	0.773109	0.485181	0.420272	1.18571	0.681102	0.632963	0.678423
10480_at'	0.309875	0.383815	0.347333	0.5973	0.344557	0.828976	1.052	0.876698	1.98547	0.321749	0.557078	0.283249	0.352468	0.343182	0.430023	0.773973	1.0223	0.927551	0.911021	2.40173	0.475429	0.243048	0.304721	0.426018	0.258852	0.439053	0.677602	0.432049	0.798554	0.811975	0.549945	3.28801	0.286813	0.259843	0.471183	0.423236
10481_at'	1.14075	1.70405	1.36776	0.967379	0.725028	1.18301	1.23077	0.824451	1.38741	1.05605	1.629	0.953299	1.28129	1.03523	1.35327	0.977169	1.01338	1.13163	0.734075	0.564795	1.33829	0.957775	1.1073	0.924528	1.09402	1.61538	1.69231	1.22617	0.840909	0.844538	0.765093	1.03832	1.40659	1.01772	1.11931	1.02905
10482_at'	0.810443	0.804624	1.1328	0.975253	1.05387	0.801743	0.768147	1.22362	0.989104	0.53139	1.12557	0.97868	0.881745	0.827273	0.901806	0.896119	1.301	1.21531	0.885743	0.524838	0.579429	0.979403	0.996781	0.853029	0.802198	1.06272	1.01244	1.07302	1.10227	1.27101	1.16136	0.618047	0.976923	1.02461	1.04752	0.9139
10483_at'	0.692395	0.847399	1.08854	0.72216	0.640853	0.411765	0.417118	0.304075	0.355932	0.328475	0.568493	0.388832	0.688863	0.739773	0.730248	0.502283	0.734671	0.471429	0.386249	0.222462	0.68	0.595263	0.449571	0.572989	0.738706	1.18462	0.609729	0.371197	0.397727	0.386555	0.442371	0.234858	0.448352	0.435039	0.476239	0.602697
10484_at'	0.14756	0.278613	0.23269	0.2036	0.209877	0.106754	0.16468	0.14629	0.177966	0.164798	0.207763	0.130964	0.184845	0.240909	0.170429	0.256849	0.205128	0.133673	0.155713	0.103672	0.219429	0.185376	0.16309	0.156902	0.301587	0.207101	0.274887	0.14503	0.167355	0.127101	0.189901	0.0865266	0.165934	0.125	0.102123	0.180498
10485_at'	0.629966	0.976879	1.07605	0.658043	0.52413	0.437908	0.557963	0.535005	0.460048	0.343049	0.601598	0.262944	0.46039	0.692046	0.544018	0.523973	0.751394	0.466327	0.549039	0.269978	0.557714	0.392379	0.314378	0.396226	0.600733	0.968047	0.773756	0.433063	0.430785	0.480042	0.402854	0.222497	0.38022	0.331693	0.287159	0.490664
10486_s_at'	0.0681044	0.0716763	0.0964813	0.129359	0.043771	0.0490196	0.113759	0.092999	0.0556901	0.0168161	0.106164	0.0761421	0.0447761	0.0909091	0.0553047	0.0821918	0.0122631	0.0887755	0.119312	0.102592	0.105143	0.0823893	0.0804721	0.0585899	0.13431	0.0769231	0.125566	0.0618661	0.0960744	0.143908	0.0658617	0.0679852	0.0538462	0.0757874	0.0455005	0.0684647
10487_at'	1.04427	0.907514	0.784336	0.753656	0.906846	0.845316	1	1.3605	1.49516	0.921525	0.890411	0.960406	1.13088	1.07159	0.544018	1.26027	1.26198	0.857143	0.916077	1.79698	1.528	1.06488	0.725322	1.13406	1.02564	1.16805	0.938914	1.06897	1.09298	0.940126	0.327113	2.67244	1.04835	1.11811	0.779575	0.724066
10488_at'	0.690125	0.416185	0.772985	1.02362	1.09989	1.58388	1.89274	1.9791	3.00121	0.817265	0.817352	1.04467	0.601607	0.642045	0.27991	1.32763	1.97324	1.67347	1.71992	2.93629	1.14629	0.939238	0.531116	1.30288	0.713065	0.542012	1.12104	1.13895	1.74483	1.70063	0.508233	3.26576	0.814286	0.906496	1.00202	0.896266
10489_at'	1.58229	1.10173	0.892168	1.06974	1.00786	1.19826	1.21235	0.76907	1.24818	0.511211	0.813927	0.735025	0.881745	1.08068	0.3307	1.01941	1.49721	1.00306	1.07583	0.809935	1.11543	0.906282	0.327253	1.22443	0.698413	1.01893	0.924208	0.966532	1.04442	1.08193	0.418222	0.807169	0.71978	0.889764	0.889788	0.926349
10490_at'	8.60726	7.3422	4.83428	5.06299	2.29068	4.05556	4.06934	3.5559	2.35109	4.64126	6.42808	5.53503	7.95522	6.53864	2.10271	5.1347	5.64326	2.99082	3.04449	2.76134	5.91771	5.46241	3.75107	5.96624	5.23077	6.02604	5.41968	2.89858	3.65289	3.39706	1.84742	1.45117	5.64615	5.48031	5.68959	5.96266
10491_at'	7.00454	13.4497	6.30534	7.74128	2.46352	5.98584	5.73456	4.09822	2.90799	3.03924	2.90753	2.29848	6.97933	9.55114	5.68059	6.84361	6.7592	4.23367	3.69464	3.42549	4.29143	2.68074	1.72639	3.04171	3.77778	10.9101	10.3167	4.99392	5.80475	4.4937	3.75302	3.57355	4.41099	2.28543	2.03236	2.94606
10492_at'	20.0953	31.8462	12.7707	20.9438	14.459	17.8279	14.0596	10.1129	1.61138	5.69395	7.44292	3.3868	17.0482	27.4955	13.6682	22.161	20.1081	12.1582	10.5551	2.83369	10.0183	6.63028	5.05472	7.25025	18.7546	22.013	22.6957	11.9412	14.1581	13.6197	7.61581	1.8801	9.7956	5.7628	6.32457	8.10685
10493_at'	5.40522	3.94104	5.75255	3.77615	4.71829	6.09041	5.34019	7.66353	6.49758	5.50448	7.7831	7.39492	5.07118	3.99432	5.37585	5.75114	7.89855	6.86122	4.52781	4.56371	6.03086	4.95675	5.01717	5.03873	6.37118	4.95266	7.1267	6.93306	6.75103	6.84349	6.28211	6.67985	5.63516	6.19094	6.87563	6.53319
10494_at'	5.69694	1.40925	2.50624	2.16648	2.57576	2.27669	2.90899	5.41902	7.10169	7.73655	15.282	10.3178	7.37773	1.67614	2.34537	1.89155	2.64994	2.38367	3.1092	9.80778	19.8309	9.08342	12.4957	9.07448	6.86447	2.08994	2.08937	1.73022	1.87397	2.51155	4.34577	17.3028	11.744	9.99508	11.0071	9.54772
10495_at'	1.3496	0.872832	1.64132	1.15411	1.24804	0.673203	1.02492	1.10972	0.552058	0.704036	1.45776	1.16142	1.3031	1.25	1.14447	0.888128	1.55295	1.13469	0.965622	0.801296	0.806857	1.18641	1.1824	1.1291	1.59096	1.66982	1.27602	1.3002	1.19215	1.24685	1.31943	0.765142	0.797802	1.40551	1.41254	1.26349
10496_at'	3.34733	2.5422	4.37571	3.31834	3.26936	1.9793	3.26327	5.05956	5.58111	2.8991	4.40068	3.72284	3.46039	3.35568	3.24379	2.98973	5.05128	3.28571	3.47219	9.88229	4.85143	2.97013	4.1588	3.90963	2.84982	3.30651	3.77036	2.89757	3.53409	3.6313	4.80022	11.1397	3.47802	2.92028	4.00303	3.94295
10497_at'	1.61748	2.35144	3.81158	2.96288	2.94949	1.87364	2.93824	3.03657	4.29782	2.48879	2.15411	2.08934	2.0333	2.35227	3.24041	2.63242	3.37012	2.43673	2.7543	3.81425	3.76114	2.17199	2.34013	2.14399	1.97192	2.74793	3.28167	2.60243	2.8688	3.05882	3.54555	3.44005	3.3011	2.20276	2.24671	1.96577
10498_at'	0.180477	0.32948	0.262202	0.346457	0.304153	0.229847	0.282774	0.254963	0.196126	0.115471	0.0490868	0.180711	0.251435	0.226136	0.242664	0.212329	0.307692	0.176531	0.235591	0.157667	0.238857	0.161689	0.13412	0.120159	0.203907	0.294675	0.312217	0.204868	0.186983	0.178571	0.351262	0.195303	0.265934	0.140748	0.128413	0.110996
10499_at'	4.88422	6.11792	5.56413	6.41057	6.17733	5.20915	5.32936	4.9185	7.023	6.64238	6.00571	5.60203	4.3915	6.46023	5.79684	5.30023	6.96767	5.44286	4.24671	4.63607	5.45371	5.43254	4.49893	4.29196	6.42002	5.93254	6.86652	5.92089	7.18285	7.1145	6.58507	5.58714	5.71758	4.81004	5.13347	5.0332
10500_at'	4.6538	3.96301	2.6084	2.14286	2.07407	1.77996	1.75298	1.64681	1.43826	0.391256	0.573059	0.812183	3.969	3.99205	2.30135	1.89954	1.96656	1.62551	1.40344	1.23758	0.418286	0.455201	0.915236	0.847071	4.31868	4.84615	2.35633	1.97667	1.91839	1.4979	2.16575	0.625463	0.451648	0.509843	0.907988	0.770747
10501_at'	7.62429	19.1711	17.1487	18.288	19.78	19.5479	20.5027	17.0648	3.03874	4.03924	4.44178	3.27107	4.93685	16.8625	14.3397	14.5674	18.3534	16.4439	17.1092	10.0281	2.68343	5.67662	4.43348	4.03178	8.62759	12.4438	16.3066	16.4077	16.9897	17.6334	20.5181	8.5822	5.09341	5.38386	3.30334	4.23133
10502_at'	0.681044	0.60578	1.20318	0.915636	0.890011	1.0512	1.2091	1.26123	1.33293	2.59193	1.15411	1.25381	0.483352	0.640909	0.953725	0.501142	0.878484	0.859184	0.995955	0.679266	3.36343	2.06591	1.77575	1.26912	0.638584	0.598817	0.808824	0.621704	0.663223	0.838235	0.941822	0.440049	4.36813	1.62205	1.28615	1.01141
10503_at'	0.30193	0.445087	0.376844	0.419573	0.367003	0.334423	0.429036	0.54023	0.437046	0.336323	0.339041	0.704569	0.381171	0.540909	0.489842	0.25	0.493868	0.505102	0.42366	0.487041	0.597714	0.542739	0.697425	0.678252	0.617827	0.44497	0.4819	0.426978	0.358471	0.375	0.498353	0.635352	0.865934	0.685039	0.449949	0.692946
10504_at'	0.328036	0.14104	0.189557	0.235096	0.255892	0.311547	0.372698	0.409613	2.60048	0.508969	0.372146	0.717766	0.189437	0.209091	0.197517	0.115297	0.352285	0.277551	0.339737	0.909287	0.492571	0.559217	0.595494	0.502483	0.188034	0.224852	0.319005	0.331643	0.278926	0.360294	0.319429	1.52781	0.430769	0.642717	0.568251	0.669087
10505_at'	2.46538	2.79769	2.13734	3.22385	2.82828	2.84205	2.39112	3.75026	16.2361	4.00897	2.31849	3.91675	2.44661	2.63068	2.10384	2.08562	2.95875	2.68061	2.98686	4.38229	12.8709	3.90834	3.95923	3.3148	2.62149	1.83905	2.66516	2.21501	2.6157	2.79517	2.78924	13.4586	8.86374	3.85925	4.03943	4.01037
10506_at'	0.898978	0.602312	1.47673	1.60292	1.69473	1.71569	2.36511	4.41797	23.5472	1.98431	1.46347	2.46193	1.22618	0.664773	1.16704	0.937215	1.33222	1.72959	2.78969	13.1415	3.19771	1.77137	1.79506	2.51142	1.11477	0.802367	1.99887	1.02231	1.61364	1.90336	2.97805	23.3239	3.41538	2.04921	2.08999	2.01971
10507_at'	2.57435	1.74913	1.99546	2.10349	1.67789	1.53595	1.43879	1.89028	4.98668	1.7074	1.67466	2.68731	2.11825	1.25	1.91986	1.02968	1.27202	1.13571	1.94034	3.13067	1.38057	2.64058	2.40343	1.85501	2.57753	1.00828	2.19344	1.86004	1.46488	1.92227	2.20417	3.44005	2.24286	1.49213	2.54196	2.83714
10508_at'	0.507378	0.60578	0.508513	0.526434	0.438833	0.249455	0.244854	0.267503	0.158596	0.612108	0.546804	0.88731	0.339839	0.681818	0.536117	0.255708	0.265329	0.467347	0.311426	0.37149	0.531429	0.815654	0.48176	0.401192	0.503053	0.56213	0.440045	0.444219	0.53719	0.417017	0.657519	0.161928	0.697802	0.512795	0.642063	0.876556
10509_at'	0.996595	0.49711	0.530079	0.661417	0.849607	0.80719	0.940412	0.695925	0.993947	0.75	0.757991	1.21523	0.935706	0.559091	0.565463	0.348174	0.509476	0.612245	0.782609	0.934125	1.47771	1.27188	1.21674	1.03674	0.672772	0.501775	0.736425	0.720081	0.630165	0.668067	0.656422	0.641533	1.24945	0.818898	1.05966	1.15145
10510_at'	1.73666	1.66705	1.78547	1.37008	1.52301	1.0305	1.65547	1.37931	3.36562	1.75673	2.28539	1.94112	1.50631	1.67614	1.75169	1.33676	1.74693	1.63673	1.45905	1.84449	3.14629	2.05458	2.10408	2.01887	1.6105	1.70059	1.56787	1.44016	1.65186	1.46218	2.00439	1.9691	2.63846	2.22047	2.09606	1.85477
10511_at'	30.7662	29.5954	32.4699	39.8155	35.8597	26.6089	28.4778	34.2257	47.0726	22.9798	12.0422	15.3025	39.6165	32	39	36.1655	24.7191	21.502	23.1234	40.1587	53.5074	11.6581	16.9013	17.6226	36.1868	26.174	39.2919	22.6907	24.1302	24.2532	32.5752	42.5006	36.4121	10.4616	16.8453	20.5705
10512_at'	0.393871	0.972254	0.677639	0.727784	0.581369	0.608932	0.555796	0.335423	0.760291	0.599776	0.289954	0.667005	0.438576	0.875	0.757336	0.676941	0.995541	0.542857	0.444894	0.609071	0.430857	0.237899	0.364807	0.286991	0.498168	1.15266	0.980769	0.789047	0.701446	0.872899	0.859495	0.66131	0.735165	0.28937	0.305359	0.228216
10513_at'	0.0964813	0.143353	0.288309	0.154106	0.138047	0.123094	0.108342	0.201672	0.184019	0.058296	0.0502283	0.0670051	0.0447761	0.198864	0.17833	0.174658	0.157191	0.152041	0.194135	0.811015	0.048	0.0865088	0.0965665	0.101291	0.172161	0.294675	0.196833	0.123732	0.184917	0.176471	0.236004	0.673671	0.149451	0.0757874	0.0637007	0.0788382
10514_at'	36.6322	48.6728	46.403	42.4488	35.5208	30.7636	30.8917	30.6949	64.0375	31.8005	25.1667	29.7726	36.3215	44.8636	37.298	26.1438	27.7536	22.7449	24.4156	40.284	47.3509	26.378	32.8959	32.8252	42.8718	28.9077	38.5498	26.7272	25.8048	25.7826	30.6367	51.7577	39.8736	24.5285	27.0859	30.4429
10515_at'	3.1067	2.03121	3.55505	2.88414	2.98765	3.15904	4.3727	5.36677	13.0157	3.84753	4.15297	4.22843	2.7302	2.0125	3.09142	2.18379	3.36789	3.02041	3.82002	10.2829	5.34286	4.61998	5.48176	5.03674	3.34799	2.03077	3.12896	2.07607	2.42355	2.79727	4.60044	13.0198	4.21429	3.70571	4.20526	4.38174
10516_at'	0.321226	0.337572	0.346198	0.465692	0.493827	0.394336	0.435536	0.630094	0.681598	0.366592	0.461187	0.647716	0.306544	0.344318	0.419865	0.332192	0.507246	0.466327	0.462083	1.59503	0.321143	0.581874	0.648069	0.478649	0.400488	0.366864	0.383484	0.37931	0.52686	0.404412	0.506037	1.70087	0.236264	0.566929	0.607684	0.552905
10517_at'	0.419977	0.490173	0.451759	0.75703	0.791246	0.808279	0.87974	0.915361	1.32324	0.473094	0.39726	0.751269	0.498278	0.671591	0.670429	0.402968	0.701226	0.645918	0.853387	1.90929	0.662857	0.857879	0.921674	0.594836	0.578755	0.447337	0.692308	0.634888	0.614669	0.608193	0.889133	2.76638	0.675824	0.830709	0.677452	0.672199
10518_at'	30.9977	48.7607	46.6027	48.1417	48.1369	39.9564	40.6457	35.7461	13.3777	17.4406	12.7922	20.3706	32.287	48.4239	46.0474	42.9509	42.2664	28.4663	30.2053	25.8931	19.8606	18.1843	20.867	20.3823	38.9658	44.2284	51.7794	31.6024	33.1302	31.2384	35.2217	26.2163	19.1692	15.7707	18.7725	24.1556
10519_at'	0.634506	0.665896	0.585698	0.734533	0.897868	0.665577	0.587216	0.539185	0.744552	0.455157	0.398402	0.412183	0.727899	0.726136	0.718962	0.628995	0.555184	0.388775	0.547017	0.515119	0.789714	0.511843	0.541845	0.353525	0.840049	0.579882	0.531674	0.496957	0.373967	0.542017	0.589462	0.756489	0.508791	0.465551	0.353893	0.432573
10520_at'	9.62543	10.1954	8.49943	8.85039	8.73288	8.06972	7.98808	6.87147	14.7772	8.52466	6.06963	6.93604	9.73938	9.30114	8.58014	7.35046	5.21739	6.2602	6.39029	8.11771	13.9726	8.93306	7.98498	6.80933	10.0476	7.22722	9.72964	6.43408	6.28822	6.34559	8.3798	11.1904	13.6945	6.80413	7.10819	7.80913
10521_at'	11.118	18.1584	16.0102	19.4094	19.4186	18.5904	19.9892	15.0543	6.14044	5.09529	3.80936	4.46904	10.1355	19.7909	16.4989	16.2477	14.5251	15.2827	16.2012	13.5454	4.70286	5.50463	3.99034	3.85998	10.1905	19.6391	20.3066	14.7465	17.0795	16.8613	19.5521	10.9493	5.94945	4.09055	4.26289	5.33091
10522_at'	0.877412	1.19653	1.06583	1.26659	1.88777	1.81481	1.5558	0.924765	0.61017	0.346413	0.405251	0.782741	0.850746	1.16818	1.2833	0.609589	0.670011	1.20408	1.22144	0.854212	0.512	0.856849	0.736051	0.763654	0.592186	1.28876	1.25	1.24645	1.28202	1.55777	1.25357	1.00989	0.969231	0.472441	0.746208	0.907676
10523_at'	1.34166	1.66705	1.78434	1.78515	1.96857	1.64924	1.5688	1.01776	0.550847	0.980942	0.738584	0.909645	0.997704	1.43864	1.15124	0.691781	1.48718	1.14898	1.55308	0.88013	0.706286	1.14212	0.879828	0.730884	0.985348	1.86391	1.76244	1.66633	1.35537	1.70168	1.40615	0.778739	1.15495	0.581693	0.92821	0.911826
10524_at'	1.94552	1.37457	0.99773	1.28234	1.55331	1.2854	1.19177	0.589342	0.742131	1.04933	0.976027	1.25888	1.77382	1.43977	0.767494	0.770548	0.945374	1.28673	1.15571	0.587473	1.31886	1.24099	1.26717	1.28103	1.49206	1.57041	1.18552	1.2789	1.20971	1.17857	1.07903	0.61063	1.95165	0.904528	1.20222	1.35685
10525_at'	1.27696	1.37803	0.616345	0.739033	0.71156	0.576253	0.689057	0.373041	0.526634	0.659193	0.696347	0.756345	1.26177	1.25	0.485327	0.641553	0.613155	0.378571	0.419616	0.259179	0.569143	0.601442	0.755365	0.717974	0.930403	1.33728	0.861991	0.492901	0.447314	0.567227	0.487377	0.315204	0.598901	0.496063	0.81092	0.873444
10526_at'	6.19296	5.37341	4.48468	4.40945	4.86981	4.65686	5.09967	3.21421	2.9092	3.68722	4.53881	5.20406	6.45235	4.49205	2.58126	3.33219	3.92196	3.41735	4.12336	3.17495	1.92457	4.39856	5.79936	4.77359	5.58364	4.2497	4.6448	3.47465	3.55785	3.65441	2.7146	3.51792	3.20549	3.21752	5.02022	5.78216
10527_at'	2.03746	2.05087	2.16686	2.09224	2.12907	2.14815	2.50054	2.2466	0.835351	1.34305	1.26826	1.32081	2.07807	2.03864	1.58578	2.28653	1.83389	1.74388	2.01618	1.7149	0.953143	1.31308	1.32511	1.5571	1.7619	2.04852	2.5	1.40872	1.82438	1.84979	2.0955	1.21014	1.4044	1.06102	1.31648	1.35892
10528_at'	1.21907	1.08439	1.72985	1.78628	2.61392	2.74292	3.57096	4.05643	8.26392	1.287	1.39384	1.85279	1.50746	0.973864	1.3228	2.13813	1.79933	2.43878	3.02427	8.88661	0.780571	1.33677	1.70923	1.67925	1.66667	1.35621	2.21719	1.6501	2.09504	2.20693	3.05818	12.1867	1.58022	1.17913	2.05966	1.88797
10529_i_at'	43.2894	29.9665	44.395	52.9415	57.9742	50.5959	55.3944	62.6625	91.6985	75.1895	67.79	65.1949	46.3536	38.2205	51.9503	41.4258	67.6143	45.6735	41.3428	62.6534	73.0537	52.7775	60.3916	50.998	57.8034	38.5799	50.6991	39.8114	52.1364	55.5704	54.1186	87.5414	60.878	48.374	52.6319	49.6598
10530_at'	1.80477	4.8659	3.5857	3.45219	3.96521	3.8878	2.74865	2.2278	0.750605	0.837444	0.894977	0.622335	2.47187	4.69432	3.56321	2.44521	2.93645	3.0102	2.818	0.826134	0.597714	1.15551	0.635193	0.854022	2.07937	4.26154	3.53959	3.37728	3.90186	3.7479	1.79363	0.776267	0.682418	0.92126	0.784631	0.753112
10531_at'	0.368899	0.249711	0.416572	0.431946	0.636364	0.778867	0.862405	1.13689	5.78208	0.698431	0.84589	0.938071	0.32721	0.294318	0.459368	0.571918	0.538462	0.636735	0.84732	3.62959	0.675429	0.750772	0.931331	0.967229	0.355311	0.328994	0.446833	0.610548	0.61157	0.816176	0.548847	6.54883	0.663736	0.734252	0.808898	0.642116
10532_at'	0.582293	0.243931	0.287174	0.223847	0.299663	0.343137	0.413868	0.535005	2.30508	0.647982	0.871005	0.798985	0.405281	0.395455	0.241535	0.19863	0.404682	0.227551	0.34277	1.97516	0.609143	0.657055	0.563305	0.727905	0.393162	0.384615	0.192308	0.207911	0.188017	0.364496	0.158068	3.13844	0.441758	0.67126	0.517695	0.595436
10533_at'	5.29512	2.89249	2.63678	2.11024	1.60382	1.24401	1.52979	1.57262	1.59806	2.98094	2.92009	4.8132	4.13433	3.14886	2.35102	1.11986	0.866221	0.940816	1.26997	1.91577	4.35543	5.03502	4.73498	4.99603	4.51404	3.17633	1.88801	1.37931	1.13946	1.08613	1.06147	1.267	6.13407	3.18898	4.81901	5.28734
10534_at'	0.652667	0.77341	1.07037	0.778403	0.997755	0.771242	0.737811	0.483804	0.46247	0.275785	0.1621	0.428426	0.549943	0.961364	0.707675	0.545662	0.661093	0.772449	0.853387	0.305616	0.317714	0.566426	0.322961	0.435948	0.727717	1.51834	1.02036	0.946248	0.806818	0.845588	0.586169	0.236094	0.502198	0.276575	0.425682	0.502075
10535_at'	3.53235	5.62659	4.92282	6.00338	6.97868	6.61002	6.06067	2.721	1.49516	2.78139	1.74886	2.89036	4.13777	5.41136	3.79458	1.5274	4.69454	4.5051	4.85743	3.2851	1.848	3.70031	3.49571	2.0149	3.20513	4.85207	5.22059	5.18864	4.4938	5.3792	4.63008	2.59456	4.01868	2.10827	3.15773	2.84751
10536_at'	0.402951	0.443931	0.350738	0.420697	0.579125	0.586057	0.702058	0.396029	0.487893	0.294843	0.26484	0.340102	0.415614	0.370455	0.162528	0.333333	0.375697	0.560204	0.695652	0.5054	0.336	0.45829	0.435622	0.410129	0.301587	0.485207	0.427602	0.388438	0.541322	0.560924	0.648738	0.530284	0.435165	0.265748	0.404449	0.394191
10537_at'	0.300795	0.292486	0.300795	0.304837	0.278339	0.295207	0.313109	0.194357	0.246973	0.168161	0.259132	0.250761	0.219288	0.280682	0.1614	0.243151	0.286511	0.295918	0.273003	0.192225	0.181714	0.298661	0.165236	0.138034	0.282051	0.202367	0.303167	0.365112	0.229339	0.29937	0.182217	0.143387	0.207692	0.0826772	0.229525	0.210581
10538_at'	2.7639	2.22312	3.36322	2.7829	3.08305	3.15033	3.45829	3.15674	2.70702	2.06726	2.17808	1.90051	2.76349	2.12614	1.74041	2.49315	3.32219	2.48571	3.46512	2.89093	1.24	2.09372	1.62232	2.17676	2.60562	3.12308	3.14706	2.53854	2.8688	2.88025	2.20527	2.39679	2.36813	1.1624	2.0091	1.97925
10539_at'	0.730988	0.640462	0.419977	0.514061	0.424242	0.746187	0.868906	0.877743	0.745763	0.577354	0.684932	0.932995	0.517796	0.720455	0.439052	0.727169	0.735786	0.791837	0.704752	0.917927	0.235429	0.829042	0.7103	0.901688	0.604396	0.478107	0.60181	0.721095	0.982438	0.940126	0.583974	0.901112	0.567033	0.466535	1	0.802905
10540_at'	0.566402	0.76763	0.61975	0.637795	0.695847	0.665577	0.689057	1.03448	0.700969	0.619955	0.704338	0.795939	0.700344	0.594318	0.494357	0.458904	0.562988	0.732653	0.655207	1.0324	0.315429	0.783728	0.506438	0.670308	0.632479	0.830769	0.644796	0.701826	0.817149	0.65021	0.593853	0.84178	0.472527	0.491142	0.776542	0.621369
10541_at'	0.295119	0.265896	0.603859	0.679415	0.766554	1.0098	1.2481	1.79937	8.34867	0.639013	0.791096	1.03858	0.397245	0.311364	0.503386	0.432648	1	0.861224	1.44692	6.50648	0.507429	0.623069	0.827253	1.05362	0.336996	0.487574	0.642534	0.799189	0.863636	1.07878	0.809001	9.79975	0.406593	0.499016	0.987866	0.78112
10542_at'	0.656073	0.615029	0.759364	0.699663	0.886644	0.87146	1.07259	1.5559	2.82446	0.67713	0.575342	0.739086	0.741676	0.568182	0.664786	0.681507	0.814939	0.773469	1.14762	4.98488	0.595429	0.704428	0.718884	0.988083	0.741148	0.607101	0.773756	0.55071	0.706612	0.763655	1.13831	6.4042	0.563736	0.473425	0.773509	0.600622
10543_at'	0.900114	0.752601	0.937571	1.14511	1.36251	1.25381	1.50488	2.05329	6.10896	2.21637	2.22489	1.81624	0.920781	0.734091	0.981941	1.06507	1.17057	1.10102	1.42568	5.5486	2.10971	2.16787	1.9721	1.9861	0.957265	1.06746	1.0362	1.01623	1.15599	1.18697	1.06257	7.13597	1.58791	1.72343	1.87968	1.40145
10544_at'	0.951192	0.94104	1	0.938133	0.847363	0.837691	0.91441	0.753396	0.497579	0.802691	0.902968	0.888325	1.06544	0.939773	0.890519	0.992009	0.831661	0.659184	0.69363	0.697624	1.23543	1.06282	0.984979	1.02483	0.945055	0.878106	0.978507	0.530426	0.767562	0.703782	0.446762	0.76267	0.873626	0.829724	0.688574	0.870332
10545_at'	3.40636	3.3341	4.6084	4.32396	5.01571	3.84532	4.59155	4.05225	3.49879	3.56951	3.05936	3.03553	3.93915	3.28636	2.28442	5.41324	5.68004	3.39286	3.54601	3.26134	6.66057	3.71885	3.67597	3.81331	4.3895	3.46864	4.60973	2.64807	3.42872	3.26681	2.17014	3.81335	3.84505	2.91831	2.76036	3.16494
10546_at'	1.97276	2.44509	1.60613	2.46907	1.57015	1.7658	2.08776	1.5465	1.97942	1.55493	1.14954	1.49848	1.68772	2.34432	0.749436	2.51142	2.18506	1.87755	1.25581	1.11987	1.87657	1.46138	0.786481	2.13208	1.71673	1.79763	1.65158	1.8499	1.76756	1.55252	0.431394	1.26082	1.85385	1.54626	1.36704	1.40664
10547_at'	2.3496	2.20116	1.56527	2.68954	2.1459	2.55991	2.30444	1.19331	2.62107	1.45067	1.76027	2.43959	1.74168	2.56818	0.975169	2.29338	3.60424	2.24694	1.74014	1.82505	2.82057	2.14624	0.850858	2.08739	1.08791	1.78343	2.34955	2.17748	2.40599	2.50525	0.803513	1.59703	3.39341	2.37008	2.14965	2.13071
10548_at'	4.958	4.97803	3.55846	4.97525	2.19978	5.55447	4.66522	3.60084	2.05085	2.86547	3.40183	3.92487	4.26751	5.14318	2.99774	6.31963	7.00334	4.30714	3.75531	3.33045	4.65029	3.49022	1.97532	3.50844	2.14896	2.97988	4.91516	3.6927	4.78512	4.8813	2.61142	2.42398	4.54505	3.56398	3.46512	3.8029
10549_at'	0.0295119	0.00924856	0.093076	0.0123735	0.0145903	0.0141612	0.028169	0.0188088	0.027845	0.124439	0.0182648	0.0111675	0.0229621	0.0136364	0.0112867	0.076484	0.0356745	0.00918367	0.0141557	0.049676	0.0674286	0.0123584	0.0150215	0.0139027	0.031746	0.0272189	0.0214932	0.0141988	0.0144628	0.0157563	0.0450055	0.00988875	0.0164835	0.00885827	0.0141557	0.0114108
10550_at'	0.144154	0.204624	0.0964813	0.0933633	0.0953984	0.151416	0.101842	0.120167	0.180387	0.17713	0.138128	0.0629442	0.252583	0.175	0.160271	0.23516	0.173913	0.147959	0.100101	0.117711	0.500571	0.123584	0.0525751	0.113208	0.318681	0.256805	0.188914	0.119675	0.178719	0.135504	0.104281	0.154512	0.241758	0.101378	0.11729	0.151452
10551_at'	2.08627	0.374566	0.224745	0.183352	0.26936	0.358388	0.445287	0.938349	1.10896	1.13565	0.799087	0.601015	1.62342	0.342045	0.26298	0.356164	0.496098	0.418367	0.338726	0.563715	5.50743	0.61483	0.444206	0.823237	1.83272	0.418935	0.382353	0.421907	0.441116	0.455882	0.518112	1.70581	3.87473	0.86122	1.09403	1.30913
10552_at'	2.6277	1.97803	2.44154	1.77615	1.55219	0.978214	1.10076	1.69592	1.87893	2.1704	3.0742	2.54518	2.52354	2.52955	2.04628	1.33333	2.53958	1.94286	1.40748	1.75486	2.15543	2.05458	1.93991	2.23535	3.41392	3.84852	2.41516	2.03043	2.09401	1.9895	1.9989	1.54883	2.06923	2.11122	2.57331	2.82676
10553_at'	0.654938	0.700578	1.25199	1.04274	1.1358	1.05556	1.33694	1.57994	2.03148	0.674888	1.10274	0.786802	0.807118	0.839773	0.974041	0.968037	1.60758	1.28673	1.2639	1.89525	0.971429	0.92173	0.892704	0.840119	0.986569	1.09941	1.14819	0.872211	1.16116	1.46008	1.81229	1.99135	0.752747	0.900591	0.951466	0.820539
10554_at'	2.042	1.75491	2.23723	1.51631	1.48036	0.932462	1.51029	1.56217	1.6247	1.28812	2.3242	1.80711	1.83123	2.11136	1.86569	1.22032	2.068	1.32143	1.19919	1.31965	1.43886	1.73635	2.07189	1.67229	2.28449	1.85325	1.85633	1.4716	1.50207	1.48529	1.57409	1.12855	1.39011	1.98327	2.00809	1.84958
10555_at'	3.31782	2.94682	3.3462	3.30596	3.43659	3.1634	3.27736	3.31243	1.85835	3.07399	2.8516	3.00203	2.26866	3.59773	3.41196	3.11187	3.22297	3.24592	2.70779	3.60151	2.02743	2.54995	1.85837	2.45581	3.05128	3.92899	3.59502	3.83063	4.97107	5.1334	1.72119	3.54512	2.03626	2.40551	2.15268	2.0612
10556_i_at'	16.9716	8.74798	17.437	16.7132	16.5634	16.5349	17.6511	23.4096	41.7881	26.5482	27.5445	21.8589	18.0448	11.0091	13.5406	18.3196	14.5217	14.7949	16.1274	27.7246	33.0846	21.6622	21.6717	22.4796	19.0952	10.2296	15.5837	15.2556	17.0682	18.7857	9.32821	35.8875	23.0703	17.8041	18.9242	16.111
10557_f_at'	26.5448	13.8104	23.4279	25.1024	27.734	25.4978	28.6349	34.7461	54.661	39.9552	35.0868	32.1635	26.3892	16.2466	18.6016	27.1598	27.3556	22.2878	24.363	36.8434	51.8366	30.1895	32.8358	28.4588	29.5177	15.6509	23.0532	18.7546	25.2221	26.7185	18.8342	50.0717	35.789	25.5187	24.7594	23.971
10558_s_at'	29.4438	16.3619	27.2577	28.3926	27.7565	28.0817	32.0856	36.1076	58.7446	43.1693	37.9612	29.1665	25.5637	19.0716	14.5361	31.5537	38.311	24.5296	26.7017	40.2743	47.2789	28.7188	26.4163	30.9245	33.2625	19.5976	28.1572	20.9229	26.2283	27.9055	17.5554	48.7318	39.1066	25.7549	23.2932	25.2116
10559_at'	1.35755	1.72717	1.34166	1.8009	1.578	1.86819	1.83749	1.35632	1.50484	1.14126	0.769406	0.64467	1.09644	1.90568	0.923251	2.05023	2.932	1.53776	1.55308	1.06587	1.51771	0.84758	0.51824	0.960278	1.14896	1.50769	1.931	1.35294	1.53409	1.39811	0.80022	0.846724	1.30989	0.817913	0.575329	0.779046
10560_at'	3.53689	3.25896	3.01816	3.76715	3.27161	3.83551	3.3857	2.71891	11.7022	2.75897	4.04338	4.48629	3.41906	3.54659	1.96388	3.78995	5.2107	3.17755	3.05157	6.6933	4.16914	3.08548	1.86159	3.49454	2.06593	2.88757	3.84842	2.90162	3.54959	3.69223	2.08013	8.37454	4.75714	3.22933	3.68352	3.74896
10561_at'	12.9035	8.29133	3.00454	5.03037	2.2615	4.52505	3.6208	3.19227	4.22034	10.8823	13.5274	11.532	11.1906	7.77045	3.93228	5.51712	6.44705	4.22857	3.10415	3.58747	7.34514	9.57673	6.96567	9.5283	8.21978	6.49586	6.1267	4.01319	5.56405	4.56723	2.96926	3.09394	10.9264	8.26476	9.48635	9.59544
10562_at'	4.76391	4.87861	1.46311	4.18335	1.71268	3.86601	2.12784	2.08046	1.57748	3.26121	3.93721	2.45787	4.17796	4.45341	2.82731	4.72489	5.09699	3.60204	2.88069	2.61339	3.91543	3.56128	1.83906	3.26912	3.28449	4.17752	4.34842	3.05984	4.12913	3.77626	2.809	2.53028	5.51209	3.05512	2.83519	3.10062
10563_at'	12.9432	3.07861	4.00795	3.70754	3.43434	4.16231	4.28927	8.51411	20.8487	14.9798	26.218	16.0437	10.2434	2.99091	5.43792	6.08219	6.85173	5.60102	4.17594	13.1728	30.1737	12.6447	12.927	16.3635	12.3504	3.3716	6.72398	5.23124	4.87397	5.56093	3.92536	26.3436	19.1989	15.5994	16.9555	14.7376
10564_at'	2.43587	3.1815	3.13053	2.17323	2.42088	2.48911	2.08017	2.0209	1.61259	1.73655	2.69521	2.10355	2.65557	2.93409	2.63544	2.02968	2.41583	2.43265	1.7998	1.62311	2.94857	2.30072	2.49142	2.40417	2.93773	2.81657	2.77262	2.6785	2.36983	2.31408	2.23052	2.07046	2.74725	2.80413	3.07887	2.83714
10565_at'	3.86833	4.44046	5.13848	3.09561	3.21998	2.37146	2.49079	3.03762	3.0569	3.15359	4.00228	2.94822	3.79793	4.61818	3.93454	2.79338	3.78038	2.33163	2.56825	2.53672	3.62971	3.41401	3.37017	2.6137	4.72772	5.87574	3.88122	2.74239	2.89669	3.02731	3.60483	2.54264	3.47033	3.34449	3.53893	3.47407
10566_at'	1.51759	1.49595	1.82406	1.1901	1.422	0.753813	0.795233	1.10345	0.198547	0.752242	1.34018	1.08832	1.32721	1.68182	1.1456	0.924658	1.29097	1.1898	0.797776	0.75486	1.04686	1.20288	1.06223	1.14896	1.4127	2.06627	1.28167	1.16329	1.22107	1.15126	1.12623	0.457355	1.04725	1.31102	1.2639	1.17116
10567_at'	1.77412	1.08671	1.44608	1.38695	1.23569	0.87037	1.07367	1.05434	0.567797	0.476457	1.62329	2.20102	1.71068	1.38295	1.41535	1.05708	1.48941	1.08469	0.778564	0.977322	0.56	1.21936	1.99249	1.70506	1.13553	1.1716	1.31222	1.23225	1.37707	1.19433	1.24259	1.02101	0.484615	1.61713	2.25885	1.81224
10568_at'	0.660613	0.766474	0.648127	0.656918	0.506173	0.374728	0.692308	0.679206	0.369249	0.399103	0.671233	0.464975	0.766935	0.720455	0.63544	0.608447	0.857302	0.566326	0.546006	0.366091	0.379429	0.534501	0.516094	0.460775	0.581197	0.75858	0.676471	0.574037	0.506198	0.736345	0.582876	0.359703	0.432967	0.470472	0.456016	0.490664
10569_at'	8.57662	5.35607	2.65721	2.4162	2.05387	1.53704	2.04659	2.0721	1.44068	4.44395	9.37785	7.00812	9.32147	4.93977	2.57449	1.85845	1.99666	1.73469	1.69363	1.85745	3.64114	7.26571	8.10837	7.33366	9.62149	4.11243	2.44344	1.51927	1.7562	1.85714	2.07903	1.53399	4.07692	5.92323	7.24166	7.9917
10570_at'	2.91941	1.89249	2.93076	2.83352	2.86869	2.7963	3.27627	2.45977	2.65617	3.98206	3.32763	2.45888	2.51665	2.07273	2.62754	2.28311	3.97213	2.54286	2.45197	1.9622	4.44457	3.35633	3.01395	3.03575	2.81563	3.68284	3.51584	2.55477	2.82335	2.76681	3.58617	1.83436	3.87473	2.36516	2.60465	2.48651
10571_at'	0.887628	0.937572	0.835414	0.847019	0.740741	0.673203	0.605634	0.510972	0.993947	0.548206	0.850457	0.772589	0.723307	0.971591	0.637698	0.442922	0.720178	0.657143	0.577351	0.806695	0.746286	0.722966	1.00215	0.867925	0.934066	0.880473	0.754525	0.748479	0.67562	0.579832	0.623491	0.955501	0.651648	0.854331	0.808898	0.772822
10572_at'	23.9909	48.5491	41.1952	34.8751	34.4714	28.5392	28.2091	21.3584	4.64649	0.447309	0.85274	1.92183	24.0643	49.9977	35.1524	23.6667	25.7168	23.5224	21.3751	14.0853	0.739429	0.643666	1.5633	3.69712	29.3053	29.6142	35.7681	23.855	24.5341	23.5305	24.4665	10.3041	0.812088	0.759843	1.72093	3.63071
10573_at'	0.969353	0.757225	0.828604	0.911136	0.795735	0.733115	0.977248	0.827586	1.40315	0.695067	1.08562	1.39188	1.00804	0.920455	0.814898	0.625571	0.811594	0.768367	0.728008	0.739741	0.913143	1.04016	1.5397	1.15492	1.27106	0.727811	0.99095	0.591278	0.799587	0.752101	0.774973	0.834363	0.756044	0.948819	1.03438	1.14315
10574_at'	4.49262	3.98035	3.13621	3.13836	2.59484	2.53268	2.76706	2.90178	0.83293	2.83408	2.8516	3.23756	3.2411	4.07159	2.90858	1.83219	3.06354	2.46633	2.60061	1.40065	5.29143	3.4068	3.19528	2.51837	3.65201	4.0355	3.80995	1.93813	2.42045	2.45588	2.69704	0.934487	3.20989	3.24508	3.05865	3.32158
10575_at'	0.604994	0.579191	0.416572	0.512936	0.555556	0.593682	0.696641	0.717868	0.234867	0.245516	0.326484	0.364467	0.250287	0.55	0.284424	0.371005	0.768116	0.569388	0.694641	0.491361	0.492571	0.500515	0.296137	0.349553	0.765568	0.630769	0.776018	0.489858	0.609504	0.733193	0.834248	0.411619	0.415385	0.416339	0.346815	0.391079
10576_at'	3.46084	0.724855	0.329171	0.291339	0.349046	0.230937	0.411701	0.54023	0.955206	11.7377	4.48973	6.34924	2.86567	0.697727	0.387133	0.146119	0.272018	0.208163	0.349848	0.718143	2.02857	11.8311	7.57725	5.14201	2.99023	0.526627	0.29638	0.266734	0.232438	0.285714	0.312843	0.552534	5	6.76968	6.98686	5.49792
10577_at'	4.75709	7.31561	5.6731	7.12823	7.3064	6.2963	5.87432	4.97283	3.00363	3.07511	3.10274	3.65482	4.95408	7.2	6.61851	5.47717	4.92419	5.25816	5.17088	3.7419	3.78514	4.05046	3.62661	3.25323	4.52503	5.57396	7.27262	5.67241	5.15289	6.14391	6.08562	3.12855	5.13516	3.44291	3.38119	3.90041
10578_at'	0.00567537	0.00231214	0.00340522	0.00337458	0.0179574	0.00762527	0.00541712	0.00417973	0.00363196	0.00672646	0.00342466	0.0142132	0.0264064	0.00454546	0.00451467	0.00342466	0.0267559	0.00204082	0.00202225	0.00215983	0.0594286	0.0030896	0.00429184	0.00595829	0.0525031	0.0035503	0.00339367	0.0030426	0.00206612	0.0241597	0.00768386	0.00123609	0.0307692	0.0246063	0.0131446	0.00829875
10579_at'	1.78888	2.00231	2.42906	2.24409	2.0303	1.22004	1.91874	2.00418	2.77845	1.71861	2.06279	1.73198	1.93456	2.425	2.29007	1.65868	2.5864	1.86531	1.72902	2.84125	2.72229	1.61792	1.94206	1.89275	2.24298	2.37041	2.26018	1.6714	1.77996	1.7479	2.3787	2.70087	2.16923	1.84449	1.97978	1.92324
10580_at'	1.19296	1.30405	1.44722	1.16985	0.923681	0.395425	0.842904	1.09613	3.87167	0.804933	1.48973	1.74721	1.12055	1.60114	1.77765	0.815069	0.908584	0.884694	0.844287	4.5378	1.17714	1.09475	1.55794	1.29593	0.943834	1.36095	1.53167	1.02333	0.878099	0.989496	0.982437	4.40297	1.01758	1.22736	1.55409	1.37967
10581_at'	8.58229	20.4624	20.4438	18.4274	14.514	13.1656	18.8483	14.9154	2.85835	3.67937	4.97603	3.01117	9.22159	19.308	16.1558	17.0616	23.6856	12.8592	15.3539	7.18035	4.06743	4.08239	2.53112	2.87289	13.9744	20.4604	23.0928	11.6471	16.0248	15.9128	17.674	4.39184	3.42967	2.85827	2.71587	4.01556
10582_at'	5.14983	4.5526	6.49489	4.84589	3.30864	5.03268	5.5948	5.28736	3.69492	4.53924	5.24315	3.27716	5.21929	3.66364	3.0079	3.60274	7.52062	3.17959	5.03438	3.446	3.96229	4.52111	3.19528	3.42602	6.29548	6.39645	6.50792	2.97667	4.52066	4.69643	6.02744	2.11001	3.49011	3.13681	3.37917	4.59129
10583_at'	7.6924	4.64162	4.03859	3.56018	2.87654	3.90523	5.51571	6.93417	29.6344	11.4686	9.04566	5.49239	7.49139	3.50114	2.72686	3.58448	5.22854	2.65	4.46411	17.2624	19.8617	7.22451	6.06116	5.99305	9.46764	5.80355	4.41516	1.79513	2.86157	3.11345	5.87596	19.136	9.67033	4.19291	5.7179	6.54253
10584_at'	2.60386	2.2659	3.82179	2.3622	1.8945	3.01198	3.73348	2.72205	0.754237	1.33408	1.16438	0.851777	2.57405	1.98295	2.07111	2.16895	2.91304	1.69796	2.97371	1.33261	1.72457	1.35221	1.05365	1.11817	2.59219	2.17988	3.21493	1.18357	1.74174	2.2458	3.29857	0.622991	1.13846	0.909449	0.951466	1.2168
10585_at'	2.86606	1.94913	3.35074	2.64117	1.81481	2.53595	3.28277	3.06792	2.91162	2.1648	2.08448	1.52183	2.55913	1.62841	2.07788	2.10502	3.04794	1.60612	3.14459	2.2473	2.64914	2.17611	1.67918	1.5422	2.79121	2.48639	3.5	1.48479	1.93388	1.95273	3.09989	1.45612	1.45824	1.40748	1.48635	1.73755
10586_at'	0.713961	0.576879	0.492622	0.752531	0.860831	0.58061	0.92416	0.987461	4.86562	0.899103	0.52968	1.12995	0.561424	0.546591	0.711061	0.343607	0.733556	0.72449	0.804853	2.46328	1.888	0.883625	1.05365	0.79146	0.616606	0.455621	0.582579	0.675456	0.645661	0.776261	0.918771	4.38566	0.806593	0.900591	1.11122	1.14938
10587_at'	4.01589	5.61734	4.07378	5.76828	5.05275	5.20697	5.24919	3.97701	3.64044	1.8778	2.50799	3.25076	2.83812	5.38523	5.13883	3.20091	4.83389	3.52959	4.8908	3.08531	2.69486	3.55304	3.04077	2.857	3.49695	4.60592	5.79864	5.25659	5.00723	4.17857	4.60593	2.9864	3.12857	2.82283	3.05966	3.36929
10588_at'	2.69921	2.49017	1.84677	2.44207	2.53311	2.38671	2.4247	2.48067	2.33172	2.42601	1.61758	2.22538	2.64524	2.82159	2.15576	1.76484	2.14604	1.79286	2.0819	2.32829	3.33371	2.74665	2.54292	2.39126	3.18803	2.20355	2.29412	1.73327	1.81302	1.99895	2.42371	2.74413	2.92418	2.26083	2.28311	2.38071
10589_at'	1.63337	1.67514	1.45176	1.45107	1.67116	1.42266	1.013	1.43783	1.90194	0.928251	0.746575	1.81015	0.985075	1.58182	1.43905	0.866438	0.972129	1.17755	1.29828	2.19006	1.56571	1.49743	1.35515	1.53724	1.27717	1.25562	1.59389	1.45842	1.10434	1.40336	1.48299	2.68356	1.67802	1.6752	1.91304	1.5529
10590_at'	1.65267	1.11792	1.20772	1.22947	1.26599	1.18845	1.43554	1.07941	0.784504	0.778027	1.15183	1.68325	2.9977	1.31818	1.41874	1.04452	0.720178	1.20816	1.31041	1.31857	1.30629	1.9207	1.88841	1.67031	1.19292	1.05562	1.24095	1.21907	1.17769	0.97479	1.33589	1.07169	1.4978	1.54921	1.80789	1.69917
10591_at'	13.4938	12.4925	13.025	12.0427	10.2278	9.58606	9.09426	6.11285	4.60533	6.55942	8.50342	12.0426	9.4845	13.8602	12.3217	7.86758	6.79599	6.70714	8.86249	7.51404	7.48229	11.2132	11.2725	11.3565	11.2442	13.4118	12.2285	10.3854	8.57851	8.49685	5.53128	5.82942	12.8934	7.83858	12.6047	12.3423
10592_at'	1.47106	2.99191	3.64586	2.95613	3.3367	3.21351	3.55796	2.09195	1.61138	0.960762	0.968037	1.50761	1.79334	3.16477	2.77652	1.66895	2.38573	2.74592	3.38827	2.48704	1.07771	1.46756	1.41309	1.33168	1.68132	3.63669	3.33937	2.58722	2.2593	3.25945	2.68606	2.03337	1.59451	0.898622	1.56825	1.5778
10593_at'	1.28036	0.255491	0.644722	0.726659	0.909091	0.922658	1.17551	0.579937	9.23245	1.26906	1.38242	2.6132	0.83008	0.343182	0.536117	0.303653	0.798216	1.12245	1.46714	3.29266	1.48686	1.5036	2.05043	2.22542	1.1514	0.364497	0.736425	1.09331	1.09814	1.4895	1.22942	5.7911	1.43626	0.92815	2.43984	2.40353
10594_at'	5.84223	6.15376	6.07037	6.52868	6.25253	5.40741	5.47562	2.10658	2.23487	4.30045	4.71119	5.21218	4.19977	7.26477	2.94244	2.15183	5.24749	4.99082	5.49747	4.04536	2.17486	5.26468	5.21996	4.72691	4.32357	8.41657	6.8914	6.54564	5.98244	6.93592	4.35016	3.32509	4.77802	2.7372	5.32659	4.63174
10595_at'	1.2168	1.00694	0.76277	1.16085	1.47026	1.28649	1.26761	0.810867	1.16949	0.951794	1.04452	0.923858	0.870264	1.15909	0.616253	0.614155	1.19621	1.24388	1.20728	1.18143	0.68	0.899073	1.08798	0.794439	0.733822	0.739645	1.02489	1.15213	1.11157	1.45903	0.839737	1.25093	0.983517	0.595472	1.27806	0.835062
10596_at'	0.625426	0.52948	0.544835	0.426322	0.450056	0.392157	0.375948	0.369906	0.256659	0.319507	0.458904	0.736041	0.477612	0.639773	0.267494	0.25	0.416945	0.386735	0.36906	0.342333	0.110857	0.478888	0.390558	0.614697	0.357753	0.55503	0.421946	0.596349	0.529959	0.67437	0.268935	0.447466	0.28022	0.25	0.751264	0.672199
10597_at'	4.52667	4.03699	3.84563	4.73116	4.38047	5.11547	5.26002	5.28945	3.77724	4.10202	3.8379	4.04061	5.13662	3.75909	3.20203	4.25913	4.29208	4.07551	4.97573	4.03888	1.73829	3.94748	3.22318	4.06653	3.61783	3.07692	4.45815	4.54767	4.9969	5.24685	4.0966	3.77874	3.23187	1.9813	3.84024	3.6888
10598_at'	0.975028	0.706358	1.72304	1.77165	2.3367	2.31046	3.25135	6.27482	20.4964	3.20292	3.2089	4.44568	1.1504	0.998864	1.24831	1.26712	2.15496	2.36735	3.4186	15.7678	1.62857	2.34295	2.90558	3.22939	1.40537	1.05089	1.80769	1.79716	2.29752	2.98845	3.34907	21.2311	1.5989	1.30118	3.81901	2.85477
10599_at'	0.975028	0.997688	1.31555	1.78403	1.74411	1.74401	1.42904	1.31975	2.34019	0.921525	1.43265	1.17056	0.924225	1.05909	1.21558	0.795662	1.71795	1.41429	1.49242	2.10691	0.587429	1.17302	1.05901	1.12512	1.00244	1.19882	1.47738	1.82049	1.69628	1.71954	0.670692	2.86279	0.775824	0.610236	1.03134	0.747925
10600_at'	5.14869	4.79306	5.43814	5.51744	6.62963	5.73312	5.92308	5.78683	1.27845	6.42713	6.1016	5.28629	5.74627	4.62045	5.04402	4.63584	4.86957	4.93469	5.38827	5.27538	3.94514	5.63543	4.49893	5.12215	6.62027	4.72071	5.40272	4.30629	5.07851	5.31513	4.92426	4.06922	5.24066	4.16339	4.05359	4.42635
10601_at'	1.40182	2.04624	1.90692	2.45332	2.45118	2.42157	2.16685	2.15883	2.79177	0.461883	0.672374	0.917767	1.55109	1.79659	2.2833	1.83219	1.55518	1.72143	1.96562	1.76026	1.416	1.12461	0.927039	0.82721	1.22589	1.17988	2.57353	1.37221	1.49897	1.50945	1.93414	1.62917	1.46154	0.751969	0.961577	1.03734
10602_at'	0.23723	0.435838	0.402951	0.512936	0.81706	0.810458	0.899242	0.768025	0.260291	0.131166	0.097032	0.220305	0.347876	0.4	0.36456	0.578767	0.394649	0.711224	0.707786	0.437365	0.139429	0.178167	0.162017	0.124131	0.19536	0.370414	0.419683	0.551724	0.654959	0.60084	0.851811	0.264524	0.163736	0.179134	0.184024	0.197095
10603_at'	1.55392	1.44046	1.55051	1.63667	1.57912	1.56754	1.78548	1.49425	1.48547	0.91704	1.26712	2.32183	1.74053	1.94886	2.05418	1.76027	1.068	1.57959	1.7452	2.12311	1.34629	1.92482	2.11803	1.86693	1.78266	1.49112	1.81109	1.61765	1.67355	1.86345	1.53568	2.08529	1.4967	1.72441	1.85541	1.85166
10604_at'	0.523269	0.460116	0.651532	0.529809	0.599327	0.544662	0.483207	0.412748	1.01332	0.307175	0.416667	0.93401	0.533869	0.555682	0.426637	0.179224	0.389075	0.541837	0.616785	0.914687	0.405714	0.738414	0.9603	0.769613	0.452991	0.607101	0.519231	0.564909	0.42562	0.516807	0.525796	1.08035	0.641758	0.574803	1.00202	0.753112
10605_at'	1.03292	1.36879	0.937571	1.15636	1.38945	1.07081	1.1701	0.340648	0.969734	0.436099	0.664384	0.922843	0.729047	0.970455	0.725734	0.280822	0.721293	0.914286	1.02224	0.735421	1.03886	0.815654	1.00966	0.903674	0.648352	1.24497	0.952489	0.94929	0.722107	0.808824	0.574094	0.896168	0.961538	0.706693	0.957533	0.871369
10606_at'	6.02838	3.93179	4.14869	4.53768	4.15488	4.13181	4.34128	2.65831	5.99153	7.3722	5.67808	5.91472	5.82204	4.52386	1.75056	2.16324	3.00892	3.06531	3.82508	4.81102	5.152	6.64676	5.97961	4.96326	4.24786	4.93846	4.68891	3.42292	3.26033	3.7563	3.66411	5.28801	6.24835	4.10039	5.99595	5.3195
10607_at'	2.18048	0.812717	1.14188	0.854893	1.00337	0.816993	0.956663	0.804598	0.915254	5.1065	2.88927	1.92386	1.9116	1.13182	0.600451	0.584475	0.917503	0.764286	1.09505	1.2905	2.20343	4.00824	2.16845	1.74081	2.17705	1.2568	1.28959	0.71501	0.737603	0.846639	0.858397	0.907293	2.81758	2.09744	2.3003	1.75104
10608_at'	2.56981	4.16994	4.29171	4.29134	3.59484	2.89978	2.71939	1.71473	1.88378	2.58184	2.01712	2.48223	3.43858	3.7125	2.76524	2.23516	3.04905	2.02143	1.97877	0.909287	1.54971	3.10299	3.01073	3.17875	1.8254	3.41538	4.34842	3.20994	3.08781	2.98004	1.236	1.20766	2.35934	1.43307	2.7907	2.62863
10609_at'	6.13621	8.4	7.6765	8.25984	7.37598	6.95316	6.09859	4.25601	5.03148	6.11323	6.19064	6.06091	5.79564	6.775	5.54628	6.24543	4.79376	4.98775	4.57331	2.90929	4.42629	6.44902	6.87446	7.49255	4.27961	6.18698	7.09163	5.21095	5.65186	4.97479	4.31394	3.00371	6.43407	3.92028	5.64307	6.30083
10610_at'	0.584563	0.524855	0.566402	0.348706	0.464646	0.337691	0.470206	0.526646	0.440678	0.933857	0.791096	0.675127	0.656716	0.620455	0.454853	0.308219	0.365663	0.308163	0.312437	0.484881	0.281143	1.05355	0.809013	0.540218	0.518926	0.431953	0.355204	0.369168	0.323347	0.407563	0.244786	0.375773	0.601099	0.305118	0.815976	0.695021
10611_at'	2.83428	2.12486	1.79796	2.29246	2.50505	2.50654	2.93499	2.6489	2.75061	2.72646	2.71005	2.64365	2.8209	2.30682	2.3465	1.56621	2.60201	2.44592	2.45096	3.0324	1.46286	2.65191	2.15665	2.57299	2.7094	2.18698	2.69683	2.22414	2.75517	2.62605	2.02086	2.88381	2.43626	1.81594	2.35794	1.92531
10612_at'	3.45062	3.0104	3.40409	3.08886	3.12233	2.83442	3.48321	3.40857	3.16949	3.18386	2.94749	2.80305	3.09759	3.69205	3.22912	3.121	3.10925	2.71837	2.97068	3.28834	2.38514	2.85067	2.1309	2.66931	4.12454	4.06746	3.47285	2.7211	3.34091	3.25315	2.09221	3.33993	2.23187	1.68898	2.08797	1.80913
10613_at'	5.24631	4.91561	5.03405	4.68954	4.69248	4.24837	4.71614	4.14629	3.52906	4.98879	4.98174	3.78376	5.40184	4.59773	3.95147	4.2911	3.37681	3.2602	3.72295	3.05724	6.416	5.14727	4.32511	4.72095	5.43223	4.73846	4.09276	3.10751	3.40496	3.38761	2.51262	3.44623	5.3011	3.34547	3.01314	3.26556
10614_at'	3.2849	4.2578	3.84336	4.26772	4.2312	4.14161	4.66305	3.62173	1.82446	2.86547	2.4395	1.87614	3.81401	3.92727	2.93567	5.26712	5.26867	3.12959	3.33165	2.8067	4.94057	2.89083	2.44206	2.74876	3.51404	4.69586	4.53281	2.33164	3.51343	2.71954	2.58397	2.41533	3.77473	2.03543	1.70374	2.0778
10615_at'	0.165721	0.198844	0.190692	0.224972	0.402918	0.189542	0.310943	0.178683	0.11138	0.153587	0.159817	0.102538	0.323766	0.243182	0.291196	0.334475	0.109253	0.0459184	0.247725	0.0701944	0.272	0.0587024	0.143777	0.0635551	0.336996	0.350296	0.0791855	0.18357	0.203512	0.201681	0.064764	0.0482077	0.212088	0.0285433	0.0485339	0.0892116
10616_at'	0.0181612	0.00924856	0.0556186	0.0134983	0.010101	0.00980392	0.0162514	0.0135841	0.0108959	0.00784753	0.0148402	0.0294416	0.0482204	0.0693182	0.0158014	0.0194064	0.0122631	0.00408163	0.00505561	0.0075594	0.0102857	0.0144181	0.00643777	0.0436941	0.118437	0.016568	0.0237557	0.010142	0.0123967	0.0283613	0.00439078	0.00988875	0.032967	0.00688976	0.0171891	0.00829875
10617_at'	17.0341	18.9272	12.9614	13.261	10.7149	13.3246	10.4106	7.59039	2.17918	7.84417	9.74886	7.96142	15.1757	17.6477	7.66253	13.8059	17.1594	9.51122	9.00303	5.20842	9.17486	9.14727	5.54828	8.01986	10.0379	16.5574	12.6957	8.98276	10.53	10.8971	7.54995	2.99011	12.9571	8.89272	6.82811	8.38589
10618_at'	4.94098	5.58382	3.32236	4.72553	2.09428	5.24837	4.3857	2.78474	1.15012	3.29372	3.45662	2.79289	4.25718	4.45	2.64447	5.28082	6.28205	3.79694	3.55814	2.16091	4.05829	3.25026	1.64807	3.2433	3.6398	5.10769	5.36991	3.39655	4.57748	4.09349	3.47969	0.960445	4.45714	2.47736	2.27705	2.81328
10619_at'	0.708286	0.445087	0.283768	0.670416	0.478114	0.78976	0.64247	0.69279	1.1586	0.63565	0.78653	0.661929	0.645235	0.388636	0.299097	0.777397	0.964326	0.753061	0.743175	0.735421	0.570286	0.745623	0.447425	0.75571	0.420024	0.446154	0.613122	0.520284	0.789256	0.905462	0.770582	0.803461	0.715385	0.633858	0.653185	0.695021
10620_at'	4.53235	9.45202	8.67991	5.46907	4.53311	5.19063	3.41278	3.2069	4.43462	2.11211	4.84932	3.13299	5.54879	8.64432	7.89391	6.86416	5.47269	4.74286	3.01618	2.54968	4.88229	3.1586	3.40451	4.6425	5.46154	8.32426	9.05543	4.56897	4.35331	3.54622	3.11087	3.2707	3.83517	3.07087	4.28109	4.30705
10621_at'	0.399546	0.372254	0.138479	0.142857	0.0662177	0.218954	0.250271	0.182863	0.094431	0.113229	0.308219	0.256853	0.353617	0.214773	0.281038	0.0719178	0.0758082	0.0673469	0.111223	0.0572354	0.436571	0.274974	0.493562	0.193644	0.29304	0.087574	0.0622172	0.174442	0.100207	0.0756303	0.18112	0.150803	0.246154	0.281496	0.270981	0.344398
10622_at'	0.0295119	0.0277457	0.0578888	0.0337458	0.0415264	0.0206972	0.0140845	0.0606061	0.369249	0.0470852	0.0353881	0.0243655	0.0149254	0.0306818	0.03386	0.0262557	0.0178372	0.0142857	0.0171891	0.259179	0.133714	0.0175077	0.0193133	0.019861	0.032967	0.0343195	0.0180995	0.035497	0.0516529	0.0273109	0.0274424	0.386897	0.0241758	0.0167323	0.0535895	0.0165975
10623_at'	1.62543	1.55838	1.9773	1.45332	1.63636	1.78105	3.38028	6.31348	34.9588	2.79484	2.94635	2.96751	2.46843	1.50909	1.83634	1.49886	2.25641	1.73571	2.98787	27.1274	8.43086	2.39341	3.41416	3.42999	2.59829	2.33609	1.92421	1.23225	1.58678	2.04517	4.60703	40.0556	3.05934	2.01476	3.05763	2.90768
10624_at'	0.248581	0.0589595	0.170261	0.187852	0.26936	0.264706	0.424702	0.478579	0.657385	0.255605	0.278539	0.257868	0.315729	0.136364	0.125282	0.131279	0.243032	0.276531	0.391304	0.589633	0.204571	0.336766	0.219957	0.190665	0.188034	0.136095	0.170814	0.151116	0.244835	0.338235	0.254665	0.68356	0.242857	0.145669	0.192113	0.231328
10625_at'	0.431328	0.452023	0.381385	0.728909	0.590348	0.805011	1.16468	0.920585	0.639225	0.37444	0.254566	0.352284	0.593571	0.509091	0.468397	0.493151	0.471572	0.469388	0.653185	1.42333	0.246857	0.390319	0.337983	0.396226	0.440781	0.440237	0.364253	0.568966	0.60124	0.859244	0.649835	1.84054	0.338462	0.394685	0.289181	0.311203
10626_at'	0.194098	0.23815	0.355278	0.172103	0.231201	0.232026	0.248104	0.211076	0.261501	0.184978	0.186073	0.174619	0.238806	0.211364	0.165914	0.254566	0.287625	0.185714	0.186046	0.186825	0.0891429	0.120494	0.114807	0.11718	0.167277	0.138462	0.220588	0.159229	0.172521	0.242647	0.158068	0.270705	0.171429	0.104331	0.104146	0.108921
10627_at'	7.03632	5.56763	6.01816	7.63442	8.15264	7.91721	8.94691	7.85266	4.53511	4.90359	8.77626	7.9269	6.77268	5.125	5.86569	4.76484	8.31327	6.97143	7.68554	7.93413	2.98171	5.37899	7.33262	6.88779	7.0464	5.47692	7.48869	6.37221	8.15909	8.07668	5.3348	8.0309	3.72637	3.28543	7.07786	6.07469
10628_at'	1.94325	1.22081	1.61748	1.74916	1.88328	1.84641	2.2026	2.4441	4.24092	1.51233	2.07306	2.21726	2.19977	1.34318	1.73476	1.4863	1.30323	1.42755	2.04954	4.5432	1.072	2.05046	2.16094	2.571	1.82906	1.19882	1.75792	1.49189	1.93079	1.91912	1.27552	5.85909	1.16813	1.15059	2.07179	2.05394
10629_at'	29.6731	23.9168	19.7355	20.9044	17.0763	14.8519	16.9751	15.2675	4.69128	26.6256	32.4304	24.5624	28.6028	25.5693	17.3194	20.4897	18.0814	12.0184	12.9221	6.38229	22.72	23.3955	24.3466	21.8431	33.746	25.5337	20.2534	14.5771	15.3388	14.251	7.91438	4.37948	20.8747	15.1339	17.6016	18.7054
10630_at'	1.61407	1.16763	1.14529	1.01462	1.19529	0.875817	1.45612	0.593521	0.750605	1.30157	1.57534	0.93198	1.21125	1.16591	0.958239	1.47945	1.06355	0.687755	0.806876	0.462203	1.56914	1.13285	0.947425	1.08739	1.56899	1.85207	1.42647	0.865112	0.98657	1.11555	0.668496	0.386897	1.16154	0.687992	0.731041	1.01867
10631_at'	11.3553	15.326	13.0341	16.0652	16.2817	13.0131	14.1972	11.6343	4.22397	8.30269	9.57078	9.31269	11.5098	16.5216	7.54176	17.2374	20.2341	12.4224	11.9009	7.49028	7.896	7.79609	7.24785	7.70209	12.1245	15.4095	16.4604	11.7414	15.7087	13.8109	8.4281	5.73424	7.79011	5.67913	4.99393	6.76763
10632_at'	5.52894	5.80462	5.34166	5.75366	5.41302	5.04139	5.88299	4.9185	4.523	4.78027	4.5879	3.88325	5.33869	5.50227	3.00677	6.78539	9.05463	4.52653	4.51769	3.57235	4.00343	3.71988	2.04614	3.53525	5.50916	5.82485	6.72511	4.30832	5.31612	5.10714	2.92426	2.96168	5.02857	2.89173	2.67139	3.65768
10633_at'	2.64359	2.4	2.12259	2.28009	1.92368	2.44009	2.40628	3.17032	4.63317	2.93722	3.53425	2.20508	2.24455	2.72386	1.53725	3.05251	3.86288	1.95306	2.11931	5.33693	2.50171	2.4171	1.27361	2.13505	1.83516	3.50178	2.78507	1.63793	2.09917	2.3624	1.8101	3.42274	3.64725	1.89075	1.7725	2.12759
10634_at'	2.14983	1.71908	1.66969	2.32958	1.20988	2.26471	1.63922	1.54963	1.15981	0.892377	1.30708	1.24873	2.61079	1.89091	1.23476	2.67808	3.18729	1.81327	1.7452	1.82937	1.17943	1.08033	0.815451	1.55611	1.70208	2.31598	2.51244	1.35091	1.81921	1.95063	1.49067	0.857849	1.44066	0.886811	1.06471	1.49274
10635_at'	0.429058	0.983815	0.206583	0.84027	0.160494	0.589325	0.218852	0.306165	0.409201	0.390135	0.659817	0.761421	0.62457	0.443182	0.28781	0.883562	0.981048	0.621429	0.487361	0.419006	0.196571	0.38826	0.149142	0.387289	0.346764	0.889941	0.783937	0.696755	0.866736	0.837185	0.19978	0.257108	0.548352	0.531496	0.461072	0.747925
10636_at'	48.4926	59.7052	42.1941	40.8954	41.5387	50.8115	45.2189	56.6186	57.2688	33.7915	59.1324	36.1503	50.4501	47.2114	48.6524	62.3311	62.4928	44.102	38.1577	36.1242	52.6789	31.4408	34.2607	35.3982	48.0159	47.1799	57.7127	39.7911	43.124	44.7069	34.27	52.576	42.2011	34.2146	36.9141	37.0124
10637_at'	1.72077	2.14335	3.06697	1.51294	2.00112	2.44989	2.55038	3.3302	3.61501	2.33632	3.28425	1.95228	2.70149	1.59205	1.84086	2.23059	2.35897	2.08571	2.19009	2.4622	2.59314	1.47683	3.49571	1.90367	2.27595	2.54911	2.29299	1.25051	1.5093	1.54097	1.77607	1.96663	1.8044	2.25295	2.32963	2.25104
10638_at'	4.23042	4.75144	5.45062	4.91901	4.67116	3.89434	3.33044	3.70324	3.62954	4.287	6.19635	5.07817	4.07348	5.07273	4.91535	3.98973	5.93088	4.1949	2.95753	2.78294	5.21829	4.39238	4.90236	4.36842	5.70452	7.88166	5.75113	5.26876	5.41529	5.17542	3.78815	3.15204	4.64506	4.49114	5.30435	5.2168
10639_at'	2.52327	2.82428	4.54143	3.13948	2.73064	1.88889	1.98808	2.34065	2.33414	1.3352	3.12443	3.06497	2.43628	3.85	3.54628	2.44749	3.75251	2.50918	1.9636	2.11555	1.56229	2.1102	2.63412	2.05462	3.2381	4.49586	3.83484	3.22921	3.44835	3.19013	2.90231	2.42522	1.42747	2.70866	3.45197	3.19191
10640_at'	36.4347	14.4913	19.5471	24.5174	27.1515	22.8344	29.4193	37.8715	62.632	42.1166	44.3493	39.8843	33.6762	19.7045	18.5203	20.5822	37.9231	26.2418	25.364	47.2268	62.1646	31.0978	37.3305	31.9106	43.0024	20.5775	20.1561	23.283	30.8905	34.6754	36.6959	55.6588	43.0253	31.8484	37.8463	37.2448
10641_at'	0.577753	0.389595	0.527809	0.592801	0.791246	0.56427	0.80065	0.77325	0.625908	0.279148	0.378995	0.325888	0.442021	0.463636	0.569977	0.598174	0.634337	0.554082	0.689585	1.20626	0.348571	0.315139	0.309013	0.34856	0.587302	0.575148	0.662896	0.496957	0.666322	0.780462	0.755214	0.966625	0.292308	0.30315	0.442872	0.460581
10642_at'	6.90238	8.25087	7.35414	7.7739	7.42424	6.07843	7.26761	6.91536	10.5145	6.67937	6.91781	6.30964	7.15499	7.95568	8.23025	6.26484	6.71906	6.29286	6.04044	6.71382	13.0354	8.65088	9.46352	6.95432	5.98169	7.51598	6.95249	5.89047	5.44731	5.81723	6.66411	8.04944	9.75055	7.33858	6.95652	6.76141
10643_at'	25.336	16.3977	9.53121	9.59618	7.8844	6.9085	8.29577	8.24974	7.0339	19.5538	18.6941	21.9807	20.5741	17.5818	10.4368	8.51826	11.359	7.22551	6.60162	6.55184	17.5566	20.621	19.1406	15.1241	29.7949	16.9278	13.1007	8.82252	9.40702	9.29832	7.57629	7.3115	15.7703	17.5079	16.7078	18.5539
10644_at'	0.633371	0.707514	0.577753	0.649044	1.02694	0.562091	0.722643	0.520376	0.529056	0.264574	0.422374	0.436548	0.683123	0.836364	0.722348	0.507991	0.692308	0.458163	0.456016	0.427646	0.68	0.46138	0.669528	0.456802	0.594628	0.545562	0.739819	0.501014	0.485537	0.617647	0.623491	0.357231	0.528571	0.503937	0.418605	0.372407
10645_at'	1.85017	2.36069	2.25085	2.24747	2.33446	1.83987	2.19827	2.30408	1.21792	1.15471	1.1895	1.71878	1.94604	2.61818	2.7088	2.09817	1.79041	1.75918	1.97371	1.85205	1.44	1.64058	1.66202	1.60675	2.07448	2.44497	2.78959	1.93509	1.61467	1.64181	2.00988	1.46354	1.39451	1.47835	1.73104	1.48963
10646_at'	5.54597	8.31907	9.19069	10.045	10.7654	10.0283	10.3835	8.75758	2.33656	4.5	4.19292	2.8731	5.68886	8.12386	5.8465	11.524	9.29097	7.88775	8.29323	5.16199	6.25829	4.58908	3.90558	3.12314	6.46886	7.55858	8.39593	6.32049	8.04855	7.15231	5.17234	3.67862	6.17143	2.73031	1.93933	2.42842
10647_at'	1.50511	1.21618	1.01476	1.027	1.00561	0.626362	0.629469	0.645768	0.570218	1.45516	1.54338	1.39594	1.1814	1.20114	0.379232	1.07534	1.03233	0.658163	0.553084	0.696544	1.20343	1.11432	1.18991	0.898709	1.39194	1.25207	1.16742	0.911765	0.990702	0.752101	0.431394	0.563659	1.38901	0.603346	0.710819	0.957469
10648_at'	7.16345	15.1168	8.72985	9.43307	7.5982	6.67102	6.20693	4.37827	1.01453	3.55717	3.1621	2.47716	7.58094	13.808	4.95372	10.0365	11.427	5.13571	4.75025	1.32073	2.56229	3.04119	1.23712	2.56306	7.26007	13.2651	9.70815	5.75254	6.01033	5.05357	3.46872	0.960445	4.41429	1.77559	1.73003	2.69087
10649_at'	0.419977	0.450867	0.256527	0.382452	0.446689	0.404139	0.309859	0.280042	0.784504	0.234305	0.447489	0.350254	0.469575	0.3875	0.180587	0.469178	0.501672	0.330612	0.229525	0.24406	0.275429	0.270855	0.216738	0.330685	0.34188	0.439053	0.328054	0.321501	0.333678	0.477941	0.279912	0.228677	0.492308	0.30315	0.311426	0.380705
10650_at'	0.969353	0.817341	0.395006	0.771654	0.264871	0.77342	0.39545	0.499478	1.07022	1.26233	1.56164	1.35635	0.76349	0.638636	0.249436	0.679224	0.874025	0.75	0.638018	1.07559	0.810286	1.19979	0.61588	1.08342	0.549451	0.868639	0.786199	0.70284	0.885331	0.945378	0.401756	0.621755	1.65275	1.11909	1.01314	1.09855
10651_at'	0.931896	0.966474	0.373439	0.988751	0.356902	0.956427	0.348862	0.422153	1.16949	0.775785	0.923516	0.786802	0.719862	0.645455	0.345372	1.07534	0.837235	0.658163	0.356926	0.87689	0.744	0.837281	0.407725	0.761668	0.46398	0.96213	0.770362	0.781947	0.700413	0.811975	0.317234	0.723115	1.4989	0.751969	0.713852	0.813278
10652_at'	10.1146	6.47168	2.57435	1.77503	1.6633	1.78758	1.71506	1.95193	2.11985	5.21413	11.3265	5.78985	9.87256	4.26705	3.16253	2.60046	2.61873	2.36327	1.75025	1.09935	6.92114	6.32956	5.94742	6.60477	7.47131	5.05562	3.41629	1.74746	1.80888	1.8792	1.00768	1.0136	6.15165	5.64468	6.33771	7.23859
10653_at'	1.21339	1.2	1.36549	1.05287	1.27722	1.55011	1.66414	1.73563	0.392252	0.736547	1.36872	0.606091	1.50057	1.09091	1.15576	1.14954	1.39576	1.53673	1.31749	0.606911	2.21371	1.12049	0.834764	0.883813	1.55311	1.57041	1.57466	0.899594	1.1157	1.34979	1.53348	0.374536	1.49231	0.774606	0.692619	0.889004
10654_at'	38.874	37.9468	41.7843	30.8189	29.3591	25.5294	23.8895	23.9896	12.2433	35.4552	52.0285	34.2183	47.4466	38.3409	33.1817	25.3048	27.8584	22.0551	18.9747	11.2743	49.9554	36.9361	39.3101	32.6673	53.2906	42.1491	32.7342	19.3144	20.4132	19.7679	19.8101	10.8059	38.878	33.3396	39.4631	39.5529
10655_at'	2.01476	1.88555	2.12486	1.58268	1.72727	1.60458	1.95016	1.92685	1.99395	1.10538	2.57534	2.17868	1.95408	1.89318	1.3702	1.32763	1.9398	1.57347	1.74924	2.27322	1.62629	1.70134	2.13948	1.7716	2.25763	1.9432	1.31222	1.40669	1.71384	1.8792	1.91658	2.25711	1.45275	1.62598	2.42063	2.48237
10656_at'	0.77639	0.991908	1.86606	1.57818	1.59708	1.122	1.61647	2.37304	12.4068	1.57511	2.0274	2.24061	0.987371	1.54659	1.91196	1.36758	2.58528	2.1898	1.91203	7.84449	2.768	1.36663	2.02897	2.18669	1.03663	1.85325	1.41063	1.61359	1.81612	1.82143	2.70033	11.047	1.77912	2.17618	3.33367	2.45539
10657_at'	0.323496	0.206936	0.758229	0.381327	0.569024	0.337691	0.368364	0.76907	2.66949	0.41704	0.398402	0.431472	0.537313	0.3625	0.431151	0.603881	0.74359	0.353061	0.52275	1.47408	0.885714	0.23172	0.296137	0.290963	0.371184	0.298225	0.280543	0.224138	0.30062	0.380252	0.470911	2	0.449451	0.323819	0.32457	0.182573
10658_at'	2.35187	1.55145	1.93303	1.78065	1.81594	0.940087	1.45504	2.11912	10.5133	6.16704	4.29795	3.94721	3.29966	1.90682	2.10722	1.8516	1.46042	1.37245	1.45703	5.25054	12.4251	6.38002	5.45279	5.06852	2.72161	1.43432	1.95814	1.40771	1.32438	1.32248	2.02305	7.71323	9.24506	5.56299	4.9818	4.3195
10659_at'	8.09875	6.52948	5.67537	6.85264	6.3367	5.37582	5.24919	7.10867	21.6368	10.3789	7.33448	11.3939	7.07003	5.90568	6.55305	4.55936	4.70346	5.18061	5.45602	12.1069	25.5417	14.6437	13.3798	9.80933	6.97436	4.13846	6.16063	5.1217	4.36983	4.62605	6.40615	20.9271	16.1571	12.435	11.2315	11.1463
10660_at'	6.58229	6.43237	5.27128	6.7649	6.81369	5.78976	6.14843	6.0303	6.13075	3.76233	4.32078	5.85787	6.48795	6.04545	5.7009	5.11416	5.61204	4.59898	5.08999	5.60583	7.024	6.24614	6.71888	6.29692	6.49084	4.5503	6.36086	5.0497	5.22831	4.87815	5.55982	6.72435	6	5.12008	5.81699	5.54253
10661_at'	2.34052	2.53179	2.17026	2.57593	2.71044	2.30065	2.2546	2.38245	3.97579	2.36323	1.32534	2.60508	2.01722	2.61477	2.77201	2.15982	2.23523	2.1449	2.08291	4.07343	3.08	2.54583	2.27468	2.46276	2.44322	2.2	2.98643	2.02333	2.30269	2.54727	2.44566	3.73053	2.87582	2.06693	2.28008	2.15353
10662_at'	0.435868	0.225434	0.355278	0.365579	0.637486	0.570806	0.778982	1.11599	4.92494	0.262332	0.372146	0.751269	0.481056	0.185227	0.426637	0.313927	0.48272	0.594898	0.998989	4.10259	0.454857	0.355304	0.596566	0.733863	0.461538	0.175148	0.553167	0.56288	0.61157	0.57458	0.886937	5.44499	0.421978	0.492126	1.06168	0.953319
10663_at'	8.33598	5.32948	6.25993	6.15186	6.71156	6.14597	7.37378	5.91327	8.24818	5.54036	4.04566	6.68832	5.76349	5.95568	5.67381	5.61301	3.77369	4.72347	5.73509	7.88877	6.43886	7.36972	6.3691	5.29196	7.14408	4.01775	6.65158	6.0355	5.51033	5.58298	6.05049	8.89246	7.03626	7.38878	7.17492	6.48859
10664_at'	1.0193	1.06127	1.13394	1.41507	1.79574	1.56209	1.66522	1.51724	2.0339	0.920404	0.936073	1.5401	0.859931	1.40227	1.24831	1.33105	1.23634	1.50714	1.45399	1.70518	1.69257	1.36251	1.28326	1.11023	0.941392	1.31124	1.40724	1.77789	1.80682	2.08613	1.6663	2.20025	1.36703	1.40256	1.34075	1.26763
10665_g_at'	1.19069	1.26474	1.62202	1.57255	1.75758	1.61874	1.89707	1.34796	2.25182	0.996637	0.80137	1.76954	1.07922	1.45227	1.40519	1.08219	1.64549	1.67143	1.7998	2.02916	1.53143	1.49434	1.41202	1.23337	0.985348	1.69467	1.54751	1.87627	1.71384	2.22374	1.69594	2.20025	1.53846	1.52657	1.67644	1.42012
10666_at'	1.0227	0.92948	1.24745	1.41507	1.38833	1.38126	1.60022	0.824451	1.84867	1.2713	0.80137	1.34924	0.962113	1.28864	0.893905	0.599315	1.49944	1.34184	1.48332	1.55832	1.45143	1.45623	1.31009	0.897716	0.821734	1.24615	1.38462	1.3925	1.17355	1.76471	1.36773	1.88504	1.47802	1.42028	1.45703	1.24689
10667_at'	0.92849	0.972254	1.3916	1.64005	1.60943	1.46187	1.91116	0.685475	2.41283	0.847534	0.989726	1.07817	1.13318	1.18977	0.515801	0.655251	1.12932	1.38571	1.57533	2.0486	0.682286	1.01751	0.962446	0.922542	0.550672	1.41657	1.49434	1.41176	1.12293	1.66387	1.45884	2.4042	0.843956	0.749016	1.19211	0.920124
10668_at'	1.09308	0.971098	0.666288	1.0045	1.18631	0.910675	0.860238	0.84117	1.39225	1.68722	1.24429	1.40508	1.23766	1.1	0.497743	0.606164	1.09588	0.915306	1.01314	1.33369	0.971429	1.68074	1.10944	1.08838	1.07082	0.795266	1.04412	1.16836	1.22314	1.30462	0.78595	1.76267	1.02637	1.32972	1.42366	1.30083
10669_at'	0.0272418	0.105202	0.121453	0.163105	0.193042	0.216776	0.188516	0.205852	0.0641647	0.254484	0.043379	0.0335025	0.17566	0.192045	0.20316	0.229452	0.0367893	0.107143	0.136502	0.0680346	0.261714	0.132853	0.130901	0.0764647	0.0866911	0.198817	0.141403	0.213996	0.127066	0.142857	0.108672	0.0593325	0.0538462	0.153543	0.167846	0.100622
10670_at'	1.35528	1.46474	1.97843	0.624297	1.0404	1.06427	1.12568	1.87879	3.80993	1.29036	2.74543	1.77157	1.36969	1.18409	1.31151	1.35616	1.4136	1.34694	1.03842	1.99352	3.336	1.73635	1.17167	1.39523	1.30891	1.42012	1.6595	1.07911	1.00826	1.09034	1.08452	4.50185	1.92637	2.22146	2.05157	2.09958
10671_at'	1.59591	1.14451	1.36322	1.14286	1.09877	1.09804	1.44312	1.61338	0.90678	3.45291	3.6347	2.47208	2.25373	1.30227	1.39503	0.936073	1.62542	1.26224	1.25683	1.70302	3.66057	3.59217	3.03433	1.95631	2.10012	1.43669	1.58258	0.992901	1.06302	1.10399	1.2404	1.02719	3.12857	3.14075	3.1365	2.639
10672_at'	1.86266	2.26127	3.03292	1.93138	1.78676	1.52505	1.93174	2.06792	2.54964	1.59753	2.71804	2.20203	2.02296	2.10568	2.43228	1.71347	2.32441	1.90306	1.74419	1.94924	2.74286	2.32235	2.40129	2.28898	2.1978	2.6568	2.29525	1.80325	1.85227	1.89916	2.18441	1.98888	2.03516	2.30315	2.92821	2.59232
10673_at'	0.858116	0.768786	1.37344	0.974128	1.22222	0.620915	0.725894	0.830721	0.825666	0.679372	0.793379	0.791878	1.07692	1.09091	1.1614	0.913242	1.2709	0.647959	0.797776	0.659827	1.184	0.673532	0.711373	0.574975	1.15629	0.836686	0.911765	0.621704	0.728306	0.818277	0.817783	0.658838	0.625275	0.75	0.626896	0.553942
10674_at'	2.48808	2.51445	2.3723	1.79865	2.0303	1.82026	2.47671	2.55277	4.65254	1.33184	2.16667	1.79289	2.30195	2.32614	1.86005	1.90868	2.6689	1.98061	2.04651	3.77538	2.08114	1.6828	2.5633	2.09037	2.05372	2.32308	1.84729	1.22008	1.49587	1.94328	3.40944	5.08282	1.53187	1.49114	1.97472	1.87552
10675_at'	17.7185	13.8208	10.924	7.45894	6.39618	5.00654	6.06825	6.74399	10.6731	11.2668	19.0434	13.403	16.023	10.8602	8.33296	6.47032	5.96098	4.91735	4.90293	4.65551	15.3451	14.6529	14.8605	15.8401	17.7289	10.174	8.70362	4.57708	5.3626	5.13761	6.2393	3.41409	13.2407	13.1624	14.1507	14.1183
10676_at'	0.211124	0.206936	0.167991	0.139483	0.108866	0.169935	0.143012	0.205852	0.0472155	0.382287	0.226027	0.19797	0.166475	0.215909	0.17833	0.182648	0.157191	0.137755	0.137513	0.142549	0.485714	0.353244	0.320815	0.218471	0.222222	0.134911	0.0893665	0.189655	0.16219	0.136555	0.188804	0.102596	0.389011	0.372047	0.236603	0.200207
10677_at'	0.482406	1.99653	1.90692	3.70416	4.97194	4.9085	5.30444	4.49112	0.364407	0.334081	0.349315	0.283249	0.47302	1.97045	2.18397	3.5411	4.56299	3.93469	4.26694	1.79698	0.413714	0.676622	0.341202	0.304866	0.608059	1.73728	2.59389	3.55477	4.16322	4.30462	4.78375	1.06922	0.608791	0.557087	0.275025	0.297718
10678_at'	2.91827	3.02197	2.4597	3.03037	2.8642	2.83007	2.50921	2.62173	3.67433	0.932735	0.558219	1.40406	2.83927	3.16136	2.87246	2.02169	2.92531	2.42959	2.83519	3.87689	1.37371	1.09269	1.20064	1.32969	3.54457	2.67456	3.46267	2.53043	2.41322	2.81618	2.80242	4.45241	0.915385	1.03346	1.21234	1.11411
10679_at'	0.940976	1.29133	1.06583	1.14511	1.16947	1.22113	1	0.728318	0.3523	0.340807	0.567352	0.670051	0.97589	1.375	1.07562	1.15982	1.02899	0.85	0.989889	0.539957	1.07543	0.935118	0.785408	0.835154	0.954823	0.797633	1.35068	0.919878	0.815083	0.74895	0.890231	0.322621	1.02637	0.877953	0.82912	0.735477
10680_at'	5.46992	6.71214	6.53802	6.57818	7.49944	5.70479	5.92524	4.13271	4.23971	5.18498	2.31164	3.86193	5.89208	7.43977	6.5079	6.22374	3.11371	4.31224	5.57229	4.62851	4.89029	6.5829	4.53648	3.47269	4.0696	3.84379	6.17195	6.53043	5.37603	4.51261	4.17783	4.26576	7.72528	5.85925	4.93933	4.06639
10681_at'	13.1294	15.0601	16.0522	17.225	18.6756	17.6035	18.1647	15.0742	1.58717	8.30045	6.55023	7.6	13.907	15.3841	14.1795	14.7557	10.6912	13.75	16.6542	10.2484	9.54629	11.8517	9.2103	8.26812	12.5433	14.9941	16.4197	12.3966	14.2283	15.5116	16.1712	7.00742	13.2253	9.16535	7.54095	7.82261
10682_at'	0.0204313	0.00924856	0.0136209	0.015748	0.0258137	0.0130719	0.0227519	0.0114943	0.0266344	0.0246637	0.0159817	0.0385787	0.0229621	0.0204545	0.0191874	0.0148402	0.0167224	0.0132653	0.0131446	0.0151188	0.00571429	0.0102987	0.0150215	0.0188679	0.013431	0.0201183	0.0339367	0.020284	0.0134298	0.00945378	0.0164654	0.00988875	0.0208791	0.0108268	0.0091001	0.0103734
10683_at'	0.421112	0.190751	0.191827	0.128234	0.113356	0.110022	0.145179	0.0386625	0.135593	0.386771	0.398402	0.583756	0.305396	0.355682	0.121896	0.118721	0.122631	0.0734694	0.174924	0.151188	0.205714	0.728115	0.654506	0.386296	0.350427	0.235503	0.151584	0.107505	0.113636	0.151261	0.103183	0.0902349	0.262637	0.57185	0.578362	0.392116
10684_at'	4.66288	7.95491	5.04994	7.49381	8.15039	6.54466	5.62297	2.86207	0.910412	2.44395	1.58105	2.61117	5.90241	8.96364	3.41309	3.48402	3.70011	5.36224	4.33468	1.64471	3.96457	2.95984	2.84013	2.96028	3.31258	6.65444	6.81787	5.26166	4.61364	4.91702	4.35346	1.03832	3.84176	2.76772	2.46815	2.81846
10685_at'	0.216799	0.0971098	0.249716	0.244095	0.34119	0.381264	0.599133	0.519331	2.09927	0.326233	0.364155	0.42335	0.30884	0.157955	0.226862	0.155251	0.41806	0.417347	0.574317	1.41361	0.371429	0.373841	0.358369	0.433962	0.319902	0.262722	0.255656	0.37931	0.404959	0.420168	0.285401	2.90482	0.249451	0.344488	0.509606	0.510373
10686_at'	2.07491	1.43353	1.68672	1.73566	2.06958	2.09804	2.50596	2.1233	1.78935	2.28251	1.40982	1.89746	2.65786	1.77159	0.811512	0.942922	1.52731	1.60408	2.15976	2.77646	1.55771	2.11226	2.13197	1.69315	1.98413	1.69586	1.9129	1.46552	1.66322	1.77941	1.7124	2.43634	1.65165	1.46949	1.83923	1.96266
10687_at'	0.0567537	0.0531792	0.0715097	0.0573678	0.150393	0.0544662	0.0747562	0.0470219	0.0423729	0.0403587	0.043379	0.0700508	0.0792193	0.104545	0.0485327	0.0616438	0.0535117	0.0479592	0.0465116	0.0961123	0.0262857	0.0803296	0.0622318	0.061569	0.0537241	0.16213	0.0497738	0.0983773	0.0681818	0.0210084	0.0779363	0.0580964	0.032967	0.0413386	0.0616785	0.0363071
10688_at'	43.6027	52.0058	55.2838	56.0011	54.9136	46.3105	47.753	52.4326	49.8099	39.3229	43.5856	42.7574	52.4661	55.8864	45.1862	33.8219	38.4359	33.5857	37.0667	43.7829	31.448	32.7559	42.6094	35.4826	47.696	42.3467	49.5905	35.1501	36.7727	38.5084	42.0703	52.5661	34.8022	25.6486	36.7058	35.7064
10689_at'	4.94779	5.22659	2.88195	3.49606	3.9798	3.25381	3.47346	2.64995	0.904358	0.630045	1.90525	2.7269	5.20666	3.71591	2.65801	1.73059	3.18506	2.11633	2.40142	1.09071	0.733714	0.727085	2.64163	2.73386	3.60684	3.35976	2.71041	2.00811	2.40083	2.02416	1.62788	0.754017	0.634066	0.723425	2.06168	2.22199
10690_at'	0.162316	0.0751445	0.169126	0.187852	0.230079	0.189542	0.185265	0.312435	0.359564	0.196188	0.163242	0.11269	0.165327	0.2	0.116253	0.157534	0.206243	0.204082	0.183013	0.387689	0.201143	0.192585	0.150215	0.141013	0.180708	0.115976	0.213801	0.178499	0.195248	0.196429	0.175631	0.458591	0.18022	0.116142	0.112235	0.107884
10691_at'	8.98184	8.66012	9.42792	10.4387	10.4501	9.97495	11.6327	10.6949	6.18644	6.34641	8.66667	7.74416	8.56831	9.54432	8.57336	10.7785	7.94537	8.66429	9.11729	8.34341	6.99771	6.92379	8.04936	7.62066	10.1856	10.3669	10.8609	8.54361	9.71178	9.45903	5.67728	8.42769	7.31978	4.61909	5.03033	5.61722
10692_at'	1.24291	1.69942	1.74007	1.49156	1.86981	1.25381	1.35103	1.4117	1.24818	1.09193	0.737443	1.4132	1.80023	2.05909	1.61964	1.50457	1.80491	1.08878	1.21031	1.04644	1.98971	1.05149	1.23069	0.906653	1.57021	1.01893	1.5181	0.929006	1.04545	1.3666	1.32162	1.13597	1	1.11024	0.854398	0.96888
10693_at'	2.65267	2.91445	2.65494	2.8234	2.75533	2.51634	2.46587	2.81609	2.21065	1.48206	1.81279	2.43249	2.93571	3.11818	2.89616	2.34247	2.54404	2.00102	2.65521	2.41037	3.53029	2.68898	2.50107	2.64548	2.90965	2.35976	3.0181	2.88235	2.67665	2.73319	3.4303	2.2225	2.5989	2.05709	2.28817	2.84336
10694_at'	1.41544	0.953757	0.797957	0.983127	0.864198	0.813725	0.669556	0.685475	0.415254	1.03363	1.08219	1.90355	1.66131	0.930682	0.906321	0.777397	0.810479	0.705102	0.772497	0.676026	1.79314	1.9104	1.86695	2.01589	1.63126	0.782248	0.920815	0.909736	0.875	0.865546	0.745335	0.54759	1.43736	1.85925	1.59454	1.86722
10695_at'	1.29625	1.5896	1.10329	1.53206	1.52974	1.44989	1.44095	1.19122	0.720339	0.51009	0.469178	0.634518	0.935706	1.63409	1.28668	1.3105	1.50279	1.22551	1.67644	0.654428	1.33371	0.940268	0.574034	0.607746	0.996337	1.36213	1.55882	1.45943	1.36157	1.43487	0.991219	0.388133	0.824176	1.00295	0.719919	0.696058
10696_at'	0.804767	0.890173	0.712826	0.817773	0.742985	0.735294	0.736728	0.626959	0.822034	0.229821	0.283105	0.497462	0.642939	0.864773	0.725734	0.652968	0.395764	0.605102	0.737108	0.740821	0.627429	0.595263	0.534335	0.459782	0.445665	0.536095	0.693439	0.669371	0.551653	0.502101	0.486279	0.672435	0.424176	0.516732	0.579373	0.457469
10697_at'	0.241771	0.115607	0.116913	0.128234	0.0572391	0.198257	0.23727	0.245559	0.237288	0.139013	0.134703	0.180711	0.251435	0.167045	0.159142	0.172374	0.19621	0.106122	0.183013	0.164147	0.148571	0.106076	0.0944206	0.12711	0.23199	0.125444	0.159502	0.163286	0.121901	0.117647	0.15697	0.147095	0.0571429	0.119094	0.0859454	0.122407
10698_at'	1.36209	1.25202	1.42792	1.34308	1.5881	1.29085	1.53304	1.07419	1.92857	0.726457	0.674658	1.78985	1.46958	1.35909	1.34876	0.960046	1.10145	1.08469	1.43883	1.67819	1.42971	1.32132	1.49034	1.66137	1.24054	1.29941	1.46493	1.12475	1.01859	1.35399	1.43798	2.07169	1.2956	1.33858	1.50556	1.46473
10699_at'	1.50624	1.99191	2.24972	2.23285	2.3266	1.8366	1.9935	0.904911	0.284504	1.2713	0.754566	1.06294	2.04133	2.32955	1.61287	1.38242	1.4058	1.67551	1.78059	1.23434	1.92114	1.25438	1.15129	1.08937	1.33455	2.3716	2.00452	2.08316	1.65496	1.80252	1.6652	0.891224	1.37363	1.16043	1.10516	1.22718
10700_at'	1.9353	0.576879	0.709421	0.664792	0.530864	0.465142	0.72481	0.733542	3.92978	2.46861	1.85731	2.13503	1.67853	0.653409	0.43228	0.535388	0.557414	0.42449	0.657229	2.9838	2.09143	1.45623	1.99785	1.45184	1.31502	0.770414	0.692308	0.447262	0.512397	0.502101	0.703622	4.46354	1.86484	1.60236	1.6269	1.42842
10701_at'	2.57435	2.00231	1.24745	1.69629	1.87318	1.51525	1.64139	0.896552	0.236077	0.836323	1.61758	1.82843	3.13203	2.26477	0.887133	1.05822	1.3534	1.25102	1.39737	1.17063	0.366857	1.53759	1.95494	1.97219	2.91331	1.67337	1.49774	1.07606	1.14359	1.2458	1.29638	0.886279	0.324176	1.43602	1.78564	2.03423
10702_at'	4.99773	4.29133	3.21112	3.73228	3.95174	3.43573	3.20693	2.58203	1.13801	4.25112	2.86073	4.07208	5.42136	4.39659	1.68962	1.64612	2.58305	2.58673	2.82002	2.05184	1.77143	4.15757	3.60515	3.4429	4.01832	4.58107	4.14367	3.6217	3.40083	3.49265	1.74533	1.76885	2.71978	3.41339	4.11628	3.91701
10703_at'	0.897843	1.33873	1.39955	1.18335	1.65095	2.06536	1.66197	1.73354	4.5678	1.47982	0.939498	1.2802	0.940299	2.06364	0.777652	0.544521	1.13712	1.69796	1.74419	1.34773	0.605714	1.25953	1.22747	1.23337	0.6337	1.1432	1.73529	1.49493	1.9845	2.14391	1.43578	2.06304	1.23736	1.09646	1.0819	0.970954
10704_at'	2.10102	3.51561	3.1328	2.86389	3.0651	2.80828	2.94691	2.42529	1.16828	1.59641	1.15068	1.15025	2.4248	3.67159	2.29345	1.68607	1.99889	2.26224	2.18504	0.99352	2.20229	1.33368	1.22961	1.43694	2.12088	2.79645	3.10973	2.1572	2.45041	2.43277	2.39846	0.902349	1.82088	1.12795	1.13751	1.28631
10705_g_at'	0.626561	1.17225	0.804767	0.843645	0.838384	0.835512	0.568797	0.655172	0.217918	0.307175	0.374429	0.455838	0.588978	1.32727	0.862302	0.414384	0.630992	0.705102	0.588473	0.352052	0.385143	0.456231	0.240343	0.451837	0.6337	1.00592	0.667421	0.81643	0.864669	0.801471	0.324918	0.181706	0.361538	0.206693	0.305359	0.315353
10706_at'	2.38366	3.06705	2.58229	3.0135	1.83389	2.41068	2.12676	1.68025	1.85714	0.875561	1.57877	1.68528	2.09414	3.38523	3.16479	1.67808	1.14047	2.02347	2.58948	1.23002	0.848	1.48919	1.22532	1.60079	2.18437	3.06982	2.1086	4.09736	3.08161	3.06828	0.429199	1.00742	1.32418	0.232283	0.547017	1.03942
10707_at'	4.59818	3.65665	4.57775	4.96963	4.67677	4.83987	5.87866	6.41902	8.67312	5.53812	7.3105	6.09543	4.27325	5.28864	3.86456	5.02397	5.28428	5.01327	5.11325	7.54752	4.23429	5.38311	5.147	4.58193	5.68864	4.98225	5.6414	4.64503	6.23347	6.13235	2.45884	8.66873	5.03077	3.00197	3.06774	3.68568
10708_at'	2.0454	2.40694	2.3269	2.64679	3.01235	2.53268	2.69664	2.43992	0.932203	1.69395	1.73288	1.34315	1.92078	2.34886	1.79458	2.50342	2.91973	2.12449	2.36502	1.60151	2.59086	1.74768	1.41953	1.5571	2.33822	2.33018	2.37557	1.90669	2.26859	1.98845	1.50604	1.19283	2.0033	1.27362	0.791709	1.02178
10709_at'	1.94325	1.89249	2.16005	2.45444	2.38384	2.42593	3.27519	7.08777	26.4734	12.3587	10.7454	7.94822	4.28129	2.26477	1.86005	2.92352	3.1505	2.32653	3.68554	31.6987	17.36	9.01442	9.17167	6.87885	5.65812	2.52426	2.63914	1.61562	2.01963	2.42857	3.96378	33.3622	12.3209	6.0748	5.82406	5.93257
10710_at'	3.39728	2.49249	1.91941	2.03375	2.06061	1.69935	1.75623	1.8349	1.37772	2.23094	2.4532	2.53706	2.74397	2.73068	1.05305	2.08448	3.20624	1.71633	1.48028	1.42441	1.27657	2.01854	1.23605	2.18371	2.9243	2.13373	1.96606	1.72312	2.01756	1.63025	1.34687	1.49691	2.31648	1.69291	1.80485	2.21058
10711_at'	0.259932	0.202312	0.257662	0.212598	0.208754	0.221133	0.146262	0.250784	0.243341	0.168161	0.232877	0.165482	0.223881	0.328409	0.115124	0.244292	0.308807	0.107143	0.151668	0.12419	0.0765714	0.0782698	0.0901287	0.145978	0.162393	0.328994	0.230769	0.196755	0.176653	0.236345	0.0998902	0.10136	0.163736	0.150591	0.0748231	0.162863
10712_at'	20.3802	26.2243	22.6243	25.4848	14.3939	25.1209	15.5114	21.8339	10.0847	18.2724	20.6575	14.067	20.3708	27.408	15.2009	31.4589	33.2152	19.4306	19.1951	20.689	11.2846	14.5994	9.5118	13.8242	18.4335	31.8095	27.2364	18.5649	21.9649	22.896	18.3633	12.8665	20.2407	13.3278	12.4651	14.6722
10713_at'	0.733258	1.05434	0.556186	1	0.443322	0.736383	0.48104	0.421108	0.421308	0.815022	0.663242	0.539086	0.652124	0.863636	0.655756	1.02397	1	0.706122	0.435794	0.516199	0.532571	0.652935	0.283262	0.574975	0.506716	1.09941	0.967195	0.46146	0.827479	0.72584	0.486279	0.457355	0.925275	0.610236	0.515672	0.51556
10714_at'	0.742338	0.624277	0.551646	0.669291	0.713805	0.755991	0.711809	0.783699	0.983051	0.563901	0.533105	0.794924	0.966705	0.634091	0.511287	0.534247	0.481605	0.577551	0.757331	1	1.17257	1.24408	0.97103	1.02681	0.565324	0.714793	0.587104	0.568966	0.395661	0.561975	0.637761	0.961681	0.925275	1.16142	1.01618	0.934647
10715_at'	0.628831	0.485549	0.415437	0.571429	0.665544	0.495643	0.652221	0.332288	0.44431	0.716368	0.272831	0.902538	1.24684	0.860227	0.469526	0.598174	0.410256	0.458163	0.418605	0.465443	0.690286	1.05973	1.45064	0.823237	0.934066	0.602367	0.539593	0.40568	0.441116	0.45063	0.408343	0.647713	0.903297	1.26378	1.00101	0.859958
10716_at'	6.83541	8.21156	6.79682	7.89651	8.34007	7.04466	6.98158	3.21421	2.96126	4.64238	4.83105	5.54315	5.98622	8.13068	4.15688	3.55479	5.38907	6.16531	6.68352	4.71274	5.27429	6.82389	6.34549	5.35551	3.15751	7.93846	7.5724	7.35396	5.14256	6.90546	5.16465	4.61557	5.03077	6.24409	5.90293	5.74689
10717_at'	9.64018	7.67168	7.22474	12.1845	11.5881	11.0218	12.5352	10.8631	28.2167	18.0269	11.847	14.3421	7.83353	10.95	6.50226	8.18265	10.5006	11.2469	10.8625	21.0227	15.6137	14.1226	12.7704	10.7567	8.18926	9.21894	13.802	11.6744	11.6209	14.6366	10.5357	29.7627	14.9484	12.5276	14.3316	12.7158
10718_at'	0.936436	0.60578	0.354143	0.490439	0.558923	0.445534	0.605634	0.480669	0.608959	0.959641	0.688356	1.20406	0.964409	0.668182	0.207675	0.245434	0.377926	0.494898	0.528817	0.836933	0.418286	1.32441	1.1706	1.10725	0.754579	0.504142	0.412896	0.463489	0.481405	0.535714	0.434687	1.08653	0.891209	1.42421	1.2457	1.13278
10719_at'	0.988649	0.92948	0.738933	1.1766	1.1358	1.11874	1.1571	1.46813	1.81235	1.20964	1.40068	1.86091	0.832377	1.25227	0.801354	0.456621	0.795987	1.15714	1.42872	2.72246	0.507429	1.56025	1.43026	1.45978	0.575092	0.87574	1.18891	1.15416	1.21074	1.51786	1.02305	3.52658	1.24396	1.46752	1.92821	1.27801
10720_at'	0.846765	0.86474	0.864926	0.820023	1.07969	0.590414	0.557963	0.735632	0.599274	0.884529	0.649543	0.652792	1.23077	1.43068	0.660271	0.530822	1.11706	0.579592	0.880688	0.784017	0.44	0.61174	0.363734	0.527309	1.07326	0.648521	0.719457	0.64503	0.801653	0.745798	0.538968	0.809641	0.441758	0.684055	0.514661	0.338174
10721_at'	47.4234	45.1954	36.0284	52.883	62.7957	58.512	63.4258	62.2947	39.3293	39.7321	57.7877	44.5228	54.2595	44.7966	28.6986	25.0103	57.0959	41.1612	50.5632	49.6479	27.9566	38.6972	45.6041	39.3396	57.8193	40.9207	33.0554	39.4604	50.0826	50.2668	41.8211	50.0655	36.578	32.5974	34.4014	35.6058
10722_at'	5.14075	8.5237	4.69921	6.30146	7.16498	7.15468	7.5688	6.50157	0.94431	2.13229	2.30251	2.29746	5.34099	8.26364	4.93228	4.05137	5.7291	5.65306	5.82508	3.41361	1.10057	2.43769	2.02682	2.36743	4.92552	7.1929	5.74095	5.0497	6.19112	5.66702	4.42151	2.52905	2.26813	1.9626	1.6269	2.28942
10723_at'	15.9432	19.904	14.1158	16.7075	15.7621	14.2625	14.9512	13.4786	3.60291	9.60426	12.8219	11.4162	14.349	21.7625	9.64447	12.7078	10.8239	11.8173	13.2103	8.11879	7.04457	10.0999	10.9549	9.73287	16.6496	18.2118	15.4412	14.4767	14.7903	15.1082	4.84632	6.50803	11.1571	7.22638	6.31244	9.09647
10724_at'	1.91487	2.4289	2.57094	2.44769	2.51852	1.89434	2.14301	2.26855	0.993947	0.735426	0.851598	0.873096	1.8186	2.42386	2.37698	2.19521	2.59978	1.82041	1.7816	1.23758	0.858286	0.822863	0.853004	1.13108	1.94261	2.67574	2.63235	1.88641	2.22934	1.97899	1.86937	1.26205	0.718681	0.726378	0.682508	0.941909
10725_at'	17.7809	19.0717	12.815	13.7694	14.3996	9.44227	9.08451	6.28527	2.97216	13.0863	15.9863	15.5604	20.527	19.4659	11.2641	11.4269	9.1126	7.59388	6.02123	4.7149	21.3509	15.1102	19.6706	17.9633	18.4396	16.8959	11.9423	7.56187	7.56818	6.16492	6.50384	4.58096	21.622	13.7224	10.9444	15.221
10726_at'	0.347333	0.328324	0.423383	0.40045	0.415264	0.319172	0.43987	0.276907	0.209443	0.340807	0.260274	0.283249	0.500574	0.465909	0.370203	0.376712	0.57748	0.208163	0.283114	0.151188	0.322286	0.220391	0.255365	0.22145	0.339438	0.337278	0.329186	0.256592	0.286157	0.268908	0.283205	0.138443	0.37033	0.204724	0.166835	0.192946
10727_at'	11.7185	10.1214	8.51305	9.54668	10.2312	9.84967	9.02709	8.98224	6.3753	8.30157	9.37671	7.60812	11.3662	9.94091	7.38149	10.3288	10.8997	7.6051	7.48332	5.12203	14.16	7.59732	7.64807	9.18471	8.9707	10.6769	9.91403	5.643	7.82748	6.63655	7.77827	4.33127	12.933	7.31201	6.77452	7.94917
10728_at'	14.3348	15.0428	14.2667	17.7177	15.3569	17.8235	12.2524	17.1964	8.2724	12.8262	14.661	10.3858	13.6005	16.2227	12.0813	21.0034	20.8841	14.0082	12.5167	13.2181	11.776	11.1885	8.81652	11.9503	11.7277	18.0947	18.1018	12.3651	15.6271	15.2132	13.4237	8.21508	15.144	10.561	10.0233	11.25
10729_at'	0.829739	0.306358	0.258797	0.646794	0.262626	0.616558	0.286024	1.09927	4.24697	0.803812	1.14498	1.17868	0.730195	0.297727	0.250564	0.768265	0.534002	0.706122	0.687563	2.76566	0.692571	0.808445	0.590129	0.774578	0.396825	0.326627	0.43552	0.597363	0.688016	0.858193	0.501647	2.19777	1.09231	0.694882	1.1001	1.1027
10730_at'	0.373439	0.197688	0.374574	0.673791	0.2211	0.928105	0.521127	1.12748	5.59806	0.790359	0.839041	0.48934	0.439724	0.301136	0.29684	0.939498	0.953177	0.752041	0.639029	3.39093	0.985143	0.630278	0.322961	0.430983	0.278388	0.469822	0.557692	0.654158	0.697314	1.1334	0.638858	3.92336	0.774725	0.461614	0.575329	0.859958
10731_at'	9.67083	19.5803	19.5619	13.4882	21.5847	14.5882	11.8017	11.8182	2.8063	7.27466	9.8516	5.82944	13.5522	19.2511	17.2596	16.637	17.456	13.7469	9.20425	4.44384	11.9646	7.90628	6.99249	5.47368	11.4957	16.1349	16.6968	10.717	14.7893	12.1849	10.4786	4.42645	9.77912	6.89961	7.36198	7.67427
10732_at'	37.3939	42.0948	42.1328	32.2227	29.4658	24.9335	18.8137	21.9822	8.43099	37.3924	44.629	33.6944	42.9403	45.4352	38.3736	31.8721	29.5217	22.5878	16.8797	16.2786	44.2914	29.7714	32.7597	26.2661	63.3407	52.568	42.8575	25.5639	25.4132	24.1849	17.225	12.136	33.8418	26.939	33.5177	36.7282
10733_at'	1.71056	2.12832	2.58797	2.08886	2.20539	2.03813	1.96641	1.98328	0.840194	1.23206	1.84475	1.15025	1.67049	2.13409	2.18623	2.15639	2.41806	1.85714	1.49848	1.04212	1.74857	1.40886	1.20494	1.1569	1.98413	2.59527	2.35068	1.74341	2.06921	1.96849	2.02305	0.838072	1.5044	1.5374	1.41254	1.37241
10734_at'	0.53689	0.582659	1.04994	0.84252	0.883277	0.505447	0.658722	0.819227	1.31356	0.649103	0.926941	0.867005	0.792193	0.734091	0.845372	0.723744	0.930881	0.896939	0.936299	1.19006	0.914286	0.857879	1.02253	0.830189	0.730159	0.784615	0.726244	0.832657	0.819215	0.912815	0.965971	1.48826	0.816484	0.913386	1.05157	0.919087
10735_at'	7.86152	4.24509	3.06129	2.09224	1.82716	1.02179	1.63597	1.57471	1.37288	4.38677	7.16096	6.00914	8.18485	4.35909	2.40293	1.86073	2.18172	1.81122	1.29323	1.31317	3.96	5.3965	6.02575	6.03972	8.07448	5.49349	2.48529	1.57404	1.58058	1.71113	1.8595	1.34363	4.33517	5.80709	6.55814	6.70851
10736_at'	10.4222	6.60809	2.91827	2.2216	1.72503	0.750545	1.10293	1.96656	1.59201	5.59641	10.4943	7.8802	8.95867	6.27614	2.85779	1.76484	2.75028	1.39796	1.30233	1.55832	4.90514	7.12976	6.34335	6.38928	11.4664	5.94438	3.74095	2.03043	2.45868	2.26155	1.50055	1.16687	4.00549	7.58366	7.82305	6.77075
10737_at'	9.26561	6.31329	9.68672	8.76266	9.76768	9.60458	10.5645	13.4472	27.9407	13.1883	10.4532	10.8904	10.977	7.3375	6.82957	3.94406	8.77926	7.10306	9.19515	19.6361	14.2069	10.0402	10.0708	9.5283	9.55189	5.97278	8.97511	7.05578	7.93698	9	8.66411	28.0507	14.5769	8.52854	8.50455	9.33921
10738_i_at'	22.1022	12.7503	23.5857	22.324	29.0629	24.8377	31.0802	30.5726	57.4879	41.6076	35.7797	30.4406	23.2078	15.0898	21.2257	16.2386	22.5697	22.5112	22.4843	40.6739	45.6857	37.034	38.1019	28.8282	28.2454	11.9373	23.3575	15.2738	21.4143	21.8939	24	52.7651	48.7352	29.4213	27.6441	27.0145
10739_f_at'	16.941	10.2601	14.8865	16.8459	13.5769	17.4346	17.9187	20.2591	40.8305	23.9327	23.5126	21.068	17.9552	11.7682	17.0226	6.14041	12.5463	14.2388	17.9858	27.5626	20.1291	23.4501	21.7167	18.9891	17.1612	9.48521	15.1867	13.643	15.6209	17.5672	10.6378	32.5674	31.0319	17.7195	14.9798	18.0156
10740_at'	3.64699	3.99306	3.86493	4.22385	4.47026	3.32135	4.01517	3.97597	2.14044	2.81951	4.23858	3.66904	4.21929	4.36705	2.886	2.79338	2.75697	3.29184	3.43579	3.44384	2.10971	3.59423	3.77361	3.38232	3.83394	3.63077	4.09389	3.07911	3.77376	3.64391	1.50384	2.88875	3.12967	2.87697	2.3185	3.04357
10741_at'	0.586833	0.365318	0.217934	0.528684	0.547699	0.492375	0.672806	0.652038	0.934625	0.912556	0.537671	0.39797	0.474168	0.355682	0.24605	0.38242	0.696767	0.443878	0.588473	0.485961	1.12114	0.610711	0.509657	0.518371	0.733822	0.371598	0.38009	0.378296	0.479339	0.594538	0.431394	0.370828	1.0989	0.411417	0.250758	0.319502
10742_at'	0.0227015	0.0554913	0.0261067	0.0269966	0.103255	0.0359477	0.0433369	0.0992685	0.136804	0.168161	0.0296804	0.080203	0.0401837	0.0715909	0.0259594	0.0376712	0.214047	0.072449	0.0303337	0.12743	0.110857	0.0205973	0.0321888	0.0168818	0.0781441	0.0331361	0.0384615	0.0760649	0.125	0.159664	0.0823271	0.110012	0.0362637	0.0866142	0.00606673	0.0290456
10743_at'	2.00568	2.03121	2.06583	1.92351	2.17733	1.92919	1.5558	1.97806	2.72034	1.61547	1.65753	1.95431	1.66935	2.28409	0.922122	2.08904	3.10033	1.94898	1.7816	1.80022	1.504	1.54377	1.1427	2.02085	1.53236	1.73609	1.79072	2.02536	2.29236	2.45483	1.46652	2.16193	2.2989	1.47835	1.27705	1.87448
10744_at'	4.13394	3.80231	4.17934	3.92238	4.48597	4.62418	4.25352	4.86102	4.24213	3.53139	3.61301	2.87716	3.63375	3.82955	2.47404	4.78539	5.466	3.63571	4.02528	3.44924	3.33371	2.78167	2.00966	3.50645	3.36996	4.08284	4.48869	2.94929	3.85847	3.89286	3.70582	3.19036	4.66813	2.85039	2.52679	3.10477
10745_at'	1.81725	1.45665	1.30533	1.92801	1.12233	2.36057	1.01408	2.83281	3.65981	1.68386	2.21233	1.66802	1.42939	1.47614	0.851016	2.51027	2.56299	1.72857	2.13347	2.78942	0.848	0.982492	0.494635	1.36941	1.21001	1.70888	1.89367	1.48377	2.0124	2.2437	1.45664	0.932015	1.36264	1.03346	1.25581	1.60581
10746_at'	1.40976	1.53642	1.25539	2.08099	0.983165	2.67974	0.898158	2.04598	3.31356	1.06951	0.840183	0.867005	0.879449	1.89886	1.03725	2.37557	2.07692	2.17449	1.59757	2.23758	0.897143	1.16478	0.662017	0.665343	0.903541	1.60355	1.73982	1.4858	2.22314	2.03466	1.16905	1.36218	1.64505	1.18504	1.10415	1.22925
10747_at'	0.524404	0.526012	0.734393	1.04049	0.450056	1.1841	1.12243	2.56426	10.3475	1.26794	1.1758	1.50457	0.679679	0.438636	0.528217	1.4863	1.59197	1.55306	1.32053	6.2149	1.544	0.974253	0.891631	1.06852	0.666667	1.00592	1.20814	0.938134	1.4845	1.49895	1.18441	8.2225	1.75824	1.12992	1.58241	1.8278
10748_at'	3.24177	6.01272	4.25199	3.34083	3.66218	3.95207	3.07584	3.2884	1.18765	1.37444	2.50799	1.88426	4.04937	4.0625	4.67833	4.96461	4.14604	3.46837	2.26896	1.00324	3.17257	2	2.43133	2.35551	3.0232	5.93373	5.39819	3.01217	2.85021	2.81408	2.08891	1.02967	2.21868	1.8937	2.22144	2.29979
10749_at'	10.9262	8.03237	6.9807	3.59955	3.57239	4.39542	3.48429	3.7325	3.04116	7.89462	12.6313	9.05685	11.3169	8.44205	5.23363	4.20205	4.98997	4.07449	3.00101	1.71382	9.20229	8.83831	8.24249	7.29196	13.7204	8.95621	5.57579	3.50406	3.95868	3.92332	2.74643	2.61063	7.2978	8.98819	10.2882	11.2365
10750_at'	2.01362	1.33179	2.23496	1.46344	1.00561	1.25381	1.0325	1.51829	1.2276	1.80605	2.15525	1.21929	2.96556	2.13977	1.50113	1.35046	1.63322	0.870408	0.870576	0.669546	1.65829	1.51287	1.31867	1.13108	3.78022	1.57988	1.4457	0.735294	0.921488	0.867647	1.31504	0.609394	1.23187	1.64764	1.17492	0.832988
10751_at'	1.06924	0.971098	1.83995	1.42632	1.42985	1.16231	1.20477	1.30617	0.303874	0.699552	1.31164	0.798985	1.13318	1.19773	1.40745	1.28995	1.56745	1.33776	1.08291	0.775378	0.795429	0.92379	0.752146	0.764647	1.35897	1.54438	1.49548	1.39148	1.37397	1.35189	1.6191	0.362175	0.869231	0.935039	0.914055	0.865145
10752_at'	9.84109	5.64971	5.73553	4.54106	3.76655	3.41176	3.80715	3.8558	3.90073	8.33408	10.8082	8.45888	8.6969	5.86932	4.45711	4.42694	4.87625	3.75306	3.11931	3.42765	9.03657	9.12564	9.59013	7.36346	9.56166	6.25917	5.01697	3.20183	4.12913	3.69958	4.06476	3.48084	10.0484	8.32382	9.5541	9.29979
10753_at'	0.46538	0.387283	0.339387	0.269966	0.433221	0.246187	0.342362	0.619645	1.83293	0.494395	0.850457	0.696447	0.458094	0.293182	0.341986	0.326484	0.313266	0.353061	0.429727	1.26566	1.10857	0.650875	0.840129	0.792453	0.376068	0.321894	0.358597	0.289047	0.528926	0.493697	0.582876	1.38566	0.748352	0.757874	0.9909	0.707469
10754_at'	3.58456	2.33757	1.9546	1.98088	1.86981	1.48039	1.67822	2.0721	1.74213	4.95852	4.58448	4.86294	3.70723	2.16477	2.11625	1.59247	1.99777	1.42143	1.45905	1.95464	4.26743	6.5932	5.72103	3.75174	4.25519	1.68994	1.96041	1.57809	1.73141	1.89391	1.68825	1.53399	4.5989	5.27362	4.96057	4.45954
10755_at'	2.07491	41.0116	47.8785	41.1575	39.1167	27.3137	11.7421	4.87356	2.79661	0.813901	0.772831	0.960406	3.25373	53.2295	47.1242	32.8219	25.4861	17.1061	8.38321	2.82505	3.46743	1.34089	1.12983	1.05164	5.83639	47.2769	45.5995	26.1481	23.5475	15.4002	8.93414	2.77998	1.65385	0.985236	0.759353	0.801867
10756_at'	0.507378	1.86243	1.91373	2.72891	3.90123	4.99129	5.84399	6.5768	1.90557	0.545964	0.478311	0.545178	0.785304	1.80227	2.114	2.06963	2.76366	3.49898	5.16987	2.92009	2.03429	0.710608	0.708155	0.508441	0.60928	1.42722	1.3371	1.54057	2.02479	3.25525	4.13831	2.64895	0.932967	0.601378	0.453994	0.395228
10757_at'	1.05335	1.36994	1.09875	1.15636	1.14254	0.981481	0.777898	0.814002	0.208232	0.412556	0.329909	0.544162	0.881745	1.43636	1.15576	1.2226	0.993311	0.741837	0.855409	0.482721	0.862857	0.604531	0.428112	0.482622	0.903541	0.96568	1.28846	1.18357	0.904959	0.830882	0.754116	0.31026	0.548352	0.556102	0.535895	0.563278
10758_at'	0.239501	0.209249	0.324631	0.343082	0.340067	0.422658	0.335861	0.294671	0.152542	0.141256	0.150685	0.250761	0.228473	0.301136	0.227991	0.350457	0.254181	0.313265	0.401416	0.154428	0.129143	0.339856	0.208154	0.25422	0.199023	0.176331	0.300905	0.275862	0.278926	0.372899	0.219539	0.106304	0.120879	0.270669	0.289181	0.266598
10759_at'	11.0965	9.29595	8.36776	9.32396	9.43771	8.08823	9.41495	8.12644	7.61138	6.37108	5.45776	10.3929	10.6154	11.208	9.36569	8.28539	5.67447	8.17245	7.41962	8.31857	7.99314	7.94542	8.75858	7.66137	12.1343	8.64024	9.9276	8.36714	8.99793	9.96113	8.23381	9.33127	6.75604	7.68012	9.24772	9.60166
10760_at'	2.07151	3.12023	3.60045	1.32283	2.03479	2.14379	2.15385	2.33856	1.71186	1.61099	2.5137	1.48325	2.13318	2.52273	2.66591	2.59361	2.50279	2.44082	1.76946	1.13715	3.008	1.60762	1.50858	1.59881	1.99756	3.67574	3.22511	1.8499	1.82541	1.81933	1.67947	1.89122	2.02308	1.79921	1.6724	1.84958
10761_at'	0.492622	0.449711	1.10783	0.656918	0.701459	0.866013	0.606717	0.915361	2.81598	0.868834	1.22489	1.11472	0.692308	0.653409	0.791196	0.519406	0.983278	1.06837	0.821031	0.99676	2.21029	1.17302	1.19421	0.957299	0.576313	0.582249	0.729638	0.511156	0.652893	1.01576	0.735456	1.68974	1.34176	1.25197	1.48332	1.62863
10762_at'	4.1975	5.13295	5.958	4.9685	5.30415	4.55991	3.89707	4.16301	2.66223	2.96749	4.35388	3.42944	5.19288	5.12841	5.26975	4.84247	5.19844	4.01531	3.3458	3.37689	4.60686	3.90731	4.45172	4.04171	4.80098	5.76213	5.14027	3.3499	3.5031	3.46219	4.42042	3.48826	4.11429	3.39764	3.52174	3.75622
10763_at'	2.78093	2.24162	3.33939	3.12598	3.3367	2.28431	3.00758	2.68234	2.25424	2.10874	2.87215	2.72589	2.76579	2.90568	2.83296	2.92009	4.19175	3.13469	2.65015	2.62743	2.79886	2.37693	2.65451	2.56802	3.35287	3.78935	3.39706	2.94118	3.34298	3.31303	3.3809	2.33993	2.45934	2.51378	2.95551	2.97718
10764_at'	0.580023	0.495954	0.701476	0.489314	0.702581	0.301743	0.499458	0.449321	0.531477	0.33296	0.456621	0.296447	0.639495	0.505682	0.574492	0.493151	0.754738	0.286735	0.322548	0.546436	0.517714	0.282183	0.257511	0.250248	0.509158	0.420118	0.429864	0.338742	0.330579	0.432773	0.400659	0.605686	0.268132	0.311024	0.233569	0.229253
10765_at'	1.77299	2.10983	2.01362	2.06412	2.40741	1.91394	2.72589	2.44305	0.584746	0.959641	1.13356	0.860914	1.92537	1.76818	1.76524	2.1895	2.2854	1.66429	1.84934	1.80454	1.05829	0.959835	1.15021	1.02781	2.26862	1.70414	2.02602	1.47262	1.87913	1.85819	2.40834	1.09147	1.02967	1.00197	1.07583	1.09232
10766_at'	9.3882	12.1965	9.5664	11.1507	10.7306	8.68845	8.74323	9.17659	6.62228	9.12556	8.49315	10.1878	7.85419	13.8386	12.0214	10.7283	12.6934	10.6449	7.60768	9.4622	10.0526	9.08651	9.22532	9.13903	11.8413	12.0331	12.4898	10.43	12.2521	11.5126	10.506	8.66625	10.2319	10.2224	9.727	8.54461
10767_at'	12.8127	11.296	7.26107	5.52868	4.96296	4.39978	4.25027	3.82968	1.52542	7.96637	10.2215	10.0904	12.5098	10.3284	6.20655	4.50571	5.9175	4.36327	3.32558	2.15227	8.05143	10.3543	11.3155	10.3555	14.5568	9.28757	6.27376	4.76978	4.44525	4.02416	4.28869	1.4623	8.98462	10.4734	11.4692	10.8994
10768_at'	2.01249	1.10751	0.508513	0.31946	0.460157	0.362745	0.234019	0.345873	0.243341	1.15807	1.43607	1.4203	1.80023	0.904545	0.374718	0.414384	0.511706	0.328571	0.376137	0.25594	1.34971	1.6344	1.4882	1.70506	1.88645	0.659172	0.424208	0.342799	0.283058	0.269958	0.374314	0.196539	1.47363	1.73031	1.64914	1.43672
10769_at'	2.89103	5.32023	5.0193	4.57705	4.52301	3.9902	3.25894	3.43469	0.435835	1.31502	1.60959	1.8132	2.88749	5.46591	4.43905	3.71918	3.06243	3.40714	2.71992	1.69762	2.25829	2.1895	2.04828	1.69712	3.02808	2.07692	4.66516	3.8215	3.2314	2.95168	3.7124	1.03585	1.66154	2.22835	2.16178	1.89004
10770_at'	17.6232	14.4925	8.82066	9.35995	7.76094	7.10131	7.13651	7.82654	4.43341	12.4159	10.4737	13.6345	19.0012	12.1205	8.64221	7.65868	7.13935	5.53163	6.08898	5.37797	14.1383	13.9145	17.0376	13.2761	18.6447	10.3231	9.28846	5.63083	5.97004	5.7605	7.42371	5.42522	13.6802	13.438	14.8362	15.7012
10771_at'	1.76277	1.26127	1.44154	2.20922	2.62402	2.96078	3.05309	3.98537	10.2554	1.91256	1.91781	2.58376	2.031	1.15682	1.71445	1.88699	2.44593	2.31633	3.35794	6.40281	5.43657	2.25232	2.88841	2.89176	2.221	1.2355	1.82466	1.81643	2.17355	2.96429	3.78924	8.82942	2.57912	2.19685	2.55511	2.81017
10772_at'	2.03405	2.0578	2.13848	3.44657	3.67565	3.16558	1.961	2.12644	1.82446	1.50897	1.1621	2.59188	2.76349	3.12955	2.93567	1.4726	2.534	2.35306	1.70071	2.2635	2.88457	1.58187	3.56009	2.22046	1.79853	1.70178	2.3405	2.42596	1.86157	1.5042	2.19978	2.32756	2.16923	2.48524	1.82406	2.42946
10773_at'	5.04881	6.10405	4.83995	5.66029	5.44781	5.28867	4.04875	5.13584	3.59806	3.36883	2.40868	4.11675	5.17222	6.075	5.12415	5.35731	4.09142	4.00204	4.818	5.13931	6.85143	4.66426	4.47747	3.55015	3.9072	3.75621	5.28394	4.61359	3.78099	3.80042	4.28101	4.16811	3.56593	4.43504	4.47321	4.31017
10774_at'	3.36436	5.3052	3.78774	3.6153	3.12907	2.61874	2.08559	1.76907	1.69734	0.959641	0.744292	1.55025	3.26751	5.59091	4.22348	2.77169	1.17503	2.17653	2.05258	0.87581	2.42743	1.92791	1.55258	1.53029	2.56044	3.54793	3.77715	2.66937	2.25826	2.01891	1.78375	1.09889	1.22637	1.58169	1.43579	1.38589
10775_at'	6.2202	7.65665	6.24972	5.64117	5.20988	5.20479	4.85482	4.02717	0.588378	0.196188	0.184932	0.470051	6.71527	7.78977	5.96163	4.38813	1.98328	3.89388	4.20627	1.43197	0.222857	0.299691	0.362661	0.77855	6.49206	4.07692	4.79525	4.54564	3.88636	4.57773	3.8551	1.02101	0.201099	0.32874	0.450961	0.908714
10776_at'	4.46879	19.4243	13.2395	13.0731	13.743	12.5828	11.0303	6.03866	1.53632	0.206278	0.228311	0.375635	5.63835	20.3648	14.6005	9.39498	9.14381	10.1898	9.74216	4.25162	0.331429	0.547889	0.483906	0.391261	4.48962	19.897	14.9061	11.1998	9.77066	10.6775	10.2316	3.38937	0.248352	0.612205	0.478261	0.521784
10777_at'	1.00795	1.33179	2.5244	1.93476	2.06622	1.86166	2.05634	1.10449	3.0678	1.1861	1.11644	1.55533	1.3915	1.875	1.50677	1.73858	1.67781	1.61633	1.84024	2.11231	1.63886	1.76519	1.23498	1.12115	1.25763	1.91716	1.96833	1.58824	1.59298	1.86345	1.96926	2.55624	1.16264	1.21949	1.44388	1.45954
10778_at'	1.74347	15.6058	21.7673	17.9865	18.7632	12.1808	8.52438	3.93521	2.56538	2.40359	1.93721	1.39492	2.64064	21.6545	10.193	9.93721	9.38016	7.69184	5.28514	2.85421	2.62514	2.87333	2.25644	1.49255	2.09158	20.3811	20.0995	9.7282	7.83574	6.12185	5.01207	2.84549	2.59231	2.33661	1.91405	1.14419
10779_at'	4.3882	3.35954	2.83995	3.50169	4.04602	3.5	3.7714	2.95298	4.61985	4.037	2.81621	3.7665	5.27784	3.20909	1.55418	2.30822	2.49387	2.55408	3.07988	3.88121	3.84114	4.25953	4.66846	4.0864	4.58364	2.6284	3.41176	2.60751	2.57335	2.74685	2.86718	5.13597	5.24286	3.99508	4.16683	4.00519
10780_at'	1.08627	0.922543	1.17934	1.20585	1.22896	0.891068	1.32069	1.07941	1.46852	1.20852	0.818493	0.95736	0.971297	0.993182	0.733634	1.07192	1.10033	0.879592	1.06269	1.7689	0.936	0.825953	0.924893	1.09136	1.18681	1.46982	1.2138	0.969574	1.06198	1.22059	0.904501	2.23115	1.23077	0.767717	1.04247	1.08299
10781_at'	17.0045	18.8451	23.4847	24.0562	19.7037	24.4739	23.6371	23.5569	11.2361	13.7354	17.8345	16.4223	16.6693	23.783	16.0892	12.669	19.2085	18.5265	23.456	19.3089	4.99771	17.2853	16.0311	15.2582	12.4835	22.0627	28.6821	23.2677	22.1612	24.2416	21.1394	20.0087	13.1648	15.6535	16.4499	13.8932
10782_at'	0.393871	0.550289	0.486947	0.553431	0.398429	0.359477	0.430119	0.318704	1.00605	0.720852	0.312785	0.527919	0.36395	0.618182	0.506772	0.442922	0.371237	0.286735	0.344793	0.222462	1.44343	0.511843	0.513949	0.468719	0.412698	0.590533	0.582579	0.369168	0.321281	0.342437	0.3809	0.498146	0.938462	0.403543	0.534884	0.607884
10783_at'	0.0113507	0.00231214	0.00454029	0.00899888	0.0145903	0.0087146	0.00758396	0.014629	0.0169492	0.0560538	0.0228311	0.0598985	0.0711825	0.00795455	0.00902935	0.00684931	0.00780379	0.00408163	0.0111223	0.00431965	0.0148571	0.030896	0.0321888	0.00993049	0.017094	0.00946746	0.00791855	0.0223124	0.0103306	0.0105042	0.00548847	0.0123609	0.0692308	0.0324803	0.033367	0.0124481
10784_at'	0.173666	0.181503	0.22815	0.271091	0.260382	0.157952	0.146262	0.143156	0.306295	0.393498	0.223744	0.308629	0.225029	0.318182	0.218962	0.223744	0.32553	0.154082	0.22548	0.0777538	0.638857	0.318229	0.206009	0.247269	0.282051	0.170414	0.442308	0.260649	0.183884	0.377101	0.125137	0.0964153	0.383517	0.419291	0.197169	0.335062
10785_at'	0.0851305	0.132948	0.0885358	0.101237	0.0785634	0.0588235	0.11701	0.0898642	0.140436	0.0919283	0.111872	0.136041	0.122847	0.181818	0.0395034	0.0936073	0.0222965	0.0418367	0.09909	0.0140389	0.403429	0.191555	0.0869099	0.0903674	0.020757	0.186982	0.0972851	0.0770791	0.0340909	0.0682773	0.108672	0.0494438	0.156044	0.0935039	0.0940344	0.147303
10786_i_at'	0.00113507	0.00115607	0.00340522	0.00112486	0.00112233	0	0.0411701	0.0428422	0.00121065	0.00224215	0.00228311	0.0071066	0.00344432	0.00227273	0.00112867	0	0.00111483	0.00204082	0.00202225	0.00107991	0.00342857	0.00205973	0.00107296	0.000993	0.00488401	0.00236686	0.0294118	0.0010142	0.00103306	0.00105042	0.00219539	0.00123609	0.0010989	0.015748	0.00101112	0.00103734
10787_at'	0.146425	0.183815	0.253121	0.177728	0.178451	0.1122	0.0942578	0.0898642	0.3523	0.774664	0.309361	0.80203	0.137773	0.310227	0.308126	0.216895	0.107023	0.167347	0.106168	0.0637149	0.952	0.659114	0.351931	0.393247	0.278388	0.211834	0.308824	0.418864	0.283058	0.260504	0.140505	0.126082	1.13077	0.720472	0.574317	0.672199
10788_at'	0.0646992	0.0786127	0.0215664	0.101237	0.0965208	0.0359477	0.104009	0.0522466	0.0520581	0.0325112	0.0502283	0.0598985	0.00459242	0.102273	0.037246	0.043379	0.0356745	0.0112245	0.0535895	0.0453564	0.0457143	0.0720906	0.0622318	0.0258193	0.00610501	0.0650888	0.0328054	0.0446247	0.00619835	0.0609244	0.0691548	0.0271941	0.0472528	0.0629921	0.0182002	0.0612033
10789_f_at'	0.893303	2.75491	1.74461	1.92688	2.31425	1.94662	1.67606	0.523511	0.731235	0.526906	0.545662	0.808122	0.84271	2.46477	1.6298	1.19406	1.61204	1.36633	1.22144	0.723542	1.03314	0.705458	0.713519	0.787488	0.713065	3.08994	2.09276	1.99899	1.53616	1.60819	1.29418	0.721879	0.810989	0.802165	0.745197	0.758299
10790_at'	0.371169	0.480925	0.271283	0.370079	0.718294	0.562091	0.485374	0.212121	0.395884	0.242152	0.167808	0.304569	0.486797	0.419318	0.211061	0.25	0.192865	0.508163	0.470172	0.274298	0.301714	0.402678	0.386266	0.28997	0.28083	0.35858	0.347285	0.556795	0.457645	0.486345	0.330406	0.378245	0.272527	0.48622	0.401416	0.311203
10791_at'	0.37798	0.346821	0.208854	0.457818	0.388328	0.459695	0.531961	0.245559	0.112591	0.262332	0.208904	0.186802	0.292767	0.407955	0.164786	0.222603	0.439242	0.343878	0.573306	0.239741	0.254857	0.183316	0.208154	0.163853	0.304029	0.440237	0.418552	0.35497	0.254132	0.47374	0.419319	0.150803	0.269231	0.293307	0.148635	0.221992
10792_at'	0.407492	0.457803	0.367764	0.336333	0.445567	0.356209	0.385699	0.200627	0.302663	0.263453	0.237443	0.296447	0.390356	0.438636	0.108352	0.0525114	0.285396	0.27449	0.298281	0.0928726	0.206857	0.288363	0.324034	0.273088	0.306471	0.415385	0.282805	0.245436	0.257231	0.319328	0.215148	0.199011	0.250549	0.29626	0.268959	0.335062
10793_at'	0.978434	1.11098	0.683314	0.905512	0.982043	1.061	0.953413	0.830721	0.886199	0.599776	0.53653	0.60203	0.938002	0.904545	0.281038	0.472603	0.884058	0.908163	0.853387	0.534557	0.358857	0.734295	0.467811	0.725919	0.672772	0.899408	0.709276	0.888438	0.896694	1.26786	0.904501	0.673671	0.703297	0.892717	0.656218	0.59751
10794_at'	1.78547	3.74566	0.746879	0.866142	1.02469	0.915033	0.897075	0.575758	0.474576	0.689462	0.995434	1.05178	2.32606	3.37159	0.975169	0.664384	0.80825	0.696939	0.714863	0.397408	0.906286	0.863028	0.964592	1.17875	1.87302	2.49941	1.13914	0.628803	0.677686	0.743698	0.817783	0.571075	1.42857	1.03543	0.964611	1.43568
10795_at'	42.5766	51.9688	60.0545	54.8346	52.11	49.9728	49.3944	47.3981	11.9455	15.5919	19.3596	20.3157	47.8565	57.9955	41.912	25.0457	50.0312	30.8612	40.4944	24.8585	14.1474	17.6416	19.3283	17.6892	41.8046	46.2615	55.5362	37.6826	42.0847	42.0893	26.9188	19.5575	18.889	16.2283	12.9211	18.7448
10796_at'	3.62316	1.06243	2.36549	2.89651	3.03591	3.59041	5.10184	6.05538	22.2324	4.7343	3.82306	5.72386	3.67738	1.43295	2.26411	0.820776	2.65329	3.3602	4.67543	12.041	4.192	4.72503	5.49142	4.40814	3.53236	1.21775	2.52036	2.48986	3.15289	4.10609	3.14709	16.8801	4.45275	3.96752	3.58948	4.96577
10797_at'	2.70942	2.61156	2.09308	2.17998	2.20651	1.91176	2.13543	1.84953	0.920097	1.98431	2.15068	1.90863	2.6659	2.68182	1.31038	1.10274	1.31215	1.58061	1.62184	1.2473	1.61829	2.06179	2.06009	2.16683	2.69475	2.5574	2.181	1.51724	1.95145	1.57353	0.827662	1.15328	2.24396	1.7313	1.40445	1.54046
10798_at'	5.25312	4.16647	3.2361	4.78065	5.1807	4.44989	3.99458	4.38454	3.48789	4.29036	4.37443	4.19695	5.44776	4.47727	3.26862	3.8379	4.93423	4.05102	3.44085	3.97084	3.70286	3.77343	3.98391	3.57597	4.26496	4.25089	4.60407	3.29412	4.1095	3.81513	3.40066	4.25587	4.44615	3.21654	2.02123	2.79461
10799_at'	6.23155	6.23121	5.6118	6.75816	6.76207	6.0512	6.08126	6.0209	1.78208	4.37444	4.80137	4.10761	5.36625	6.72727	4.89165	7.28539	7.83389	4.30306	5.39231	5.12203	3.46171	4.83831	4.04077	4.5432	6.09035	7.04142	7.74774	3.97059	5.3874	4.90861	4.58836	3.17923	4.18242	3.82677	2.45804	3.69813
10800_at'	7.37571	2.99075	4.14983	3.50281	3.73064	2.7037	2.52654	3.82236	13.7688	9.19731	7.90868	6.79898	6.48106	2.77386	2.02596	3.38813	2.78149	2.3051	2.7543	7.2041	10.7646	7.2276	5.09657	7.18868	6.54945	2.94556	3.76018	2.10953	2.59814	2.03887	2.83315	10.6885	9.45385	6.26279	4.13751	5.8444
10801_at'	2.67083	2.03815	2.80477	1.94151	1.90572	2.12636	1.77248	3.02821	2.6816	2.2287	2.20434	2.05888	2.31917	1.92727	1.16817	2.30251	3.05797	2.1551	2.88979	2.56263	1.52686	1.44181	0.815451	2.40814	2.29915	2.30414	2.4276	1.50507	2.17045	2.6145	1.70252	1.74413	2.65275	1.73819	1.34277	2.27075
10802_at'	9.32009	14.7803	11.9251	14.8391	12.0292	13.012	8.57963	11.0805	3.51816	5.92937	8.07763	7.00914	9.00459	15.1102	11.3307	15.3779	13.1449	9.93878	9.78867	7.05292	5.22743	6.83007	4.81545	7.92254	7.21734	14.1325	13.2545	9.87424	11.2645	9.71113	8.191	4.19901	8.56813	6.8376	6.18605	7.21888
10803_at'	0.503973	0.498266	0.492622	0.574803	0.241302	0.687364	0.261105	0.641588	0.215496	0.209641	0.398402	0.262944	0.445465	0.453409	0.28781	0.55137	0.573021	0.482653	0.517695	0.331533	0.214857	0.239959	0.126609	0.24429	0.236874	0.492308	0.460407	0.333671	0.501033	0.483193	0.264544	0.10754	0.350549	0.255906	0.274014	0.302905
10804_at'	2.04086	1.25549	0.561862	1.00112	0.40853	0.795207	0.830986	1.25601	1.17433	1.60314	1.52169	1.20102	1.72675	1.07841	0.553047	1.09018	1.16611	0.968367	0.840243	0.990281	1.90971	1.10814	0.940987	0.935452	1.13553	1.7645	1.03394	0.779919	0.90186	0.890756	0.66191	0.68356	1.98132	1.11909	1.10313	1.38485
10805_at'	3.52327	3.33988	3.12713	3.47244	2.36813	2.75272	2.97183	3.16928	2.82324	3.05718	3.46461	2.25076	4.04363	2.72386	2.68736	3.97945	4.12263	2.75204	2.32457	2.61015	3.81029	2.60968	2.63412	2.43595	3.04151	4.84615	3.90611	2.38641	2.83678	2.57773	2.36553	2.70828	3.16593	2.34252	2.74722	2.96784
10806_at'	0.00681044	0.00115607	0.00794552	0.00337458	0.00448934	0.00326797	0.00325027	0.0104493	0.0217918	0.00672646	0.00799087	0.00507614	0.00229621	0.00568182	0.00338601	0.0159817	0.00668896	0.00204082	0.00202225	0.00215983	0.0125714	0.00411947	0.00214592	0.00297915	0.003663	0.0035503	0.00226244	0.0020284	0.00206612	0.0252101	0.00219539	0.00247219	0.0164835	0.000984	0.0121335	0.00207469
10807_at'	0.0760499	0.198844	0.207718	0.307087	0.390572	0.438998	0.503792	0.62069	0.182809	0.0246637	0.0342466	0.0477157	0.0344432	0.125	0.238149	0.1621	0.380156	0.42449	0.719919	0.287257	0.148571	0.0762101	0.0504292	0.0148957	0.03663	0.0485207	0.135747	0.361055	0.387397	0.588235	0.36663	0.0716935	0.137363	0.0285433	0.0293225	0.0446058
10808_at'	0.061294	0.0138728	0.128263	0.0989876	0.0942761	0.1122	0.0985916	0.0647858	0.0835351	0.0156951	0.0148402	0.0741117	0.0401837	0.0147727	0.023702	0.0479452	0.025641	0.0428571	0.112235	0.145788	0.0262857	0.0247168	0.0396996	0.0655412	0.019536	0.108876	0.0542986	0.0233266	0.0847107	0.085084	0.0450055	0.185414	0.0934066	0.0964567	0.00606673	0.0954357
10809_g_at'	0.249716	0.183815	0.173666	0.191226	0.176207	0.232026	0.166847	0.196447	0.489104	0.192825	0.23516	0.208122	0.177956	0.175	0.0914221	0.167808	0.0791527	0.172449	0.244692	0.434125	0.154286	0.217302	0.209227	0.165839	0.301587	0.32071	0.160633	0.133874	0.211777	0.256303	0.158068	0.573548	0.22967	0.26378	0.183013	0.173237
10810_i_at'	0.112372	0.13526	0.14983	0.110236	0.224467	0.206972	0.193933	0.220481	0.361985	0.123318	0.200913	0.22132	0.160735	0.167045	0.0778781	0.138128	0.208473	0.177551	0.183013	0.397408	0.139429	0.173018	0.170601	0.160874	0.196581	0.134911	0.124434	0.191684	0.272727	0.320378	0.197585	0.598269	0.212088	0.271654	0.153691	0.184647
10811_at'	0.424518	0.917919	0.811578	0.570304	1.05612	0.571895	0.35753	0.357367	0.347458	0.306054	0.260274	0.337056	0.561424	0.777273	0.278781	0.552511	1.02787	0.52551	0.692619	0.154428	0.512	0.219361	0.183476	0.270109	0.302808	0.346746	0.424208	0.527383	0.535124	0.415966	0.298573	0.174289	0.291209	0.299213	0.182002	0.26556
10812_s_at'	0.496027	0.357225	0.441544	0.336333	0.384961	0.374728	0.0953413	0.30094	0.251816	0.323991	0.333333	0.360406	0.275545	0.344318	0.110609	0.267123	0.476031	0.267347	0.311426	0.165227	0.318857	0.372812	0.0504292	0.521351	0.279609	0.262722	0.253394	0.291075	0.33781	0.469538	0.193194	0.18665	0.417582	0.332677	0.114257	0.338174
10813_s_at'	0.828604	0.752601	0.925085	1.14848	0.860831	0.970588	1.05742	0.856844	0.31477	0.524664	0.558219	0.53198	0.717566	0.496591	0.627539	1.00913	1.30881	0.879592	0.950455	0.640389	0.437714	0.572606	0.437768	0.586892	0.661783	0.763314	0.852941	0.634888	0.849173	0.754202	0.789243	0.407911	0.678022	0.511811	0.383215	0.575726
10814_s_at'	10.0386	8.99653	7.59705	8.10911	8.28732	7.59913	4.81148	6.5256	5.91768	5.86659	8.41324	7.71167	8.70264	9.44318	8.04515	9.99658	8.73021	5.73878	4.97169	3.32721	6.92914	6.9794	5.92382	9.72592	7.53724	9.04379	8.41516	5.02941	6.93388	6.30252	4.25027	2.53523	6.96044	5.71555	5.95147	7.13071
10815_at'	0.362089	0.29711	0.273553	0.454443	0.213244	0.221133	0.280607	0.318704	0.338983	0.134529	0.272831	0.166497	0.346728	0.251136	0.213318	0.471461	0.38573	0.158163	0.325581	0.197624	0.184	0.127703	0.153433	0.0774578	0.153846	0.514793	0.425339	0.210953	0.196281	0.259454	0.265642	0.121137	0.136264	0.137795	0.0687563	0.151452
10816_at'	0.0124858	0.0242775	0.0295119	0.00787402	0.00897868	0.0294118	0.0108342	0.0397074	0.00726392	0.0269058	0.0342466	0.0071066	0.0172216	0.00568182	0.00112867	0.00456621	0.0568562	0.0142857	0.0121335	0.0205184	0.0468571	0.0164779	0.00107296	0.0019861	0.0634921	0.0615385	0.0135747	0.0192698	0.0154959	0.0241597	0.00439078	0	0.0032967	0.0226378	0.0131446	0
10817_at'	0.569807	0.690173	0.3916	0.355456	0.540965	0.53159	0.607801	0.570533	0.529056	0.377803	0.394977	0.320812	0.639495	0.603409	0.428894	0.667808	0.705686	0.569388	0.326593	0.433045	0.659429	0.300721	0.285408	0.246276	0.3663	0.52071	0.59276	0.421907	0.61157	0.467437	0.373216	0.23733	0.398901	0.345472	0.280081	0.358921
10818_at'	0.38252	0.323699	0.370034	0.23622	0.231201	0.263617	0.247021	0.221526	0.859564	0.290359	0.38242	0.349239	0.329506	0.398864	0.316027	0.353881	0.332218	0.234694	0.157735	0.137149	0.665143	0.268795	0.252146	0.253227	0.297924	0.478107	0.334842	0.252535	0.211777	0.239496	0.173436	0.339926	0.338462	0.319882	0.328615	0.440871
10819_at'	2.47333	2.75029	3.51759	2.47807	2.42649	2.55229	2.38353	2.37722	2.37893	1.42152	1.92694	1.69442	2.24684	2.83636	2.83973	2.71233	3.42698	2.47143	2.12639	1.51296	2.64571	1.28527	1.33047	0.928501	2.75458	4.09704	3.18552	2.84888	2.96281	3.20693	2.56202	1.41286	1.65934	1.3376	1.60768	1.83299
10820_at'	3.02043	3.67977	3.73893	2.59843	2.64198	1.75054	1.97075	1.64786	2.41162	2.0796	2.69178	2.3066	2.66475	3.4125	2.92889	2.52397	3.25418	1.98265	1.6633	0.599352	3.33371	1.94851	2.02253	2.11718	3.56654	4.12308	3.19118	2.10446	2.5062	2.28782	2.08233	0.925834	2.46044	1.76772	2.10718	2.69606
10821_g_at'	0.359818	0.269364	0.589103	0.309336	0.331089	0.148148	0.270856	0.119122	0.27724	0.0975336	0.295662	0.234518	0.256028	0.404545	0.247178	0.31621	0.412486	0.228571	0.183013	0.113391	0.307429	0.15345	0.160944	0.17577	0.302808	0.384615	0.289593	0.291075	0.251033	0.191176	0.234907	0.0939431	0.202198	0.151575	0.212336	0.219917
10822_at'	0.0329171	0.0404624	0.00794552	0.0382452	0.0909091	0.0337691	0.0140845	0.0114943	0.0508475	0.00672646	0.0308219	0.0365482	0.0895522	0.0761364	0.0112867	0.0570776	0.0412486	0.00612245	0.0394338	0.0215983	0.00914286	0.00205973	0.0332618	0.0039722	0.00976801	0.0390533	0.010181	0.010142	0.0103306	0.0735294	0.050494	0.0247219	0.0417582	0.0019685	0.0242669	0.0383817
10823_at'	0.903519	0.742197	0.836549	0.818898	0.78339	0.462963	0.799567	0.624869	0.466102	0.40583	0.569635	0.663959	1.06889	0.753409	0.834086	0.773973	0.722408	0.632653	0.613751	0.633909	1.02286	0.576725	0.536481	0.726912	0.908425	0.63432	0.766968	0.587221	0.684917	0.60084	0.743139	0.487021	0.545055	0.536417	0.592518	0.602697
10824_at'	0.113507	0.109827	0.143019	0.214848	0.116723	0.0915033	0.247021	0.294671	0.0774818	0.107623	0.277397	0.0375635	0.0447761	0.222727	0.167043	0.133562	0.248606	0.0295918	0.208291	0.0453564	0.181714	0.0226571	0.0504292	0.0427011	0.0622711	0.236686	0.234163	0.0608519	0.0340909	0.121849	0.261251	0.18047	0.0186813	0.0374016	0.0424671	0.0238589
10825_at'	0.334847	0.287861	0.331442	0.382452	0.521886	0.246187	0.447454	0.330199	0.290557	0.26009	0.33105	0.231472	0.293915	0.313636	0.393905	0.408676	0.57748	0.24898	0.302326	0.266739	0.269714	0.214212	0.199571	0.14995	0.362637	0.281657	0.382353	0.25355	0.255165	0.328782	0.353458	0.236094	0.252747	0.186024	0.153691	0.100622
10826_at'	0.0987514	0.150289	0.0942111	0.107987	0.152637	0.040305	0.0736728	0.0752351	0.193705	0.109865	0.0924658	0.0974619	0.137773	0.163636	0.0699774	0.0844749	0.0880714	0.0887755	0.0970677	0.0464363	0.176	0.0720906	0.0675966	0.0625621	0.0537241	0.0650888	0.091629	0.0699797	0.0929752	0.106092	0.108672	0.122373	0.0923077	0.152559	0.0859454	0.0643153
10827_s_at'	0.754824	1.11792	0.633371	0.508436	0.331089	0.337691	0.371614	0.191223	0.40678	0.232063	0.402968	0.48731	0.78186	0.995455	0.538375	0.267123	0.297659	0.356122	0.338726	0.314255	0.477714	0.422245	0.436695	0.457795	1.10745	0.725444	0.580317	0.374239	0.373967	0.415966	0.375412	0.249691	0.272527	0.447835	0.632963	0.745851
10828_at'	0.015891	0.0843931	0.143019	0.0326209	0.210999	0.132898	0.190683	0.092999	0.175545	0.0414798	0.0239726	0.0121827	0.0413318	0.182955	0.0846501	0.170091	0.06466	0.178571	0.0283114	0.103672	0.0857143	0.0648816	0.0450644	0.0337637	0.031746	0.12426	0.127828	0.0314402	0.144628	0.0210084	0.0735456	0.150803	0.0351648	0.0688976	0.0728008	0.0726141
10829_at'	0.0522134	0.0890173	0.162316	0.0742407	0.0112233	0.08061	0.131094	0.091954	0.0363196	0.0571749	0.109589	0.0304569	0.087256	0.0625	0.0925508	0.0856164	0.0724638	0.0469388	0.0697674	0.0388769	0.088	0.0360453	0.0772532	0.0665343	0.112332	0.0923077	0.105204	0.0415822	0.0444215	0.0745798	0.0680571	0.039555	0.0747253	0.0265748	0.0141557	0.0477178
10830_at'	0.0522134	0.0300578	0.0499432	0.0359955	0.0583614	0.0381264	0.0476706	0.0271682	0.0302663	0.0414798	0.0513699	0.0284264	0.0378875	0.0465909	0.0451467	0.0639269	0.0301003	0.0316327	0.0252781	0.0291577	0.0994286	0.0339856	0.0858369	0.0327706	0.047619	0.0461538	0.109729	0.0273834	0.0402893	0.0241597	0.0406147	0.0222497	0.0307692	0.0246063	0.0313448	0.0881743
10831_s_at'	0.356413	0.716763	0.61521	0.484814	0.452301	0.41939	0.410618	0.254963	0.38862	0.428251	0.527397	0.426396	0.492537	0.575	0.469526	0.408676	0.523969	0.338776	0.316481	0.193305	0.801143	0.518023	0.509657	0.282026	0.586081	0.663905	0.628959	0.459432	0.381198	0.406513	0.332602	0.155748	0.646154	0.441929	0.365015	0.348548
10832_s_at'	0.16118	0.282081	0.326901	0.251969	0.257015	0.265795	0.215601	0.159875	0.205811	0.149103	0.146119	0.160406	0.213548	0.246591	0.317156	0.221461	0.375697	0.242857	0.156724	0.104752	0.212571	0.196704	0.152361	0.126117	0.272283	0.373965	0.325792	0.226166	0.209711	0.278361	0.208562	0.0679852	0.132967	0.117126	0.119312	0.118257
10833_at'	0.00340522	0.00115607	0.00567537	0.00337458	0.0145903	0.0294118	0.0498375	0.00940439	0.0108959	0.00896861	0.0273973	0.00203046	0.00688863	0.00340909	0.00790068	0.00342466	0.00891862	0.00102041	0.00303337	0.00539957	0.00342857	0.00926879	0.00429184	0.0039722	0.003663	0.00473373	0.050905	0.0030426	0.00309917	0.0336134	0.00439078	0.00494438	0.00549451	0.000984	0.00606673	0.00103734
10834_at'	0.439274	0.968786	0.585698	0.563555	1.07071	0.431373	0.435536	0.633229	0.572639	0.475336	0.486301	0.475127	0.889782	1.09432	0.768623	0.660959	0.988852	0.37449	0.497472	0.536717	0.606857	0.457261	0.295064	0.350546	0.993895	0.349112	0.54638	0.342799	0.581612	0.453782	0.340285	0.463535	0.218681	0.568898	0.416582	0.246888
10835_at'	0.202043	0.320231	0.320091	0.385827	0.399551	0.22549	0.214518	0.393939	0.309927	0.349776	0.226027	0.238579	0.350172	0.204545	0.250564	0.302511	0.445931	0.232653	0.237614	0.214903	0.451429	0.346035	0.321888	0.232373	0.515263	0.36568	0.371041	0.389452	0.177686	0.121849	0.374314	0.169345	0.41978	0.179134	0.26997	0.182573
10836_at'	19.0931	30.3006	20.6776	21.8605	19.8597	15.7092	15.3933	17.373	27.0436	20.5874	19.895	18.2589	21.7417	28.0693	19.2167	15.4612	16.6566	14.4449	13.3498	19.0616	32.2103	21.7477	22.9109	18.8004	21.1209	18.9669	19.06	14.9412	14.3864	13.0683	17.1943	21.8418	29.3703	20.6703	21.3256	18.8299
10837_at'	0.182747	0.208092	0.253121	0.215973	0.163861	0.206972	0.156013	0.207941	0.174334	0.180493	0.097032	0.144162	0.152698	0.173864	0.117381	0.138128	0.168339	0.0897959	0.153691	0.12203	0.190857	0.0885685	0.13412	0.082423	0.189255	0.143195	0.313348	0.192698	0.155992	0.252101	0.201976	0.112485	0.221978	0.114173	0.110212	0.0757261
10838_at'	4.2622	4.48555	4.75936	4.89314	5.20202	4.05011	3.78223	3.50888	4.1138	3.23318	3.01712	3.58985	5.10563	4.25227	4.21219	4.80936	3.62765	3.45816	2.81901	3.79806	5.83657	3.98867	4.49142	4.04866	4.59829	3.55148	4.65271	3.74949	3.46798	3.35924	4.3315	4.88381	4.23297	4.00984	4.34075	4.0944
10839_at'	0.254257	0.45896	0.309875	0.514061	0.439955	0.471678	0.305525	0.30721	0.133172	0.142377	0.122146	0.170558	0.223881	0.517045	0.426637	0.373288	0.274247	0.361225	0.391304	0.172786	0.348571	0.163749	0.253219	0.16286	0.2442	0.450888	0.53733	0.411765	0.491736	0.410714	0.56202	0.138443	0.282418	0.25	0.262892	0.175311
10840_at'	0.167991	0.0728324	0.111237	0.0843645	0.164983	0.246187	0.177681	0.188088	0.0435835	0.0784753	0.0319635	0.218274	0.275545	0.102273	0.162528	0.0468037	0.0947603	0.136735	0.172902	0.0313175	0.0434286	0.105046	0.0311159	0.082423	0.045177	0.0378698	0.136878	0.159229	0.126033	0.14916	0.130626	0.0593325	0.151648	0.137795	0.0485339	0.125519
10841_at'	0.214529	0.468208	0.404086	0.384702	0.446689	0.282135	0.264355	0.264368	0.453995	0.298206	0.261416	0.358376	0.353617	0.473864	0.498871	0.287671	0.261984	0.241837	0.27907	0.190065	0.52	0.261586	0.316524	0.277061	0.350427	0.364497	0.376697	0.312373	0.229339	0.278361	0.22393	0.229913	0.237363	0.351378	0.236603	0.225104
10842_at'	4.28263	3.65896	3.31782	4.25984	5.54321	4.4902	4.36945	5.14316	3.12833	3.69955	3.18721	4.10761	4.43972	4.71477	3.96501	4.39498	4.54292	4.91531	4.47219	4.03672	5.25371	3.96087	3.5676	3.2999	4.06838	3.1432	4.14367	3.54158	4.24587	4.70378	4.57849	3.83313	3.53187	3.56791	3.39535	3.74274
10843_at'	0.190692	0.241618	0.247446	0.247469	0.40853	0.369281	0.271939	0.296761	0.0859564	0.136771	0.0388128	0.170558	0.274397	0.275	0.19526	0.321918	0.25641	0.197959	0.331648	0.12419	0.254857	0.15448	0.112661	0.118173	0.188034	0.271006	0.244344	0.333671	0.228306	0.336134	0.260154	0.116193	0.184615	0.161417	0.154702	0.153527
10844_at'	0.165721	0.134104	0.22361	0.105737	0.173962	0.103486	0.150596	0.193312	0.175545	0.0863229	0.0513699	0.113706	0.167623	0.205682	0.146727	0.187215	0.105909	0.104082	0.14459	0.12311	0.174857	0.116375	0.109442	0.0635551	0.191697	0.137278	0.141403	0.1643	0.0836777	0.159664	0.127333	0.108776	0.108791	0.120079	0.12639	0.0860996
10845_at'	0.125993	0.119075	0.0646992	0.0202475	0.102132	0.172113	0.248104	0.131661	0.234867	0.146861	0.0182648	0.117766	0.0493685	0.110227	0.0993228	0.124429	0.0936455	0.0969388	0.0849343	0.0183585	0.0182857	0.107106	0.189914	0.0258193	0.0830281	0.0378698	0.196833	0.0638945	0.052686	0.153361	0.129528	0.0234858	0.0197802	0.0826772	0.114257	0.0186722
10846_at'	0.251986	0.13526	0.23042	0.211474	0.252525	0.203704	0.341278	0.119122	0.248184	0.2287	0.139269	0.195939	0.179104	0.142045	0.143341	0.215753	0.214047	0.114286	0.16178	0.0604752	0.132571	0.135942	0.201717	0.08143	0.168498	0.223669	0.165158	0.0851927	0.154959	0.0976891	0.107574	0.102596	0.196703	0.154528	0.187058	0.141079
10847_at'	0.213394	0.112139	0.155505	0.193476	0.245791	0.184096	0.213434	0.135841	0.242131	0.200673	0.224886	0.101523	0.299656	0.140909	0.126411	0.171233	0.164994	0.107143	0.20728	0.145788	0.209143	0.173018	0.256438	0.113208	0.189255	0.15858	0.234163	0.114604	0.129132	0.152311	0.173436	0.15822	0.181319	0.108268	0.140546	0.0840249
10848_at'	1.22247	1.25896	1.65494	1.46682	1.25477	0.924837	1.09642	0.733542	0.74092	0.732063	0.775114	0.793909	0.988519	1.34432	0.673815	0.896119	1.12709	0.77551	0.947422	0.62203	0.650286	0.548919	0.812232	0.555114	1.37118	1.75621	2.08145	1.02535	0.91219	0.887605	0.543359	0.461063	0.827473	0.547244	0.89181	0.948133
10849_at'	0.245176	0.33526	0.175936	0.298088	0.267116	0.194989	0.277356	0.282132	0.232446	0.0381166	0.0844749	0.147208	0.182549	0.288636	0.1614	0.231735	0.276477	0.129592	0.18908	0.0691145	0.155429	0.084449	0.204936	0.150943	0.151404	0.291124	0.243213	0.251521	0.197314	0.189076	0.135016	0.0420272	0.153846	0.107283	0.167846	0.122407
10850_at'	0.423383	0.307514	0.208854	0.237345	0.278339	0.227669	0.261105	0.218391	0.0895884	0.184978	0.192922	0.233503	0.305396	0.285227	0.113995	0.302511	0.192865	0.152041	0.229525	0.153348	0.0571429	0.191555	0.201717	0.215492	0.186813	0.243787	0.273756	0.24645	0.239669	0.289916	0.187706	0.0877627	0.10989	0.192913	0.270981	0.252075
10851_at'	1.38706	5.34913	2.22928	1.12598	0.976431	0.736383	0.611051	0.649948	0.262712	0.418161	0.550228	0.543147	1.56946	4.75682	1.77991	0.934932	0.885173	0.621429	0.547017	0.303456	0.830857	0.660144	0.770386	0.669315	1.65201	2.9858	1.59955	0.87931	0.627066	0.612395	0.700329	0.278121	0.551648	0.667323	0.760364	0.869295
10852_at'	0.146425	0.114451	0.145289	0.214848	0.0291807	0.0980392	0.112676	0.0867294	0.176755	0.0526906	0.0593607	0.0568528	0.134328	0.0772727	0.13544	0.148402	0.137124	0.0561224	0.175935	0.099352	0.186286	0.0432544	0.145923	0.0774578	0.017094	0.151479	0.0599548	0.0730223	0.103306	0.121849	0.158068	0.0630408	0.115385	0.0767717	0.0192113	0.0871369
10853_at'	2.52667	3.05318	2.27015	2.991	3.05612	2.99782	2.99675	2.36468	0.802664	1.21413	1.30137	1.18376	2.77153	2.43977	2.4921	2.34817	2.24638	2.36939	2.77048	1.08855	2.63314	2.03502	1.67811	1.75372	2.53236	2.84615	3.3733	1.6643	2.02686	2.18487	2.41932	0.930779	2.11319	1.40256	1.19717	1.70851
10854_at'	7.26447	2.08786	1.54938	1.69066	2.14141	1.95425	1.8559	2.45977	8.40194	7.66704	1.58333	3.35533	9.42021	2.60795	1.73589	1.42922	1.67224	1.56837	1.94944	3.50648	33.8423	4.48301	3.39914	4.72592	7.72528	2.09231	1.94457	1.22617	1.22107	1.51786	2.11416	5.05068	20.3308	3.34449	3.24368	6.37656
10855_at'	0.267877	0.149133	0.258797	0.209224	0.23569	0.255991	0.1961	0.221526	0.335351	0.168161	0.206621	0.128934	0.259472	0.192045	0.18623	0.236301	0.246377	0.15102	0.208291	0.196544	0.272	0.220391	0.211373	0.177756	0.224664	0.160947	0.199095	0.172414	0.108471	0.17542	0.184413	0.187886	0.216484	0.21063	0.121335	0.160788
10856_at'	0.872872	0.517919	0.846765	0.930259	1.37935	1.37037	0.871073	1.17764	3.20097	1.26121	0.738584	1.74416	1.37887	0.919318	1.03612	1.00571	0.521739	1.1449	1.47523	1.47732	2.70743	2.82801	2.24785	1.7289	1.26129	0.506509	1.3224	1.21095	0.924587	1.48845	1.59934	3.03955	3.26593	3.16929	2.29727	1.74585
10857_at'	3.39387	2.96994	2.65153	4.40945	5.5477	5.65686	5.08017	4.43783	11.9649	4.74439	4.93265	6.39289	5.08611	3.98636	4.68172	3.45776	3.52954	5.8602	5.80586	6.14147	9.74971	9.78373	7.70064	5.29494	4.65568	3.12544	4.82919	4.29513	4.94421	5.91912	5.72338	9.6712	9.39561	8.81791	7.6633	7.09647
10858_s_at'	14.6617	12.2751	9.43019	9.67492	11.5342	9.23747	6.43445	4.10972	2.40194	7.14574	5.02283	14.3096	18.5465	15.2023	10.5598	7.78995	5.54404	7.89388	6.41052	4.80454	7.816	12.1967	13.7178	14.9345	12.2735	16.8024	12.3495	10.2333	7.98554	8.65336	7.14819	4.00247	11.5484	13.3248	15.4267	16.945
10859_at'	0.412032	0.450867	0.513053	0.645669	0.721661	0.657952	0.411701	0.194357	0.491525	0.394619	0.381279	0.538071	0.518944	0.535227	0.545147	0.416667	0.400223	0.634694	0.647118	0.317495	0.531429	0.54171	0.623391	0.414101	0.286935	0.498225	0.638009	0.727181	0.530992	0.734244	0.464325	0.309023	0.591209	0.557087	0.606673	0.654564
10860_s_at'	1.15891	0.578035	0.491487	0.507312	0.604938	0.525054	0.486457	0.276907	0.322034	1.35987	1.08333	1.80203	1.45235	0.625	0.269752	0.374429	0.342252	0.326531	0.496461	0.231102	2.57257	2.02678	2.13519	1.51738	0.915751	0.381065	0.535068	0.502028	0.33781	0.401261	0.417124	0.273177	2.44945	1.60138	1.44186	1.4751
10861_s_at'	1.1975	0.937572	0.879682	1.17323	1.19529	1.09913	1.27302	0.946708	0.397094	0.891256	0.73516	1.06904	1.28473	1.11591	0.521445	1.04566	1.08138	0.894898	1.0819	0.808855	0.681143	0.92173	1.07618	1.03178	1.05495	1.14793	1.0362	1	1.05475	1.38025	1.18661	0.741656	0.936264	0.943898	0.938322	1.01763
10862_s_at'	0.733258	0.751445	0.279228	0.373453	0.40404	0.310458	0.283857	0.180773	0.269976	0.279148	0.253425	0.475127	1.25029	0.817046	0.116253	0.247717	0.237458	0.236735	0.312437	0.258099	0.243429	0.456231	0.458155	0.574975	0.80464	0.543195	0.350679	0.288032	0.288223	0.327731	0.299671	0.364648	0.368132	0.484252	0.361982	0.504149
10863_i_at'	0.0510783	0.0312139	0.030647	0.023622	0.0280584	0.0599129	0.0530878	0.0334378	0.338983	0.125561	0.0776256	0.106599	0.0964409	0.0363636	0.0259594	0.0182648	0.188406	0.0193878	0.0364004	0.153348	0.0457143	0.0638517	0.16309	0.0327706	0.0757021	0.0224852	0.0791855	0.025355	0.00929752	0.0367647	0.025247	0.24351	0.224176	0.0344488	0.0323559	0.102697
10864_r_at'	0.620885	0.276301	0.53462	0.559055	0.234568	0.454248	0.617551	0.481714	0.608959	0.519058	0.545662	0.419289	0.916188	0.518182	0.418736	0.570776	0.597547	0.231633	0.505561	0.354212	0.507429	0.361483	0.51073	0.213505	0.579976	0.338462	0.597285	0.355984	0.290289	0.365546	0.3809	0.377009	0.457143	0.308071	0.257836	0.407676
10865_at'	0.284904	0.313295	0.30647	0.27784	0.290685	0.295207	0.299025	0.22884	0.491525	0.387892	0.334475	0.491371	0.405281	0.442045	0.27088	0.146119	0.248606	0.276531	0.277048	0.281857	0.234286	0.335736	0.362661	0.31281	0.332112	0.349112	0.313348	0.400609	0.488636	0.543067	0.2382	0.375773	0.434066	0.462598	0.249747	0.342324
10866_at'	6.54824	4.43584	2.09762	2.83915	2.34456	2.02288	1.48104	2.43051	2.75666	3.97646	6.03767	7.13096	5.46498	4.93295	1.30813	0.546804	1.54961	2.02245	1.87361	2.24514	1.06171	4.39959	5.32511	4.85501	6.02198	3.8071	3.0362	3.45436	3.27066	3.26366	0.793633	3.00494	3.2011	5.01181	2.54095	5.04772
10867_s_at'	4.60386	3.62428	2.29966	2.81777	2.03591	0.545752	0.253521	0.280042	0.784504	0.690583	2.08448	2.5198	3.95063	3.06477	2.42212	0.989726	1.53512	0.465306	0.24368	0.347732	0.546286	1.01751	1.70815	2.58292	5.09402	2.87219	3.21833	1.48276	0.995868	0.37395	0.16685	0.430161	0.465934	0.84252	1.09707	2.64834
10868_at'	58.1566	56.9873	51.5914	42.4342	43.0236	32.8824	30.5796	25.7398	48.1852	58.4148	60.2922	49.5604	66.4512	57.8477	42.2359	41.9258	46.9431	25.4204	23.9393	20.1663	65.5509	40.3018	45.1491	46.7954	71.5104	59.9373	53.0113	27.356	33.655	27.6176	27.0088	19.8677	52.3736	35.9577	36.0779	42.7344
10869_at'	4.437	2.91098	3.34279	3.46457	3.94837	3.40632	1.87649	2.86938	3.11138	2.92713	3.56279	3.85685	3.47187	3.1875	1.67043	3.10959	4.80936	3.45612	3.23559	2.73326	2.74629	2.34295	1.57189	3.34657	3.95604	3.79172	3.59502	3.47465	4.5124	4.28466	2.87157	3.089	2.61538	2.94291	1.39636	2.46577
10870_i_at'	0.00227015	0.00115607	0.00113507	0.00112486	0.0112233	0.0555556	0.0260022	0.0595611	0.0835351	0.0179372	0.0262557	0.0071066	0.0206659	0.0488636	0.0158014	0.00114155	0.00222965	0.00306122	0	0.00431965	0.008	0.0247168	0.0193133	0.0019861	0.00732601	0.00828402	0.0316742	0.0030426	0.00413223	0.012605	0.00768386	0.0556242	0.0010989	0.0255906	0.0171891	0.033195
10871_s_at'	0.565267	0.371098	0.38025	0.28009	0.327722	0.220044	0.219935	0.509927	0.585956	0.397982	0.360731	0.507614	0.467279	0.402273	0.41535	0.358447	0.372352	0.214286	0.159757	0.25054	0.368	0.30793	0.119099	0.339623	0.622711	0.35858	0.386878	0.198783	0.33781	0.278361	0.173436	0.412855	0.361538	0.359252	0.282103	0.274896
10872_at'	0.112372	0.501734	0.318956	0.615298	0.547699	0.303922	0.332611	0.145246	0.912833	1.45964	0.718037	0.855838	0.396096	0.744318	0.583521	0.740868	0.671126	0.34898	0.123357	0.0637149	1.38514	0.637487	0.36588	0.670308	0.74359	0.760947	1.1052	0.670385	0.697314	0.461134	0.0965972	0.07911	1.55934	0.753937	0.575329	0.644191
10873_at'	0.112372	0.0289017	0.0488082	0.121485	0.0359147	0.0272331	0.0390032	0.114943	0.121065	0.122197	0.105023	0.0903553	0.0597015	0.0284091	0.0349887	0.0753425	0.0869565	0.0510204	0.0788675	0.0323974	0.123429	0.0638517	0.0439914	0.0367428	0.0622711	0.0378698	0.140271	0.0456389	0.088843	0.039916	0.108672	0.039555	0.0626374	0.0226378	0.0374115	0.0383817
10874_at'	17.3825	15.0509	6.31328	6.30146	3.18406	4.40087	4.80607	4.80773	2.90073	10.7522	16.3813	11.8944	15.0884	10.35	4.57675	6.99772	6.63991	4.42245	4.22649	3.65767	9.49486	8.81668	11.867	10.7259	11.2808	14.9882	7.38575	4.12069	5.02686	4.20168	4.02086	1.83066	10.6154	8.37697	12.271	13.8797
10875_at'	2.38252	3.0185	2.00568	2.88076	3.18182	2.89869	2.12568	1.73877	2.04843	1.50673	1.66895	2.00203	2.69805	3.17273	1.53273	2.08676	1.87514	2.33776	2.12235	1.75486	1.35771	1.98867	2.32725	2.65938	1.61172	2.92781	2.82805	2.15416	2.32438	2.20168	2.17892	2.74784	2.22637	1.8435	1.70779	2.27697
10876_at'	0.0522134	0.099422	0.0181612	0.0584927	0.0258137	0.0163399	0.0130011	0.0219436	0.0108959	0.0246637	0.0136986	0.013198	0.0332951	0.0488636	0.01693	0.0901827	0.0156076	0.0122449	0.0111223	0.0172786	0.0331429	0.0247168	0.0171674	0.0188679	0.013431	0.0177515	0.0429864	0.0334686	0.0113636	0.019958	0.01427	0.0160692	0.0274725	0.0147638	0.0091001	0.0103734
10877_at'	1.39841	0.890173	1.04427	1.25984	1.35578	1.31155	1.62839	1.65726	2.69855	1.63341	1.79224	1.64365	1.80138	0.947727	0.852144	0.711187	1.08361	1.12857	1.49949	2.47084	1.12114	1.60659	1.75751	1.63754	1.36142	0.891124	1.24661	0.849899	1.26033	1.27206	1.39297	2.97528	1.37363	1.36811	1.34277	1.42842
10878_at'	3.45403	2.76879	3.21339	3.73791	5.19865	4.30174	3.66847	5.38871	2.06174	2.26345	2.97603	3.29137	2.79679	3.39773	2.17946	1.22945	3.02118	4.50102	5.58342	3.38337	1.39657	2.77858	2.52361	2.55412	3.30037	2.58343	3.08484	4.19675	5.31921	5.7416	2.69813	2.62176	2.44945	3.12402	1.66936	2.64523
10879_at'	0.751419	0.527168	0.62202	0.914511	1.07407	0.844227	0.887324	0.916405	0.757869	0.769058	0.880137	0.736041	0.877153	0.504546	0.553047	0.474886	0.656633	0.808163	0.912032	0.885529	0.468571	0.897013	0.90236	0.74578	0.567766	0.340828	0.566742	0.781947	0.86157	0.882353	0.597146	0.888752	0.934066	1.02461	0.46815	0.584025
10880_at'	0.724177	0.643931	0.654938	0.778403	0.905724	0.772331	0.618635	0.821317	4.77845	1.07287	1.09361	1.09442	0.734788	0.607955	0.593679	0.372146	0.878484	0.742857	0.803842	1.56156	1.29143	0.92585	0.565451	0.950348	0.73138	0.52426	0.777149	0.547667	0.727273	0.602941	0.610318	2.54759	1.02637	1.05807	0.597573	0.735477
10881_at'	26.3507	12.1052	11.0647	9.61305	8.05387	7.67538	6.54821	7.92477	8.17191	11.8128	17.5046	16.8274	24.0367	12.2727	8.21896	8.30594	9.25975	5.97653	6.37411	7.55076	11.3166	9.98558	13.8745	19.4588	28.8107	12.7621	10.3688	5.43813	6.14773	5.88445	7.28979	6.04697	9.54835	9.9439	11.3347	16.5768
10882_at'	0.633371	0.574566	0.699205	0.596175	0.573513	0.466231	0.404117	0.568443	0.766344	0.672646	0.722603	0.565482	0.722158	0.651136	0.462754	0.555936	0.619844	0.666327	0.669363	0.680346	0.868571	0.826982	0.189914	0.805362	0.800977	0.582249	0.503394	0.401623	0.635331	0.601891	0.525796	0.5822	1.06593	0.742126	0.31547	0.655602
10883_at'	0.416572	0.248555	0.335982	0.397075	0.392817	0.218954	0.231853	0.416928	0.335351	0.280269	0.360731	0.31269	0.281286	0.330682	0.272009	0.424658	0.42029	0.403061	0.375126	0.302376	0.228571	0.240989	0.0429185	0.344588	0.379731	0.489941	0.219457	0.369168	0.576446	0.497899	0.207464	0.155748	0.420879	0.264764	0.202224	0.302905
10884_at'	0.62202	0.839306	0.832009	0.896513	0.62514	0.700436	0.632719	0.748171	0.81477	0.394619	0.479452	0.471066	0.509759	0.636364	0.627539	0.86758	1.13935	1.03571	0.766431	0.37581	0.532571	0.38311	0.156652	0.692155	0.566545	1.03905	0.790724	0.69574	0.918388	0.953782	0.602634	0.247219	0.531868	0.311024	0.442872	0.541494
10885_at'	17.353	5.43353	8.38479	11.9606	5.59708	10.9662	12.8082	13.9969	26.7857	18.5426	23.1313	18.1076	13.6739	3.99205	4.69413	12.2009	14.1817	11.9959	12.3296	17.5929	29.3794	8.38105	8.5676	9.46673	10.7155	5.48284	9.04864	8.64706	11.5444	11.0252	11.539	11.6601	24.1934	9.72638	16.459	18.1483
10886_at'	1.02157	0.966474	0.743473	1.03937	0.43771	1	0.978332	0.937304	0.682809	0.724215	0.724886	0.633503	0.966705	0.618182	0.557562	1.28196	1.24638	1.05306	0.905966	0.923326	1.21829	0.53553	0.526824	0.618669	0.41514	0.96568	0.892534	0.811359	1.1312	0.769958	0.737651	0.498146	1.03077	0.455709	0.895854	0.907676
10887_at'	26.714	22.0844	18.9262	18.5579	15.1156	18.4935	19.1246	20.4545	24.1913	20.7332	29.0833	18.2508	25.256	17.8545	17.0564	21.9132	22.7793	16.5837	15.1456	18.1166	29.224	17.8826	20.6738	22.2056	22.558	28.1172	23.2839	16.7586	16.4215	15.3498	14.6268	19.8875	24.7945	17.1467	23.6552	24.4315
10888_at'	2.03065	1.44393	1.34052	0.890889	1.24579	1.5098	1.60022	1.68757	1.68765	1.1861	2.40753	1.47005	1.92423	1.22386	1.25508	1.41324	1.75697	1.28776	1.24065	0.900648	1.71314	1.40886	1.59764	1.82423	1.95604	1.49704	1.34842	1.03245	1.07748	1.18172	1.26454	1.32386	1.26264	1.49213	1.85238	1.97925
10889_at'	0.972758	0.8	0.977298	0.865017	0.845118	0.842048	0.603467	1.01254	1.01211	0.595291	0.893836	0.95533	0.810563	0.842045	0.863431	0.784247	1.15273	1.05306	0.842265	0.817495	0.977143	0.720906	0.765022	0.574975	0.896215	1.21893	0.998869	1.10548	1.18698	1.23424	0.848518	0.777503	0.66044	0.820866	0.872599	0.764523
10890_at'	1.22134	1.42081	2.00454	0.988751	0.894501	0.910675	0.906825	0.952978	0.35109	0.479821	1.06621	0.785787	0.967853	1.43409	1.03837	1.04795	1.23523	1.07449	0.949444	0.663067	0.963429	0.833162	0.901288	0.756703	1.39072	1.66391	1.15158	1.1288	0.894628	1.17857	1	0.536465	0.786813	0.904528	0.897877	0.937759
10891_at'	5.74688	1.79538	2.39955	2.23172	2.3367	1.70697	2.00867	2.87461	6.12107	7.09193	8.77854	7.87411	5.37543	2.07841	1.92889	1.90753	1.97213	1.74592	1.86148	4.31965	7.42171	8.70958	7.83369	6.71897	6.44933	1.97041	1.94344	1.49493	1.66736	1.7563	2.8595	5.88381	6.10879	7.12008	7.10313	6.40975
10892_at'	3.68558	2.53988	3.44608	3.11586	2.68126	1.83769	3.01842	3.38245	2.87893	3.22758	5.21347	3.16142	3.44547	3.12386	3.05305	2.84018	3.56522	2.60918	2.55713	4.27862	4.26743	3.931	3.72747	3.37637	3.91819	3.83077	3.54525	2.74746	2.84298	2.81198	3.35126	4.41904	3.54615	3.63681	4.42063	3.87448
10893_s_at'	23.8082	21.459	25.9864	31.5467	33.3659	18.7963	27.5352	29.5099	46.0872	28.6334	34.363	26.8944	26.7394	20.733	29.7856	24.9018	30.3746	25.0959	22.7422	38.7948	51.8514	29.4315	34.0333	27.8729	30.6288	12.7361	25.1324	25.6481	25.7893	25.9905	33.7179	41.0235	36.9264	30.2657	34.1496	27.221
10894_at'	0.0874007	0.0439306	0.0476731	0.109111	0.14927	0.0141612	0.0400867	0.0125392	0.0750605	0.0358744	0.0639269	0.0781726	0.0677382	0.0840909	0.0688488	0.0308219	0.0468227	0.0571429	0.0455005	0.158747	0.125714	0.0875386	0.103004	0.0546177	0.166056	0.181065	0.0486425	0.0415822	0.0557851	0.0483193	0.132821	0.222497	0.131868	0.0698819	0.0728008	0.0705394
10895_at'	0.0431328	0.0393064	0.0646992	0.289089	0.226712	0.148148	0.0650054	0.0553814	1.37046	0.253363	0.41895	0.270051	0.253731	0.0465909	0.179458	0.13242	0.0523969	0.0653061	0.0505561	0.404968	0.688	0.408857	0.316524	0.293942	0.0781441	0.151479	0.11991	0.0801217	0.204545	0.0378151	0.0867179	1.19654	0.5	0.438976	0.455005	0.243776
10896_at'	17.6504	40.1526	30.622	21.1024	15.4321	12.2048	10.5645	10.093	5.51453	5.71861	6.61758	7.56041	18.8645	36.3523	24.6524	17.5388	13.1505	10.8735	9.04044	8.2851	10.1051	8.72915	8.52575	8.428	20.011	32.858	26.5882	16.8083	13.1622	11.2868	12.0703	8.84549	8.55934	8.31201	10.3175	10.2075
10897_at'	42.4018	47.9237	42.882	52.7222	29.6274	45.1383	44.0152	32.5277	24.1659	30.6379	35.2032	29.0721	41.7876	43.8455	32.3036	58.0868	57.7703	35.499	33.0809	28.6728	45.3406	15.9011	18.9099	24.5531	35.3993	50.1965	51.8258	34.1805	40.0279	33.4685	39.4929	18.7998	36.9802	18.5325	28.0566	31.9668
10898_at'	26.8638	9.53064	13.8263	15.3285	9.57576	11.9488	14.3174	14.884	37.8196	22.4092	25.4658	21.3553	26.8083	8.37614	10.1219	17.6952	16.4002	10.5449	11.1031	22.4892	38.9589	13.7168	19.544	22.7498	23.1013	13.5053	16.5204	8.99087	10.9236	10.4338	12.1548	23.8714	24.2736	12.2136	20.5996	22.8651
10899_at'	0.266742	0.250867	0.329171	0.28234	0.310887	0.518519	0.440953	0.584117	0.205811	0.280269	0.366438	0.262944	0.295063	0.277273	0.3307	0.479452	0.39019	0.431633	0.357937	0.329374	0.490286	0.313079	0.366953	0.413108	0.336996	0.24142	0.349548	0.326572	0.378099	0.32458	0.430296	0.363412	0.386813	0.367126	0.300303	0.274896
10900_at'	1.97843	1.70983	2.04427	0.971879	1.72278	1.67756	1.5818	1.52351	0.859564	1.06278	1.85845	1.28934	2.031	1.52955	1.69074	1.82648	2.19621	1.48163	1.23155	0.62527	2.03086	1.35736	1.41416	1.43198	2.01465	1.77988	1.75113	1.38134	1.66012	1.50315	1.23052	0.804697	1.24396	1.36614	1.49747	1.64212
10901_at'	0.177072	0.158381	0.414302	0.100112	0.154882	0.137255	0.0964247	0.117032	0.157385	0.0840807	0.086758	0.0568528	0.0987371	0.175	0.172686	0.184932	0.263099	0.131633	0.112235	0.0669546	0.129143	0.0556128	0.133047	0.0526316	0.145299	0.233136	0.208145	0.0973631	0.152893	0.213235	0.113063	0.0976514	0.101099	0.0679134	0.082912	0.0591286
10902_at'	6.83995	6.60231	13.4313	10.0202	14.6364	14.0654	14.8071	13.0449	6.42131	3.38901	8.03196	7.89746	7.23192	7.86818	11.6061	9.94749	15.2954	15.0582	12.8301	10.4255	7.50743	5.88465	8.29506	7.09633	7.65812	7.78935	12.3529	9.42799	13.2614	16.1996	17.5181	9.56119	5.32527	6.85039	9.01011	8.55394
10903_at'	0.681044	0.759538	1.10783	0.754781	0.803591	0.559913	0.676056	0.6907	0.420097	0.569507	0.945206	0.834518	0.865672	1.10227	0.928894	0.924658	0.960981	0.826531	0.601618	0.605832	0.954286	0.685891	0.777897	0.8143	0.800977	1.15385	1.04072	0.961461	0.902893	0.955882	0.888035	0.466007	0.685714	0.799213	0.953488	0.903527
10904_at'	0.810443	0.924855	1.43133	1.35771	1.74747	1.16449	1.87432	2.5883	2.45763	0.668161	1.47146	0.903553	1.09529	0.986364	1.42438	0.913242	1.51728	1.53878	1.6269	3.59503	1.25029	1.22863	1.41631	1.572	1.10745	1.24497	1.40385	1.214	1.52789	1.62815	2.26235	5.08035	1.07912	1.50197	1.59555	1.41597
10905_at'	0.889898	1.52486	1.93871	1.73678	2.33333	1.59695	2.51138	2.82445	0.921308	0.757848	2.59932	1.48122	1.63835	1.45795	1.85553	1.74087	2.7146	1.46735	1.83114	3.7797	0.699429	1.56231	2.14378	2.08044	2	1.43077	2.50452	1.41481	1.86157	1.73109	2.87267	2.45365	0.648352	1.29035	1.85238	1.8278
10906_at'	15.6277	12.0266	7.58116	6.85039	6.19416	5.31373	7.15926	5.8976	4.5678	11.8251	14.1952	10.3117	18.2733	11.175	7.36569	7.15525	6.61761	4.74388	4.77755	4.72246	12.9737	12.2348	13.5848	12.1797	20.1966	12.0095	8.13801	4.19371	5.2469	4.84664	7.02744	4.46724	12.4857	10.4085	12.0647	12.3942
10907_at'	0.975028	0.410405	0.395006	0.327334	0.558923	0.38671	0.495125	0.435737	0.329298	0.747758	0.582192	0.62132	1.08381	0.657955	0.529345	0.401827	0.542921	0.286735	0.30637	0.205184	0.660571	0.561277	0.545064	0.574975	1.08669	0.427219	0.464932	0.229209	0.354339	0.42542	0.311745	0.247219	0.493407	0.758858	0.566229	0.423236
10908_at'	1.98411	1.70867	1.14415	1.46682	1.82155	2.29521	2.60455	1.92894	1.14286	1.53139	0.651827	0.549239	1.76808	1.57045	1.25282	1.59361	1.45819	1.59694	1.46006	0.814255	3.18857	0.904222	0.72103	0.483615	1.41514	1.31598	1.24095	1.13286	1.56198	1.71639	2.43908	0.758962	3.22747	0.705709	0.768453	0.669087
10909_at'	1.85585	1.68439	1.57662	1.59618	1.4927	1.68519	1.51463	1.53083	0.895884	1.39013	1.25571	1.28934	1.77497	1.64545	1.32731	1.50571	1.39353	1.04694	1.22245	0.850972	2.39657	1.85376	1.69528	1.13208	1.6398	1.2568	1.42534	1.14199	1.25103	1.23845	1.59824	0.959209	1.88132	1.57972	1.3549	1.21473
10910_at'	4.77071	7.26474	5.99659	8.56693	9.55668	8.99673	7.11701	6.21212	3.20823	3.74776	2.73858	3.62741	4.40413	6.36705	6.67946	7.41552	7.73579	7.25306	7.00202	3.22246	7.20229	5.66323	5.06223	4.11817	4.46886	5.11243	7.27941	6.8073	6.68698	7.52836	7.0472	2.74042	6.05824	5.00886	4.3094	4.21784
10911_at'	2.66175	2.39191	1.48468	2.11361	2.41526	2.17211	1.61105	1.78161	1.09806	2.30381	1.87671	3.867	2.37773	2.78523	1.99097	1.51484	1.71683	2.25306	1.57533	1.55508	2.95086	3.74047	3.04828	3.28103	2.34554	1.67811	1.98303	2.48174	2.30992	2.89496	1.65532	1.77379	2.77912	4.64567	3.43074	3.40456
10912_at'	0.544835	0.358382	0.280363	0.521935	0.637486	0.592593	0.583965	0.822362	1.42131	0.394619	0.372146	0.82335	0.396096	0.473864	0.455982	0.441781	0.591973	0.658163	0.719919	1.2095	0.946286	0.594233	0.631974	0.625621	0.339438	0.330178	0.458145	0.832657	0.703512	0.823529	0.609221	1.26576	0.6	0.746063	0.634985	0.751037
10913_at'	0.206583	0.108671	0.122588	0.071991	0.160494	0.169935	0.163597	0.0992685	0.0193705	0.0997758	0.0136986	0.118782	0.0597015	0.075	0.171558	0.0639269	0.181717	0.0663265	0.0616785	0.0766739	0.229714	0.0185376	0.0965665	0.0655412	0.042735	0.194083	0.177602	0.180527	0.166322	0.194328	0.090011	0.100124	0.181319	0.0807087	0.104146	0.090249
10914_at'	24.3235	25.9688	20.6005	20.8571	20.3524	16.8704	9.87866	13.0313	8.46368	11.9652	12.0788	21.0132	24.4145	29.2409	20.772	17.3539	7.75028	11.8092	12.7523	10.3337	21.7783	20.2214	21.5386	20.2969	27.6911	15.6817	20.4808	15.5669	12.4773	13.5305	13.5851	12.8863	22.5989	22.7884	23.7331	21.6421
10915_at'	3.83201	3.19075	1.48241	1.49719	2.02918	1.59368	0.907909	0.874608	0.498789	1.41704	1.89954	2.84061	4.75545	3.11591	1.84876	1.18037	0.994426	1.53673	1.37715	0.610151	1.52114	2.93203	3.26502	3.41609	4.21123	2.25917	1.931	1.50406	1.18905	1.46744	1.30955	0.571075	2.27253	3.27461	3.39535	3.59544
10916_at'	23.4824	15.5827	25.7548	27.2823	31.5365	29.6329	25.6002	19.4504	51.7446	32.1289	20.9897	31.2589	26.7945	18.3273	21.9989	22.2934	20.3222	23.652	27.1122	35.3218	44.8537	31.4439	29.3326	22.4101	18.746	20.1491	26.6957	21.3966	22.7955	29.6218	25.7431	44.021	37.944	30.3022	29.7422	27.8475
10917_at'	0.31101	0.209249	0.261067	0.283465	0.387205	0.396514	0.472373	0.464995	2.6247	0.724215	0.599315	0.768528	0.399541	0.222727	0.20316	0.163242	0.287625	0.287755	0.552073	1.62635	1.12	0.884655	0.917382	0.640516	0.284493	0.284024	0.260181	0.189655	0.36157	0.378151	0.502744	2.25958	0.950549	0.859252	0.778564	0.680498
10918_at'	4.63791	5.06821	4.34506	4.07537	3.71605	3.94553	3.65547	2.90805	1.88983	3.25112	2.7774	2.97563	4.60964	5.69659	1.95937	2.74772	3.9175	2.29796	4.61982	2.13499	2.776	3.3656	2.96245	3.07845	3.76435	5.01302	4.47398	4.52434	3.02376	3.69853	2.27333	1.5822	4.07033	3.00591	2.96866	2.96577
10919_at'	3.18502	4.66821	3.8706	5.19348	6.54545	5.69608	4.51679	3.98537	1.19492	2.17825	1.62215	2.37259	3.23307	5.26136	2	4.51142	4.56076	4.46122	4.56623	2.67927	1.86286	2.59423	2.03863	2.29196	2.13919	4.97751	5.18778	4.60852	5.43698	5.35924	3.92316	2.32262	2.93077	2.61417	2.14257	2.36929
10920_at'	0.371169	0.287861	0.258797	0.182227	0.213244	0.136166	0.195016	0.199582	0.234867	0.224215	0.369863	0.252792	0.365098	0.297727	0.197517	0.115297	0.236343	0.0826531	0.149646	0.141469	0.203429	0.265705	0.213519	0.144985	0.327228	0.288757	0.227376	0.135903	0.13843	0.161765	0.135016	0.126082	0.16044	0.25689	0.211325	0.271784
10921_at'	1.13961	0.94104	1.3042	1.34421	0.995511	1.33878	1.35536	1.43783	1.37167	0.795964	0.821918	1.03249	0.892078	1.18182	1.04289	1.3242	2.16722	1.34898	1.46208	1.63607	1.51657	1.08342	0.85515	0.842105	0.800977	0.904142	1.32919	1.42596	1.55062	1.79727	1.45006	1.36712	0.724176	0.750984	1.10415	0.955394
10922_at'	0.667423	0.984971	0.851305	0.878515	0.87991	0.766885	0.856988	0.77534	0.274818	0.413677	0.453196	0.567513	0.75775	0.936364	0.955982	0.94863	0.892977	0.763265	0.754297	0.556156	0.672	0.658084	0.574034	0.550149	0.612943	0.778698	0.980769	0.70284	0.828512	0.697479	0.854007	0.501854	0.408791	0.554134	0.592518	0.627593
10923_at'	0.491487	0.916763	0.740068	0.780652	0.792368	0.668845	0.658722	0.601881	0.661017	0.400224	0.339041	0.551269	0.588978	0.852273	0.568849	0.569635	0.839465	0.533673	0.713852	0.778618	0.770286	0.598352	0.569743	0.677259	0.632479	0.756213	0.981901	0.577079	0.525826	0.534664	0.612514	0.580964	0.395604	0.51378	0.596562	0.624481
10924_at'	24.8751	31.7434	21.3439	30.7919	31.8541	24.6601	24.9957	23.3804	9.24334	21.8969	15.6906	21.6041	25.0448	33.8886	29.0282	26.137	24.7915	21.9582	19.997	18.4568	25.5726	21.1298	23.2124	17.2105	22.0391	25.8556	31.9355	23.9645	23.0103	24.1964	22.7146	19.3993	23.4198	19.9114	18.2336	19.7334
10925_at'	0.16118	0.217341	0.271283	0.253093	0.218855	0.284314	0.148429	0.341693	0.225182	0.164798	0.160959	0.17868	0.163031	0.311364	0.308126	0.223744	0.334448	0.319388	0.295248	0.166307	0.258286	0.146241	0.138412	0.0963257	0.1221	0.170414	0.280543	0.359026	0.376033	0.460084	0.264544	0.149567	0.201099	0.172244	0.0960566	0.139004
10926_at'	0.45857	0.360694	0.46538	0.539932	0.479237	0.489107	0.289274	0.326019	0.48063	0.275785	0.212329	0.375635	0.422503	0.635227	0.563205	0.401827	0.458194	0.281633	0.360971	0.238661	0.525714	0.268795	0.327253	0.262165	0.399267	0.347929	0.504525	0.410751	0.44938	0.452731	0.398463	0.326329	0.26044	0.405512	0.287159	0.236514
10927_at'	3.23042	2.48555	3.25539	2.50844	2.70483	2.48693	1.61538	2.30512	2.37409	1.54596	1.32306	2.51371	2.09759	2.97614	2.59255	2.38014	1.62207	1.98061	2.43579	2.01944	2.43771	2.12976	1.76073	1.70109	2.79243	1.90414	2.88801	3.27789	2.61054	3.28256	2.32272	2.18789	2.33187	2.55906	2.35895	2.24896
10928_at'	1.34052	0.960694	0.933031	1.25647	1.21324	1.08061	0.728061	0.6186	1.08354	0.68722	0.755708	1.30558	1.59013	0.922727	1.05079	0.848174	0.865106	0.945918	1.2639	1.32613	0.822857	1.03605	0.943133	1.10725	1.18681	0.897041	1.14253	1.03955	0.866736	1.11765	1.20417	0.975278	1.05934	1.09252	1.06067	1.27386
10929_at'	2.64018	2.61965	3.02724	2.65467	3.01571	2.9597	2.4377	1.68025	3.25303	2.23094	1.78311	2.57665	2.6682	2.6875	2.44357	2.42237	2.53177	2.54184	2.96259	2.28186	2.93714	2.69001	2.36803	1.85799	1.81563	3.70296	3.25453	2.76268	2.8595	3.37395	2.6663	2.57231	2.96813	2.67126	2.7452	2.62863
10930_at'	2.67764	3.69133	3.3235	3.78178	4.18519	3.83442	2.61755	2.37722	0.801453	2.19283	1.42237	1.75939	3.3628	3.67727	2.72122	3.06507	2.54404	2.88571	3.25885	1.68467	3.32571	2.05458	2.04292	1.71698	2.49451	3.3574	4.14593	2.78195	2.3595	3.19853	2.3787	1.00865	2.79341	2.10335	1.84125	1.77178
10931_at'	0.703746	1.01387	0.802497	1.018	1.40067	1.0207	1.03467	0.648903	1.2954	0.661435	0.59589	0.703553	0.926521	1.08977	0.554176	0.736301	0.867336	1.02245	0.982811	0.895248	1.09714	0.928939	0.830472	0.780536	0.847375	0.725444	0.909502	0.931035	0.856405	0.891807	0.889133	1.49815	1.44945	0.905512	0.858443	0.736514
10932_at'	1.75596	6.46358	8.62997	8.18898	8.11897	7.09586	4.82665	3.90073	0.854722	0.642377	0.614155	0.626396	3.00459	8.57273	3.57901	7.7911	6.87068	5.0051	5.15066	1.68575	0.561143	0.932029	0.60515	0.5571	1.9072	6.92663	7.53394	4.98377	4.81095	4.92647	3.43359	1.11125	1.0956	0.769685	0.579373	0.41805
10933_at'	28.6084	14.2798	21.9625	24.5883	25.4119	25.4074	28.6847	30.2685	56.1162	49.9137	39.6084	36.8254	26.6774	19.6102	16.4481	19.7865	27.3289	23.048	26.4924	43.2473	43.2183	35.759	37.4764	27.9841	31.4042	20.2888	28.6753	20.9179	25.2738	29.3088	29.7091	53.2386	43.489	30.2992	27.3771	31.8154
10934_at'	21.5346	18.1237	14.2713	14.0754	9.56902	11.0033	6.10401	9.74086	1.85351	4.29484	8.4395	9.87208	21.1286	22.35	12.3047	7.96347	8.67893	8.35306	8.71385	5.50432	3.17143	6.90628	9.20494	6.58391	14.8144	18.5692	14.0362	11.2688	10.4855	10.3519	6.0472	3.88628	5.02857	7.34744	5.58038	9.35996
10935_at'	3.35074	9.23121	5.44722	5.19348	5.8743	5.84858	4.18201	6.63427	1.2615	2.06726	1.71689	1.38883	3.32721	9.69432	4.60948	2.64269	4.97324	4.94286	5.38423	3.22786	0.933714	2.19876	1.34442	1	2.73993	8.00473	4.72851	4.92191	5.83678	5.92962	3.53568	2.26823	2.21978	2.07382	0.816987	1.19295
10936_at'	0.623156	0.339884	0.556186	0.780652	0.701459	0.839869	0.667389	1.77847	4.37409	0.965247	1.36872	1.38782	0.685419	0.554545	0.420993	0.444064	0.742475	0.966326	1.08898	3.32613	0.621714	1.04119	1.07189	1.21549	0.678877	0.469822	0.728507	0.834686	1.07541	1.3834	0.976948	5.0445	1.02418	1.07283	0.872599	0.939834
10937_at'	1.15778	1.15029	0.643587	0.915636	0.832772	0.71024	0.373781	0.545455	0.360775	0.460762	0.376712	0.53198	1.0333	1.02727	0.617382	0.5879	0.434783	0.428571	0.465116	0.275378	0.435429	0.393409	0.388412	0.533267	0.981685	0.850888	0.958145	0.526369	0.567149	0.451681	0.324918	0.23115	0.664835	0.497047	0.338726	0.556017
10938_at'	1.34847	1.33295	1.41657	1.23735	0.953984	0.937908	0.591549	0.871473	0.290557	0.45852	0.691781	0.588832	0.931114	1.36023	0.679458	0.649543	1.36566	0.67449	0.782609	0.536717	0.482286	0.484037	0.320815	0.696127	1.51526	1.71124	1.20362	0.922921	1.0155	0.703782	0.579583	0.379481	0.428571	0.535433	0.197169	0.321577
10939_at'	4.11464	2.6578	1.94892	2.00225	2.1459	2.1939	1.61755	2.4117	2.10896	3.30157	4.00913	3.33503	3.58209	2.33068	1.5395	1.70091	2.52397	1.90918	2.00708	2.02916	4.072	3.33471	1.69421	3.60179	4.14286	2.76686	2.04977	1.77282	2.42769	1.90231	1.88694	1.70581	3.46044	3.5935	2.74621	3.01763
10940_at'	4.44722	1.65318	0.948922	0.662542	0.521886	0.568627	0.433369	0.781609	1.42978	3.19955	3.63356	3.78274	3.57291	1.62045	0.607223	0.52169	0.80825	0.534694	0.40546	0.760259	2.80457	3.29042	1.0515	4.30387	5.44811	1.65089	0.782805	0.495943	0.693182	0.647059	0.428101	0.835599	2.99011	3.05807	3.09808	3.34751
10941_at'	2.59818	2.4	2.28944	2.25984	1.8092	1.88017	1.95341	2.39185	0.952784	1.75785	1.871	1.45888	2.20321	1.96023	1.39842	2.64155	2.84392	2.00714	1.78059	1.47084	2.33486	1.71473	0.540773	1.82622	2.67399	2.27929	2.33145	1.52637	2.20145	1.94328	1.67289	0.714462	2.21868	1.27067	1.29323	1.51349
10942_at'	5.17026	9.42196	7.41317	6.04049	4.30528	4.92048	4.73673	3.43365	2.47216	3.35987	3.74429	3.46091	5.7279	8.13523	5.10271	7.93721	7.0524	4.37449	3.71992	2.87257	6.04114	2.8311	2.71888	4.20159	5.50549	9.56686	7.03167	4.11866	5.28822	3.40756	4.16356	2.45488	5.52857	2.52165	3.11021	3.65871
10943_at'	5.13961	6.0763	4.63337	5.73003	6.04153	5.15142	3.65872	2.85162	1.47579	3.24215	2.18037	2.41726	5.66131	5.95909	2.65576	3.24429	3.13043	4.13571	4.55409	1.89525	2.976	3.6344	2.52146	2.68719	4.6569	4.65444	5.59729	3.78398	3.72831	3.8771	3.01098	1.18171	4.9978	2.92618	2.24469	2.82158
10944_at'	1.04994	0.706358	0.853575	0.983127	0.943883	0.961874	0.613218	0.721003	0.531477	0.568386	0.413242	0.6	1.14237	0.827273	0.457111	0.807078	0.724638	0.710204	0.901921	0.758099	0.574857	0.609681	0.515021	0.785501	0.625153	0.661538	0.652715	0.677485	0.700413	0.830882	0.762898	0.509271	0.650549	0.628937	0.425682	0.384855
10945_at'	0.880817	1.53526	1.09989	1.74466	1.72727	1.72876	1.05634	1.46082	0.263923	0.461883	0.415525	0.606091	0.93341	1.81591	1.12077	1.49429	1.26087	1.6398	1.67139	1.2095	0.4	0.737384	0.507511	0.575968	0.967033	1.08757	1.20928	1.62982	1.58471	1.77311	1.41383	0.843016	0.595604	0.764764	0.42366	0.725104
10946_at'	0.330306	0.216185	0.307605	0.410574	0.411897	0.456427	0.175515	0.481714	0.199758	0.280269	0.25	0.347208	0.319173	0.309091	0.362302	0.226027	0.375697	0.326531	0.521739	0.583153	0.203429	0.397528	0.300429	0.256207	0.286935	0.304142	0.317873	0.403651	0.360537	0.393908	0.242591	0.416564	0.310989	0.429134	0.221436	0.232365
10947_at'	0.350738	0.345665	1.1101	0.861642	0.85073	0.850762	1.13001	2.78997	11.5642	1.64238	1.45091	1.63249	0.371986	0.581818	0.727991	0.505708	1.4359	1.28776	1.56218	7.28618	0.976	1.48301	1.647	1.45084	0.566545	0.511243	0.86086	0.638945	1.03926	1.25315	1.36773	11.3288	1.35055	1.25787	1.31345	1.35477
10948_at'	5.99205	7.36069	6.8706	8.49606	9.63524	7.52397	6.84724	9.64681	13.0739	8.11547	7.1484	7.96345	6.95408	8.09432	7.36456	4.38242	5.74247	7.10408	6.72497	10.594	6.65714	7.39753	6.24785	7.44191	5.82295	6.38817	8.48416	6.42292	7.82231	7.96008	6.67728	13.9654	8.95824	6.84744	6.01517	6.23651
10949_at'	7.43246	11.1827	8.29058	10.3127	9.3064	8.07843	6.87541	6.22884	2.20218	6.12556	5.80251	4.92386	10.0494	10.8239	9.45824	6.3379	6.20624	6.17347	6.44489	4.14579	6.86743	6.56437	5.69528	6.16584	7.17949	9.87456	8.92421	5.9716	6.61777	5.55567	5.85291	3.14833	8.0033	5.28839	4.30839	5.06846
10950_at'	2.48922	2.4763	1.62202	2.47244	2.62851	1.97495	1.01733	1.3093	1.29056	1.537	1.66895	1.88223	2.5132	1.92159	1.22799	1.32648	2.23077	1.61327	1.77452	1.12635	2.76571	1.68074	0.812232	2.05958	1.95849	1.62249	1.76923	1.94523	1.98554	1.52941	1.1449	1.17058	2.32967	1.72047	1.16481	1.45021
10951_at'	1.29966	0.839306	0.720772	1.2351	1.4927	1.22222	1.04875	1.77116	2.46731	1.65022	1.45662	1.7665	1.00115	0.823864	0.91535	0.954338	1.41583	1.26633	1.19515	1.90281	2.35314	1.48816	0.698498	1.64151	0.941392	1.02604	1.01471	0.990872	1.52789	1.59139	1.2404	2.34734	1.59011	1.51969	1.31648	1.21577
10952_at'	2.37117	2.42659	2.95119	1.56243	1.61616	1.57298	1.64464	2.46813	2.38378	1.67937	1.69635	1.8	1.47991	1.57159	1.33747	1.62443	2.21405	1.85102	2.455	2.11015	2.27543	1.83831	0.313305	2.13307	2.76313	2.21183	1.98529	1.67748	2.08264	1.83613	1.41273	2.14215	1.97143	1.37205	1.61072	1.39834
10953_at'	2.6958	1.42543	1.34279	1.4297	1.02357	1.03268	1.49404	1.82863	5.69007	2.54933	2.56735	2.77157	2.46154	1.3375	1.01129	1.33105	1.37458	1.16122	1.30536	3.40929	2.87086	1.78167	1.14592	3.17478	1.84249	1.39645	1.33597	0.970588	1.1126	0.947479	1.1888	3.05192	2.24945	1.72539	2.47219	2.52593
10954_at'	2.90465	1.2185	2.56413	3.02925	2.04714	3.29956	5.02058	5.93103	29.299	5.16704	4.25913	4.69949	3.41676	1.21932	2.05756	3.61872	4.15162	3.13571	4.50455	22.1609	10.9931	2.5036	2.81116	4.81331	2.5177	1.61538	2.72738	1.91176	2.67769	2.68908	5.40505	20.0272	6.76593	2.3435	4.54904	5.27075
10955_at'	0.0261067	0.00809248	0.0215664	0.0224972	0.0213244	0.0206972	0.0270856	0.0198537	0.508475	0.0683857	0.0262557	0.0213198	0.0126292	0.0147727	0.0124153	0.0296804	0.0245262	0.0142857	0.0273003	0.222462	0.0742857	0.0576725	0.0107296	0.0129096	0.018315	0.0213018	0.0124434	0.015213	0.0134298	0.019958	0.0219539	0.181706	0.0362637	0.0127953	0.0202224	0.0186722
10956_at'	1.479	1.73988	2.09535	2.50506	2.13019	2.52941	2.65547	3.11599	6.67191	3.18498	2.9589	1.97665	2.20207	1.50341	1.17269	2.59018	3.02899	2.42653	2.23054	4.92009	3.72	1.90834	1.39056	2.44389	1.47131	2.35266	2.5543	1.83469	2.20558	1.98004	3	5.67614	2.68901	1.52067	2.32861	2.05083
10957_at'	26.4529	20.6243	25.4733	14.8571	19.4613	17.2843	15.9859	15.6531	3.73366	3.90471	20.3447	16.1198	27.2882	17.2966	23.2009	23.6838	22.6511	17.4735	11.726	9.58963	5.37714	8.88054	17.9721	23.5819	28.6447	21.6249	22.4197	17.7657	16.4886	16.1933	13.8661	12.1224	5.18352	12.2106	20.4621	23.5571
10958_at'	3.08173	2.0948	2.93076	2.27784	2.46016	2.7342	2.45937	3.09509	1.44673	1.26457	3.88927	2.9066	3.14007	2.09091	2.51354	2.96461	3.37793	3.01531	2.37513	1.97732	1.73143	2.27703	2.83047	2.98312	3.337	2.45207	2.69005	2.26369	2.69008	2.70168	2.61471	2.64277	1.34286	2.53642	3.61881	3.29149
10959_at'	1.01816	0.831214	1.30647	1.08886	0.863075	1.12745	0.773564	1.29154	1.75545	0.56278	1.60845	1.12792	1.04707	0.944318	1.10722	0.812785	1.07692	1.24898	0.931244	1.46976	1.80343	1.39856	1.39163	1.16783	0.945055	0.975148	0.86991	1.39757	1.25826	0.952731	1.11636	2.05315	1.36044	1.51181	1.86451	1.50622
10960_at'	4.07151	3.57572	3.61635	2.94263	2.1257	1.622	2.5623	2.372	2.61743	1.78027	5.92352	3.78071	4.69805	3.6	2.75282	2.81621	2.67001	1.86939	1.99292	3.12959	3.75771	3.87848	5.28326	5.12512	4.98901	4.45325	3.6776	1.91379	2.09917	2.30252	2.8562	3.21508	2.88571	4.06595	5.49545	5.44606
10961_at'	46.9285	43.0023	38.9648	28.7458	27.8373	18.988	21.9101	24.7189	27.0121	42.1289	50.9155	38.8497	59.8645	42.3182	28.6862	27.1929	21.0446	14.8061	14.6289	24.0961	55.3531	36.1998	45.1191	42.9305	60.0672	37.1101	26.8722	14.9189	15.1498	14.9002	21.8913	32.7614	44.7593	34.8091	40.8625	42.2438
10962_at'	4.2168	2.74913	3.4563	4.19573	5.07295	3.65033	5.46696	5.34483	4.51453	5.33184	6.72374	3.47919	4.22618	2.90455	3.23702	3.73288	4.3456	3.66531	4.1547	5.85313	14.224	6.45623	6.58047	5.76167	5.96093	3.26154	4.3914	3.47363	4.55888	4.76996	6.78815	7.90111	10.8868	6.4311	6.40748	5.80498
10963_at'	4.20091	4.29364	3.83882	5.95501	6.53872	4.75599	6.02059	6.74086	6.2954	6.2713	3.87329	4.53807	6.63031	4.04091	4.63883	5.72489	5.98216	5.27755	4.18807	8.34341	16.8114	7.52317	7.21459	5.95432	5.95726	2.25207	4.9457	4.06389	6.16116	5.65756	8.40285	9.07787	12.4835	5.86909	6.78868	6.40768
10964_at'	5.75709	4.84624	2.89898	2.74691	2.16835	1.83769	1.98158	2.18286	1.59443	3.30493	4.40297	4.04061	5.8473	5.11705	2.93567	2.38356	2.36009	1.84082	1.70172	2.21706	5.29486	5.03296	5.41738	5.00497	6.0928	3.59053	2.55995	1.84584	2.05372	1.67542	2.32931	1.96168	5.45604	5.00098	5.45096	5.97925
10965_at'	3.47787	4.23237	3.66742	4.30146	2.91246	3.54248	4.87757	3.05329	0.8523	0.985426	1.09589	1.01523	3.03904	3.51932	3.23815	3.82306	5.64214	3.33367	3.51972	1.3067	1.48914	0.734295	0.416309	1.19662	2.49817	3.53609	4.2138	2.80122	3.83161	3.08718	3.43469	0.572311	1.44066	0.681102	0.757331	1.13071
10966_at'	0.194098	0.0682081	0.167991	0.136108	0.194164	0.155773	0.214518	0.0229885	0.0423729	0.108744	0.122146	0.0781726	0.167623	0.0511364	0.139955	0.317352	0.254181	0.0908163	0.119312	0.0982721	0.154286	0.0803296	0.0804721	0.0784508	0.177045	0.0816568	0.102941	0.130832	0.14876	0.182773	0.139407	0.0679852	0.130769	0.0698819	0.0606673	0.0653527
10967_at'	0.179342	0.175723	0.315551	0.215973	0.17284	0.152505	0.290357	0.0386625	0.0605327	0.117713	0.192922	0.0406091	0.0780712	0.15	0.232506	0.353881	0.375697	0.0979592	0.218402	0.12203	0.254857	0.0226571	0.084764	0.0695134	0.230769	0.0650888	0.292986	0.189655	0.11157	0.207983	0.15697	0.0951792	0.127473	0.0787402	0.049545	0.0850622
10968_at'	1.01022	1.76647	1.17367	0.831271	0.695847	0.995643	0.881907	0.477534	0.329298	0.457399	0.675799	0.371574	1.031	0.886364	0.786682	1.11073	1.24303	0.888775	0.752275	0.227862	0.876571	0.416066	0.287554	0.508441	0.639805	1.69349	1.27715	0.954361	0.977273	0.75105	0.46652	0.133498	0.653846	0.394685	0.437816	0.564315
10969_at'	1.07719	0.850867	1.15891	0.373453	0.540965	0.593682	0.786565	1.04702	0.276029	0.496637	1.27511	0.572589	0.795637	0.463636	0.670429	1.02169	1.10145	0.972449	0.620829	0.579914	0.961143	0.641607	0.52897	0.816286	0.59707	0.743195	1.13688	0.755578	0.646694	0.671219	0.649835	0.961681	0.5	0.837598	0.656218	0.878631
10970_at'	0.30647	0.151445	0.376844	0.160855	0.234568	0.35512	0.460455	0.596656	2.41041	0.278027	0.606164	0.401015	0.380023	0.128409	0.208804	0.261416	0.364549	0.35	0.412538	1.08639	0.933714	0.426365	0.504292	0.561073	0.277167	0.132544	0.302036	0.184584	0.322314	0.386555	0.42371	2.21632	0.451648	0.413386	0.629929	0.61722
10971_at'	3.14302	2.35954	4.13053	3.06412	2.578	2.56209	2.18635	2.89342	5.76271	2.23094	3.43493	2.72995	3.1791	2.52045	3.26298	2.81963	3.68004	2.47959	2.33569	3.16739	4.88343	2.86818	3.44742	3.18868	3.98901	3.28639	3.3586	2.57708	2.56612	2.42647	2.44347	4.21755	3.26923	2.77362	3.38119	3.25
10972_at'	0.0476731	0.0473988	0.112372	0.0303712	0.0639731	0.00653595	0.0834236	0.131661	0.0762712	0.142377	0.0479452	0.118782	0.0275545	0.0965909	0.03386	0.159817	0.0301003	0.0112245	0.00808898	0.0777538	0.0914286	0.0916581	0.0965665	0.0794439	0.025641	0.0769231	0.0882353	0.0344828	0.0805785	0.0420168	0.121844	0.0754017	0.136264	0.143701	0.09909	0.0757261
10973_at'	14.2543	16.6983	20.6073	17.7548	16.1156	13.9161	16.9209	15.0784	2.40194	7.15359	8.66781	5.70152	13.9334	17.6045	16.6061	18.3482	18.9052	12.3561	11.3589	9.42549	8.97371	7.62719	7.83476	7.74479	14.9853	16.0367	19.5995	11.3327	14.4587	13.7437	15.8551	6.24351	7.02747	6.54429	6.69666	7.39212
10974_at'	6.65267	8.87514	4.8479	4.66029	4.47924	1.76906	3.89707	3.21421	1.69007	4.03027	9.05365	4.72589	6.67738	6.71932	4.62302	2.18037	4.08361	2.96939	3.41254	2.36393	5.68229	7.04943	6.86266	7.40417	7.15385	5.05917	4.20814	5.3215	4.75103	4.5042	4.33589	1.98888	5.58022	8.44193	8.67644	7.15768
10975_at'	0.766175	1.10173	1.09989	1.48256	1.79574	1.31373	2.25135	2.86416	1.66707	0.818386	0.972603	0.722843	0.747417	0.8375	1.08916	1.32877	1.85842	1.65918	2.00607	3.10259	1.77143	1.36766	1.19635	1.16981	0.959707	0.756213	1.30317	1.33976	1.68079	1.78887	2.58288	1.70952	1.44725	0.765748	0.714863	0.960581
10976_at'	0.390465	0.338728	0.46765	0.310461	0.285073	0.406318	0.698808	0.77743	6.40194	0.473094	0.527397	0.263959	0.525832	0.406818	0.423251	0.401827	0.602007	0.336735	0.434783	5.38229	1.76686	0.347065	0.451717	0.259186	0.435897	0.370414	0.591629	0.338742	0.371901	0.433824	0.486279	9.08653	1.06813	0.323819	0.35996	0.344398
10977_at'	38.6356	37.1318	28.9841	20.117	13.5993	8.16885	7.35861	7.02299	9.39104	22.0953	26.387	31.3614	40.1343	34.8375	22.9605	12.8059	7.50167	6.12449	4.8635	5.61339	39.7771	25.7034	36.3004	28.0139	43.6044	27.9456	21.6233	12.0538	7.13843	5.98004	7.11526	5.80346	29.8264	25.5344	35.4368	35.3703
10978_at'	1.07946	1.66936	1.58683	1.80202	2.0404	1.66776	1.57746	1.51515	1.08232	0.68722	0.686073	0.959391	1.37887	1.69545	1.78217	2.09931	1.62765	1.61939	1.42872	1.46112	1.72914	1.1277	1.0397	1.00596	1.07204	1.12308	1.8733	1.55071	1.65083	1.46324	1.60483	1.35599	1.34945	1.06693	1.13448	1.06743
10979_at'	0.768445	0.907514	1.37117	1.32733	1.38608	1.3976	1.41712	1.9791	1.58717	0.952915	0.702055	1.01421	0.950632	1.15341	1.21783	1.45548	1.33556	1.29388	1.34075	1.4676	2.01943	1.26159	1.14163	1.04767	1.00733	1.01538	1.4095	1.10649	1.44421	1.70588	1.40285	1.30284	1.52857	1.27067	1.31951	0.960581
10980_at'	2.2588	2.31214	1.93757	2.38358	2.53086	2.51416	1.87541	2.08882	2.17797	1.66928	1.50114	2.19492	2.48335	2.30114	2.2088	2.08219	1.63657	1.98878	2.08392	2.15875	3.28343	2.95572	2.43348	2.40516	2.44933	1.81538	2.13801	2.23327	2.02893	2.15966	1.79802	2.42769	2.75604	3.02264	2.58948	2.11307
10981_at'	2.3496	2.99422	2.28944	3.17548	3.51515	3.3159	3.27736	3.814	2.86199	1.88901	1.29452	2.2802	2.25947	3.12273	3.04176	3.01941	3.29543	3.09388	3.50051	3.94168	3.872	2.60144	2.3927	2.01589	1.8022	2.41893	3.42986	2.61359	2.63326	3.01891	3.42042	3.91842	2.61099	2.44587	1.97169	2.41909
10982_at'	0.141884	0.17341	0.110102	0.239595	0.188552	0.215686	0.147346	0.185998	0.158596	0.0986547	0.0810502	0.15533	0.184845	0.136364	0.183973	0.272831	0.167224	0.0908163	0.145602	0.193305	0.166857	0.166838	0.199571	0.132075	0.156288	0.136095	0.0972851	0.150101	0.151859	0.130252	0.187706	0.165637	0.134066	0.190945	0.148635	0.135892
10983_at'	0.723042	0.621965	0.553916	0.596175	0.575758	0.518519	0.340195	0.727273	0.631961	0.454036	0.35274	1.17868	0.854191	0.901136	0.600451	0.594749	0.455964	0.507143	0.555106	1.30346	0.650286	1.18332	1.05687	1.07646	0.617827	0.371598	0.636878	0.592292	0.438017	0.602941	0.536773	2.06799	0.73956	1.26772	1.09403	1.02593
10984_at'	0.189557	0.210405	0.140749	0.140607	0.413019	0.327887	0.24052	0.327064	0.524213	0.10426	0.155251	0.179695	0.189437	0.161364	0.172686	0.307078	0.241918	0.332653	0.318504	0.591793	0.258286	0.130793	0.171674	0.157895	0.201465	0.130178	0.227376	0.261663	0.202479	0.37395	0.420417	0.726823	0.154945	0.187008	0.204247	0.167012
10985_at'	0.846765	1.18266	1.08967	1.13161	1.7789	1.51852	1.02384	0.659352	2.60654	0.496637	0.393836	0.677157	0.960964	1.40682	1.63093	1.24201	0.890747	1.31735	1.1365	2.47408	0.675429	0.656025	0.687768	0.752731	0.693529	1.48284	2.0181	1.33164	1.27686	1.28887	1.67398	3.33127	1.00879	0.788386	0.757331	0.717842
10986_at'	1.16572	0.791907	0.742338	0.825647	1.16162	0.945534	0.588299	0.405434	0.799031	0.95852	0.780822	1.27005	1.01952	0.965909	0.8307	0.679224	0.686734	0.936735	0.782609	0.808855	1.032	1.23584	1.21245	0.793446	0.634921	1.05917	0.825792	0.826572	1.1343	1.04622	0.666301	0.797281	1.00989	1.27756	1.25885	1.14004
10987_at'	3.45289	2.35144	2.53575	2.65242	2.87205	2.86057	1.94691	2.04493	2.68402	3.51794	2.81507	3.60508	2.70723	3.18409	1.73589	2.08904	3.02787	2.50612	2.73509	1.99136	2.408	3.02163	2.71459	2.61172	3.15995	3.1503	3.42647	3.00304	2.55269	3.44433	1.72667	2.35476	3.54506	3.08563	3.3094	3.17635
10988_at'	1.09875	0.823121	0.879682	0.993251	0.870932	0.782135	0.633803	0.916405	0.757869	0.670404	0.888128	1.03046	0.923077	1.0125	0.980813	0.747717	1.12152	1.05918	0.645096	0.772138	0.829714	0.698249	0.951717	0.66435	1.16972	0.874556	1.22511	1.50203	1.29649	1.38025	0.740944	0.679852	0.657143	0.894685	0.989889	1
10989_at'	1.34393	1.24509	1.38025	1.53206	1.27946	1.52614	1.43987	1.28213	0.855932	0.711883	0.805936	0.91269	0.936854	1.44545	1.21106	1.44863	1.18172	1.21735	1.02123	0.908207	1.29371	0.728115	0.763948	0.743793	1.05739	1.25089	1.69005	1.1998	1.64566	1.68382	1.36663	1.06551	0.896703	0.785433	0.986855	0.80083
10990_at'	3.60386	3.88671	2.74234	3.80652	4.14478	3.41068	4.04009	3.49007	2.96973	2.24439	2.49543	3.13604	3.64294	3.58409	3.39616	3.33448	3.37904	3.14388	3.13953	2.2203	5.57257	3.81153	3.96674	2.64548	3.15751	2.02959	2.9276	2.67444	3.03409	3.03361	3.00659	2.73918	4.04286	3.37795	3.55308	3.31535
10991_at'	2.51419	2.20462	2.47787	2.93138	2.86869	2.41503	3.12243	3.54754	7.99153	2.86099	1.90982	2.89137	2.91045	2.27614	2.3544	3.02397	2.23634	2.47143	2.56117	5.7689	6.26743	3.35942	3.0794	2.82423	2.93529	1.96686	2.59276	2.19473	2.29959	2.24055	3.01537	8.18912	4.30659	2.85335	3.29929	2.93465
10992_at'	4.72531	4.06358	3.11578	4.24072	4.21998	3.5915	3.8494	3.94148	6.68765	5.11659	3.10731	3.91371	4.52124	3.85114	3.38375	2.81735	2.92308	3.16429	3.21537	3.89633	9.25829	5.24614	4.62876	3.80735	4.99023	3.37751	4.35634	2.97667	2.93698	3.55672	3.56202	5.33251	7.06154	4.99213	4.33974	3.83299
10993_at'	9.76731	5.38497	7.2361	10.3622	13.1279	14.5294	16.585	18.6395	20.7494	10.8464	8.33904	13.0284	12.0597	6.27614	9.46163	9.97717	9.1728	12.5969	13.4358	18.4849	24.2274	13.0999	14.1481	12.72	9.58486	5.20828	10.1776	7.55172	10.1756	13.8309	17.7113	28.3201	16.2945	12.3632	11.8686	13.7925
10994_at'	7.7185	8.57919	7.02838	8.036	8.2312	6.69172	6.05525	6.60293	5.8414	4.3296	3.80708	6.15838	9.37314	8.71136	7.81828	7.30708	5.50502	5.35612	5.55308	5.57235	8.30743	6.66529	6.41202	6.54618	7.41026	7.86154	9.10407	5.8073	5.39153	6.04412	6.65642	8.40791	8.1033	6.37992	6.09808	7.31743
10995_at'	0.418842	0.398844	0.910329	0.742407	0.957351	0.464052	0.659805	0.405434	0.401937	0.310538	0.257991	0.495431	1.12974	0.584091	0.845372	0.815069	0.568562	0.402041	0.425682	0.317495	0.651429	0.370752	0.44206	0.497517	0.510378	0.288757	0.607466	0.341785	0.421488	0.540966	0.541164	0.5822	0.424176	0.583661	0.336704	0.349585
10996_at'	23.6629	35.5468	19.6061	17.5872	16.7744	14.1699	14.7064	12.1463	2.30872	2.3509	2.86758	4.93096	27.8806	37.0693	21.8702	13.9224	10.2163	11.2194	11.6178	9.12959	4.35657	3.95469	5.3927	7.24926	31.0269	30.858	22.3326	10.5375	10.2924	11.0672	14.4874	6.41904	4.31978	3.99311	5.2002	8.02178
10997_at'	0.374574	0.465896	0.383655	0.24072	0.427609	0.194989	0.2026	0.169279	0.16586	0.140135	0.010274	0.11066	0.559128	0.655682	0.314898	0.244292	0.208473	0.180612	0.267947	0.160907	0.158857	0.069001	0.131974	0.0983118	0.459096	0.43787	0.356335	0.179513	0.164256	0.217437	0.211855	0.100124	0.151648	0.142717	0.112235	0.118257
10998_at'	1.45743	1.76069	1.91827	1.79078	1.76094	2.11656	1.73131	1.33751	0.789346	1.24327	1.34361	1.0934	2.17681	2.02045	1.35892	1.78653	1.48495	1.37755	1.70374	0.958963	1.54514	1.65911	1.15236	1.12512	1.30281	1.98462	2.07127	1.11968	1.08574	1.59979	1.33041	0.786156	1.35824	1.1378	1.23458	1.20851
10999_at'	0.499432	0.648555	0.707151	0.626547	0.712682	0.772331	0.577465	0.530825	0.192494	0.299327	0.304795	0.364467	0.603904	0.697727	0.327314	0.478311	0.51728	0.666327	0.699697	0.320734	0.234286	0.548919	0.395923	0.41708	0.565324	0.508876	0.61086	0.542596	0.508264	0.686975	0.284303	0.23115	0.472527	0.497047	0.50455	0.410788
11000_at'	1.38933	1.68092	1.24064	1.45107	1.7037	1.37364	1.04984	1.13271	0.730024	1.59193	1.03311	1.43858	1.04592	1.72614	0.600451	1.02283	1.61538	1.47755	1.364	1.11663	1.22286	1.33574	0.782189	0.979146	1.22222	1.73373	1.44796	1.11663	1.63636	1.73529	1.19759	0.896168	1.27582	1.29134	0.812942	0.939834
11001_at'	0.370034	0.116763	0.128263	0.186727	0.228956	0.181917	0.174431	0.200627	0.200969	0.337444	0.232877	0.301523	0.347876	0.309091	0.0869074	0.208904	0.295429	0.154082	0.217391	0.178186	0.213714	0.293512	0.14485	0.103277	0.21978	0.28284	0.18552	0.11359	0.206612	0.313025	0.239297	0.238566	0.226374	0.327756	0.162791	0.104772
11002_at'	6.74461	4.53526	3.46652	5.15861	4.93827	5.28867	4.40412	6.44619	7.65012	5.90359	4.28995	5.36447	6.71986	5.32955	3.78894	3.39384	4.23969	4.70816	4.72295	7.2419	4.51886	5.7137	5.44313	4.09732	6.00122	4.58817	5.34276	4.14706	4.59711	4.81198	5.5697	10.0692	7.20989	5.63386	4.182	4.99689
11003_at'	14.9012	11.5988	13.5959	16.1665	19.3244	21.4139	22.8126	24.535	9.28814	11.9327	12.5628	10.2548	14.2652	13.833	13.0113	11.8573	19.6377	17.2643	20.7412	17.7149	8.72457	11.6612	11.4603	9.97319	12.4811	12.6201	17.767	13.7475	18.7066	23.8309	19.1712	19.2188	13.1099	11.2864	8.83822	10.5207
11004_at'	0.958002	0.750289	0.625426	0.451069	0.386083	0.277778	0.294691	0.398119	0.329298	2.64462	1.79224	1.22741	1.53387	0.514773	0.331828	0.113014	0.35563	0.345918	0.353893	0.235421	1.256	2.54686	1.6073	1.20457	0.659341	0.304142	0.168552	0.30426	0.418388	0.398109	0.221734	0.118665	2.99011	1.73228	1	1.04772
11005_at'	2.35982	1.35838	0.977298	1.44769	2.05275	1.64161	1.49187	1.46186	2.6247	1.96861	2.15297	2.80102	2.22388	1.26705	1.38149	0.907534	0.923077	1.47959	1.51871	1.61555	1.61486	2.27291	2.02361	2.76068	1.50061	1.20947	1.88462	1.33469	1.75517	1.57353	1.29638	1.73177	1.74945	2.39764	2.182	2.09336
11006_at'	0.699205	0.408092	0.562997	0.632171	0.547699	0.610022	0.539545	0.634274	0.991525	0.495516	0.599315	0.772589	0.557979	0.586364	0.390519	0.439498	0.67447	0.591837	0.734075	1.28294	0.490286	0.589083	0.358369	0.75571	0.653236	0.404734	0.718326	0.617647	0.722107	0.503151	0.447859	1.25464	0.349451	0.644685	0.484328	0.457469
11007_at'	1.72531	2.49017	2.05221	2.10911	2.56453	2.08715	1.82232	1.5559	0.443099	0.929372	1.18151	0.940102	1.73479	1.86818	1.87585	2.08105	2.32441	1.54592	1.52073	1.08207	1.552	1.27291	0.85515	1.35551	1.42125	1.90059	2.2138	1.46349	1.64566	1.5	1.12733	0.713226	1.31648	1.1811	0.834176	1.02178
11008_at'	6.19069	3.33873	1.97503	1.67829	1.60943	1.44009	1.47779	1.63427	0.566586	3.0426	3.7032	3.43858	3.90126	2.79205	1.43567	1.75685	2.51282	1.43367	1.44692	0.739741	3.11543	2.8208	1.61052	3.714	6.00488	3.01538	1.73756	1.31744	1.57335	1.69958	1.31833	0.558714	2.34396	2.60138	2.6269	3.05498
11009_at'	1.07719	0.950289	1.1941	0.7964	0.859708	1.21024	0.977248	1.22257	0.378935	0.600897	0.52169	0.499492	0.724455	0.747727	0.752822	0.800228	1.48161	1.04592	1.17594	0.809935	1.10057	0.658084	0.178112	0.622642	0.948718	0.823669	1.0181	0.719067	0.942149	0.902311	1.17344	0.406675	0.806593	0.538386	0.559151	0.506224
11010_at'	0.269013	0.285549	0.404086	0.422947	0.520763	0.510893	0.368364	0.54023	2.60533	0.65583	0.552511	0.71066	0.250287	0.455682	0.261851	0.5	0.432553	0.446939	0.740142	1.74406	0.592	0.589083	0.626609	0.478649	0.345543	0.4	0.563348	0.413793	0.379132	0.694328	0.371021	2.04821	0.548352	0.599409	0.718908	0.594398
11011_at'	0.54143	0.487861	0.673099	1.01237	1.44444	1.22113	0.796316	1.36155	7.96005	0.862108	0.819635	1.48731	0.645235	0.518182	0.475169	0.482877	0.628763	1.34898	1.27907	5.06587	0.945143	1.24717	1.3294	1.60874	0.547009	0.440237	0.662896	0.972617	0.991736	1.20588	0.763996	8.66749	1.36044	1.37992	1.71183	1.55498
11012_at'	1.18502	1.20578	1.04313	1.25197	1.9147	1.08497	0.943662	1.01045	1.07627	1.08744	0.623288	1.02335	1.61998	1.75795	0.569977	1.01484	1.25975	1.08571	0.950455	1.0378	1.15086	1.03913	0.907725	0.961271	1.01954	0.610651	1.28507	0.874239	1.14153	1.25525	0.953897	1.11619	0.968132	1.59449	0.872599	0.747925
11013_at'	7.90692	8.70636	6.83087	10.261	11.9877	9.61002	8.90683	8.57994	7.22397	7.59978	5.99772	7.6802	8.39151	10.0682	5.17156	6.06621	6.88294	8.65204	9.24671	10.7991	5.83086	7.92688	8.46137	7.98014	7.57875	8.81657	9.91968	8.36613	8.8812	8.95483	8.39407	12.1533	8.92747	7.52264	6.0091	7.41701
11014_at'	0.0204313	0.0578035	0.0102157	0.130484	0.0909091	0.0751634	0.00758396	0.0208986	0.102906	0.0571749	0.0114155	0.0944162	0.0195178	0.0261364	0.0598194	0.0114155	0.0200669	0.00408163	0.0121335	0.0259179	0.0777143	0.0350154	0.0504292	0.0506455	0.0708181	0.0118343	0.0361991	0.00912779	0.00619835	0.00840336	0.00658617	0.00741656	0.0901099	0.0334646	0.0343782	0.033195
11015_at'	1.43133	1.39075	2.01476	2.18335	1.93939	1.99782	1.80282	2.35214	3.16344	1.38004	1.77626	2.24772	1.70494	2.64205	1.55305	1.20662	2.0981	2.19184	1.9727	1.93305	0.730286	1.88363	1.58047	1.61966	1.25641	1.99763	2.07919	2.02231	2.7407	2.89496	1.50494	2.62423	1.60769	1.81791	1.52275	1.59647
11016_at'	1.96822	2.37688	2.22474	2.69404	2.66667	2.50545	2.16035	2.25601	0.61017	1.41368	1.30822	1.2132	2.1194	2.34886	1.87585	1.40982	1.97324	2.14082	2.38524	1.82829	1.24114	1.61483	0.864807	1.36743	1.30769	1.85325	2.28054	2.2789	2.47211	2.39286	1.97695	1.44623	1.86264	1.53248	1.08493	1.37137
11017_at'	4.97049	5.41272	3.88763	6.48144	7.51178	6.84423	5.4117	4.96343	3.45884	4.32848	3.24658	4.46091	4.90356	6.07727	4.8544	4.89498	4.53066	5.63775	4.92518	2.67819	4.46743	3.18332	2.74356	3.57895	3.91087	4.48047	6.49661	4.89655	7.0062	6.57983	4.57739	2.65019	3.6978	3.30906	3.42164	3.26037
11018_at'	3.06697	3.68902	2.13394	3.25197	3.50505	3.16449	2.01625	2.25183	0.895884	1.91704	2.32534	2.9269	3.12744	2.67386	2.04289	1.96119	3.21182	2.76531	2.50455	1.71706	2.528	2.39959	1.48712	2.89076	2.0757	2.1432	2.30995	2.8073	3.06715	2.5	2.07135	1.1508	2.45714	3.05315	2.63296	2.31743
11019_at'	9.93076	8.93064	8.21566	9.76603	11.2649	9.91612	10.4085	11.4253	8.57143	11.8644	10.7797	9.53909	9.46958	8.02386	8.09029	9.47945	10.3802	8.12857	8.29424	9.42765	14.6343	10.5973	7.22532	9.83317	8.60928	7.9432	9.96946	6.64503	8.80269	8.4874	8.43908	10.1595	11.6813	8.82874	8.73509	7.68153
11020_i_at'	6.89444	5.48324	12.8729	6.39483	4.62177	4.8976	5.32936	7.72832	1.91041	4.00224	5.06393	3.54721	3.40184	3.68977	4.3307	4.00799	10.0223	4.42143	6.56218	4.946	4.33371	3.44696	0.392704	3.61867	3.82784	5.31953	5.38235	5.39148	5.61467	6.53046	4.56422	3.49691	4.29011	2.9252	3.56825	3.1556
11021_f_at'	8.31896	10.8682	13.2611	11.369	9.33333	8.34314	8.6338	9.31766	2.43099	5.9574	6.40297	6.79391	6.40299	9.675	8.00903	8.13699	11.7848	9.27347	8.71891	7.71922	8.624	6.22657	1.32082	8.02284	6.57021	7.89704	8.66403	9.5568	9.88326	9.41282	7.69265	6.96786	8.38352	6.79921	7.24469	5.85685
11022_at'	12.8627	17.2694	20.4132	20.5197	18.009	17.024	19.766	17.8004	6.06174	11.5112	11.5034	9.6467	13.0195	15.5295	15.7946	17.9612	25.6098	16.202	16.637	13.6717	14.2766	9.88774	5.02253	11.6634	12.4921	17.2225	17.6787	14.8134	16.7459	16.666	17.7256	8.4042	14.0582	8.77953	11.6461	10.7541
11023_at'	8.48695	6.40462	5.90125	6.4207	2.86083	4.69172	6.82123	3.68652	3.73971	6.5796	6.69064	5.36041	6.76579	5.4375	4.82619	5.01256	7.78484	4.39184	5.48635	4.38877	9.344	2.44181	1.83584	4.95233	5.33211	6.01657	5.63914	4.45233	4.8595	3.4916	4.91218	1.86156	8.56923	2.78839	5.80384	5.6971
11024_at'	0.46538	0.197688	0.480136	0.709786	0.460157	0.748366	0.946912	0.490073	3.52179	0.726457	0.652968	0.678173	0.507463	0.281818	0.433409	0.643836	1.20513	0.929592	1	2.74298	1.88	0.366632	0.362661	0.581927	0.444444	0.363314	0.595023	0.596349	0.806818	0.638655	0.902305	2.42892	0.968132	0.287402	0.839231	0.772822
11025_at'	0.625426	0.754913	0.721907	0.967379	0.546577	0.995643	1.02167	0.576803	2.43099	0.55157	0.783105	0.661929	0.683123	0.451136	0.282167	0.755708	1.26533	0.790816	0.921132	0.789417	1.16571	0.435633	0.335837	0.689176	0.426129	0.867456	0.794118	0.666329	0.963843	0.702731	0.601537	0.812114	0.858242	0.42126	0.75632	0.848548
11026_at'	1.03859	1.3341	1.11578	0.773903	0.717172	1.04466	0.83532	0.761756	0.543584	0.350897	0.877854	0.607107	0.80023	0.714773	0.939052	1.04909	0.996656	0.810204	0.698685	0.308855	0.742857	0.405767	0.589056	0.922542	0.698413	1.23905	0.95362	0.600406	0.676653	0.789916	0.588364	0.313968	0.467033	0.459646	0.651163	0.623444
11027_at'	1.60272	1.55491	1.23156	0.580427	0.708193	0.71024	0.709642	0.85162	0.94431	0.818386	1.48059	0.985787	1.65901	1.0625	1.16479	1.08333	1.15608	0.923469	0.503539	0.399568	2.21257	1.0999	1.01824	1.45978	1.85714	1.19172	1.10068	0.723124	0.786157	0.72479	0.632272	0.794808	0.946154	1.0374	1.26188	1.30809
11028_at'	0.817253	0.841619	0.903519	0.637795	0.674523	0.659041	0.628386	0.722048	0.447942	0.748879	1.26941	0.646701	0.857635	0.846591	0.758465	0.60274	0.734671	0.763265	0.591507	0.467603	1.36114	1.19876	0.961373	0.932473	0.932845	1.21775	0.772624	0.648073	0.649793	0.605042	0.602634	0.435105	0.938462	1.18602	1.15976	1.12552
11029_at'	2.27469	2.63815	3.58683	3.0225	2.53984	2.80283	2.30444	3.39707	5.24455	1.69619	3.17922	2.35736	3.25488	2.73182	3.04628	2.80822	3.07023	2.96735	2.73509	5.50108	4.85143	2.96395	2.97639	3.02483	3.0464	2.80237	2.93326	2.43408	2.52169	2.82773	3.13392	7.4796	3.04615	2.72638	3.67139	3.40456
11030_at'	9.73553	13.2405	19.7355	15.9786	14.6689	9.17538	12.1538	9.52142	2.16465	1.97085	4.83219	3.67919	10.3031	15.642	16.5418	15.7511	17.3779	11.298	9.10313	4.50648	3.89143	3.41813	3.15451	3.70407	10.4579	15.6805	18.4446	15.2677	14.4783	13.1387	12.9056	3.02967	3.37033	3.22146	4.0637	5.03112
11031_s_at'	51.9353	62.1168	74.7344	74.4263	79.7419	55.2397	69.2503	69.7743	48.1574	40.9339	67.6975	42.866	64.186	76.3659	69.3228	67.758	72.1193	50.5092	50.9747	54.6533	60.0126	46.0175	52.6524	48.7507	68.9866	67.7657	69.457	54.6481	62.657	65.3845	71.0615	61.1706	44.5571	45.6604	54.2194	53.0539
11032_at'	13.4767	3.35838	3.50397	4.46344	4.07632	2.16122	3.94583	7.47544	17.1671	11.5426	20.2842	10.468	14.5568	3.40227	3.69187	3.18037	2.95875	2.63776	3.44489	15.5821	29.0103	14.2966	18.1266	15.3059	16.6252	2.22604	3.65045	3.14097	3.17355	3.42332	6.15697	20.6316	19.6912	15.0492	17.5329	14.6701
11033_at'	3.55732	4.37919	4.43133	4.93701	5.06959	4.27015	5.69989	5.09509	2.74939	2.50112	2.03082	1.98477	2.89437	4.4125	4.38826	4.77055	6.00223	4.06837	3.96562	3.76458	2.72229	2.62822	2.53433	2.26912	4.4823	4.11834	5.29864	4.6288	5.51446	6.68277	5.78375	2.73548	2.1011	2.20571	2.76239	2.89938
11034_at'	0.366629	0.19422	0.626561	0.488189	0.497194	0.633987	0.840737	1.01463	7.32567	0.523543	0.405251	0.641624	0.320321	0.234091	0.407449	0.507991	0.877369	0.716326	0.855409	3.78078	1.38057	0.22863	0.245708	0.737835	0.319902	0.294675	0.575792	0.466531	0.630165	0.582983	0.974753	5.82942	0.748352	0.23622	0.578362	0.620332
11035_at'	0.682179	0.793064	0.597049	0.807649	0.881033	0.637255	0.676056	0.695925	0.598063	0.488789	0.466895	0.55736	0.892078	0.860227	0.735892	0.799087	1.43367	0.658163	0.583418	0.539957	0.568	0.325438	0.214592	0.331678	0.54823	0.591716	0.61991	0.608519	0.76343	0.643908	0.768386	0.220025	0.583516	0.492126	0.424671	0.436722
11036_at'	0.720772	0.954913	0.564132	0.917885	0.326599	0.602396	0.729144	0.314525	0.424939	0.644619	1.1153	0.93198	0.594719	1.01818	0.777652	0.839041	1.35006	1.07959	0.877654	1.04212	1.21143	0.419156	0.30794	0.567031	0.452991	0.994083	0.829186	0.966532	1.1405	0.67437	0.66191	0.31644	1.04286	0.554134	1.11122	0.83195
11037_at'	2.41317	2.52832	2.19864	2.62767	1.56117	2.30283	2.24919	1.19958	1.68402	2.40695	2.61073	1.73807	2.38347	1.78523	0.820542	1.86416	3.06577	2.16429	2.19515	2.73002	2.69943	1.59732	0.845494	1.27011	1.64957	2.33728	2.87443	1.80223	2.31095	1.71429	1.69374	1.46477	2.35824	1.3937	1.57836	1.69398
11038_at'	1.44722	1.76763	1.52554	1.68279	1.32099	1.64052	1.48104	0.864159	0.836562	0.893498	1.26256	0.901523	1.12859	0.835227	0.810384	1.45776	2.28205	1.47755	1.25581	1.24082	1.21943	0.868177	0.618026	0.917577	0.89011	1.82012	1.65837	1.24949	1.28409	1.01786	0.949506	1.1063	1.1022	0.832677	1.02831	0.760373
11039_at'	0.0783201	0.122543	0.144154	0.104612	0.103255	0.138344	0.145179	0.164054	0.0157385	0.0818386	0.119863	0.136041	0.0470723	0.0420455	0.142212	0.13242	0.168339	0.168367	0.121335	0.062635	0.0948571	0.038105	0.165236	0.100298	0.0683761	0.213018	0.0904977	0.110548	0.195248	0.212185	0.236004	0.118665	0.13956	0.0590551	0.0819009	0.0539419
11040_at'	0.633371	0.389595	0.755959	0.318335	0.520763	0.348584	0.485374	0.427377	0.434625	0.346413	0.638128	0.241624	0.438576	0.385227	0.492099	0.408676	0.58194	0.253061	0.45905	0.292657	0.523429	0.314109	0.507511	0.318769	0.683761	0.681657	0.552036	0.333671	0.384298	0.340336	0.407245	0.346106	0.41978	0.38189	0.340748	0.506224
11041_at'	8.98411	12.3503	13.8184	14.8009	19.0842	16.8519	14.7703	17.5172	13.0375	8.62668	11.0171	6.33096	11.38	13.0148	13.8679	14.5708	15.3567	16.5051	13.1314	16.4611	16.7943	9.25747	8.95923	8.1291	11.8681	13.1148	12.5147	11.3753	15.1581	15.6786	18.2141	19.047	11.0824	9.47146	8.84833	9.29564
11042_at'	0.540295	0.448555	0.589103	0.47694	0.387205	0.672113	0.529794	0.981191	2.12349	0.492153	0.52169	0.604061	0.376579	0.525	0.521445	0.408676	0.655518	0.62449	0.497472	1.97948	0.609143	0.531411	0.590129	0.584906	0.521368	0.428402	0.711538	0.464503	0.627066	0.67437	0.658617	2.85785	0.495604	0.473425	0.620829	0.539419
11043_at'	0.84109	0.686705	0.973893	0.739033	0.815937	0.723312	0.881907	1.15674	1.34262	0.660314	1.06963	0.767513	0.903559	0.698864	0.849887	0.83105	0.975474	1.10918	0.761375	1.62311	1.20914	1.04119	1.0397	0.963257	0.765568	0.592899	0.825792	0.803245	1.04029	1.07458	1.08562	1.90853	1.07692	1.08169	1.21537	1.04357
11044_at'	0.858116	0.972254	1.2202	1.05624	0.964085	0.606754	1.00867	0.969697	0.607748	0.381166	0.626712	0.415228	0.712974	1.27159	1.16027	0.94863	1.05574	1.13776	0.768453	0.544276	0.931429	0.438723	0.519313	0.606753	0.832723	0.940828	1.11765	1.28702	1.31198	1.4979	1.18222	0.510507	0.542857	0.562008	0.579373	0.712656
11045_at'	0.0431328	0.123699	0.091941	0.100112	0.0976431	0.0631808	0.122427	0.0501567	0.0569007	0.0369955	0.00456621	0.0406091	0.113662	0.117045	0.129797	0.139269	0.160535	0.0408163	0.0667341	0.0194384	0.00342857	0.0329557	0.0236052	0.00695134	0.0952381	0.0804734	0.116516	0.0659229	0.0867769	0.117647	0.11416	0.00618047	0.0142857	0.0295276	0.00606673	0.00622407
11046_at'	3.75709	7.72023	5.89898	6.63217	5.52189	3.7146	4.49296	3.51724	0.503632	1.48094	1.91667	2.10051	3.25718	6.79886	5.14334	3.46005	5.28874	4.97143	3.43984	2.36285	2.63543	3.56025	3.04292	2.54717	2.88156	4.48402	6.17195	5.66126	5.48244	4.70168	4.77387	1.73053	2.56374	1.84449	2.37412	3.36929
11047_at'	1.59137	2.94335	2.7185	2.65467	3.35129	2.93573	3.13543	1.86834	0.375303	1.08632	0.90411	0.796954	1.86452	2.90568	2.66479	2.82306	1.98439	2.16633	1.8362	1.04644	1.67314	1.36972	1.50322	0.986097	2.29182	2.33018	3.0905	1.84381	2.21798	2	2.26564	1.00124	1.98242	1.64173	1.10111	1.04253
11048_at'	0.376844	0.250867	0.46084	0.281215	0.317621	0.309368	0.295775	0.332288	0.319613	0.470852	0.393836	0.471066	0.499426	0.293182	0.276524	0.383562	0.225195	0.258163	0.361982	0.278618	0.429714	0.705458	0.659871	0.403178	0.515263	0.288757	0.38009	0.211968	0.253099	0.233193	0.299671	0.377009	0.506593	0.59252	0.57634	0.451245
11049_g_at'	0.321226	0.254335	0.340522	0.31721	0.377104	0.326797	0.372698	0.369906	0.309927	0.372197	0.425799	0.396954	0.36969	0.347727	0.259594	0.369863	0.3233	0.306122	0.31547	0.309935	0.52	0.585994	0.491416	0.377358	0.334554	0.211834	0.340498	0.349899	0.257231	0.320378	0.304062	0.355995	0.458242	0.564961	0.450961	0.409751
11050_at'	0.782066	0.795376	0.827469	0.812148	0.756453	0.730937	0.717226	0.724138	0.539952	0.763453	0.576484	0.877157	0.861079	0.822727	0.827314	0.676941	0.544036	0.65	0.599595	0.475162	1.16571	1.29763	1.30579	1.01192	0.844933	0.768047	0.824661	0.567951	0.511364	0.616597	0.67618	0.459827	1.2	1.04626	1.05258	0.821577
11051_at'	0.550511	1.39884	0.837685	1.12936	1.44332	1.55556	1.47237	1.25601	0.502421	0.637892	0.392694	0.603046	0.594719	1.32159	1.01806	1.02397	1.15385	1.36837	1.28413	0.512959	1.53143	1.14521	0.712446	0.5571	0.730159	0.771598	1	1.20994	1.1157	1.41702	1.02854	0.543881	1.18022	1.10138	0.71183	0.532158
11052_at'	2.50738	4.12948	2.69126	3.90889	5.07183	5.11438	5.3727	4.57889	2.20944	2.78924	1.85845	2.27817	2.26636	4.12273	3.10045	4.04909	4.21628	4.39082	3.41759	1.58963	5.37714	2.87127	2.12554	1.98808	1.69963	3.16923	3.74774	3.72515	4.02996	5.17962	4.89462	1.83684	3.65275	2.56594	1.72801	2.01141
11053_at'	0.0851305	0.14104	0.146425	0.15748	0.252525	0.197168	0.165764	0.206897	0.146489	0.124439	0.0479452	0.0944162	0.154994	0.185227	0.176072	0.273973	0.237458	0.134694	0.203236	0.107991	0.2	0.0751802	0.0386266	0.0536246	0.203907	0.0804734	0.150452	0.125761	0.153926	0.227941	0.158068	0.10754	0.137363	0.141732	0.0859454	0.0508299
11054_at'	4.99546	4.25896	4.64245	4.55568	4.7037	4.24837	4.06175	4.36364	6.87046	4.17601	2.90868	5.36548	4.938	4.91591	5.02032	4.621	2.84727	3.71735	4.21031	5.87041	7.07086	4.78682	4.98069	4.7428	5.78877	3.0213	5.93778	4.48479	4.13223	4.69328	4.69484	7.67243	5.97473	4.82776	5.69363	5.3361
11055_at'	0.717367	0.530636	0.560726	0.487064	0.612795	0.581699	0.540628	0.293626	0.423729	0.316144	0.493151	0.691371	0.681975	0.748864	0.637698	0.503425	0.444816	0.478571	0.54095	0.489201	0.446857	0.628218	0.566524	0.586892	0.568987	0.707692	0.730769	0.606491	0.503099	0.739496	0.5236	0.353523	0.596703	0.737205	0.714863	0.644191
11056_at'	3.06129	2.73757	2.50057	3.12598	3.96745	2.84205	2.74323	1.85998	4.71792	3.14574	2.25342	3.25279	3.86452	3.09432	2.59932	2.48973	1.69677	2.61122	2.2093	3.73434	5.57829	3.84655	4.09979	2.98709	2.28816	2.58343	3.0871	2.03347	2.27273	2.23424	2.17563	4.66255	5.34286	3.70374	3.58443	3.44087
11057_at'	9.28263	14.0601	10.6969	12.0697	11.0696	7.74619	11.2503	9.79415	5.84019	8.17713	9.16324	7.03655	10.5144	13.2091	11.5079	9.91781	9.89855	8.31429	7.75227	7.78726	13.272	9.43666	9.44957	8.0149	13.453	11.7834	11.2851	8.49189	9.03099	8.78887	10.697	6.55006	10.2088	7.77559	8.20425	7.88174
11058_at'	2.40182	1.65896	1.39614	1.53656	1.47699	1.09586	1.40737	1.47753	2.06174	1.75	2.3516	1.88223	2.07463	1.76932	1.17607	1.17466	1.29097	1.28163	1.2093	1.97948	2.68114	2.36045	2.49356	2.08044	2.663	1.47219	1.57919	1.25659	1.37087	1.11555	1.52031	2.01483	2.23736	2.18602	2.54499	2.36203
11059_at'	2.04654	2.52023	2.29398	2.14961	2.02469	2.12418	2.28927	1.69801	0.715496	1.213	1.16781	1.38274	2.27784	2.56591	2.13318	2.32991	2.04459	1.86224	1.59151	0.930885	2.552	2.16993	1.42918	1.44787	3.14774	2.1503	2.35407	1.72414	1.71591	1.55042	2.03074	0.456119	2.04066	1.74213	1.65015	1.66286
11060_at'	34.9489	44.9457	38.2622	34.2351	39.8328	38.4869	38.481	37.1118	16.2264	15.9585	27.6747	25.7919	34.3559	44.275	28.7607	30.6587	36.796	26.4847	30.1244	25.784	20.3463	26.1226	29.0461	19.3952	31.8339	34.3574	32.5102	24.8864	27.8492	32.854	30.5719	27.2188	18.4044	25.6841	30.2154	25.7251
11061_g_at'	45.4654	63.7029	56.4268	71.2013	72.5802	56.8758	60.052	58.0188	51.6889	39.2915	45.6039	46.3939	58.7543	69.1307	61.6287	68.9281	71.34	45.4265	45.8685	45.4492	58.4823	39.6303	49.2715	41.1907	57.0928	51.2899	61.1606	43.4493	52.0145	51.333	54.753	54.2991	45.1396	39.314	45.2356	42.9066
11062_at'	2.27923	2.29017	1.83087	1.48144	0.888889	0.38671	0.227519	0.180773	0.171913	0.0986547	0.199772	0.749239	2.28014	2.07045	1.68962	1.23059	0.684504	0.303061	0.228514	0.169546	0.246857	0.272915	0.51073	1.37339	2.31746	2.00355	1.9095	0.940162	0.510331	0.304622	0.264544	0.220025	0.145055	0.248031	0.669363	1.37863
11063_at'	0.501703	0.175723	0.239501	0.347582	0.514029	0.562091	0.737811	1.06374	4.75787	0.412556	0.40411	0.878173	0.483352	0.205682	0.339729	0.439498	0.344482	0.491837	0.705763	2.22246	1.24229	0.544799	0.738197	0.76564	0.435897	0.182249	0.4819	0.368154	0.46281	0.610294	0.71899	4.33004	0.634066	0.538386	0.856421	0.894191
11064_at'	1.94438	2.30405	1.60953	2.21935	2.2514	2.14161	1.71723	2.19227	1.93947	1.10202	1.19406	2.12081	1.95522	2.75795	2.35327	2.31507	1.64437	2.24184	1.23559	1.16847	3.05029	1.9207	1.84871	2.08441	1.41758	1.20828	2.47511	2.16734	2.08988	2.46849	2.05269	1.40791	1.94725	2.02264	1.83923	2.14212
11065_at'	7.76731	13.8832	11.4994	13.7053	14.6644	12.634	7.82882	9.4326	2.07869	1.43498	1.48744	4.68528	7.71527	16.4636	14.8093	12.1792	8.93534	10.1878	10.7189	5.47084	5.18057	2.25644	3.24356	5.0149	8.17338	10.5669	15.3314	11.0943	10.1653	11.7405	9.94072	4.8974	3.67253	2.97539	3.39535	5.55602
11066_at'	0.755959	0.82659	0.772985	1.13836	1.0752	1.19826	0.656555	0.819227	0.473366	0.396861	0.320776	0.619289	1.02181	0.923864	1.01129	1.00114	0.666667	0.893878	0.9636	0.666307	0.882286	0.731205	0.48176	0.581927	0.849817	0.594083	0.937783	0.758621	0.866736	1.01471	0.947311	0.515451	0.902198	0.558071	0.520728	0.605809
11067_at'	1.78093	0.732948	0.580023	0.706412	0.81257	0.623094	0.508126	0.319749	0.57385	1.037	0.883562	1.90254	1.95063	1.12159	0.627539	0.611872	0.384615	0.75	0.549039	0.744061	0.955429	1.81977	1.71459	1.67329	1.19048	0.783432	0.774887	0.581136	0.577479	0.67437	0.577388	0.959209	1.79121	1.83661	1.77553	1.81328
11068_at'	0.486947	3.66474	4.87855	7.63555	9.6532	9.22222	8.13868	5.08359	1.22155	0.57287	0.478311	0.563452	0.776119	3.64886	4.52935	5.28196	4.38907	7.43571	8.47219	5.94816	0.385143	0.875386	0.701717	0.275074	0.338217	4.01065	5.70701	6.59635	6.68182	7.71008	6.28979	4.86774	0.557143	1.12894	0.671385	0.290456
11069_at'	0.673099	2.09595	2.32577	2.65917	2.61504	2.46732	1.30553	1.16823	1.78693	0.688341	0.575342	0.819289	1.10677	2.14659	1.16817	1.371	1.02453	1.94694	1.5996	2.07235	0.644571	1.02266	0.998927	0.66435	0.695971	1.85207	2.19344	1.9503	1.2562	2.00315	0.962678	2.55501	1.43736	1.00591	0.762386	0.708506
11070_at'	0.282633	0.176879	0.269013	0.422947	0.34119	0.224401	0.611051	0.508882	0.313559	0.180493	0.31621	0.251777	0.493685	0.135227	0.0733634	0.0365297	0.270903	0.268367	0.429727	0.588553	0.340571	0.355304	0.0504292	0.224429	0.249084	0.149112	0.21267	0.192698	0.35124	0.510504	0.510428	0.803461	0.410989	0.401575	0.153691	0.209544
11071_at'	9.40409	10.9191	9.19977	10.973	12.5477	10.6122	10.8624	7.80982	3.09201	7.02803	5.56393	5.67107	10.2962	10.7591	5.95147	10.2192	10.8852	8.01633	8.38119	6.03564	7.38057	7.62513	6.75429	6.85601	7.22833	11.2722	11.336	7.23631	8.42355	8.36345	8.08123	5.66749	9.17582	6.14665	4.86957	6.0861
11072_at'	3.94552	4.13295	2.88422	4.18673	4.31874	5.24619	3.71723	4.45455	3.60412	3.29036	2.94292	3.7736	3.77497	4.45455	2.41648	2.93836	3.00557	4.33469	4.53994	5.71382	2.81714	3.95572	3.76717	4.07646	3.41026	3.78817	3.96267	3.72211	4.02376	4.76471	3.69704	5.89864	3.78022	3.9252	2.73913	3.83299
11073_at'	1.34847	1.10636	0.904654	1.48931	1.21437	1.42702	1.05742	1.25914	1.56538	1.07735	1.1484	1.51269	1.46269	1.29659	0.937923	0.679224	0.897436	1.08061	1.41962	1.56371	0.589714	1.36766	1.3015	1.07746	0.924298	0.814201	1.15724	1.23428	1.39463	1.43697	0.811197	1.95797	1.22308	1.43307	1.19312	1.31017
11074_at'	0.0828604	0.0578035	0.0351873	0.0663667	0.102132	0.0217865	0.0270856	0.0501567	0.090799	0.123318	0.131279	0.084264	0.087256	0.0204545	0.023702	0.0148402	0.133779	0.0938775	0.0182002	0.12311	0.0662857	0.105046	0.0793991	0.0685204	0.0793651	0.0733728	0.0972851	0.0801217	0.122934	0.0987395	0.0625686	0.18665	0.1	0.159449	0.0839232	0.115145
11075_at'	3.53462	5.28902	3.69694	4.77615	4.98429	4.57952	3.94258	4.3511	4.02906	5.17377	4.26826	3.88223	4.30195	5.25682	3.97404	3.63584	4.32664	4.61122	4.01618	4.16091	3.15086	3.81565	2.43562	3.03277	4.4823	5.43314	5.84389	3.83063	5.8595	5.42437	4.25027	4.25093	3.55934	3.51969	3.0091	3.22199
11076_at'	2.00227	2.35954	2.34279	2.67379	2.7688	2.39651	2.17768	1.89342	0.447942	1.35874	1.3847	1.36853	1.95293	2.07273	1.70655	2.23858	2.22185	2.0898	2.48231	1.23542	1.70857	1.31205	0.858369	1.37438	1.63004	2.24024	2.45814	2.11359	2.47934	2.22164	1.8584	0.579728	1.46044	1.48425	1.01416	1.17842
11077_at'	0.400681	0.352601	0.279228	0.214848	0.316498	0.28976	0.325027	0.301985	0.790557	0.597534	0.590183	0.612183	0.324914	0.343182	0.158014	0.261416	0.393534	0.291837	0.343782	0.293737	0.765714	0.425335	0.315451	0.468719	0.316239	0.410651	0.280543	0.248479	0.363636	0.329832	0.242591	0.409147	0.50989	0.491142	0.433771	0.360996
11078_at'	11.2327	15.9873	15.7775	23.1901	29.4703	26.5795	23.2719	23.9624	4.96852	18.0504	16.1941	12.6051	10.8186	13.9011	16.8002	22.9703	25.7146	21.7837	20.9727	17.3099	21.0457	17.8218	10.1921	14.0308	8.32357	11.8544	17.9593	19.359	24.53	24.1071	21.9034	12.9802	19.4659	15.5581	12.1031	11.1442
11079_at'	0.480136	1.49249	10.8581	8.94713	8.37262	6.63399	3.30661	0.964472	2.45642	0.346413	0.254566	0.362437	0.780712	2.67386	10.7302	6.76256	4.56633	4.09898	2.23862	1.23326	1.05029	0.528321	0.568669	0.440914	0.40293	5.9929	11.8145	4.92495	4.28512	3.26366	1.84523	2.7293	0.964835	0.441929	0.442872	0.466805
11080_at'	0.61067	0.988439	0.805902	0.5973	1.07071	0.58061	0.426869	0.368861	0.717918	0.5213	0.366438	0.786802	0.931114	1.26136	0.812641	0.539954	0.483835	0.466327	0.532861	0.354212	0.713143	0.525232	0.451717	0.480636	0.48718	0.747929	0.621041	0.602434	0.495868	0.582983	0.336992	0.391842	0.697802	0.811024	0.617796	0.492739
11081_at'	4.13961	3.04855	2.84563	4.01012	3.8193	3.46187	3.27086	2.4535	5.12954	3.10202	2.89498	4.25178	3.97589	4.025	1.46614	2.129	2.98216	3.25102	3.46107	4.57991	3.63657	3.99691	3.91953	3.65641	3.37729	2.50769	3.91629	2.86105	2.07851	3.02521	1.93743	6.37454	4.2967	3.89173	4.12133	4.2334
11082_at'	0.447219	0.569942	0.46538	0.635546	0.727273	0.432462	0.342362	0.365726	0.44431	0.501121	0.40411	0.439594	0.525832	0.707955	0.250564	0.505708	0.528428	0.383673	0.428716	0.902808	0.542857	0.406797	0.356223	0.369414	0.553114	0.528994	0.61991	0.404665	0.554752	0.482143	0.358946	0.794808	0.450549	0.46063	0.293225	0.290456
11083_at'	3.91033	2.8474	1.25993	1.48369	1.7688	1.62745	1.73564	1.57053	0.420097	4.57175	3.31393	4.0335	3.31114	3.15341	0.6614	1.14269	1.27759	1.36122	1.33771	1.27754	1.40686	5.793	4.20494	3.75571	2.71917	2.75976	1.70701	1.3357	1.33781	1.51471	1.17673	0.731768	2.7978	5.25787	3.70981	3.66494
11084_at'	0.768445	0.516763	0.338252	0.465692	0.407407	0.423747	0.351029	0.526646	0.400726	1.36211	0.699772	0.849746	0.718714	0.459091	0.308126	0.309361	0.25641	0.42449	0.615773	0.599352	0.568	1.29763	0.900215	0.786495	0.639805	0.347929	0.440045	0.486815	0.370868	0.493697	0.355653	0.600742	1.60549	1.23819	0.747219	0.810166
11085_at'	0.969353	0.726012	0.701476	1.05849	1.00673	1.25381	1.26327	1.50993	1.42615	1.58184	1.2968	1.29543	1.13088	1.00455	0.725734	0.663242	1.24972	1.11224	1.36198	1.96976	0.928	1.65396	1.24571	1.04369	0.952381	0.715976	1.12104	1.01724	1.22727	1.21954	1.10648	1.95303	1.71099	1.55413	1.34985	1.25622
11086_at'	2.28717	2.00462	2.92395	2.50281	2.97419	3.17211	3.30444	3.30094	2.83051	3.09417	2.19292	2.99391	2.34328	2.17386	2.36343	1.31393	3.068	3.36327	2.90698	3.39525	1.44571	3.06488	1.70708	2.33267	2.19292	1.39172	2.61878	1.80832	3.09401	3.40546	2.92206	3.10383	2.40549	2.63976	2.75935	2.61826
11087_at'	1.14756	1.51445	1.04994	1.27222	1.75982	1.49891	0.967497	1.00731	0.371671	0.780269	0.773973	0.656853	1.07578	1.37045	0.781038	1.24658	1.02007	1	1.28716	0.484881	1.27429	0.697219	0.317597	0.929494	0.820513	1.66627	1.42534	1.23631	1.56405	1.39706	0.961581	0.262052	1.23846	1.00689	0.54095	0.688797
11088_at'	0.38479	0.372254	0.577753	0.853768	1.32548	1.35403	1.87974	2.17137	8.4201	1.09193	1.12557	1.24873	0.63031	0.565909	0.861174	1.10616	0.919732	1.27347	1.92315	6.73218	1.46743	1.01957	1.22103	1.72294	0.471306	0.594083	1.17081	0.742393	1.03306	1.09769	1.68057	9.36465	1.25275	0.987205	1.39333	1.28838
11089_at'	5.93984	7.75491	5.91146	6.78628	6.84063	6.32789	6.03575	4.82236	1.09443	5.12444	5.89954	3.63046	5.83123	7.21136	5.63657	7.14384	7.05128	4.74082	5.20324	3.47732	4.72457	5.90319	3.08262	4.11619	5.42491	7.23905	7.31109	4.22008	5.07851	4.52521	4.55543	2.19159	4.76703	4.65453	3.52781	3.43154
11090_at'	1.17934	1.07861	0.901249	0.806524	1.30303	0.875817	0.970748	1.0815	0.533898	1.10426	0.884703	0.974619	1.64064	1.34545	0.896163	1.11758	1.1728	0.573469	0.806876	0.584233	1.176	0.92482	0.650215	0.878848	1.3602	0.880473	0.744344	0.520284	0.59814	0.672269	0.782656	0.4178	0.77033	0.887795	0.626896	0.455394
11091_at'	10.0738	15.1769	8.11237	8.27109	7.27385	5.61983	6.57963	5.36677	0.995157	5.84753	9.27055	5.53909	10.2721	12.6057	7.49774	7.89612	8.68116	5.39184	5.09606	3.11231	5.18743	7.0999	4.00429	7.2423	9.84371	12.6095	7.54977	4.75355	5.52376	4.32983	5.82547	1.85414	5.93956	6.31988	5.88878	5.82261
11092_at'	3.10897	3.2289	2.88649	3.84139	3.36588	3.17756	4.53846	3.186	4.71671	3.34305	2.80708	2.21726	3.39839	3.18409	3.37246	3.87329	4.39465	2.89184	3.46613	3.84665	4.86629	2.04222	1.99571	2.41112	3.07204	3.42959	3.79299	2.12678	2.92355	2.68487	4.45225	2.94438	3.25604	1.8376	2.17998	2.25
11093_at'	0.197503	0.131792	0.174801	0.193476	0.253648	0.167756	0.271939	0.100313	0.29661	0.202915	0.18379	0.161421	0.231917	0.218182	0.180587	0.236301	0.397993	0.129592	0.254803	0.176026	0.312	0.117405	0.083691	0.130089	0.247863	0.191716	0.239819	0.114604	0.169421	0.153361	0.20966	0.149567	0.0934066	0.125	0.163802	0.129668
11094_at'	13.4268	7.05896	3.80817	3.00225	2.52413	2.4793	3.09534	2.24347	2.33172	8.56727	13.5833	8.69949	14.837	5.41364	2.31828	2.46461	3.77481	2.37245	2.40344	2.15767	7.63086	10.0247	8.97425	10.2294	12.9402	6.67337	3.56787	1.7069	2.39876	1.70588	2.20527	1.9555	7.79121	8.43209	9.07583	10.0456
11095_at'	1.98411	2.24162	1.80931	1.9865	1.57576	1.68845	1.85049	1.24347	1.27361	1.82287	2.6347	1.8203	2.17107	1.51023	1.35892	1.49315	1.92977	1.36633	1.36502	1.50216	2.60343	1.75695	1.79077	1.71897	1.77411	1.88047	1.98643	1.26268	1.19318	1.02521	1.20966	1.52658	2.11868	1.73425	1.8362	1.55809
11096_at'	0.506243	0.482081	0.673099	0.362205	0.424242	0.497821	0.421452	0.652038	1.13438	0.505605	0.663242	0.540102	0.420207	0.511364	0.786682	0.684932	0.793757	0.647959	0.471183	0.975162	1.31429	0.69516	0.584764	0.959285	0.567766	0.389349	0.753394	0.503043	0.51343	0.546219	0.498353	1.90111	0.53956	0.619094	0.80182	0.570539
11097_at'	4.29966	2.15954	3.92849	2.48031	2.71044	2.60349	2.41495	3.4117	1.13075	1.88677	4.90982	2.3533	3.68198	1.72841	2.98871	2.76256	3.29208	2.7051	2.55308	2.54212	9.024	2.95778	3.25751	3.98312	3.54579	2.24379	2.86425	2.5355	2.2655	2.18172	3.22832	3.20025	3.6956	3.56398	4.06774	4.81224
11098_at'	1.16913	2.34335	2.19069	1.74578	1.88664	1.81264	1.36945	1.0815	0.409201	0.811659	1.0468	0.672081	1.08037	1.94886	1.67833	1.49315	1.53066	1.51939	1.28311	0.348812	1.70057	1.14315	0.862661	0.868918	1.24786	2.08639	1.77489	1.41785	1.79132	1.61765	1.28321	0.133498	1.02308	1.06693	0.934277	0.946058
11099_at'	0.196368	0.113295	0.191827	0.125984	0.180696	0.147059	0.239437	0.197492	0.0677966	0.126682	0.135845	0.160406	0.176808	0.195455	0.170429	0.166667	0.164994	0.131633	0.149646	0.12527	0.174857	0.122554	0.148069	0.153923	0.150183	0.0852071	0.150452	0.169371	0.126033	0.0934874	0.126235	0.133498	0.0945055	0.104331	0.14459	0.143154
11100_at'	1.12599	1.56069	2.12145	2.01125	1.89787	1.21569	1.51354	1.21526	0.207022	0.411435	0.692922	0.44264	1.11711	1.9625	1.90181	1.55822	1.88629	1.64082	1.29929	0.62743	1.12914	0.802266	0.658798	0.727905	1.03785	1.84142	1.78959	1.88945	1.83574	1.70903	1.48847	0.400494	0.784615	0.751969	0.664307	0.80083
11101_at'	0.629966	0.551445	0.410897	0.438695	0.635241	0.462963	0.586132	0.458725	0.392252	0.280269	0.428082	0.225381	0.541906	0.580682	0.586907	0.512557	0.486065	0.468367	0.38726	0.393089	0.550857	0.393409	0.537554	0.468719	0.525031	0.429586	0.513575	0.577079	0.530992	0.616597	0.45225	0.482077	0.41978	0.332677	0.514661	0.38278
11102_at'	4.41544	4.5341	4.67764	3.70866	3.61504	3.17102	3.86999	3.39289	1.91041	2.12892	2.5742	2.43452	3.77382	3.92159	3.79571	4.14498	4.04013	2.63878	3.15369	1.92873	5.72457	2.34604	2.0515	3.78749	3.39194	4.33373	4.02715	2.17241	2.80165	2.66702	3.31943	1.71693	3.38791	1.75492	2.24773	2.44917
11103_at'	1.22134	1.20809	1.0454	1.24859	1.49832	1.19608	1.56013	1.20899	0.697337	1.17489	1.16895	0.985787	1.19173	1.15	1.08126	1.41895	1.79822	1.11837	1.04752	0.647948	1.39543	0.818744	0.608369	1.06951	1.05983	1.19408	1.28054	0.947262	1.3626	1.17962	1.3315	0.579728	1.21538	0.929134	0.930233	0.922199
11104_at'	0.562997	0.423121	0.442679	0.741282	0.57688	0.662309	1.04117	1.12748	4.44794	0.876682	0.820776	1.10558	0.551091	0.472727	0.604966	0.675799	1.06466	0.802041	1.20728	3.4838	1.88	0.622039	0.418455	1.00596	0.575092	0.47574	0.650452	0.579108	0.764463	0.897059	1.41383	2.57478	0.817582	0.610236	1.18099	1.18465
11105_at'	5.36549	5.13642	3.80136	5.84589	3.93715	4.84314	5.34019	3.02926	4.59806	5.65247	6.21005	3.87614	4.70149	4.87727	3.22573	3.47146	7.46488	4.26531	4.28716	3.94816	6.51771	5.20288	3.77253	3.69712	3.59341	5.45444	5.25113	3.6217	4.26033	4.06092	4.49726	2.63164	4.92967	4.2313	4.34783	3.85062
11106_at'	9.97616	5.29942	2.7185	2.60292	1.95735	2.03922	2.26436	2.08568	2.70702	8.88677	11.1324	8.0203	9.63031	5.05114	1.2754	1.88014	3.61761	2.11939	1.8999	1.93844	7.74286	7.81462	5.7264	5.75273	8.31136	5.09112	3.23077	2.08114	2.47521	2.1271	1.59605	1.82077	7.33077	7.65453	7.11325	6.63693
11107_at'	1.28036	1.38844	1.50738	0.978628	1.19641	1.30065	1.30769	1.45664	1.12107	1.28139	1.72717	1.24061	1.39839	1.01705	1.09932	1.49429	1.48495	1.27755	1.1274	1.21814	2.00457	1.61483	1.45708	1.69017	1.15751	1.07811	1.3371	1.06187	1.04132	1.14286	1.21405	1.3115	1.43407	1.35728	1.39029	1.38693
11108_at'	2.86833	3.21503	3.93984	2.95163	4.19529	3.28214	2.72156	3.24974	1.79419	2.06054	2.81735	2.5533	3.08381	2.99432	3.65801	3.58105	4.03679	3.09082	2.08898	2.16523	3.62629	2.42533	2.33798	2.79245	3.31502	2.98343	3.79864	2.79615	3.2531	3.07038	3.12953	2.33251	2.29011	2.42028	2.49545	2.4471
11109_at'	0.62202	1.07746	1.13734	0.87964	0.83165	0.896514	0.620802	0.69488	0.630751	0.389013	0.738584	0.401015	0.746269	0.939773	1.16253	0.785388	0.887402	0.97551	0.647118	0.469762	1.34286	0.68898	0.51824	0.669315	0.693529	1.17278	1.04751	0.922921	0.855372	0.87605	0.777168	0.657602	0.57033	0.747047	0.747219	0.686722
11110_at'	2.48695	2.85549	2.83087	1.64342	1.36251	1.09586	1.02384	1.10345	0.502421	1.25561	3.52055	2.3797	2.70494	2.49091	2.32506	1.71233	1.40134	1.21429	1.1274	1.04752	0.838857	2.38002	3.07082	2.78153	2.77778	2.56686	2.20475	1.55172	1.47417	1.25315	1.24698	0.944376	0.804396	2.4439	3.02629	3.09855
11111_at'	3.90919	3.47746	3.7412	3.69179	3.36027	2.71133	2.37378	2.53501	2.03511	3.66704	5.24772	3.72792	3.50517	3.52045	3.61061	3.79795	3.71683	3.17347	2.09505	1.61231	5.93029	4.83831	4.98605	4.12612	3.68742	2.95266	3.71154	3.38945	3.71074	3.12605	2.67179	1.83807	4.0978	4.69291	4.98888	4.32158
11112_at'	1.12713	1.17457	1.32123	1.2216	1.26599	0.857298	1.13759	1.07732	1.6586	0.704036	1.44863	0.834518	1.05281	1.37273	1.34199	1.01826	1.14604	1.14898	0.875632	0.911447	1.98971	1.52111	1.15343	1.35849	1.27106	1.26154	1.21267	1.05781	1.2376	1.13655	1.02415	1.34981	1.4011	1.27362	1.3185	1.36515
11113_at'	1.69467	5.88671	5.81498	6.04949	6.81706	4.59586	4.71939	3.28004	0.549637	0.554933	1.121	0.612183	1.89552	6.18068	6.84989	4.64041	4.72241	4.72551	3.57128	1.25702	1.12914	0.820803	0.920601	0.787488	1.98779	4.54201	6.15045	4.90162	5.64256	5.76366	5.29199	1.089	0.683517	0.942913	0.81092	0.834025
11114_at'	4.49149	8.01965	9.36436	8.62767	9.87318	8.29848	13.0661	9.7534	8.27845	3.41256	4.2169	4.21117	5.41447	8.30909	8.31264	7.00342	10.7157	10.1867	11.1901	8.49028	10.0549	4.92173	5.75536	5.9136	7.30525	7.65562	8.78733	7.24746	10.4649	11.7437	12.9517	6.75402	5.63956	4.05315	6.03741	6.52282
11115_at'	0.542565	0.763006	0.810443	0.91676	0.841751	0.668845	0.711809	0.754441	1.48426	0.511211	0.630137	0.708629	0.562572	0.814773	0.668172	0.630137	0.651059	0.761224	0.483316	0.87689	0.762286	0.868177	0.81867	0.782522	0.581197	0.455621	0.780543	0.736308	0.745868	0.72584	0.749726	1.42274	0.679121	1.15945	1.04146	0.957469
11116_at'	0.00567537	0.00346821	0.00567537	0.00224972	0.016835	0.0185185	0.00650054	0.0031348	0.0254237	0.0100897	0.00799087	0.00507614	0.00459242	0.00340909	0.0112867	0.00342466	0.00445931	0.00204082	0.00404449	0.00971922	0.0194286	0.00205973	0.00965665	0.00496524	0.00732601	0.0248521	0.0124434	0.00709939	0.00309917	0.0115546	0.00987925	0.0111248	0.00879121	0.00885827	0.00505561	0.0145228
11117_at'	0.729852	0.630058	0.715096	0.623172	0.409652	0.48366	0.491874	0.46395	0.515738	0.474215	0.46347	0.448731	0.594719	0.618182	0.580135	0.697489	0.574136	0.494898	0.436805	0.436285	0.854857	0.554068	0.570815	0.339623	0.452991	0.527811	0.674208	0.46856	0.566116	0.589286	0.463227	0.426452	0.606593	0.556102	0.458038	0.569502
11118_at'	1.92849	2.93064	2.73212	3.29696	3.156	3.42702	3.59697	2.75653	1.77603	0.783632	0.477169	0.75736	2.18944	2.62273	2.3386	2.82763	2.51617	2.42551	3.20121	2.9892	1.81143	1.09063	1.02146	1.12711	1.98535	1.74556	3.04638	1.98174	2.01653	2.25	3.34907	2.71817	1.52527	1.0876	1.09403	1.20228
11119_at'	1.33825	1.99191	1.89784	2.24297	2.20651	2.20915	2.16468	1.52038	0.472155	0.514574	0.501142	0.650761	1.60964	1.71591	2.13883	1.55251	1.41918	1.58776	1.59757	1.10043	1.38171	0.949537	1.05043	0.904667	1.4359	1.46982	2.23982	1.40264	1.47004	1.47584	1.49287	1.24845	1.05714	0.885827	0.980789	0.788382
11120_at'	2.75482	3.11561	2.4109	3.33183	3.97419	3.42266	3.68581	3.7628	0.918886	1.40807	1.18721	1.75635	3.25144	2.97841	2.69752	2.60731	2.25307	3.15408	2.62487	1.73866	3.77257	2.48404	1.92382	2.15194	2.54823	1.71124	2.61425	2.24138	2.71074	2.68277	3.14709	1.23486	2.76044	2.44882	1.73509	2.2666
11121_at'	4.87287	4.87514	4.29398	4.73678	4.90909	4.10566	4.21777	4.25078	2.6368	1.89126	1.94521	4.17157	5.46843	6.46705	5.28555	4.53082	3.66109	3.70306	3.39232	3.64363	4.41143	3.95572	4.31009	4.69811	3.96093	3.7574	5.38688	4.0355	3.74897	4.40336	4.36663	5.22002	3.0022	4.29724	3.8544	4.61826
11122_at'	5.17934	2.85087	3.44268	3.8369	3.81594	3.03922	3.33694	3.43887	8.95278	4.26906	3.379	6.2203	6.22388	3.21932	4.10158	3.49658	2.78261	2.66531	3.27705	7.32073	11.0011	9.36766	6.60086	6.21152	6.41392	2.1858	3.83371	2.66126	2.50826	2.61975	3.48957	12.021	8.09121	7.85138	6.41052	7.0083
11123_at'	25.3882	36.0751	20.4427	23.2925	24.6352	20.2222	19.6056	18.185	32.3523	27.8083	19.4041	21.2609	33.3352	32.0568	21.4729	19.0354	12.7302	14.2469	17.7027	19.0659	47.9086	28.8146	27.7307	20.7617	31.884	21.2047	21.4005	14.2789	14.0961	15.6586	19.551	24.0655	41.3791	26.2707	23.5824	21.2697
11124_at'	0.736663	0.663584	1.02724	1.05962	1.05724	0.686275	1.3727	1.89551	6.18523	0.776906	1.67009	1.34112	0.6969	0.931818	0.985327	0.913242	1.05351	1.35	1.19414	4.53888	1.69029	1.32235	1.79614	2.13704	1.0232	0.772781	1.20701	1.27688	1.30165	1.32248	1.80022	6.59456	0.853846	1.31004	2.28615	2.06639
11125_at'	2.31101	2.57572	2.14415	2.49044	2.14478	1.36275	2.28927	1.85998	2.67918	2.41592	3.14612	2.03959	2.61309	2.78636	2.54853	1.91324	1.87625	1.83673	1.55308	2.24082	3.87543	2.99691	3.25215	2.51738	3.09768	1.60473	2.32014	1.79108	2.02376	1.73845	2.0933	2.52287	3.07363	2.90945	3.1001	2.17531
11126_at'	4.57548	5.36532	6.59705	6.97975	6.82155	5.70479	7.19285	6.39603	3.76392	5.54933	3.82306	3.77157	4.80367	5.98636	6.93679	6.371	8.01338	6.31939	5.32457	6.44924	9.63771	5.862	5.62017	5.04667	5.76923	4.8213	7.09502	5.49392	6.75103	6.09244	6.80461	5.09642	6.16813	4.68701	4.61375	4.83506
11127_at'	0.482406	0.542197	1.09648	1.13048	1.26487	1.22004	2.02167	3.05434	13.4165	1.55942	1.34817	1.79086	0.83008	0.861364	1.43567	1.30708	1.07804	1.50918	1.68857	9.22138	3.45029	1.77652	2.45708	2.33069	1.03907	0.704142	1.2862	0.970588	1.22934	1.52731	2.29857	14.1619	2.08901	1.38976	2.51365	2.4139
11128_at'	10.0318	10.9318	9.08513	8.44994	9.67003	8.91612	8.93066	8.3187	10.391	5.9361	7.57763	7.13706	9.89323	9.14318	6.74944	6.7032	5.45931	7.28265	6.17897	7.35745	11.864	8.57981	9.56652	7.56207	9.15629	7.29112	7.3948	6.15213	6.36983	6.70588	8.47091	10.6527	8.54725	8.05118	9.77654	8.70228
11129_at'	0.150965	0.109827	0.107832	0.105737	0.123457	0.153595	0.211268	0.239289	0.301453	0.0930493	0.0616438	0.0812183	0.183697	0.115909	0.13544	0.122146	0.179487	0.0908163	0.145602	0.12527	0.339429	0.0710608	0.199571	0.0804369	0.148962	0.0153846	0.138009	0.0922921	0.0258264	0.117647	0.0757409	0.10754	0.141758	0.129921	0.0980789	0.0881743
11130_at'	0.0578888	0.0508671	0.241771	0.0337458	0.037037	0.0392157	0.174431	0.2372	0.341404	0.139013	0.19863	0.182741	0.270953	0.165909	0.0665914	0.160959	0.173913	0.140816	0.159757	0.134989	0.302857	0.192585	0.226395	0.195631	0.295482	0.181065	0.0520362	0.0628803	0.109504	0.25105	0.0296378	0.190358	0.238462	0.250984	0.290192	0.192946
11131_at'	1.23156	1.19538	1.084	0.979753	0.894501	0.810458	0.977248	0.862069	1.04479	1.23206	1.36416	1.71066	1.74282	1.25568	0.863431	0.802511	0.666667	0.679592	0.701719	0.882289	1.312	1.94439	2.87232	1.84508	1.55556	1.20118	1.01471	0.649087	0.455578	0.564076	0.825467	1.10136	0.985714	1.61909	2.16178	1.85892
11132_at'	4.07491	5.15029	4.22701	5.60405	5.68911	4.75599	4.53629	4.38662	2.61985	2.67937	2.27511	3.53503	4.36051	5.45341	5.2088	4.56849	3.27425	4.27755	3.51871	3.32829	6.84571	3.86406	3.86373	3.19861	3.45788	3.53254	5.71154	5.00203	4.02789	4.33824	4.13392	4.01978	5.3	3.95177	4.31547	3.49481
11133_at'	2.98297	3.58844	2.12486	2.10911	2.45903	2.39542	3.31311	5.14629	15.115	1.88789	1.22717	2.33604	2.75086	2.94545	2.04515	1.87329	1.52954	1.54796	2.7088	7.72678	7.27886	1.64676	2.06009	2.04667	1.78022	1.32544	1.46606	0.960446	0.919421	1.45483	2.63117	12.6094	3.13187	1.35827	1.8453	1.67116
11134_at'	1.41317	1.16879	1.34052	1.42182	1.64871	1.3878	1.63597	1.80251	0.439467	3.65022	1.51027	2.30558	1.64868	1.31136	1.65463	1.22146	1.25641	1.67551	1.58948	1.93844	4.12114	3.86509	2.51073	2.02681	1.9536	0.777515	1.3043	0.856998	1.1405	1.28256	1.80571	1.27565	4.06154	2.76575	2.08291	1.78527
11135_at'	4.30079	2.82197	1.76277	1.92014	2.19416	2.06318	2.33261	1.18182	1.47458	1.6435	2.28653	3.6264	3.87486	2.95682	2.23025	2.07534	1.45262	1.80204	2.08089	1.08963	3.992	3.17405	3.12339	3.3863	4.33455	2.48402	2.68326	1.83164	1.92459	2.2521	1.96048	1.03955	3.52857	3.09646	3.47118	3.5166
11136_at'	2.44722	2.92717	3.35074	3.4207	3.43098	3.44989	3.02817	1.58934	4.04358	1.89013	1.65183	2.54619	2.42365	3.04659	2.69413	2.44635	2.31661	2.66224	3.57937	4.49244	3.13257	2.99279	2.72854	2.26614	1.47497	3.46272	3.1086	2.69168	2.33781	3.23319	2.51921	4.95303	2.97802	2.99016	2.90698	2.67012
11137_at'	2.24064	1.30983	1.46879	1.86614	2.45903	2.0207	1.74431	1.9373	4.39467	1.84753	1.51256	2.22233	2.4535	1.56364	1.23138	1.21804	1.2408	1.71735	2.41759	4.13067	2.87657	2.08136	2.40987	2.1996	1.73138	1.31716	2.0181	1.37728	1.36467	2.05882	1.35346	4.81829	3.43626	2.08661	2.53488	2.15456
11138_at'	1.79682	0.539884	1.05448	1.83802	2.80359	2.30392	2.32286	2.05538	12.1562	1.88565	1.25342	2.93401	2.19747	0.772727	0.72912	0.972603	1.8495	2.04082	2.58948	7.5432	4.01371	2.0999	2.12124	2.86395	1.9243	0.52426	1.44683	1.36207	1.48554	2.24475	2.06696	13.288	2.52637	1.88091	2.58746	2.88589
11139_at'	1.03859	0.450867	0.355278	0.47694	0.489338	0.424837	0.554713	0.545455	1.00242	0.971973	0.832192	0.899492	1.13318	0.435227	0.23702	0.303653	0.366778	0.364286	0.563195	0.830454	1.09714	0.834192	0.874463	0.769613	0.604396	0.394083	0.450226	0.301217	0.329545	0.380252	0.468716	0.720643	0.916484	0.701772	0.719919	0.720954
11140_at'	0.0635641	0.0450867	0.00794552	0.0168729	0.020202	0.043573	0.00433369	0.0428422	0.098063	0.0930493	0.0399543	0.0883249	0.112514	0.0261364	0.0756208	0.0125571	0.0434783	0.00612245	0.041456	0.0788337	0.064	0.084449	0.00858369	0.0595829	0.119658	0.060355	0.0441176	0.00811359	0.0371901	0.00945378	0.0614709	0.0556242	0.0758242	0.0600394	0.0637007	0.0518672
11141_at'	0.160045	0.289017	0.198638	0.305962	0.204265	0.227669	0.225352	0.182863	0.0677966	0.10426	0.133562	0.135025	0.200918	0.351136	0.260722	0.205479	0.134894	0.161224	0.249747	0.0734341	0.0982857	0.117405	0.0890558	0.115194	0.203907	0.301775	0.289593	0.272819	0.209711	0.222689	0.210757	0.0543881	0.0725275	0.109252	0.127401	0.142116
11142_at'	0.171396	0.147977	0.157775	0.112486	0.171717	0.0893246	0.071506	0.0700104	0.134383	0.126682	0.135845	0.156345	0.138921	0.148864	0.0496614	0.134703	0.142698	0.0561224	0.109201	0.0982721	0.08	0.143151	0.0182403	0.0754717	0.108669	0.138462	0.145928	0.0943205	0.0743802	0.14916	0.107574	0.0679852	0.0901099	0.137795	0.0930232	0.154564
11143_at'	2.58683	0.996532	0.778661	0.649044	0.466891	0.46732	0.446371	0.846395	1.50605	1.80269	1.94521	2.05787	1.969	1.03409	0.594808	0.474886	0.681159	0.591837	0.670374	1.10367	1.04114	1.94027	0.938841	1.7716	1.58608	0.680473	0.608597	0.559838	0.680785	0.62605	0.486279	1.30532	1.93077	2	1.60162	1.79253
11144_at'	3.62656	2.51561	2.30988	3.28796	3.46801	3.21133	2.65655	2.82863	0.692494	2.59753	2.40868	2.95431	3.54535	2.44205	2.07336	1.9121	1.55184	2.5551	2.6451	1.66739	4.19771	3.10299	1.56652	2.69116	2.55189	2.00828	2.76923	2.37525	3.15909	2.65126	2.13941	0.857849	3.75495	3.08268	2.41658	2.46266
11145_at'	3.20204	2.26936	1.37684	1.78403	1.75309	1.33551	1.25677	1.37931	0.742131	2.69619	3.03539	3.35228	3.9093	1.82045	1.61061	1.39155	1.28094	1.13265	1.40546	1.12203	4.06629	3.06385	1.75751	3.72691	2.82784	1.9432	1.74774	1.20284	1.33781	1.28782	1.15258	0.568603	4.1044	3.5689	2.9727	3.32469
11146_at'	3.88763	2.11445	4.11578	5.09449	5.76655	5.59041	5.80607	4.99582	5.08354	4.08857	5.12557	3.86599	3.27899	2.06023	3.42551	4.51484	6.61427	4.81735	6.73812	5.96976	8.85714	3.87848	1.82511	4.13406	2.04762	2.25089	4.28167	4.76876	5.53306	5.95798	4.88474	4.63659	6.11099	3.69094	2.97776	3.51349
11147_at'	2.17707	1.68324	1.62883	2.39933	2.09877	2.11438	2.17335	1.85371	1.60169	0.765695	0.691781	1.59594	2.15959	2.01023	2.23702	1.71575	1.01226	1.54898	1.91608	1.5378	2.41371	1.51184	1.5	1.4429	2.05128	0.937278	2.21041	1.8144	1.62913	1.87395	1.88145	1.42398	1.81868	1.62992	1.41355	1.4668
11148_at'	1.42225	1.06243	1.01816	1.19235	1.40404	1.37037	1.55471	0.92999	2.04843	0.893498	1.08904	1.45178	1.5178	1.04545	1.08465	1.06164	1.14047	1.26633	1.59353	2.80022	1.39429	1.43975	1.62768	1.47269	1.05006	1.02604	1.11425	1.0142	1.10331	1.375	1.53348	3.089	1.31099	1.52559	1.57836	1.52905
11149_at'	0.732123	2.92717	3.45516	4.99775	6.17845	6.41176	7.19502	3.814	0.612591	0.956278	0.638128	0.483249	1.16188	2.95227	3.30135	4.78196	4.33779	5.21939	5.17492	1.28078	1.76114	1.02472	0.459227	0.414101	0.496948	3.13491	4.2319	4.12069	4.69835	5.55462	4.59495	1.30655	1.77473	0.870079	0.45905	0.470954
11150_at'	12.4484	8.28671	6.81725	7.1946	7.08754	5.79847	5.63922	4.71473	6.90315	9.97197	8.86301	11.9523	12.7107	9.54091	3.74041	5.11872	5.32999	4.58776	4.77856	5.03024	7.91086	11.1607	10.9399	10.1996	12.0855	6.68876	7.08597	5.21095	4.55165	5.35924	4.59934	6.8937	10.5385	11.3553	11.1668	11.7863
11151_at'	1.91487	2.48092	1.78434	2.75141	2.96184	2.76253	1.66522	1.47858	0.757869	0.625561	0.643836	1.16041	1.9116	2.68523	1.10609	0.980594	1.3456	2.39592	2.30738	0.99892	1.33714	1.28733	0.728541	0.777557	1.12088	1.72189	2.03394	3.0213	1.79649	2.55147	2.03513	0.704574	1.54066	1.43307	1.02224	1.34336
11152_g_at'	5.88195	9.94682	7.56867	8.6063	9.91695	10.3333	6.91874	6.15047	1.3414	2.00448	1.81963	2.66396	6.41447	10.5705	3.77314	8.05479	6.82943	7.70204	7.51567	2.4946	1.71086	2.85582	2.21781	3.25124	3.42857	9.76331	10.5803	7.51724	7.8781	7.9958	5.94072	2.24969	2.95934	2.90945	2.43074	3.00934
11153_at'	3.52213	5.87514	3.79228	6.35771	6.81033	5.99891	4.59047	3.60815	0.760291	1.43946	1.02397	1.83655	4.49483	6.2625	3.03725	3.89269	3.12932	4.99082	4.1911	1.53348	1.41486	1.9413	1.81545	2.3853	3.24542	3.72071	5.22398	4.74949	4.84091	4.51155	3.69265	1.12855	2.59231	1.89173	1.65521	2.17012
11154_at'	4.08513	4.65434	3.61407	3.96963	3.56341	3.65359	3.16143	3.72414	3.32567	3.33296	3.65868	3.87107	3.74512	5.13182	3.17382	2.25	4.11037	3.37245	3.48332	3.37905	2.13143	3.41607	2.13948	2.83714	3.48107	4.52781	4.38009	4.06897	4.41219	4.52206	2.88913	3.52658	3.46593	3.46161	2.92518	3.4834
11155_at'	1.42338	1.38266	1.85358	2.20247	2.40741	2.68192	2.74756	3.1536	2.34625	1.99439	1.89726	1.72893	1.76808	1.35455	1.49661	1.46804	2.29097	2.0449	2.17897	3.38877	1.27657	2.25953	1.51931	1.33962	1.31502	1.18343	1.87443	1.66329	2.24793	2.20903	2.24808	3.19283	2.18242	2.06102	1.49444	1.54357
11156_s_at'	27.1146	21.6	18.9841	25.9258	24.9832	26.8529	24.4323	26.5653	50.6598	29.4843	25.7968	25.534	27.6119	19.8102	19.6005	17.3219	17.4571	19.8704	22.8686	35.6998	36.5749	26.7333	19.0708	27.7795	21.6728	18.1101	21.4932	19.2201	23.6798	23.9223	21.6773	40.4153	33.3385	25.123	24.1901	26.6857
11157_at'	2.4109	3.29595	2.17253	3.07087	3.00786	2.92919	2.51679	2.30408	0.542373	0.82287	1.40639	1.49746	2.8496	2.625	2.1377	2.05137	1.74359	2.08163	2.50051	1.35745	1.176	1.54583	1.01717	1.87388	2.20147	2.49467	2.7138	2.04767	2.41322	2.08193	1.88364	0.645241	1.61209	1.65846	1.29323	1.63174
11158_i_at'	61.5959	29.6012	40.16	55.3487	54.6386	51.1841	73.0986	75.6552	104.05	94.8632	85.2374	68.4254	69.3513	35.5102	51.2415	60.3402	73.7113	48.4469	44.8099	69.0032	92.4709	57.0566	62.7371	53.5333	75.2234	33.7373	54.1889	34.4625	53.501	50.6387	57.9912	86.8121	72.189	46.7096	50.368	52.583
11159_s_at'	22.7412	13.6671	16.9682	19.3138	22.5062	21.0447	24.805	27.3783	44.1223	29.9193	22.25	30.9503	18.7382	15.7795	15.9616	20.2648	25.0457	21.5745	20.4307	33.2376	45.1794	27.1411	18.1556	28.6455	18.1795	12.3905	15.7545	17.8621	24.9494	26.4947	21.8474	44.3078	32.7264	28.3248	21.8635	23.723
11160_at'	0.061294	0.0369942	0.030647	0.0404949	0.0112233	0.0413943	0.0227519	0.0522466	0.101695	0.00896861	0.0365297	0.0111675	0.053961	0.0818182	0.0519187	0.076484	0.107023	0.0326531	0.0141557	0.0464363	0.072	0.00926879	0.00751073	0.0476663	0.00976801	0.0118343	0.126697	0.0375254	0.036157	0.0420168	0.0724479	0.0778739	0.0450549	0.0255906	0.0252781	0.00414938
11161_at'	2.38366	1.88439	1.62429	1.70079	1.75196	1.44553	1.90358	2.00731	4.50969	2.42152	2.44749	2.02944	2.05052	1.81477	1.61625	1.68151	2.30546	1.43673	1.71587	3.11771	5.11771	2.57158	1.24893	2.81629	1.72527	2.06746	1.95588	1.28905	1.45558	1.34559	1.80351	2.7602	3.64725	2.23524	2.34479	2.2168
11162_at'	1.24631	0.900578	0.757094	0.63667	0.545455	0.631808	0.761647	1.08882	2.41768	2.26794	1.67922	1.30254	1.45465	0.842045	0.803612	0.751142	0.954292	0.466327	0.724975	3.81425	3.26971	1.55201	1.01395	1.49454	1.64835	0.992899	0.891403	0.324544	0.566116	0.557773	1.03293	2.88628	2.04835	1.2874	1.25177	1.15456
11163_at'	0.867196	1.67861	1.33485	1.56468	1.24242	1.68301	1.79848	0.848485	0.325666	0.365471	0.490868	0.340102	0.718714	1.65795	0.893905	1.05594	2.75139	1.62347	1.33064	0.287257	0.717714	0.373841	0.29721	0.382324	0.630037	1.73728	1.8224	1.22819	1.52066	1.21218	1.55434	0.155748	0.494505	0.352362	0.295248	0.264523
11164_at'	1.59818	1.51561	0.879682	1.07087	1.05387	0.839869	1.04117	0.68652	0.473366	0.947309	1.12557	1.02944	1.72905	1.12614	0.492099	0.734018	1.4136	1.09082	0.789687	0.49892	1.67543	0.910402	0.898069	0.989076	1.26496	1.1645	0.958145	0.711968	0.751033	0.684874	0.74753	0.390606	1.56703	1.125	0.851365	0.890041
11165_at'	19.5142	17.6104	21.7287	16.3341	17.3064	21.8954	21.1105	21.3783	32.8717	16.6693	23.1221	20.4376	20.496	13.158	19.2122	19.3128	26.1014	18.5531	19.4115	19.5464	32.7634	16.6828	20.1245	23.6187	20.7509	15.6249	19.1154	16.3783	17.5651	17.7311	19.2437	23.6786	18.0659	15.5699	22.4793	21.1338
11166_at'	1.94779	1.12139	1.59818	0.874016	1.03367	1.20588	1.1441	1.46604	2.49637	1.03363	2.03653	1.73807	1.51091	0.923864	1.307	1.59247	1.89967	1.47551	1.23761	1.95896	2.29371	1.27806	1.26824	1.95035	1.86447	1.55858	1.56109	1.46856	1.26756	1.68172	1.50714	3.02596	1.02088	1.26181	1.87058	1.95228
11167_at'	2.69921	1.90173	2.7151	1.982	1.8092	2.36057	2.42254	2.47753	2.12228	2.23094	2.95548	1.39695	2.50976	1.53409	2.01467	2.27055	2.2631	1.89694	2.17088	2.46868	4.05143	2.28012	2.4324	1.91162	2.63492	2.75976	2.36425	1.74949	2.03719	2.08824	2.77607	2.28801	2.40659	1.99803	2.16987	2.07158
11168_at'	0.127128	0.191908	0.288309	0.177728	0.145903	0.155773	0.195016	0.145246	0.231235	0.159193	0.231735	0.0923858	0.190586	0.168182	0.20316	0.30137	0.207358	0.206122	0.16178	0.299136	0.312	0.144181	0.208154	0.197617	0.239316	0.143195	0.252262	0.19574	0.182851	0.165966	0.154775	0.302843	0.128571	0.166339	0.123357	0.147303
11169_at'	0.864926	1.28902	1.42225	1.01125	1.1358	0.934641	1.01733	0.940439	0.923729	0.584081	1.00913	0.55736	1.00574	1.24091	1.13544	1.34018	1.14381	0.879592	0.769464	1.20302	0.962286	0.898043	0.925966	0.940417	1.08669	1.35385	1.3552	0.902637	0.938017	1.0042	1.02964	1.26329	0.806593	0.813976	0.918099	0.941909
11170_at'	0.164586	0.230058	0.186152	0.0461192	0.0808081	0.0555556	0.0216685	0.135841	0.217918	0.0459641	0.186073	0.325888	0.28473	0.201136	0.145598	0.086758	0.0423634	0.0479592	0.110212	0.231102	0.284571	0.170958	0.0515021	0.470705	0.196581	0.157396	0.167421	0.127789	0.0216942	0.0693277	0.120746	0.307787	0.207692	0.280512	0.173913	0.275934
11171_at'	5.46992	4.54682	4.26107	4.0135	4.45567	3.3159	3.5753	2.96656	1.84988	3.58857	3.58904	3.93909	4.65672	4.16477	3.48533	4.08219	3.72687	2.90204	2.84429	3.49352	4.95657	3.29145	2.25215	5.86792	3.43712	3.47929	3.72738	2.76268	2.91012	2.84979	2.87267	3.43881	4.3967	3.62697	3.3822	3.76141
11172_at'	1.62429	1.48555	1.26334	0.978628	1.18743	0.542484	0.327194	0.592476	0.546005	0.704036	1.26484	1.00305	0.6969	2.12386	1.4447	1.13813	1.60758	0.826531	1.10617	0.566955	1.62171	0.839341	0.0472103	1.80338	0.400488	1.47101	0.291855	1.5568	1.02996	0.74895	0.73326	0.458591	1.63187	1.39862	1.1729	1.3444
11173_at'	0.139614	0.00462428	0.107832	0.0303712	0.043771	0.114379	0.127844	0.0219436	0.0193705	0.0426009	0.103881	0.0649746	0.101033	0.152273	0.153499	0.151826	0.025641	0.0469388	0.137513	0.0658747	0.148571	0.105046	0.0160944	0.0119166	0.114774	0.210651	0.00565611	0.0182556	0.0144628	0.116597	0.0812294	0.00494438	0.010989	0.0531496	0.0717897	0.0176349
11174_at'	9.35187	14.9457	9.81839	12.4376	10.7082	10.8769	10.6197	8.30094	1.45036	5.62332	5.04566	3.1198	7.88978	14.1568	9.24605	8.48059	14.4705	8.84898	8.11325	2.62419	9.17829	5.18641	2.98391	3.69811	7.25641	12.9905	11.1391	7.56795	9.83058	9.27836	9.81449	1.64277	7.13516	5.12008	2.94338	3.63382
11175_at'	2.3882	4.9341	3.09762	4.10349	3.35354	3.98366	3.51138	3.55486	0.416465	0.908072	0.696347	0.526904	2.03904	4.6375	1.49436	2.37329	5.63545	3.84796	2.84732	0.889849	2.02514	0.800206	0.475322	0.397219	1.60928	4.20355	4.12557	2.86613	3.95764	3.17857	3.48189	0.493201	1.40989	0.748031	0.496461	0.506224
11176_at'	0.014756	0.0150289	0.124858	0.0472441	0.0179574	0.0239651	0.109426	0.077325	0.0811138	0.0852018	0.0148402	0.0406091	0.0275545	0.0727273	0.01693	0.076484	0.0178372	0.0214286	0.041456	0.0799136	0.129143	0.0514933	0.0139485	0.0546177	0.015873	0.0177515	0.0282805	0.0720081	0.0630165	0.0052521	0.0944018	0.105068	0.0626374	0.00590551	0.0151668	0.0487552
11177_at'	0.538025	1.64624	1.22474	0.611924	0.857464	1.20588	0.799567	1.20167	0.035109	0.415919	0.522831	0.191878	0.402985	1.30568	1.12302	1.31279	1.58417	1.30408	0.804853	0.209503	0.475429	0.355304	0.162017	0.170804	0.665446	1.64379	1.78167	1.11866	1.29649	1.34139	0.964874	0.189122	0.313187	0.267717	0.259858	0.185685
11178_at'	0.370034	0.275144	0.429058	0.235096	0.343434	0.252723	0.368364	0.287356	0.232446	0.269058	0.252283	0.107614	0.28473	0.371591	0.424379	0.313927	0.445931	0.373469	0.285136	0.215983	0.417143	0.122554	0.291845	0.19861	0.376068	0.55503	0.470588	0.236308	0.326446	0.264706	0.329308	0.160692	0.218681	0.174213	0.148635	0.0860996
11179_at'	5.66515	18.5329	31.0352	21.721	18.1235	19.3845	15.7346	16.0679	21.6913	14.0359	12.7363	5.59289	8.17336	21.9795	25.5959	21.7306	20.1182	16.501	15.6926	15.446	34.8674	13.0762	10.0515	8.12413	7.71429	28.2947	24.5249	18.2789	17.7231	18.5494	19.0648	16.4932	17.6967	12.248	10.8625	8.26037
11180_at'	15.3212	6.13295	5.02838	3.34533	2.05612	1.22985	1.22752	1.80773	12.4068	8.9944	19.4087	10.9442	15.7268	5.19205	3.7246	3.2637	1.78149	0.738775	0.879676	7.51512	7.928	14.1061	19.0655	16.2542	13.3871	3.73254	2.8586	2.24239	1.32851	0.911765	0.894621	14.7033	5.98132	13.2392	17.0617	17.1722
11181_at'	0.929625	0.849711	0.740068	0.440945	0.304153	0.359477	0.476706	0.410658	0.346247	0.488789	0.586758	0.321827	0.766935	0.945455	0.527088	0.474886	0.439242	0.221429	0.443883	0.49568	0.796571	0.53965	0.474249	0.568024	1.05372	0.945562	0.63914	0.271805	0.268595	0.302521	0.447859	0.307787	0.59011	0.377953	0.598584	0.577801
11182_at'	1.68445	1.59306	1.67877	1.74353	1.83838	1.26144	1.92524	2.1233	2.3184	1.34417	1.82648	1.48832	1.68083	1.86136	1.60384	1.30708	1.38462	1.33367	1.38018	2.02916	2.93486	1.76313	1.78326	1.92354	2.41392	1.36095	1.85407	1.49087	1.90496	1.8645	1.99232	2.53646	1.76154	1.90059	2.25278	1.87759
11183_at'	2.77412	4.61503	3.66742	4.38808	4.27609	2.61002	4.28386	3.38663	0.751816	2.01457	1.69749	1.48832	3.2101	5.45909	4.69413	3.54224	3.35563	3.09082	2.8817	1.47192	4.83086	2.1792	1.897	2.11817	4.35165	3.95148	4.92986	3.89148	3.96694	3.79307	4.09769	1.05192	3.03077	2.1437	1.96764	2.07469
11184_at'	0.825199	1.38613	1.53689	1.51856	1.49158	1.32571	1.54388	1.32184	0.548426	0.680493	0.681507	0.719797	0.795637	1.52159	1.31828	1.20662	1.40468	1.3398	1.28109	1.15875	1.18743	1.03913	0.856223	0.920556	1.01099	1.08402	1.43891	1.36917	1.44215	1.35084	1.28211	0.763906	0.843956	0.948819	0.843276	0.880705
11185_at'	29.4143	17.5214	26.4461	30.6693	24.7262	17.8617	14.9957	10.5089	3.87409	1.27018	8.09589	15.8751	26.628	17.9648	24.8668	22.2945	17.4682	15.3724	11.1547	9.44492	2.42971	2.87539	18.9453	19.0298	33.2589	11.6864	26.9163	20.9503	18.6415	16.1134	12.5851	9.82077	1.99451	4.97933	19.7159	22.7375
11186_at'	0.238366	0.294798	0.407492	0.455568	0.526375	0.201525	0.309859	0.358412	0.335351	0.176009	0.181507	0.207107	0.262916	0.401136	0.340858	0.26484	0.453735	0.220408	0.254803	0.146868	0.489143	0.216272	0.298283	0.179742	0.401709	0.230769	0.325792	0.282961	0.251033	0.267857	0.253568	0.236094	0.265934	0.134843	0.262892	0.21888
11187_at'	10.6731	18.4104	15.2645	18.5838	17.6409	16.7146	17.5525	12.837	9.85835	7.46749	6.97603	8.45888	14.1917	18	16.2156	17.8379	18.5864	13.4469	12.8716	10.0659	21.4811	10.4501	10.8433	10.1351	16.9683	14.4686	19.371	11.8428	13.5465	12.6176	14.5609	9.80099	13.7527	8.1122	9.35389	9.97822
11188_at'	0.148695	0.178035	0.192963	0.2036	0.224467	0.184096	0.229686	0.200627	0.169492	0.102018	0.0456621	0.0944162	0.200918	0.205682	0.264108	0.190639	0.103679	0.126531	0.177958	0.0971922	0.220571	0.125644	0.11588	0.0883813	0.136752	0.2	0.239819	0.156187	0.110537	0.20063	0.217344	0.0716935	0.185714	0.137795	0.0940344	0.130705
11189_at'	1.43133	1.8948	1.45516	2.40382	2.42088	2.47495	1.87216	1.87043	1.11501	1.34417	0.902968	1.04772	1.91389	1.64886	1.9684	1.77169	1.66221	1.90714	1.98686	1.14903	2.65143	1.36766	1.17918	1.29692	1.4359	0.713609	2.30204	1.44828	1.78306	1.92332	2.17453	1.11619	1.85275	1.21063	1.05359	1.11203
11190_at'	0.660613	0.507514	0.985244	1.47469	1.72391	1.86819	2.23077	3.63532	13.9165	2.17937	1.34132	3.19695	0.93341	1.01364	1.7833	1.59817	1.5864	1.96327	2.06775	9.20842	4.05829	2.36663	2.5118	2.66435	0.788767	0.6	1.77828	1.58012	1.77893	2.7437	2.75631	15.1607	2.83846	2.42618	2.8908	2.45539
11191_at'	0.884223	0.749133	0.656073	0.883015	0.976431	0.819172	0.864572	0.928945	0.576271	0.409193	0.375571	0.918782	0.987371	1.02045	0.856659	0.8379	0.570792	0.957143	0.82912	0.821814	1.07657	0.92379	0.695279	0.753724	1.11111	0.597633	0.903846	0.742393	0.690083	0.966387	0.978046	0.925834	0.998901	1.01575	0.784631	0.919087
11192_at'	0.459705	0.485549	0.805902	0.656918	0.949495	0.510893	0.538462	0.500522	0.525424	0.349776	0.377854	0.22132	0.670494	0.797727	0.73702	0.807078	0.986622	0.407143	0.533873	0.49784	0.953143	0.439753	0.415236	0.378352	0.819292	0.557396	0.687783	0.544625	0.541322	0.606092	0.614709	0.515451	0.449451	0.551181	0.380182	0.373444
11193_at'	0.703746	0.728324	0.717367	0.464567	0.40853	0.224401	0.332611	0.38349	0.432203	1.02803	2.63014	1.37157	0.694604	0.7375	0.549661	0.434931	0.282051	0.303061	0.245703	0.466523	1.25486	3.14315	2.37876	2.10626	1.22222	0.508876	0.595023	0.464503	0.359504	0.308824	0.355653	0.437577	1.47802	2.37008	2.48736	1.68465
11194_at'	0.982974	1.0763	0.794552	1.01237	1	0.540305	0.944745	1.01567	1.1247	0.63565	0.829909	0.540102	1.031	1.11023	1.13093	0.737443	0.686734	0.715306	0.815976	1.73002	1.42743	0.819773	0.813305	0.861966	1.71673	0.869823	1.03846	0.962475	0.854339	0.875	1.0483	1.79357	0.697802	0.635827	0.845298	0.78112
11195_at'	1.44495	2.48439	2.97389	3.22047	3.33109	2.78431	3.57855	2.96761	0.560533	0.995516	0.945206	0.724873	1.6039	2.74545	2.66027	2.76027	2.54069	2.72449	2.69565	1.78186	2.50514	1.56128	1.22532	1.2284	1.83516	2.2284	3.20701	2.1359	2.59711	2.75735	3.32931	1.23857	1.84066	1.18996	1.02629	1.12863
11196_at'	1.92395	1.22197	1.27128	1.78178	1.96633	1.76035	1.98483	1.88819	1.5339	1.98094	1.89269	1.51269	1.94719	1.22727	1.45824	2.14384	1.70011	1.60918	1.55308	1.44168	2.472	1.66014	1.68777	1.69315	2.47497	1.15503	1.79299	1.24037	1.75826	1.82458	1.70252	1.43634	1.81648	1.61319	1.95652	1.78942
11197_at'	4.59591	3.82428	3.37117	3.14061	3.15937	2.42266	2.2026	2.63323	5.5908	2.75785	3.45662	4.14619	4.0023	3.37386	2.30587	1.89269	1.89409	2.3449	2.07482	3.13823	4.67543	3.74356	4.67489	3.55015	3.61905	2.8426	3.26697	2.57201	2.32025	2.84664	2.62239	4.76143	3.41319	3.74902	4.909	4
11198_at'	0.0476731	0.0265896	0.0136209	0.0663667	0.0909091	0.0087146	0.00650054	0.091954	0.113801	0.0549327	0.0627854	0.035533	0.120551	0.0329545	0.0936795	0.0582192	0.0512821	0.00714286	0.0525784	0.0172786	0.0205714	0.0144181	0.0139485	0.0109235	0.020757	0.105325	0.0147059	0.0141988	0.0371901	0.0829832	0.0515917	0.0432633	0.0516484	0.0246063	0.0262892	0.090249
11199_at'	1.66175	1.05318	1.05789	1.06524	1.17172	1.04139	1.35536	1.28004	1.26271	3.07848	1.4589	1.69746	1.6682	1.34432	1.1298	1.26256	1.00334	1.03878	0.971689	0.760259	3.35429	3.1895	2.35622	1.81132	1.30525	1.33491	1.17647	0.733266	0.904959	1.10189	1.02525	0.834363	2.9956	2.25394	2.10212	1.74896
11200_at'	3.39274	1.89249	1.18275	1.27109	1.03704	0.970588	0.938245	0.857889	0.238499	1.78139	1.79795	2.45685	3.5132	2.25682	1.20767	0.853881	0.807135	0.876531	0.796764	0.692225	1.76343	2.87333	3.03648	2.79742	4.13187	1.13609	1.37217	0.842799	1.02789	0.969538	0.864984	0.652658	2.02857	3.18602	3.20425	3.11722
11201_at'	0.406356	0.375723	0.318956	0.391451	0.472503	0.314815	0.444204	0.430512	0.486683	0.37444	0.245434	0.408122	0.320321	0.463636	0.465011	0.288813	0.316611	0.363265	0.358948	0.417927	0.554286	0.38517	0.451717	0.375372	0.363858	0.223669	0.430995	0.445233	0.373967	0.567227	0.405049	0.609394	0.406593	0.459646	0.464105	0.44917
11202_at'	2.88876	3.24277	2.32917	4.05737	4.98541	4.23529	3.56013	3.32602	2.86562	1.78027	1.42466	2.67919	2.79564	4.01591	3.77088	3.59817	2.97324	4.10102	3.39535	2.946	4.85829	3.48095	2.29185	2.46673	2.72283	2.25799	4.17195	3.72211	3.88946	4.20798	3.50933	3.88504	3.65275	3.46555	2.40445	2.5529
11203_i_at'	11.0363	2.5237	5.63678	8.28571	10.4018	10.6678	12.3467	12.3804	46.7676	17.9888	12.2192	17.0264	12.6877	3.51705	7.39616	7.73858	6.3757	9.33061	11.277	22.8737	48.2354	21.0639	21.1577	16.0437	12.3333	2.06391	7.26018	5.04057	7.74277	9.40966	13.843	37.9876	32.9945	19.1427	16.2133	14.418
11204_s_at'	21.7946	13.7549	18.7809	22.8886	26.4007	25.8769	33.3922	31.1484	64.0666	38.0953	28.3744	34.1838	27.0654	14.8716	20.2912	22.0616	19.7915	23.9684	21.5814	38.8801	66.9211	35.8012	35.7039	31.8213	30.3065	12.2391	19.0317	15.6045	22.2045	22.9202	29.9682	56.0185	48.6736	29.5994	29.6026	28.9243
11205_i_at'	19.1351	5.75954	14.294	14.1834	16.8406	15.1688	22.0271	17.9718	55.5508	33.4753	24.5251	27.4437	22.0884	8.09886	13.1998	12.29	12.1059	14.8714	17.0556	34.4622	53.7931	29.8054	28.9979	24.5035	13.812	6.1787	11.3303	9.28702	12.9215	14.4307	16.1021	49.6539	40.178	25.503	26.634	25.0508
11206_f_at'	22.0726	10.7306	20.7367	24.5332	28.6689	28.2081	30.442	25.813	58.5387	39.1334	22.8242	27.7807	25.0172	11.6102	18.1005	16.9384	16.0513	23.8092	29.0222	37.7732	50.4549	35.1864	34.573	20.3754	15.7863	11.5112	21.1233	17.5233	18.9762	25.3351	22.9089	45.5303	42.7132	28.3947	30.004	25.7967
11207_at'	0.725312	0.650867	0.556186	0.581552	0.662177	0.515251	0.490791	0.427377	0.280872	0.368834	0.440639	0.575635	0.555683	0.963636	0.366817	0.498858	0.57748	0.384694	0.537917	0.477322	0.424	0.84655	0.520386	0.505462	0.43956	0.409467	0.63914	0.595335	0.323347	0.516807	0.217344	0.343634	0.714286	0.719488	0.464105	0.529046
11208_at'	0.155505	0.149133	0.196368	0.0573678	0.203143	0.220044	0.169014	0.135841	0.179177	0.180493	0.086758	0.13401	0.272101	0.1625	0.0948081	0.0856164	0.19398	0.121429	0.09909	0.199784	0.245714	0.203913	0.263948	0.150943	0.0720391	0.0591716	0.220588	0.0973631	0.146694	0.0745798	0.170143	0.18047	0.262637	0.225394	0.124368	0.108921
11209_at'	7.10897	8.05318	6.21339	7.45894	9.17172	8.03486	7.74214	7.18495	11.8257	7.27915	4.57877	6.7401	8.00459	8.42045	2.79233	5.94292	5.16722	6.40408	7.12639	13.4525	5.45029	8.16993	7.84764	7.53227	4.91575	6.39527	7.67421	5.78803	5.8719	6.40231	5.93743	18.6922	9.57143	7.68209	6.64611	6.78423
11210_at'	9.0647	6.39191	3.45743	7.24297	7.26375	8.30392	7.84507	8.87461	0.878935	11.6177	7.46233	10.3817	7.5752	6.95909	2.93792	3.01256	5.64883	6.98265	7.4277	6.02484	3.632	11.0443	8.147	8.94836	7.14164	5.93491	7.1233	7.07505	8.41529	9.8729	6.97585	5.01607	8.33297	11.0787	8.72599	9.10685
11211_at'	3.32577	4.84971	3.22474	4.52981	4.78339	4.26362	4.12459	4.04807	1.24213	3.86771	2.81963	2.27411	4.06429	4.63409	2.47517	1.96918	3.19398	3.15408	3.35389	2.93737	1.896	3.53244	1.58047	1.86594	3.1685	3.36923	3.8371	3.72008	3.86674	3.59979	3.15587	2.93078	4.21538	3.875	1.98281	2.38797
11212_at'	2.56867	2.48555	2.44835	2.34646	2.07183	2.11765	2.22644	2.58203	5.75182	2.32399	3.3105	2.85888	3.02067	2.12386	1.76749	1.27169	1.71906	1.47449	2.00607	3.5378	2.08	2.03296	1.54506	1.92056	2.41026	1.80355	2.52941	1.72617	1.75103	2.03887	1.5247	5.63288	2.30549	2.40453	1.92922	2.99274
11213_at'	0.103292	0.221965	0.178207	0.235096	0.169473	0.234205	0.148429	0.347962	0.0121065	0.131166	0.033105	0.0751269	0.0838117	0.190909	0.227991	0.189498	0.102564	0.244898	0.0768453	0.143629	0.132571	0.101957	0.00858369	0.0655412	0.200244	0.273373	0.218326	0.200811	0.197314	0.294118	0.18551	0.0902349	0.125275	0.0866142	0.0101112	0.0155602
11214_at'	0.137344	0.159538	0.130533	0.142857	0.158249	0.116558	0.184182	0.15047	0.307506	0.246637	0.219178	0.26599	0.285878	0.129545	0.159142	0.121005	0.199554	0.0530612	0.0697674	0.172786	0.249143	0.146241	0.125536	0.163853	0.173382	0.095858	0.138009	0.0821501	0.129132	0.103992	0.0592755	0.211372	0.184615	0.209646	0.114257	0.109959
11215_at'	0.198638	0.126012	0.200908	0.197975	0.292929	0.173203	0.282774	0.22466	0.107748	0.0997758	0.0719178	0.0923858	0.250287	0.222727	0.221219	0.184932	0.299889	0.164286	0.230536	0.12095	0.225143	0.110196	0.10515	0.0625621	0.328449	0.0792899	0.176471	0.194726	0.178719	0.159664	0.140505	0.0889988	0.138462	0.110236	0.0637007	0.0860996
11216_at'	10.4449	14.0647	13.21	15.2688	17.9989	15.2004	16.3911	10.7952	4.19007	3.06054	2.96233	4.97462	10.4879	13.6943	14.6287	13.016	8.89075	11.7102	12.4429	8.62311	9.30171	5.78373	5.32725	6.11519	10.1013	11.0627	15.8778	11.2099	11.8006	13.2321	13.7849	9.11125	6.72528	5.83465	4.9636	6.44502
11217_at'	0.493757	0.72948	0.488082	0.491564	0.529742	0.401961	0.456121	0.332288	0.508475	0.337444	0.399543	0.520812	0.609644	0.564773	0.503386	0.361872	0.465998	0.334694	0.384226	0.724622	0.619429	0.554068	0.664163	0.484608	0.31746	0.643787	0.414027	0.3357	0.227273	0.343487	0.260154	0.843016	0.557143	0.550197	0.648129	0.525934
11218_at'	0.892168	0.360694	0.256527	0.204724	0.236813	0.22549	0.148429	0.329154	1.20944	0.64574	0.534247	1.39391	0.946039	0.451136	0.284424	0.167808	0.156076	0.254082	0.21638	1.5324	0.949714	1.14315	1.27897	1.30586	0.802198	0.310059	0.235294	0.268763	0.142562	0.191176	0.182217	2.11496	0.896703	1.21358	1.5723	1.52178
11219_at'	2.73666	2.22312	1.79569	2.46232	2.40853	2.30828	2.11051	1.40752	2.72881	2.00561	1.51027	2.26396	2.06429	2.47159	0.743792	1.16895	1.47269	2.11224	2.09808	1.56479	2.34057	2.52626	1.67704	2.08242	1.79853	1.17396	2.26244	2.11663	1.78409	2.52311	0.94292	2.00247	2.50769	2.71654	2.21638	2.33299
11220_at'	1.62202	1.51676	0.933031	1.65804	1.79237	1.72658	1.73239	1.24974	0.548426	0.997758	0.740868	1.0802	1.6659	1.49886	0.865688	1.08333	1.28094	1.88163	1.69363	0.987041	1.28	1.2966	1.147	1.12512	1.11111	1.32899	1.99208	1.02535	1.21591	1.67647	1.37651	0.621755	1.1978	0.875	0.959555	1.06639
11221_at'	15.2247	16.7422	11.2917	13.2205	13.7755	11.6068	11.5699	8.27482	3.54116	10.7982	8.75342	11.0152	12.775	16.2057	5.50113	11.8836	11.1226	10.0602	8.81901	6.20626	4.37486	9.68177	9.37232	9.54022	8.16117	13.5964	14.8235	10.3398	11.4452	12.417	7.62788	5.33869	8.33407	8.36024	8.48028	10.1286
11222_at'	1.65834	1.41156	0.909194	1.35883	1.84624	1.82135	1.81473	1.84953	1.14891	1.30717	0.804795	1.39594	1.73479	1.17955	0.654628	0.974886	0.86845	1.37653	1.68049	1.56479	0.993143	1.62925	1.22639	1.45978	1.24176	0.892308	1.47624	1.22008	1.26446	1.6145	1.13941	1.58714	1.63187	1.75295	1.00202	1.36307
11223_at'	0.76504	0.673988	0.484677	0.650169	0.786756	0.932462	1.05092	0.991641	0.824455	0.84417	0.708904	0.727919	0.940299	0.551136	0.487585	0.445205	0.80602	0.809184	0.965622	1.27862	0.643429	1.03193	0.376609	0.626614	0.854701	0.484024	0.932127	0.635903	0.944215	0.966387	0.930845	1.1063	1.02637	0.805118	0.505561	0.678423
11224_at'	0.427923	0.301734	0.431328	0.410574	0.694725	0.352941	0.551463	0.550679	0.331719	0.331839	0.227169	0.390863	0.49713	0.340909	0.292325	0.477169	0.358974	0.278571	0.36906	0.348812	0.227429	0.316169	0.177039	0.180735	0.241758	0.224852	0.297511	0.403651	0.370868	0.455882	0.331504	0.342398	0.282418	0.503937	0.168857	0.175311
11225_at'	0.811578	0.579191	0.474461	0.381327	0.414141	0.388889	0.329361	0.178683	0.588378	0.660314	0.73516	0.525888	0.616533	0.265909	0.27088	0.294521	0.187291	0.297959	0.394338	0.331533	0.739429	0.679712	0.252146	0.610725	0.556777	0.463905	0.292986	0.356998	0.31405	0.271008	0.299671	0.318912	0.591209	0.69685	0.336704	0.605809
11226_at'	4.12486	0.553757	1.11464	2.40382	3.44108	4.0512	5.58613	6.9697	18.224	7.70964	6.48744	7.67208	4.44776	0.705682	1.69074	1.43836	2.74136	4.30102	6.72801	13.4017	10.0091	7.46859	5.86159	7.39126	2.93773	0.628402	1.61765	2.27789	3.66322	4.63445	5.82217	15.2089	8.05494	7.15551	6.1365	7.06743
11227_at'	3.19296	3.41965	2.49149	3.19348	3.02581	2.8061	3.3662	2.64681	0.83293	1.66704	1.629	1.3736	2.76119	4.04432	3.35102	3.371	3.97882	2.39082	2.51466	1.91577	2.13143	1.57981	1.36159	1.46872	2.23932	3.98698	3.6086	2.59432	3.23244	3.30882	2.64435	1.35229	1.9044	1.3878	1.05966	1.33714
11228_at'	1.95006	1.70405	2.48695	2.70866	3.18855	3.01307	4.78223	5.77534	18.2155	3.76009	3.2774	3.29543	1.95178	1.69432	2.35553	3.22603	3.52843	2.8398	4.53488	22.662	7.44457	2.81874	2.69099	3.77458	1.90354	1.72544	2.72624	2.03347	2.86157	3.35924	5.38858	24.0878	4.46374	2.50984	2.63094	2.91701
11229_at'	1.2202	0.85896	0.959137	1.06974	1.13805	0.834423	1.36403	1.03135	2.36925	1.24552	1.23288	1.27005	1.04133	0.742046	0.883747	0.905251	1.33333	0.860204	0.918099	1.73326	2.24	1.31514	0.575107	1.78649	0.864469	0.642604	0.790724	0.965517	1.05062	0.862395	0.919868	1.80717	1.54286	1.28248	1.21132	1.38382
11230_at'	9.97843	8.08555	5.15551	4.97413	3.9147	3.73747	4.86566	4.29363	1.40194	8.37332	5.81621	5.61827	8.62687	8.00682	4.50903	4.72831	5.95206	3.53367	4.01618	3.42333	11.5543	5.88157	4.69528	6.18669	9.21856	8.45562	5.73756	3.40264	3.77996	3.6229	5.1416	1.37577	8.56154	5.21161	5.64914	5.80083
11231_at'	0.030647	0.0231214	0.102157	0.0348706	0.0246914	0.00980392	0.020585	0.0522466	0.0726392	0.0246637	0.0319635	0.0162437	0.0378875	0.0818182	0.108352	0.0239726	0.0356745	0.0112245	0.033367	0.0107991	0.230857	0.0288363	0.0225322	0.0109235	0.031746	0.0733728	0.0395928	0.00912779	0.0113636	0.0168067	0.0208562	0.0111248	0.142857	0.019685	0.0647118	0.0145228
11232_at'	0.15437	0.882081	0.61294	0.694038	0.214366	0.415033	0.251354	0.355277	1.11017	0.817265	0.239726	0.401015	0.305396	1.225	0.336343	0.309361	0.865106	0.382653	0.338726	0.365011	1.90171	0.329557	0.33691	0.279047	0.307692	1.48402	0.501131	0.557809	0.368802	0.319328	0.482986	0.10754	0.995604	0.350394	0.563195	0.325726
11233_at'	0.559591	0.596532	1.37457	1.28571	1.34231	1.48475	1.63597	1.81505	3.35714	1.12108	1.16438	1.05584	0.673938	1.06364	0.818284	0.940639	2.04794	1.51122	1.27705	2.23974	1.76686	1.04531	1.23176	1.03972	0.58486	1.12426	1.38462	0.990872	1.33574	1.2584	1.50274	2.51545	0.989011	0.94685	1.12133	0.81639
11234_at'	1.86266	1.35607	1.59932	0.947132	1.11672	1.11547	1.10943	1.52874	2.59927	2.03139	2.59361	1.82741	1.83582	1.27841	1.52144	1.60046	1.53623	1.22653	1.20324	1.86933	3.95086	2.12049	2.06974	2.14101	2.12454	1.58225	1.59163	1.01927	0.97624	1.13971	1.48079	2.51174	2.21648	1.68602	2.19211	1.97095
11235_at'	7.81498	7.81965	16.8002	11.2148	14.6734	15.8551	11.3933	16.0857	28.3535	13.3554	11.7374	9.71675	8.22962	8.33068	13.8646	15.6598	16.3188	13.7959	11.1031	19.7624	32.3623	12.2812	12.515	11.1519	8.884	9.28047	13.0396	10.0832	13.0754	12.4653	16.6883	30.8727	17.3275	9.71555	12.913	10.973
11236_at'	36.7106	9.19191	25.3882	24.0697	24.9349	26.8486	30.1213	41.4807	101.268	71.6738	68.4589	43.6203	34.0643	14.067	25.9052	31.2272	32.942	26.8163	27.3893	63.4622	101.59	48.8352	53.9292	46.0894	47.2686	16.5751	28.0158	20.4848	27.5072	33.5116	37.9122	76.0952	59.7143	37.4882	44.9151	44.5705
11237_at'	24.8581	14.5873	27.6867	21.0146	17.7318	25.854	25.5103	26.1411	41.5339	33.3554	36.4874	15.998	20.8335	14.492	20.2246	24.0103	28.0702	19.3806	22.4055	32.3801	53.0377	28.586	23.5697	24.8322	26.337	13.1006	25.5724	21.1673	25.4876	27.854	28.8957	35.8875	31.3912	27.5079	29.7381	28.667
11238_at'	0.00681044	0.00115607	0.00794552	0.00449944	0.0123457	0.00653595	0.00975081	0.00940439	0.00605327	0.00224215	0.00228311	0.00203046	0.00459242	0.0181818	0.00677201	0.010274	0.00334448	0.00102041	0.00303337	0.00323974	0.00228571	0.00102987	0.00321888	0.0019861	0.0744811	0.00828402	0.00904977	0.00507099	0.00103306	0.00420168	0.00548847	0.00123609	0.0032967	0.0019685	0.00202225	0.00726141
11239_at'	0.0476731	0.0289017	0.0317821	0.0359955	0.0606061	0.0751634	0.0292524	0.0229885	0.209443	0.25	0.0673516	0.0111675	0.0206659	0.0590909	0.0519187	0.0262557	0.0423634	0.0173469	0.13549	0.0172786	0.0525714	0.0854789	0.0214592	0.0367428	0.043956	0.127811	0.0531674	0.150101	0.117769	0.143908	0.0219539	0.025958	0.0769231	0.109252	0.0212336	0.0892116
11240_s_at'	0.129398	0.137572	0.204313	0.15748	0.112233	0.0958606	0.132178	0.120167	0.0726392	0.117713	0.100457	0.0568528	0.143513	0.185227	0.0981941	0.086758	0.0880714	0.113265	0.0849343	0.0291577	0.102857	0.0978373	0.100858	0.120159	0.0927961	0.0887574	0.138009	0.109533	0.123967	0.0976891	0.111965	0.00370828	0.128571	0.0777559	0.0596562	0.0840249
11241_at'	0.200908	0.142197	0.281498	0.197975	0.242424	0.151416	0.151679	0.132706	0.199758	0.153587	0.155251	0.0964467	0.206659	0.146591	0.121896	0.18379	0.250836	0.113265	0.157735	0.117711	0.180571	0.115345	0.146996	0.132075	0.141636	0.2	0.221719	0.126775	0.117769	0.156513	0.155873	0.0679852	0.134066	0.121063	0.091001	0.115145
11242_f_at'	0.187287	0.236994	0.0749149	0.140607	0.0448934	0.0457516	0.0866739	0.0741902	0.453995	0.174888	0.192922	0.303553	0.293915	0.243182	0.10158	0.0856164	0.182832	0.0489796	0.0940344	0.0928726	0.214857	0.195675	0.0922747	0.180735	0.263736	0.19645	0.16629	0.231237	0.192149	0.35084	0.16685	0.00494438	0.16044	0.180118	0.259858	0.160788
11243_s_at'	0.437003	0.440462	0.334847	0.23847	0.107744	0.132898	0.110509	0.0710554	0.513317	0.356502	0.625571	0.418274	0.45465	0.377273	0.232506	0.113014	0.248606	0.154082	0.120324	0.24622	0.396571	0.394439	0.267167	0.372393	0.328449	0.427219	0.324661	0.177485	0.19938	0.356092	0.0548847	0.173053	0.269231	0.353346	0.402427	0.282158
11244_s_at'	0.670829	0.730636	0.466515	0.35658	0.210999	0.233115	0.232936	0.330199	1.19976	0.643498	0.756849	0.758376	0.722158	0.770455	0.241535	0.224886	0.528428	0.292857	0.222447	0.609071	0.638857	0.624099	0.468884	0.315789	0.593407	0.985799	0.670815	0.402637	0.530992	0.510504	0.397366	0.428925	0.459341	0.59252	0.761375	0.547718
11245_i_at'	0.046538	0.00462428	0.00567537	0.00449944	0.00785634	0.00544662	0.00541712	0.0135841	0.0121065	0.00448431	0.0296804	0.0467005	0.0378875	0.0647727	0.0586907	0.00456621	0.105909	0.00204082	0.00303337	0.0561555	0.00114286	0.00205973	0.0396996	0.00595829	0.00488401	0.0473373	0.00113122	0.00912779	0.0485537	0.0682773	0.00219539	0.00123609	0.0021978	0.000984	0.0192113	0.0456432
11246_r_at'	0.030647	0.00693642	0.0578888	0.0888639	0.00224467	0.0577342	0.00758396	0.045977	0.0399516	0.00224215	0.00228311	0.00406091	0.0172216	0.0102273	0.00902935	0.0136986	0.0512821	0.0173469	0.0364004	0.0345572	0.008	0.00411947	0.00214592	0.0218471	0.0647131	0.0118343	0.00339367	0.0030426	0.0206612	0.0378151	0.00329308	0.00247219	0.0010989	0.00492126	0.00303337	0.00103734
11247_s_at'	26.7798	32.6844	29.2792	23.7098	28.9484	27.5686	22.3478	26.5716	21.0666	29.3677	31.0868	23.7381	33.2962	29.3261	28.5	27.9064	27.1929	20.698	17.5662	17.7127	61.2709	28.863	29.1502	25.709	32.2173	33.4296	25.7907	19.0132	22.5754	21.4895	28.3886	20.4042	37.1198	21.9616	27.9494	26.9243
11248_s_at'	0.0885358	0.099422	0.128263	0.151856	0.0920314	0.0751634	0.126761	0.23093	0.211864	0.640135	0.375571	0.240609	0.227325	0.127273	0.162528	0.136986	0.0769231	0.0979592	0.0869565	0.0928726	1.57257	0.409887	0.399142	0.225422	0.26862	0.195266	0.192308	0.188641	0.168388	0.120798	0.262349	0.0519159	0.762637	0.520669	0.411527	0.335062
11249_f_at'	0.946652	2.13988	1.91146	1.73453	1.34007	1.82898	1.51354	0.992685	0.177966	1.24327	0.844749	1.12284	1.19173	1.52273	1.60948	1.77854	1.50725	1.41735	1.11729	0.389849	1.00114	0.870237	0.770386	0.841112	0.844933	1.95148	1.73303	1.68154	1.89979	2.09769	1.94182	0.377009	1.32747	1.21949	0.797776	0.746888
11250_s_at'	1.30306	1.14682	1.09535	0.930259	0.671156	0.598039	0.63597	0.593521	0.719128	0.951794	1.12215	0.649746	1.30769	1.22386	0.802483	0.974886	0.882943	0.627551	0.482305	0.943844	1.54857	1.02163	1.04292	1.11619	1.35653	0.900592	0.936652	0.595335	0.711777	0.60084	0.806806	1.06428	1.15934	1.07185	0.989889	1.12033
11251_s_at'	2.38366	6.73295	3.67423	2.60405	2.49383	1.83333	1.33694	0.834901	0.440678	0.719731	1.32534	0.838579	3.09644	6.2625	3.20203	3.11416	2.07692	1.34082	0.93731	0.402808	1.16571	1.16684	1.32189	1.81331	3.7033	6.20118	3.69457	1.87018	2.09504	1.47374	1.16465	0.355995	0.968132	1.17815	1.364	1.59129
11252_s_at'	0.0431328	0.0867052	0.0385925	0.0809899	0.0718294	0.0555556	0.0162514	0.00731452	0.0108959	0.0369955	0.010274	0.00507614	0.142365	0.1875	0.124153	0.0194064	0.0947603	0.0183673	0.016178	0.00647948	0.008	0.00411947	0.0160944	0.00794439	0.131868	0.0721893	0.0339367	0.0446247	0.0692149	0.0441176	0.0746433	0.0160692	0.0340659	0.00492126	0.0404449	0.0259336
11253_s_at'	0.339387	0.285549	0.269013	0.265467	0.387205	0.133987	0.236186	0.216301	0.0920097	0.219731	0.229452	0.153299	0.250287	0.231818	0.22912	0.276256	0.181717	0.12551	0.206269	0.239741	0.2	0.144181	0.143777	0.199603	0.346764	0.360947	0.419683	0.240365	0.19938	0.223739	0.283205	0.173053	0.236264	0.135827	0.194135	0.164938
11254_at'	0.834279	0.819653	0.593644	0.43757	0.384961	0.277778	0.412784	0.294671	0.282082	0.858744	0.815069	0.62132	1.07578	0.785227	0.58465	0.486301	0.42252	0.219388	0.215369	0.276458	0.868571	1.16478	1.1588	1.00099	0.996337	0.788166	0.686652	0.364097	0.315083	0.310924	0.341383	0.248455	0.62967	0.84252	0.908999	0.936722
11255_at'	10.6958	26.2197	16.4574	11.2587	8.61055	5.00436	3.59047	2.42006	1.37046	1.83408	2.42237	3.07513	12.2032	28.8864	15.9007	9.22146	6.02118	3.62959	2.33468	1.80022	2.52686	2.54171	3.71245	4.14796	17.0842	19.942	16.1131	6.93205	5.0062	3.67857	2.7607	1.82077	2.51538	2.66043	3.84024	5.46162
11256_at'	0.419977	2.19191	0.8479	0.431946	0.371493	0.257081	0.203684	0.092999	0.0133172	0.0661435	0.0924658	0.132995	0.36969	1.82727	0.53386	0.515982	0.315496	0.227551	0.141557	0.0928726	0.157714	0.0854789	0.140558	0.179742	0.435897	1.09941	0.647059	0.481744	0.289256	0.264706	0.170143	0.013597	0.0912088	0.11811	0.230536	0.253112
11257_at'	0.107832	0.123699	0.0272418	0.116985	0.0864198	0.106754	0.193933	0.103448	0.0932203	0.14574	0.0513699	0.103553	0.132032	0.1375	0.0790068	0.0194064	0.230769	0.055102	0.107179	0.0334773	0.124571	0.0978373	0.125536	0.0685204	0.130647	0.108876	0.138009	0.112576	0.0630165	0.0210084	0.064764	0.0704573	0.0934066	0.0954724	0.0434783	0.116183
11258_at'	0.236095	0.327168	0.441544	0.224972	0.204265	0.211329	0.289274	0.206897	0.285714	0.214126	0.133562	0.0893401	0.281286	0.369318	0.365689	0.276256	0.225195	0.153061	0.196158	0.192225	0.236571	0.124614	0.203863	0.143992	0.250305	0.281657	0.321267	0.19574	0.222107	0.233193	0.165752	0.171817	0.106593	0.168307	0.164813	0.195021
11259_at'	1.57435	0.796532	0.30874	0.283465	0.243547	0.217865	0.266522	0.223615	0.199758	0.872197	0.66895	1.0335	1.95063	0.817046	0.326185	0.342466	0.294314	0.208163	0.249747	0.153348	0.826286	1.58496	1.11159	1.26216	1.98413	0.478107	0.420814	0.269777	0.204545	0.252101	0.18112	0.128554	0.821978	1.37008	1.13043	1.42531
11260_at'	0.464245	0.332948	0.251986	0.350956	0.489338	0.466231	0.435536	0.53187	1.08717	0.210762	0.192922	0.33401	0.38806	0.442045	0.404063	0.326484	0.286511	0.382653	0.438827	1.27322	1.39086	0.351184	0.366953	0.34856	0.202686	0.12426	0.356335	0.294118	0.205579	0.419118	0.468716	2.69345	0.42967	0.434055	0.248736	0.306017
11261_at'	0.0896708	0.0682081	0.0385925	0.0247469	0.0291807	0.0348584	0.0465872	0.00940439	0.0375303	0.141256	0.0399543	0.0527919	0.0183697	0.0181818	0.0575621	0.0159817	0.0245262	0.0102041	0.0192113	0.0172786	0.100571	0.0133883	0.0708155	0.0139027	0.013431	0.0142012	0.0147059	0.0608519	0.102273	0.0588235	0.103183	0.0692213	0.0153846	0.0334646	0.0525784	0.0259336
11262_s_at'	0.708286	0.648555	0.674234	0.741282	0.564534	0.770152	0.672806	0.653083	0.445521	0.540359	0.820776	0.306599	0.600459	0.580682	0.602709	0.686073	0.724638	0.733673	0.557128	0.528078	0.764571	0.570546	0.445279	0.545184	0.577534	0.643787	0.71267	0.435091	0.663223	0.633403	0.767289	0.305315	0.686813	0.580709	0.523761	0.603734
11263_f_at'	0.996595	0.618497	0.566402	0.425197	0.485971	0.409586	0.56338	0.546499	1.70581	0.896861	0.871005	0.636548	1.02411	0.665909	0.527088	0.684932	0.289855	0.394898	0.40546	0.683585	2.37486	1.14006	1.11373	1.27309	0.990232	0.668639	0.487557	0.488844	0.484504	0.509454	0.554336	1.91842	1.96923	1.11417	1.28514	1.17635
11264_f_at'	2.64359	1.10867	0.904654	1.66029	1.36476	1.3061	2.05092	2.91014	10.0363	3.56951	4.66553	2.52284	3.14007	1.34091	1.28894	1.28767	1.12486	1.42041	1.64611	5.89417	9.928	4.24408	4.27575	4.68918	3.7033	0.932544	1.25905	1.37525	1.48967	1.56828	2.34797	12.3968	5.94945	3.95276	4.56421	4.56846
11265_i_at'	0.422247	0.467052	0.274688	0.302587	0.171717	0.249455	0.652221	0.324974	0.22276	0.183857	0.423516	0.0304569	0.370838	0.284091	0.328442	0.197489	0.216276	0.236735	0.515672	0.099352	0.494857	0.266735	0.324034	0.0913605	0.0976801	0.371598	0.264706	0.275862	0.248967	0.318277	0.403952	0.187886	0.259341	0.127953	0.248736	0.239627
11266_f_at'	1.06129	1.75491	1.1294	3.5883	2.82941	2.14488	2.75731	2.23615	0.824455	1.1861	0.860731	0.818274	1.81975	1.92386	2.01354	1.88699	1.02899	2.51633	1.97674	1.00648	2.872	1.21318	1.84657	1.09136	2.34921	2.14083	1.71493	1.66734	1.76136	1.68908	2.20856	1.48578	1.81758	1.14665	0.888777	1.07573
11267_at'	0.110102	0.0404624	0.0408627	0.0371204	0.0246914	0.0294118	0.109426	0.0553814	0.0835351	0.213005	0.116438	0.0812183	0.0987371	0.0147727	0.0474041	0.106164	0.0657748	0.0530612	0.0293225	0.0723542	0.172571	0.160659	0.0933476	0.0764647	0.0964591	0.035503	0.140271	0.0679513	0.089876	0.106092	0.108672	0.0877627	0.12967	0.0875984	0.09909	0.119295
11268_at'	0.0987514	0.126012	0.0544835	0.142857	0.043771	0.117647	0.188516	0.141066	0.138015	0.0571749	0.0479452	0.04467	0.153846	0.206818	0.156885	0.196347	0.152731	0.0714286	0.0505561	0.0539957	0.0605714	0.0556128	0.0869099	0.020854	0.130647	0.0224852	0.15724	0.118661	0.110537	0.092437	0.135016	0.0902349	0.0461538	0.0846457	0.057634	0.0746888
11269_at'	0.153235	0.017341	0.0476731	0.320585	0.0594837	0.377996	0.245937	0.181818	0.215496	0.173767	0.139269	0.174619	0.114811	0.134091	0.125282	0.0285388	0.241918	0.116327	0.116279	0.196544	0.273143	0.108136	0.237124	0.0784508	0.128205	0.0248521	0.385747	0.263692	0.198347	0.447479	0.154775	0.142151	0.215385	0.0679134	0.155713	0.0414938
11270_at'	0.0419977	0.00231214	0.0839955	0.00224972	0.003367	0.0511983	0.0433369	0.114943	0.0714286	0.0818386	0.0742009	0.00812183	0.010333	0.0284091	0.0146727	0.0148402	0.0122631	0.0367347	0.0374115	0.00647948	0.0742857	0.0504634	0.0182403	0.00893744	0.035409	0.0106509	0.0961538	0.00608519	0.0382231	0.012605	0.0417124	0.0580964	0.00659341	0.0570866	0.00303337	0.00829875
[truncated: 8,065 more rows]
