# Supplementary material for: A new method for predicting essential proteins based on participation degree in protein complex and subgraph density
Source: PLoS One. 2018 Jun 12;13(6):e0198998. doi: 10.1371/journal.pone.0198998 (PMC5997351; doi:10.1371/journal.pone.0198998)
Supplement: S4 Excel — (XLSX) [file pone.0198998.s004.xlsx]

## Sheet: Sheet1
HRA1'	GO:0005575'	GO:0003674'	GO:0006364'	GO:0042274'	[]	[]	[]	[]	[]	[]	[]	[]	[]	[]	[]	[]	[]	[]	[]	[]	[]	[]	[]	[]	[]	[]	[]	[]	[]	[]	[]	[]	[]	[]
ICR1'	GO:0005634'	GO:0003674'	GO:0006366'	[]	[]	[]	[]	[]	[]	[]	[]	[]	[]	[]	[]	[]	[]	[]	[]	[]	[]	[]	[]	[]	[]	[]	[]	[]	[]	[]	[]	[]	[]	[]
LSR1'	GO:0005634'	GO:0003723'	GO:0008380'	GO:0006397'	[]	[]	[]	[]	[]	[]	[]	[]	[]	[]	[]	[]	[]	[]	[]	[]	[]	[]	[]	[]	[]	[]	[]	[]	[]	[]	[]	[]	[]	[]
NME1'	GO:0016787'	GO:0004518'	GO:0006397'	GO:0006364'	GO:0051726'	GO:0051726'	[]	[]	[]	[]	[]	[]	[]	[]	[]	[]	[]	[]	[]	[]	[]	[]	[]	[]	[]	[]	[]	[]	[]	[]	[]	[]	[]	[]
PWR1'	GO:0005634'	GO:0003674'	GO:0006366'	[]	[]	[]	[]	[]	[]	[]	[]	[]	[]	[]	[]	[]	[]	[]	[]	[]	[]	[]	[]	[]	[]	[]	[]	[]	[]	[]	[]	[]	[]	[]
Q0010'	GO:0016020'	GO:0003674'	GO:0008150'	[]	[]	[]	[]	[]	[]	[]	[]	[]	[]	[]	[]	[]	[]	[]	[]	[]	[]	[]	[]	[]	[]	[]	[]	[]	[]	[]	[]	[]	[]	[]
Q0017'	GO:0005575'	GO:0003674'	GO:0008150'	[]	[]	[]	[]	[]	[]	[]	[]	[]	[]	[]	[]	[]	[]	[]	[]	[]	[]	[]	[]	[]	[]	[]	[]	[]	[]	[]	[]	[]	[]	[]
Q0020'	GO:0005737'	GO:0005739'	GO:0005840'	GO:0003735'	GO:0005198'	GO:0032543'	GO:0007005'	[]	[]	[]	[]	[]	[]	[]	[]	[]	[]	[]	[]	[]	[]	[]	[]	[]	[]	[]	[]	[]	[]	[]	[]	[]	[]	[]
Q0032'	GO:0016020'	GO:0003674'	GO:0008150'	[]	[]	[]	[]	[]	[]	[]	[]	[]	[]	[]	[]	[]	[]	[]	[]	[]	[]	[]	[]	[]	[]	[]	[]	[]	[]	[]	[]	[]	[]	[]
Q0045'	GO:0005737'	GO:0016020'	GO:0005740'	GO:0005739'	GO:0016491'	GO:0022857'	GO:0045333'	GO:0006091'	GO:0055086'	[]	[]	[]	[]	[]	[]	[]	[]	[]	[]	[]	[]	[]	[]	[]	[]	[]	[]	[]	[]	[]	[]	[]	[]	[]
Q0050'	GO:0005737'	GO:0005739'	GO:0016779'	GO:0016740'	GO:0006310'	GO:0006397'	[]	[]	[]	[]	[]	[]	[]	[]	[]	[]	[]	[]	[]	[]	[]	[]	[]	[]	[]	[]	[]	[]	[]	[]	[]	[]	[]	[]
Q0055'	GO:0005737'	GO:0005739'	GO:0016779'	GO:0016740'	GO:0006310'	[]	[]	[]	[]	[]	[]	[]	[]	[]	[]	[]	[]	[]	[]	[]	[]	[]	[]	[]	[]	[]	[]	[]	[]	[]	[]	[]	[]	[]
Q0060'	GO:0005737'	GO:0005739'	GO:0016787'	GO:0004518'	GO:0008150'	[]	[]	[]	[]	[]	[]	[]	[]	[]	[]	[]	[]	[]	[]	[]	[]	[]	[]	[]	[]	[]	[]	[]	[]	[]	[]	[]	[]	[]
Q0065'	GO:0005737'	GO:0005739'	GO:0016787'	GO:0004518'	GO:0006310'	GO:0008380'	[]	[]	[]	[]	[]	[]	[]	[]	[]	[]	[]	[]	[]	[]	[]	[]	[]	[]	[]	[]	[]	[]	[]	[]	[]	[]	[]	[]
Q0070'	GO:0005737'	GO:0005739'	GO:0016787'	GO:0004518'	GO:0006310'	[]	[]	[]	[]	[]	[]	[]	[]	[]	[]	[]	[]	[]	[]	[]	[]	[]	[]	[]	[]	[]	[]	[]	[]	[]	[]	[]	[]	[]
Q0075'	GO:0005737'	GO:0005739'	GO:0003674'	GO:0008150'	[]	[]	[]	[]	[]	[]	[]	[]	[]	[]	[]	[]	[]	[]	[]	[]	[]	[]	[]	[]	[]	[]	[]	[]	[]	[]	[]	[]	[]	[]
Q0080'	GO:0005737'	GO:0016020'	GO:0005740'	GO:0005739'	GO:0016887'	GO:0016787'	GO:0022857'	GO:0006811'	GO:0055086'	GO:0055085'	[]	[]	[]	[]	[]	[]	[]	[]	[]	[]	[]	[]	[]	[]	[]	[]	[]	[]	[]	[]	[]	[]	[]	[]
Q0085'	GO:0005737'	GO:0016020'	GO:0005740'	GO:0005739'	GO:0016887'	GO:0016787'	GO:0022857'	GO:0006811'	GO:0055086'	GO:0055085'	[]	[]	[]	[]	[]	[]	[]	[]	[]	[]	[]	[]	[]	[]	[]	[]	[]	[]	[]	[]	[]	[]	[]	[]
Q0092'	GO:0005575'	GO:0003674'	GO:0008150'	[]	[]	[]	[]	[]	[]	[]	[]	[]	[]	[]	[]	[]	[]	[]	[]	[]	[]	[]	[]	[]	[]	[]	[]	[]	[]	[]	[]	[]	[]	[]
Q0105'	GO:0005737'	GO:0016020'	GO:0005740'	GO:0005739'	GO:0016491'	GO:0022857'	GO:0045333'	GO:0006091'	GO:0055086'	[]	[]	[]	[]	[]	[]	[]	[]	[]	[]	[]	[]	[]	[]	[]	[]	[]	[]	[]	[]	[]	[]	[]	[]	[]
Q0110'	GO:0005737'	GO:0005739'	GO:0016787'	GO:0004518'	GO:0008380'	[]	[]	[]	[]	[]	[]	[]	[]	[]	[]	[]	[]	[]	[]	[]	[]	[]	[]	[]	[]	[]	[]	[]	[]	[]	[]	[]	[]	[]
Q0115'	GO:0005737'	GO:0005739'	GO:0003723'	GO:0008380'	[]	[]	[]	[]	[]	[]	[]	[]	[]	[]	[]	[]	[]	[]	[]	[]	[]	[]	[]	[]	[]	[]	[]	[]	[]	[]	[]	[]	[]	[]
Q0120'	GO:0005737'	GO:0005739'	GO:0003723'	GO:0008380'	[]	[]	[]	[]	[]	[]	[]	[]	[]	[]	[]	[]	[]	[]	[]	[]	[]	[]	[]	[]	[]	[]	[]	[]	[]	[]	[]	[]	[]	[]
Q0130'	GO:0005737'	GO:0016020'	GO:0005740'	GO:0005739'	GO:0016887'	GO:0016787'	GO:0022857'	GO:0006811'	GO:0055086'	GO:0055085'	[]	[]	[]	[]	[]	[]	[]	[]	[]	[]	[]	[]	[]	[]	[]	[]	[]	[]	[]	[]	[]	[]	[]	[]
Q0140'	GO:0005737'	GO:0005739'	GO:0005840'	GO:0003735'	GO:0005198'	GO:0032543'	GO:0007005'	[]	[]	[]	[]	[]	[]	[]	[]	[]	[]	[]	[]	[]	[]	[]	[]	[]	[]	[]	[]	[]	[]	[]	[]	[]	[]	[]
Q0142'	GO:0005575'	GO:0003674'	GO:0008150'	[]	[]	[]	[]	[]	[]	[]	[]	[]	[]	[]	[]	[]	[]	[]	[]	[]	[]	[]	[]	[]	[]	[]	[]	[]	[]	[]	[]	[]	[]	[]
Q0143'	GO:0005575'	GO:0003674'	GO:0008150'	[]	[]	[]	[]	[]	[]	[]	[]	[]	[]	[]	[]	[]	[]	[]	[]	[]	[]	[]	[]	[]	[]	[]	[]	[]	[]	[]	[]	[]	[]	[]
Q0144'	GO:0016020'	GO:0003674'	GO:0008150'	[]	[]	[]	[]	[]	[]	[]	[]	[]	[]	[]	[]	[]	[]	[]	[]	[]	[]	[]	[]	[]	[]	[]	[]	[]	[]	[]	[]	[]	[]	[]
Q0158'	GO:0005737'	GO:0005739'	GO:0005840'	GO:0003735'	GO:0005198'	GO:0032543'	GO:0007005'	GO:0070925'	GO:0042255'	[]	[]	[]	[]	[]	[]	[]	[]	[]	[]	[]	[]	[]	[]	[]	[]	[]	[]	[]	[]	[]	[]	[]	[]	[]
Q0160'	GO:0005737'	GO:0005739'	GO:0016787'	GO:0004518'	GO:0006310'	[]	[]	[]	[]	[]	[]	[]	[]	[]	[]	[]	[]	[]	[]	[]	[]	[]	[]	[]	[]	[]	[]	[]	[]	[]	[]	[]	[]	[]
Q0182'	GO:0005575'	GO:0003674'	GO:0008150'	[]	[]	[]	[]	[]	[]	[]	[]	[]	[]	[]	[]	[]	[]	[]	[]	[]	[]	[]	[]	[]	[]	[]	[]	[]	[]	[]	[]	[]	[]	[]
Q0250'	GO:0005737'	GO:0016020'	GO:0005740'	GO:0005739'	GO:0016491'	GO:0022857'	GO:0045333'	GO:0006091'	GO:0055086'	[]	[]	[]	[]	[]	[]	[]	[]	[]	[]	[]	[]	[]	[]	[]	[]	[]	[]	[]	[]	[]	[]	[]	[]	[]
Q0255'	GO:0005737'	GO:0005739'	GO:0003674'	GO:0008150'	[]	[]	[]	[]	[]	[]	[]	[]	[]	[]	[]	[]	[]	[]	[]	[]	[]	[]	[]	[]	[]	[]	[]	[]	[]	[]	[]	[]	[]	[]
Q0275'	GO:0005737'	GO:0016020'	GO:0005740'	GO:0005739'	GO:0016491'	GO:0022857'	GO:0045333'	GO:0006091'	GO:0055086'	[]	[]	[]	[]	[]	[]	[]	[]	[]	[]	[]	[]	[]	[]	[]	[]	[]	[]	[]	[]	[]	[]	[]	[]	[]
Q0285'	GO:0005737'	GO:0005739'	GO:0016787'	GO:0004518'	GO:0008033'	[]	[]	[]	[]	[]	[]	[]	[]	[]	[]	[]	[]	[]	[]	[]	[]	[]	[]	[]	[]	[]	[]	[]	[]	[]	[]	[]	[]	[]
Q0297'	GO:0005575'	GO:0003674'	GO:0008150'	[]	[]	[]	[]	[]	[]	[]	[]	[]	[]	[]	[]	[]	[]	[]	[]	[]	[]	[]	[]	[]	[]	[]	[]	[]	[]	[]	[]	[]	[]	[]
R0010W'	GO:0005575'	GO:0003677'	GO:0006310'	[]	[]	[]	[]	[]	[]	[]	[]	[]	[]	[]	[]	[]	[]	[]	[]	[]	[]	[]	[]	[]	[]	[]	[]	[]	[]	[]	[]	[]	[]	[]
R0020C'	GO:0005634'	GO:0003674'	[]	[]	[]	[]	[]	[]	[]	[]	[]	[]	[]	[]	[]	[]	[]	[]	[]	[]	[]	[]	[]	[]	[]	[]	[]	[]	[]	[]	[]	[]	[]	[]
R0030W'	GO:0005634'	GO:0003674'	[]	[]	[]	[]	[]	[]	[]	[]	[]	[]	[]	[]	[]	[]	[]	[]	[]	[]	[]	[]	[]	[]	[]	[]	[]	[]	[]	[]	[]	[]	[]	[]
R0040C'	GO:0005634'	GO:0003674'	[]	[]	[]	[]	[]	[]	[]	[]	[]	[]	[]	[]	[]	[]	[]	[]	[]	[]	[]	[]	[]	[]	[]	[]	[]	[]	[]	[]	[]	[]	[]	[]
RDN18-1'	GO:0005737'	GO:0005840'	GO:0003735'	GO:0005198'	GO:0002181'	GO:0006413'	[]	[]	[]	[]	[]	[]	[]	[]	[]	[]	[]	[]	[]	[]	[]	[]	[]	[]	[]	[]	[]	[]	[]	[]	[]	[]	[]	[]
RDN18-2'	GO:0005737'	GO:0005840'	GO:0003735'	GO:0005198'	GO:0002181'	GO:0006413'	[]	[]	[]	[]	[]	[]	[]	[]	[]	[]	[]	[]	[]	[]	[]	[]	[]	[]	[]	[]	[]	[]	[]	[]	[]	[]	[]	[]
RDN25-1'	GO:0005737'	GO:0005840'	GO:0003735'	GO:0005198'	GO:0006457'	GO:0006417'	GO:0006414'	[]	[]	[]	[]	[]	[]	[]	[]	[]	[]	[]	[]	[]	[]	[]	[]	[]	[]	[]	[]	[]	[]	[]	[]	[]	[]	[]
RDN25-2'	GO:0005737'	GO:0005840'	GO:0003735'	GO:0005198'	GO:0006457'	GO:0006417'	GO:0006414'	[]	[]	[]	[]	[]	[]	[]	[]	[]	[]	[]	[]	[]	[]	[]	[]	[]	[]	[]	[]	[]	[]	[]	[]	[]	[]	[]
RDN5-1'	GO:0005737'	GO:0005840'	GO:0003735'	GO:0005198'	GO:0002181'	[]	[]	[]	[]	[]	[]	[]	[]	[]	[]	[]	[]	[]	[]	[]	[]	[]	[]	[]	[]	[]	[]	[]	[]	[]	[]	[]	[]	[]
RDN5-2'	GO:0005737'	GO:0005840'	GO:0003735'	GO:0005198'	GO:0002181'	[]	[]	[]	[]	[]	[]	[]	[]	[]	[]	[]	[]	[]	[]	[]	[]	[]	[]	[]	[]	[]	[]	[]	[]	[]	[]	[]	[]	[]
RDN5-3'	GO:0005737'	GO:0005840'	GO:0003735'	GO:0005198'	GO:0002181'	[]	[]	[]	[]	[]	[]	[]	[]	[]	[]	[]	[]	[]	[]	[]	[]	[]	[]	[]	[]	[]	[]	[]	[]	[]	[]	[]	[]	[]
RDN5-4'	GO:0005737'	GO:0005840'	GO:0003735'	GO:0005198'	GO:0002181'	[]	[]	[]	[]	[]	[]	[]	[]	[]	[]	[]	[]	[]	[]	[]	[]	[]	[]	[]	[]	[]	[]	[]	[]	[]	[]	[]	[]	[]
RDN5-5'	GO:0005737'	GO:0005840'	GO:0003735'	GO:0005198'	GO:0002181'	[]	[]	[]	[]	[]	[]	[]	[]	[]	[]	[]	[]	[]	[]	[]	[]	[]	[]	[]	[]	[]	[]	[]	[]	[]	[]	[]	[]	[]
RDN5-6'	GO:0005737'	GO:0005840'	GO:0003735'	GO:0005198'	GO:0002181'	[]	[]	[]	[]	[]	[]	[]	[]	[]	[]	[]	[]	[]	[]	[]	[]	[]	[]	[]	[]	[]	[]	[]	[]	[]	[]	[]	[]	[]
RDN58-1'	GO:0005737'	GO:0005840'	GO:0003735'	GO:0005198'	GO:0002181'	[]	[]	[]	[]	[]	[]	[]	[]	[]	[]	[]	[]	[]	[]	[]	[]	[]	[]	[]	[]	[]	[]	[]	[]	[]	[]	[]	[]	[]
RDN58-2'	GO:0005737'	GO:0005840'	GO:0003735'	GO:0005198'	GO:0002181'	[]	[]	[]	[]	[]	[]	[]	[]	[]	[]	[]	[]	[]	[]	[]	[]	[]	[]	[]	[]	[]	[]	[]	[]	[]	[]	[]	[]	[]
RNA170'	GO:0005575'	GO:0003674'	GO:0008150'	[]	[]	[]	[]	[]	[]	[]	[]	[]	[]	[]	[]	[]	[]	[]	[]	[]	[]	[]	[]	[]	[]	[]	[]	[]	[]	[]	[]	[]	[]	[]
RPR1'	GO:0005730'	GO:0005634'	GO:0016787'	GO:0004518'	GO:0043144'	GO:0008033'	[]	[]	[]	[]	[]	[]	[]	[]	[]	[]	[]	[]	[]	[]	[]	[]	[]	[]	[]	[]	[]	[]	[]	[]	[]	[]	[]	[]
RUF20'	GO:0005575'	GO:0003674'	GO:0008150'	[]	[]	[]	[]	[]	[]	[]	[]	[]	[]	[]	[]	[]	[]	[]	[]	[]	[]	[]	[]	[]	[]	[]	[]	[]	[]	[]	[]	[]	[]	[]
RUF21'	GO:0005575'	GO:0003674'	GO:0008150'	[]	[]	[]	[]	[]	[]	[]	[]	[]	[]	[]	[]	[]	[]	[]	[]	[]	[]	[]	[]	[]	[]	[]	[]	[]	[]	[]	[]	[]	[]	[]
RUF22'	GO:0005575'	GO:0003674'	GO:0008150'	[]	[]	[]	[]	[]	[]	[]	[]	[]	[]	[]	[]	[]	[]	[]	[]	[]	[]	[]	[]	[]	[]	[]	[]	[]	[]	[]	[]	[]	[]	[]
RUF23'	GO:0005575'	GO:0003674'	GO:0008150'	[]	[]	[]	[]	[]	[]	[]	[]	[]	[]	[]	[]	[]	[]	[]	[]	[]	[]	[]	[]	[]	[]	[]	[]	[]	[]	[]	[]	[]	[]	[]
RUF5-1'	GO:0005575'	GO:0003674'	GO:0008150'	[]	[]	[]	[]	[]	[]	[]	[]	[]	[]	[]	[]	[]	[]	[]	[]	[]	[]	[]	[]	[]	[]	[]	[]	[]	[]	[]	[]	[]	[]	[]
RUF5-2'	GO:0005575'	GO:0003674'	GO:0008150'	[]	[]	[]	[]	[]	[]	[]	[]	[]	[]	[]	[]	[]	[]	[]	[]	[]	[]	[]	[]	[]	[]	[]	[]	[]	[]	[]	[]	[]	[]	[]
SCR1'	GO:0005737'	GO:0003674'	GO:0006605'	GO:0055085'	[]	[]	[]	[]	[]	[]	[]	[]	[]	[]	[]	[]	[]	[]	[]	[]	[]	[]	[]	[]	[]	[]	[]	[]	[]	[]	[]	[]	[]	[]
SRG1'	GO:0005634'	GO:0003674'	[]	[]	[]	[]	[]	[]	[]	[]	[]	[]	[]	[]	[]	[]	[]	[]	[]	[]	[]	[]	[]	[]	[]	[]	[]	[]	[]	[]	[]	[]	[]	[]
YAL001C'	GO:0005694'	GO:0005737'	GO:0005739'	GO:0005634'	GO:0003677'	GO:0001071'	GO:0000988'	GO:0006383'	[]	[]	[]	[]	[]	[]	[]	[]	[]	[]	[]	[]	[]	[]	[]	[]	[]	[]	[]	[]	[]	[]	[]	[]	[]	[]
YAL002W'	GO:0005737'	GO:0012505'	GO:0016020'	GO:0005773'	GO:0019899'	GO:0016197'	GO:0006605'	[]	[]	[]	[]	[]	[]	[]	[]	[]	[]	[]	[]	[]	[]	[]	[]	[]	[]	[]	[]	[]	[]	[]	[]	[]	[]	[]
YAL003W'	GO:0005737'	GO:0005085'	GO:0007010'	GO:0033043'	GO:0006417'	GO:0006414'	[]	[]	[]	[]	[]	[]	[]	[]	[]	[]	[]	[]	[]	[]	[]	[]	[]	[]	[]	[]	[]	[]	[]	[]	[]	[]	[]	[]
YAL004W'	GO:0005575'	GO:0003674'	GO:0008150'	[]	[]	[]	[]	[]	[]	[]	[]	[]	[]	[]	[]	[]	[]	[]	[]	[]	[]	[]	[]	[]	[]	[]	[]	[]	[]	[]	[]	[]	[]	[]
YAL005C'	GO:0005618'	GO:0005737'	GO:0016020'	GO:0005634'	GO:0005886'	GO:0005773'	GO:0016887'	GO:0003723'	GO:0016787'	GO:0051082'	GO:0002181'	GO:0007005'	GO:0051169'	GO:0006457'	GO:0070647'	GO:0006605'	GO:0051603'	GO:0055085'	[]	[]	[]	[]	[]	[]	[]	[]	[]	[]	[]	[]	[]	[]	[]	[]
YAL007C'	GO:0005737'	GO:0016023'	GO:0012505'	GO:0005783'	GO:0003674'	GO:0048193'	[]	[]	[]	[]	[]	[]	[]	[]	[]	[]	[]	[]	[]	[]	[]	[]	[]	[]	[]	[]	[]	[]	[]	[]	[]	[]	[]	[]
YAL008W'	GO:0005737'	GO:0016020'	GO:0005740'	GO:0005739'	GO:0003674'	GO:0007005'	[]	[]	[]	[]	[]	[]	[]	[]	[]	[]	[]	[]	[]	[]	[]	[]	[]	[]	[]	[]	[]	[]	[]	[]	[]	[]	[]	[]
YAL009W'	GO:0005737'	GO:0012505'	GO:0005783'	GO:0016020'	GO:0016787'	GO:0016791'	GO:0006629'	GO:0006997'	GO:0006470'	[]	[]	[]	[]	[]	[]	[]	[]	[]	[]	[]	[]	[]	[]	[]	[]	[]	[]	[]	[]	[]	[]	[]	[]	[]
YAL010C'	GO:0005737'	GO:0012505'	GO:0005783'	GO:0016020'	GO:0005740'	GO:0005739'	GO:0003674'	GO:0006869'	GO:0007005'	GO:0070271'	GO:0006605'	GO:0055085'	[]	[]	[]	[]	[]	[]	[]	[]	[]	[]	[]	[]	[]	[]	[]	[]	[]	[]	[]	[]	[]	[]
YAL011W'	GO:0005694'	GO:0005737'	GO:0005739'	GO:0005634'	GO:0003674'	GO:0006325'	[]	[]	[]	[]	[]	[]	[]	[]	[]	[]	[]	[]	[]	[]	[]	[]	[]	[]	[]	[]	[]	[]	[]	[]	[]	[]	[]	[]
YAL012W'	GO:0005737'	GO:0005634'	GO:0016829'	GO:0006520'	[]	[]	[]	[]	[]	[]	[]	[]	[]	[]	[]	[]	[]	[]	[]	[]	[]	[]	[]	[]	[]	[]	[]	[]	[]	[]	[]	[]	[]	[]
YAL013W'	GO:0005694'	GO:0005634'	GO:0003674'	GO:0006260'	GO:0005975'	GO:0006325'	GO:0016570'	GO:0006629'	GO:0051052'	GO:0009408'	GO:0006366'	[]	[]	[]	[]	[]	[]	[]	[]	[]	[]	[]	[]	[]	[]	[]	[]	[]	[]	[]	[]	[]	[]	[]
YAL014C'	GO:0005737'	GO:0012505'	GO:0005773'	[]	[]	[]	[]	[]	[]	[]	[]	[]	[]	[]	[]	[]	[]	[]	[]	[]	[]	[]	[]	[]	[]	[]	[]	[]	[]	[]	[]	[]	[]	[]
YAL015C'	GO:0005737'	GO:0005739'	GO:0005634'	GO:0016787'	GO:0016798'	GO:0016829'	GO:0004518'	GO:0006281'	GO:0006260'	GO:0006974'	GO:0007005'	GO:0051052'	GO:0033043'	GO:0042221'	GO:0006979'	[]	[]	[]	[]	[]	[]	[]	[]	[]	[]	[]	[]	[]	[]	[]	[]	[]	[]	[]
YAL016C-A'	GO:0016020'	GO:0003674'	GO:0008150'	[]	[]	[]	[]	[]	[]	[]	[]	[]	[]	[]	[]	[]	[]	[]	[]	[]	[]	[]	[]	[]	[]	[]	[]	[]	[]	[]	[]	[]	[]	[]
YAL016C-B'	GO:0005575'	GO:0003674'	GO:0008150'	[]	[]	[]	[]	[]	[]	[]	[]	[]	[]	[]	[]	[]	[]	[]	[]	[]	[]	[]	[]	[]	[]	[]	[]	[]	[]	[]	[]	[]	[]	[]
YAL016W'	GO:0005933'	GO:0005737'	GO:0005856'	GO:0005815'	GO:0005634'	GO:0030427'	GO:0016787'	GO:0016791'	GO:0007059'	GO:0000278'	GO:0048285'	GO:0051726'	GO:0033043'	GO:0006417'	[]	[]	[]	[]	[]	[]	[]	[]	[]	[]	[]	[]	[]	[]	[]	[]	[]	[]	[]	[]
YAL017W'	GO:0005737'	GO:0016301'	GO:0016740'	GO:0005975'	GO:0006091'	GO:0006468'	[]	[]	[]	[]	[]	[]	[]	[]	[]	[]	[]	[]	[]	[]	[]	[]	[]	[]	[]	[]	[]	[]	[]	[]	[]	[]	[]	[]
YAL018C'	GO:0005618'	GO:0016020'	GO:0003674'	GO:0071554'	GO:0051321'	GO:0043934'	[]	[]	[]	[]	[]	[]	[]	[]	[]	[]	[]	[]	[]	[]	[]	[]	[]	[]	[]	[]	[]	[]	[]	[]	[]	[]	[]	[]
YAL019W'	GO:0005694'	GO:0005737'	GO:0005739'	GO:0005634'	GO:0016887'	GO:0003677'	GO:0003682'	GO:0016787'	GO:0006281'	GO:0006974'	GO:0006325'	GO:0006366'	[]	[]	[]	[]	[]	[]	[]	[]	[]	[]	[]	[]	[]	[]	[]	[]	[]	[]	[]	[]	[]	[]
YAL019W-A'	GO:0005575'	GO:0003674'	GO:0008150'	[]	[]	[]	[]	[]	[]	[]	[]	[]	[]	[]	[]	[]	[]	[]	[]	[]	[]	[]	[]	[]	[]	[]	[]	[]	[]	[]	[]	[]	[]	[]
YAL020C'	GO:0005737'	GO:0003674'	GO:0009451'	GO:0007114'	GO:0007010'	GO:0008033'	[]	[]	[]	[]	[]	[]	[]	[]	[]	[]	[]	[]	[]	[]	[]	[]	[]	[]	[]	[]	[]	[]	[]	[]	[]	[]	[]	[]
YAL021C'	GO:0005737'	GO:0005634'	GO:0016787'	GO:0004518'	GO:0006260'	GO:0006354'	GO:0006401'	GO:0000278'	GO:0051052'	GO:0051726'	GO:0006366'	[]	[]	[]	[]	[]	[]	[]	[]	[]	[]	[]	[]	[]	[]	[]	[]	[]	[]	[]	[]	[]	[]	[]
YAL022C'	GO:0005737'	GO:0016020'	GO:0005773'	GO:0022857'	GO:0015931'	GO:0055085'	[]	[]	[]	[]	[]	[]	[]	[]	[]	[]	[]	[]	[]	[]	[]	[]	[]	[]	[]	[]	[]	[]	[]	[]	[]	[]	[]	[]
YAL023C'	GO:0005737'	GO:0012505'	GO:0005783'	GO:0016020'	GO:0016740'	GO:0016757'	GO:0005975'	GO:0006486'	GO:0051603'	GO:0042221'	GO:0023052'	[]	[]	[]	[]	[]	[]	[]	[]	[]	[]	[]	[]	[]	[]	[]	[]	[]	[]	[]	[]	[]	[]	[]
YAL024C'	GO:0005933'	GO:0005085'	GO:0007059'	GO:0000278'	GO:0048285'	GO:0051726'	GO:0033043'	[]	[]	[]	[]	[]	[]	[]	[]	[]	[]	[]	[]	[]	[]	[]	[]	[]	[]	[]	[]	[]	[]	[]	[]	[]	[]	[]
YAL025C'	GO:0005730'	GO:0005634'	GO:0003674'	GO:0006364'	GO:0042273'	[]	[]	[]	[]	[]	[]	[]	[]	[]	[]	[]	[]	[]	[]	[]	[]	[]	[]	[]	[]	[]	[]	[]	[]	[]	[]	[]	[]	[]
YAL026C'	GO:0005794'	GO:0005737'	GO:0012505'	GO:0005783'	GO:0016020'	GO:0016887'	GO:0016787'	GO:0048193'	GO:0000746'	GO:0006897'	GO:0016197'	GO:0006869'	GO:0070925'	GO:0042221'	GO:0042274'	GO:0042255'	[]	[]	[]	[]	[]	[]	[]	[]	[]	[]	[]	[]	[]	[]	[]	[]	[]	[]
YAL026C-A'	GO:0005575'	GO:0003674'	GO:0008150'	[]	[]	[]	[]	[]	[]	[]	[]	[]	[]	[]	[]	[]	[]	[]	[]	[]	[]	[]	[]	[]	[]	[]	[]	[]	[]	[]	[]	[]	[]	[]
YAL027W'	GO:0005634'	GO:0003677'	GO:0006281'	GO:0006974'	GO:0051052'	[]	[]	[]	[]	[]	[]	[]	[]	[]	[]	[]	[]	[]	[]	[]	[]	[]	[]	[]	[]	[]	[]	[]	[]	[]	[]	[]	[]	[]
YAL028W'	GO:0005737'	GO:0012505'	GO:0005783'	GO:0003674'	GO:0006970'	[]	[]	[]	[]	[]	[]	[]	[]	[]	[]	[]	[]	[]	[]	[]	[]	[]	[]	[]	[]	[]	[]	[]	[]	[]	[]	[]	[]	[]
YAL029C'	GO:0005933'	GO:0005737'	GO:0005856'	GO:0005739'	GO:0030427'	GO:0008092'	GO:0016787'	GO:0048308'	[]	[]	[]	[]	[]	[]	[]	[]	[]	[]	[]	[]	[]	[]	[]	[]	[]	[]	[]	[]	[]	[]	[]	[]	[]	[]
YAL030W'	GO:0005794'	GO:0005933'	GO:0005737'	GO:0016023'	GO:0012505'	GO:0016020'	GO:0005886'	GO:0030427'	GO:0005773'	GO:0048193'	GO:0006897'	GO:0006887'	GO:0061025'	GO:0048284'	GO:0016050'	GO:0016050'	[]	[]	[]	[]	[]	[]	[]	[]	[]	[]	[]	[]	[]	[]	[]	[]	[]	[]
YAL031C'	GO:0005737'	GO:0019899'	GO:0030234'	GO:0007059'	GO:0006470'	GO:0031399'	[]	[]	[]	[]	[]	[]	[]	[]	[]	[]	[]	[]	[]	[]	[]	[]	[]	[]	[]	[]	[]	[]	[]	[]	[]	[]	[]	[]
YAL031W-A'	GO:0016020'	GO:0003674'	GO:0008150'	[]	[]	[]	[]	[]	[]	[]	[]	[]	[]	[]	[]	[]	[]	[]	[]	[]	[]	[]	[]	[]	[]	[]	[]	[]	[]	[]	[]	[]	[]	[]
YAL032C'	GO:0005634'	GO:0008380'	GO:0006397'	GO:0006397'	[]	[]	[]	[]	[]	[]	[]	[]	[]	[]	[]	[]	[]	[]	[]	[]	[]	[]	[]	[]	[]	[]	[]	[]	[]	[]	[]	[]	[]	[]
YAL033W'	GO:0005730'	GO:0005634'	GO:0003723'	GO:0016787'	GO:0004518'	GO:0006401'	GO:0006364'	GO:0043144'	GO:0008033'	[]	[]	[]	[]	[]	[]	[]	[]	[]	[]	[]	[]	[]	[]	[]	[]	[]	[]	[]	[]	[]	[]	[]	[]	[]
YAL034C'	GO:0005575'	GO:0003674'	GO:0008150'	[]	[]	[]	[]	[]	[]	[]	[]	[]	[]	[]	[]	[]	[]	[]	[]	[]	[]	[]	[]	[]	[]	[]	[]	[]	[]	[]	[]	[]	[]	[]
YAL034C-B'	GO:0005575'	GO:0003674'	GO:0008150'	[]	[]	[]	[]	[]	[]	[]	[]	[]	[]	[]	[]	[]	[]	[]	[]	[]	[]	[]	[]	[]	[]	[]	[]	[]	[]	[]	[]	[]	[]	[]
YAL034W-A'	GO:0005694'	GO:0005856'	GO:0005634'	GO:0003674'	GO:0007059'	[]	[]	[]	[]	[]	[]	[]	[]	[]	[]	[]	[]	[]	[]	[]	[]	[]	[]	[]	[]	[]	[]	[]	[]	[]	[]	[]	[]	[]
YAL035W'	GO:0005737'	GO:0005739'	GO:0005840'	GO:0003924'	GO:0003723'	GO:0016787'	GO:0008135'	GO:0002181'	GO:0070925'	GO:0006364'	GO:0006417'	GO:0042274'	GO:0042255'	GO:0006413'	[]	[]	[]	[]	[]	[]	[]	[]	[]	[]	[]	[]	[]	[]	[]	[]	[]	[]	[]	[]
YAL036C'	GO:0005737'	GO:0005840'	GO:0002181'	GO:0042594'	GO:0042594'	[]	[]	[]	[]	[]	[]	[]	[]	[]	[]	[]	[]	[]	[]	[]	[]	[]	[]	[]	[]	[]	[]	[]	[]	[]	[]	[]	[]	[]
YAL037C-A'	GO:0005575'	GO:0003674'	GO:0008150'	[]	[]	[]	[]	[]	[]	[]	[]	[]	[]	[]	[]	[]	[]	[]	[]	[]	[]	[]	[]	[]	[]	[]	[]	[]	[]	[]	[]	[]	[]	[]
YAL037C-B'	GO:0005575'	GO:0003674'	GO:0008150'	[]	[]	[]	[]	[]	[]	[]	[]	[]	[]	[]	[]	[]	[]	[]	[]	[]	[]	[]	[]	[]	[]	[]	[]	[]	[]	[]	[]	[]	[]	[]
YAL037W'	GO:0005575'	GO:0003674'	GO:0008150'	[]	[]	[]	[]	[]	[]	[]	[]	[]	[]	[]	[]	[]	[]	[]	[]	[]	[]	[]	[]	[]	[]	[]	[]	[]	[]	[]	[]	[]	[]	[]
YAL038W'	GO:0005737'	GO:0016020'	GO:0005886'	GO:0016740'	GO:0005975'	GO:0051186'	GO:0006091'	GO:0032787'	GO:0055086'	[]	[]	[]	[]	[]	[]	[]	[]	[]	[]	[]	[]	[]	[]	[]	[]	[]	[]	[]	[]	[]	[]	[]	[]	[]
YAL039C'	GO:0005737'	GO:0005740'	GO:0005739'	GO:0016829'	GO:0070271'	[]	[]	[]	[]	[]	[]	[]	[]	[]	[]	[]	[]	[]	[]	[]	[]	[]	[]	[]	[]	[]	[]	[]	[]	[]	[]	[]	[]	[]
YAL040C'	GO:0005634'	GO:0030234'	GO:0061025'	GO:0000278'	GO:0048284'	GO:0006468'	GO:0051726'	GO:0031399'	GO:0007033'	[]	[]	[]	[]	[]	[]	[]	[]	[]	[]	[]	[]	[]	[]	[]	[]	[]	[]	[]	[]	[]	[]	[]	[]	[]
YAL041W'	GO:0005933'	GO:0005737'	GO:0005634'	GO:0030427'	GO:0005085'	GO:0000910'	GO:0007010'	GO:0000278'	GO:0048285'	GO:0051726'	GO:0033043'	GO:0023052'	[]	[]	[]	[]	[]	[]	[]	[]	[]	[]	[]	[]	[]	[]	[]	[]	[]	[]	[]	[]	[]	[]
YAL042C-A'	GO:0005575'	GO:0003674'	GO:0008150'	[]	[]	[]	[]	[]	[]	[]	[]	[]	[]	[]	[]	[]	[]	[]	[]	[]	[]	[]	[]	[]	[]	[]	[]	[]	[]	[]	[]	[]	[]	[]
YAL042W'	GO:0005794'	GO:0005737'	GO:0016023'	GO:0012505'	GO:0005783'	GO:0016020'	GO:0003674'	GO:0048193'	[]	[]	[]	[]	[]	[]	[]	[]	[]	[]	[]	[]	[]	[]	[]	[]	[]	[]	[]	[]	[]	[]	[]	[]	[]	[]
YAL043C'	GO:0005634'	GO:0003723'	GO:0006353'	GO:0006397'	GO:0008033'	GO:0006366'	[]	[]	[]	[]	[]	[]	[]	[]	[]	[]	[]	[]	[]	[]	[]	[]	[]	[]	[]	[]	[]	[]	[]	[]	[]	[]	[]	[]
YAL044C'	GO:0005737'	GO:0005739'	GO:0016491'	GO:0006520'	[]	[]	[]	[]	[]	[]	[]	[]	[]	[]	[]	[]	[]	[]	[]	[]	[]	[]	[]	[]	[]	[]	[]	[]	[]	[]	[]	[]	[]	[]
YAL044W-A'	GO:0005575'	GO:0003674'	GO:0008150'	[]	[]	[]	[]	[]	[]	[]	[]	[]	[]	[]	[]	[]	[]	[]	[]	[]	[]	[]	[]	[]	[]	[]	[]	[]	[]	[]	[]	[]	[]	[]
YAL045C'	GO:0005575'	GO:0003674'	GO:0008150'	[]	[]	[]	[]	[]	[]	[]	[]	[]	[]	[]	[]	[]	[]	[]	[]	[]	[]	[]	[]	[]	[]	[]	[]	[]	[]	[]	[]	[]	[]	[]
YAL046C'	GO:0005575'	GO:0003674'	GO:0008150'	[]	[]	[]	[]	[]	[]	[]	[]	[]	[]	[]	[]	[]	[]	[]	[]	[]	[]	[]	[]	[]	[]	[]	[]	[]	[]	[]	[]	[]	[]	[]
YAL047C'	GO:0005737'	GO:0005856'	GO:0005815'	GO:0005198'	GO:0007059'	GO:0007010'	GO:0000278'	GO:0048285'	GO:0070271'	GO:0051726'	GO:0033043'	[]	[]	[]	[]	[]	[]	[]	[]	[]	[]	[]	[]	[]	[]	[]	[]	[]	[]	[]	[]	[]	[]	[]
YAL047W-A'	GO:0005575'	GO:0003674'	GO:0008150'	[]	[]	[]	[]	[]	[]	[]	[]	[]	[]	[]	[]	[]	[]	[]	[]	[]	[]	[]	[]	[]	[]	[]	[]	[]	[]	[]	[]	[]	[]	[]
YAL048C'	GO:0005737'	GO:0012505'	GO:0005783'	GO:0016020'	GO:0005740'	GO:0005739'	GO:0003924'	GO:0016787'	GO:0043167'	GO:0007005'	GO:0048308'	GO:0033043'	[]	[]	[]	[]	[]	[]	[]	[]	[]	[]	[]	[]	[]	[]	[]	[]	[]	[]	[]	[]	[]	[]
YAL049C'	GO:0005737'	GO:0003674'	GO:0008150'	[]	[]	[]	[]	[]	[]	[]	[]	[]	[]	[]	[]	[]	[]	[]	[]	[]	[]	[]	[]	[]	[]	[]	[]	[]	[]	[]	[]	[]	[]	[]
YAL051W'	GO:0005634'	GO:0003677'	GO:0001071'	GO:0006325'	GO:0006629'	GO:0032787'	GO:0042221'	GO:0006366'	[]	[]	[]	[]	[]	[]	[]	[]	[]	[]	[]	[]	[]	[]	[]	[]	[]	[]	[]	[]	[]	[]	[]	[]	[]	[]
YAL053W'	GO:0005737'	GO:0012505'	GO:0005783'	GO:0016020'	GO:0022857'	GO:0071554'	GO:0015931'	GO:0006457'	GO:0006970'	GO:0055085'	[]	[]	[]	[]	[]	[]	[]	[]	[]	[]	[]	[]	[]	[]	[]	[]	[]	[]	[]	[]	[]	[]	[]	[]
YAL054C'	GO:0005737'	GO:0016020'	GO:0005739'	GO:0016874'	GO:0006325'	GO:0051186'	GO:0006091'	GO:0016570'	GO:0032787'	GO:0018193'	GO:0043543'	[]	[]	[]	[]	[]	[]	[]	[]	[]	[]	[]	[]	[]	[]	[]	[]	[]	[]	[]	[]	[]	[]	[]
YAL055W'	GO:0005737'	GO:0016020'	GO:0005777'	GO:0030234'	GO:0007031'	GO:0070647'	GO:0006605'	GO:0031399'	GO:0023052'	GO:0055085'	[]	[]	[]	[]	[]	[]	[]	[]	[]	[]	[]	[]	[]	[]	[]	[]	[]	[]	[]	[]	[]	[]	[]	[]
YAL056C-A'	GO:0005575'	GO:0003674'	GO:0008150'	[]	[]	[]	[]	[]	[]	[]	[]	[]	[]	[]	[]	[]	[]	[]	[]	[]	[]	[]	[]	[]	[]	[]	[]	[]	[]	[]	[]	[]	[]	[]
YAL056W'	GO:0005737'	GO:0016020'	GO:0005739'	GO:0005886'	GO:0030234'	GO:0004871'	GO:0001403'	GO:0051321'	GO:0007124'	GO:0042221'	GO:0023052'	GO:0043934'	GO:0006366'	[]	[]	[]	[]	[]	[]	[]	[]	[]	[]	[]	[]	[]	[]	[]	[]	[]	[]	[]	[]	[]
YAL058W'	GO:0005737'	GO:0012505'	GO:0005783'	GO:0016020'	GO:0051082'	GO:0006457'	GO:0051603'	GO:0042221'	[]	[]	[]	[]	[]	[]	[]	[]	[]	[]	[]	[]	[]	[]	[]	[]	[]	[]	[]	[]	[]	[]	[]	[]	[]	[]
YAL059C-A'	GO:0005575'	GO:0003674'	GO:0008150'	[]	[]	[]	[]	[]	[]	[]	[]	[]	[]	[]	[]	[]	[]	[]	[]	[]	[]	[]	[]	[]	[]	[]	[]	[]	[]	[]	[]	[]	[]	[]
YAL059W'	GO:0005730'	GO:0005634'	GO:0003674'	GO:0051169'	GO:0000054'	[]	[]	[]	[]	[]	[]	[]	[]	[]	[]	[]	[]	[]	[]	[]	[]	[]	[]	[]	[]	[]	[]	[]	[]	[]	[]	[]	[]	[]
YAL060W'	GO:0005737'	GO:0016491'	[]	[]	[]	[]	[]	[]	[]	[]	[]	[]	[]	[]	[]	[]	[]	[]	[]	[]	[]	[]	[]	[]	[]	[]	[]	[]	[]	[]	[]	[]	[]	[]
YAL061W'	GO:0005737'	GO:0005634'	GO:0016491'	GO:0008150'	[]	[]	[]	[]	[]	[]	[]	[]	[]	[]	[]	[]	[]	[]	[]	[]	[]	[]	[]	[]	[]	[]	[]	[]	[]	[]	[]	[]	[]	[]
YAL062W'	GO:0005737'	GO:0005739'	GO:0005634'	GO:0016491'	GO:0006520'	[]	[]	[]	[]	[]	[]	[]	[]	[]	[]	[]	[]	[]	[]	[]	[]	[]	[]	[]	[]	[]	[]	[]	[]	[]	[]	[]	[]	[]
YAL063C'	GO:0005618'	[]	[]	[]	[]	[]	[]	[]	[]	[]	[]	[]	[]	[]	[]	[]	[]	[]	[]	[]	[]	[]	[]	[]	[]	[]	[]	[]	[]	[]	[]	[]	[]	[]
YAL063C-A'	GO:0005575'	GO:0003674'	GO:0008150'	[]	[]	[]	[]	[]	[]	[]	[]	[]	[]	[]	[]	[]	[]	[]	[]	[]	[]	[]	[]	[]	[]	[]	[]	[]	[]	[]	[]	[]	[]	[]
YAL064C-A'	GO:0005575'	GO:0003674'	GO:0008150'	[]	[]	[]	[]	[]	[]	[]	[]	[]	[]	[]	[]	[]	[]	[]	[]	[]	[]	[]	[]	[]	[]	[]	[]	[]	[]	[]	[]	[]	[]	[]
YAL064W'	GO:0005575'	GO:0003674'	GO:0008150'	[]	[]	[]	[]	[]	[]	[]	[]	[]	[]	[]	[]	[]	[]	[]	[]	[]	[]	[]	[]	[]	[]	[]	[]	[]	[]	[]	[]	[]	[]	[]
YAL064W-B'	GO:0005737'	GO:0012505'	GO:0005783'	GO:0016020'	GO:0003674'	GO:0008150'	[]	[]	[]	[]	[]	[]	[]	[]	[]	[]	[]	[]	[]	[]	[]	[]	[]	[]	[]	[]	[]	[]	[]	[]	[]	[]	[]	[]
YAL065C'	GO:0005575'	GO:0003674'	GO:0008150'	[]	[]	[]	[]	[]	[]	[]	[]	[]	[]	[]	[]	[]	[]	[]	[]	[]	[]	[]	[]	[]	[]	[]	[]	[]	[]	[]	[]	[]	[]	[]
YAL066W'	GO:0005575'	GO:0003674'	GO:0008150'	[]	[]	[]	[]	[]	[]	[]	[]	[]	[]	[]	[]	[]	[]	[]	[]	[]	[]	[]	[]	[]	[]	[]	[]	[]	[]	[]	[]	[]	[]	[]
YAL067C'	GO:0016020'	[]	[]	[]	[]	[]	[]	[]	[]	[]	[]	[]	[]	[]	[]	[]	[]	[]	[]	[]	[]	[]	[]	[]	[]	[]	[]	[]	[]	[]	[]	[]	[]	[]
YAL067W-A'	GO:0005575'	GO:0003674'	GO:0008150'	[]	[]	[]	[]	[]	[]	[]	[]	[]	[]	[]	[]	[]	[]	[]	[]	[]	[]	[]	[]	[]	[]	[]	[]	[]	[]	[]	[]	[]	[]	[]
YAL068C'	GO:0005575'	GO:0003674'	GO:0051321'	GO:0043934'	GO:0006366'	[]	[]	[]	[]	[]	[]	[]	[]	[]	[]	[]	[]	[]	[]	[]	[]	[]	[]	[]	[]	[]	[]	[]	[]	[]	[]	[]	[]	[]
YAL068W-A'	GO:0005575'	GO:0003674'	GO:0008150'	[]	[]	[]	[]	[]	[]	[]	[]	[]	[]	[]	[]	[]	[]	[]	[]	[]	[]	[]	[]	[]	[]	[]	[]	[]	[]	[]	[]	[]	[]	[]
YAL069W'	GO:0005575'	GO:0003674'	GO:0008150'	[]	[]	[]	[]	[]	[]	[]	[]	[]	[]	[]	[]	[]	[]	[]	[]	[]	[]	[]	[]	[]	[]	[]	[]	[]	[]	[]	[]	[]	[]	[]
YAR002C-A'	GO:0005737'	GO:0016023'	GO:0012505'	GO:0005739'	GO:0003674'	GO:0048193'	[]	[]	[]	[]	[]	[]	[]	[]	[]	[]	[]	[]	[]	[]	[]	[]	[]	[]	[]	[]	[]	[]	[]	[]	[]	[]	[]	[]
YAR002W'	GO:0005737'	GO:0012505'	GO:0016020'	GO:0005634'	GO:0008289'	GO:0005198'	GO:0006281'	GO:0006974'	GO:0006325'	GO:0051169'	GO:0015931'	GO:0018193'	GO:0070647'	GO:0006605'	GO:0031399'	GO:0009408'	[]	[]	[]	[]	[]	[]	[]	[]	[]	[]	[]	[]	[]	[]	[]	[]	[]	[]
YAR003W'	GO:0005634'	GO:0008168'	GO:0016740'	GO:0006325'	GO:0016570'	GO:0018193'	GO:0008213'	GO:0032200'	[]	[]	[]	[]	[]	[]	[]	[]	[]	[]	[]	[]	[]	[]	[]	[]	[]	[]	[]	[]	[]	[]	[]	[]	[]	[]
YAR007C'	GO:0005694'	GO:0005737'	GO:0005634'	GO:0003677'	GO:0003723'	GO:0003729'	GO:0006310'	GO:0006281'	GO:0006260'	GO:0006974'	GO:0051321'	GO:0048285'	GO:0070647'	GO:0032200'	[]	[]	[]	[]	[]	[]	[]	[]	[]	[]	[]	[]	[]	[]	[]	[]	[]	[]	[]	[]
YAR008W'	GO:0005737'	GO:0016020'	GO:0005740'	GO:0005739'	GO:0005634'	GO:0016787'	GO:0004518'	GO:0008380'	GO:0008033'	[]	[]	[]	[]	[]	[]	[]	[]	[]	[]	[]	[]	[]	[]	[]	[]	[]	[]	[]	[]	[]	[]	[]	[]	[]
YAR014C'	GO:0005933'	GO:0005737'	GO:0005634'	GO:0030427'	GO:0030234'	GO:0000902'	GO:0000910'	GO:0007010'	GO:0070271'	GO:0051726'	GO:0033043'	GO:0051049'	[]	[]	[]	[]	[]	[]	[]	[]	[]	[]	[]	[]	[]	[]	[]	[]	[]	[]	[]	[]	[]	[]
YAR015W'	GO:0005737'	GO:0005634'	GO:0016874'	GO:0055086'	[]	[]	[]	[]	[]	[]	[]	[]	[]	[]	[]	[]	[]	[]	[]	[]	[]	[]	[]	[]	[]	[]	[]	[]	[]	[]	[]	[]	[]	[]
YAR018C'	GO:0005575'	GO:0016301'	GO:0016740'	GO:0007059'	GO:0006468'	[]	[]	[]	[]	[]	[]	[]	[]	[]	[]	[]	[]	[]	[]	[]	[]	[]	[]	[]	[]	[]	[]	[]	[]	[]	[]	[]	[]	[]
YAR019C'	GO:0005933'	GO:0005737'	GO:0005856'	GO:0005815'	GO:0030427'	GO:0016301'	GO:0016740'	GO:0000910'	GO:0007010'	GO:0051321'	GO:0000278'	GO:0048285'	GO:0006468'	GO:0051726'	GO:0033043'	[]	[]	[]	[]	[]	[]	[]	[]	[]	[]	[]	[]	[]	[]	[]	[]	[]	[]	[]
YAR019W-A'	GO:0005575'	GO:0003674'	GO:0008150'	[]	[]	[]	[]	[]	[]	[]	[]	[]	[]	[]	[]	[]	[]	[]	[]	[]	[]	[]	[]	[]	[]	[]	[]	[]	[]	[]	[]	[]	[]	[]
YAR020C'	GO:0005575'	GO:0003674'	GO:0008150'	[]	[]	[]	[]	[]	[]	[]	[]	[]	[]	[]	[]	[]	[]	[]	[]	[]	[]	[]	[]	[]	[]	[]	[]	[]	[]	[]	[]	[]	[]	[]
YAR023C'	GO:0005575'	GO:0003674'	GO:0008150'	[]	[]	[]	[]	[]	[]	[]	[]	[]	[]	[]	[]	[]	[]	[]	[]	[]	[]	[]	[]	[]	[]	[]	[]	[]	[]	[]	[]	[]	[]	[]
YAR027W'	GO:0005737'	GO:0012505'	GO:0016020'	GO:0005634'	GO:0005773'	GO:0003674'	GO:0008150'	[]	[]	[]	[]	[]	[]	[]	[]	[]	[]	[]	[]	[]	[]	[]	[]	[]	[]	[]	[]	[]	[]	[]	[]	[]	[]	[]
YAR028W'	GO:0005737'	GO:0016020'	GO:0005773'	GO:0003674'	GO:0008150'	[]	[]	[]	[]	[]	[]	[]	[]	[]	[]	[]	[]	[]	[]	[]	[]	[]	[]	[]	[]	[]	[]	[]	[]	[]	[]	[]	[]	[]
YAR029W'	GO:0005737'	GO:0003674'	GO:0008150'	[]	[]	[]	[]	[]	[]	[]	[]	[]	[]	[]	[]	[]	[]	[]	[]	[]	[]	[]	[]	[]	[]	[]	[]	[]	[]	[]	[]	[]	[]	[]
YAR030C'	GO:0005575'	GO:0003674'	GO:0008150'	[]	[]	[]	[]	[]	[]	[]	[]	[]	[]	[]	[]	[]	[]	[]	[]	[]	[]	[]	[]	[]	[]	[]	[]	[]	[]	[]	[]	[]	[]	[]
YAR031W'	GO:0005737'	GO:0012505'	GO:0005783'	GO:0016020'	GO:0005886'	GO:0003674'	GO:0008150'	[]	[]	[]	[]	[]	[]	[]	[]	[]	[]	[]	[]	[]	[]	[]	[]	[]	[]	[]	[]	[]	[]	[]	[]	[]	[]	[]
YAR033W'	GO:0005794'	GO:0005737'	GO:0012505'	GO:0005783'	GO:0016020'	GO:0005886'	GO:0003674'	GO:0016050'	[]	[]	[]	[]	[]	[]	[]	[]	[]	[]	[]	[]	[]	[]	[]	[]	[]	[]	[]	[]	[]	[]	[]	[]	[]	[]
YAR035C-A'	GO:0005575'	GO:0003674'	GO:0008150'	[]	[]	[]	[]	[]	[]	[]	[]	[]	[]	[]	[]	[]	[]	[]	[]	[]	[]	[]	[]	[]	[]	[]	[]	[]	[]	[]	[]	[]	[]	[]
YAR035W'	GO:0005737'	GO:0005739'	GO:0016740'	[]	[]	[]	[]	[]	[]	[]	[]	[]	[]	[]	[]	[]	[]	[]	[]	[]	[]	[]	[]	[]	[]	[]	[]	[]	[]	[]	[]	[]	[]	[]
YAR042W'	GO:0005794'	GO:0005737'	GO:0012505'	GO:0005783'	GO:0005634'	GO:0005773'	GO:0008289'	GO:0006897'	GO:0006887'	GO:0006869'	[]	[]	[]	[]	[]	[]	[]	[]	[]	[]	[]	[]	[]	[]	[]	[]	[]	[]	[]	[]	[]	[]	[]	[]
YAR047C'	GO:0005575'	GO:0003674'	GO:0008150'	[]	[]	[]	[]	[]	[]	[]	[]	[]	[]	[]	[]	[]	[]	[]	[]	[]	[]	[]	[]	[]	[]	[]	[]	[]	[]	[]	[]	[]	[]	[]
YAR050W'	GO:0005618'	GO:0042221'	GO:0009408'	GO:0006979'	GO:0006979'	[]	[]	[]	[]	[]	[]	[]	[]	[]	[]	[]	[]	[]	[]	[]	[]	[]	[]	[]	[]	[]	[]	[]	[]	[]	[]	[]	[]	[]
YAR053W'	GO:0005575'	GO:0003674'	GO:0008150'	[]	[]	[]	[]	[]	[]	[]	[]	[]	[]	[]	[]	[]	[]	[]	[]	[]	[]	[]	[]	[]	[]	[]	[]	[]	[]	[]	[]	[]	[]	[]
YAR060C'	GO:0005575'	GO:0003674'	GO:0008150'	[]	[]	[]	[]	[]	[]	[]	[]	[]	[]	[]	[]	[]	[]	[]	[]	[]	[]	[]	[]	[]	[]	[]	[]	[]	[]	[]	[]	[]	[]	[]
YAR064W'	GO:0005575'	GO:0003674'	GO:0008150'	[]	[]	[]	[]	[]	[]	[]	[]	[]	[]	[]	[]	[]	[]	[]	[]	[]	[]	[]	[]	[]	[]	[]	[]	[]	[]	[]	[]	[]	[]	[]
YAR066W'	GO:0005575'	GO:0003674'	GO:0008150'	[]	[]	[]	[]	[]	[]	[]	[]	[]	[]	[]	[]	[]	[]	[]	[]	[]	[]	[]	[]	[]	[]	[]	[]	[]	[]	[]	[]	[]	[]	[]
YAR068W'	GO:0005575'	GO:0003674'	GO:0008150'	[]	[]	[]	[]	[]	[]	[]	[]	[]	[]	[]	[]	[]	[]	[]	[]	[]	[]	[]	[]	[]	[]	[]	[]	[]	[]	[]	[]	[]	[]	[]
YAR069C'	GO:0005575'	GO:0003674'	GO:0008150'	[]	[]	[]	[]	[]	[]	[]	[]	[]	[]	[]	[]	[]	[]	[]	[]	[]	[]	[]	[]	[]	[]	[]	[]	[]	[]	[]	[]	[]	[]	[]
YAR070C'	GO:0005575'	GO:0003674'	GO:0008150'	[]	[]	[]	[]	[]	[]	[]	[]	[]	[]	[]	[]	[]	[]	[]	[]	[]	[]	[]	[]	[]	[]	[]	[]	[]	[]	[]	[]	[]	[]	[]
YAR071W'	GO:0005576'	GO:0016787'	GO:0016791'	[]	[]	[]	[]	[]	[]	[]	[]	[]	[]	[]	[]	[]	[]	[]	[]	[]	[]	[]	[]	[]	[]	[]	[]	[]	[]	[]	[]	[]	[]	[]
YAR073W'	GO:0005575'	GO:0003674'	GO:0008150'	[]	[]	[]	[]	[]	[]	[]	[]	[]	[]	[]	[]	[]	[]	[]	[]	[]	[]	[]	[]	[]	[]	[]	[]	[]	[]	[]	[]	[]	[]	[]
YAR075W'	GO:0005575'	GO:0003674'	GO:0008150'	[]	[]	[]	[]	[]	[]	[]	[]	[]	[]	[]	[]	[]	[]	[]	[]	[]	[]	[]	[]	[]	[]	[]	[]	[]	[]	[]	[]	[]	[]	[]
YBL001C'	GO:0005737'	GO:0005634'	GO:0003674'	GO:0008150'	[]	[]	[]	[]	[]	[]	[]	[]	[]	[]	[]	[]	[]	[]	[]	[]	[]	[]	[]	[]	[]	[]	[]	[]	[]	[]	[]	[]	[]	[]
YBL002W'	GO:0005694'	GO:0005634'	GO:0003677'	GO:0006325'	[]	[]	[]	[]	[]	[]	[]	[]	[]	[]	[]	[]	[]	[]	[]	[]	[]	[]	[]	[]	[]	[]	[]	[]	[]	[]	[]	[]	[]	[]
YBL003C'	GO:0005694'	GO:0005634'	GO:0003677'	GO:0006281'	GO:0006974'	GO:0006325'	[]	[]	[]	[]	[]	[]	[]	[]	[]	[]	[]	[]	[]	[]	[]	[]	[]	[]	[]	[]	[]	[]	[]	[]	[]	[]	[]	[]
YBL004W'	GO:0005737'	GO:0005730'	GO:0005634'	GO:0003723'	GO:0003729'	GO:0006364'	GO:0042274'	[]	[]	[]	[]	[]	[]	[]	[]	[]	[]	[]	[]	[]	[]	[]	[]	[]	[]	[]	[]	[]	[]	[]	[]	[]	[]	[]
YBL005W'	GO:0005737'	GO:0005634'	GO:0001071'	GO:0042221'	GO:0006366'	[]	[]	[]	[]	[]	[]	[]	[]	[]	[]	[]	[]	[]	[]	[]	[]	[]	[]	[]	[]	[]	[]	[]	[]	[]	[]	[]	[]	[]
YBL006C'	GO:0005634'	GO:0016887'	GO:0016787'	GO:0006354'	GO:0006325'	GO:0006366'	[]	[]	[]	[]	[]	[]	[]	[]	[]	[]	[]	[]	[]	[]	[]	[]	[]	[]	[]	[]	[]	[]	[]	[]	[]	[]	[]	[]
YBL006W-A'	GO:0005575'	GO:0003674'	GO:0008150'	[]	[]	[]	[]	[]	[]	[]	[]	[]	[]	[]	[]	[]	[]	[]	[]	[]	[]	[]	[]	[]	[]	[]	[]	[]	[]	[]	[]	[]	[]	[]
YBL007C'	GO:0005938'	GO:0005933'	GO:0005737'	GO:0005856'	GO:0005634'	GO:0030427'	GO:0030674'	GO:0032182'	GO:0007010'	GO:0006897'	GO:0070271'	[]	[]	[]	[]	[]	[]	[]	[]	[]	[]	[]	[]	[]	[]	[]	[]	[]	[]	[]	[]	[]	[]	[]
YBL008W'	GO:0005694'	GO:0005634'	GO:0003677'	GO:0003682'	GO:0000988'	GO:0006354'	GO:0006325'	GO:0070271'	GO:0006366'	[]	[]	[]	[]	[]	[]	[]	[]	[]	[]	[]	[]	[]	[]	[]	[]	[]	[]	[]	[]	[]	[]	[]	[]	[]
YBL008W-A'	GO:0005575'	GO:0003674'	GO:0008150'	[]	[]	[]	[]	[]	[]	[]	[]	[]	[]	[]	[]	[]	[]	[]	[]	[]	[]	[]	[]	[]	[]	[]	[]	[]	[]	[]	[]	[]	[]	[]
YBL009W'	GO:0005575'	GO:0016301'	GO:0016740'	GO:0051321'	GO:0000278'	GO:0048285'	GO:0006468'	[]	[]	[]	[]	[]	[]	[]	[]	[]	[]	[]	[]	[]	[]	[]	[]	[]	[]	[]	[]	[]	[]	[]	[]	[]	[]	[]
YBL010C'	GO:0005737'	GO:0016023'	GO:0003674'	GO:0008150'	[]	[]	[]	[]	[]	[]	[]	[]	[]	[]	[]	[]	[]	[]	[]	[]	[]	[]	[]	[]	[]	[]	[]	[]	[]	[]	[]	[]	[]	[]
YBL011W'	GO:0005737'	GO:0012505'	GO:0005783'	GO:0016020'	GO:0016740'	GO:0006629'	[]	[]	[]	[]	[]	[]	[]	[]	[]	[]	[]	[]	[]	[]	[]	[]	[]	[]	[]	[]	[]	[]	[]	[]	[]	[]	[]	[]
YBL012C'	GO:0005575'	GO:0003674'	GO:0008150'	[]	[]	[]	[]	[]	[]	[]	[]	[]	[]	[]	[]	[]	[]	[]	[]	[]	[]	[]	[]	[]	[]	[]	[]	[]	[]	[]	[]	[]	[]	[]
YBL013W'	GO:0005737'	GO:0005739'	GO:0016740'	GO:0009451'	GO:0008033'	[]	[]	[]	[]	[]	[]	[]	[]	[]	[]	[]	[]	[]	[]	[]	[]	[]	[]	[]	[]	[]	[]	[]	[]	[]	[]	[]	[]	[]
YBL014C'	GO:0005730'	GO:0005634'	GO:0003677'	GO:0001071'	GO:0000988'	GO:0008134'	GO:0006352'	GO:0006360'	[]	[]	[]	[]	[]	[]	[]	[]	[]	[]	[]	[]	[]	[]	[]	[]	[]	[]	[]	[]	[]	[]	[]	[]	[]	[]
YBL015W'	GO:0005737'	GO:0005739'	GO:0016787'	GO:0016740'	GO:0032787'	[]	[]	[]	[]	[]	[]	[]	[]	[]	[]	[]	[]	[]	[]	[]	[]	[]	[]	[]	[]	[]	[]	[]	[]	[]	[]	[]	[]	[]
YBL016W'	GO:0005737'	GO:0005739'	GO:0005634'	GO:0030427'	GO:0016301'	GO:0004871'	GO:0016740'	GO:0000746'	GO:0001403'	GO:0051169'	GO:0006468'	GO:0051726'	GO:0031399'	GO:0051049'	GO:0042221'	GO:0023052'	GO:0032196'	[]	[]	[]	[]	[]	[]	[]	[]	[]	[]	[]	[]	[]	[]	[]	[]	[]
YBL017C'	GO:0005794'	GO:0005737'	GO:0012505'	GO:0016020'	GO:0005773'	GO:0006605'	GO:0006605'	[]	[]	[]	[]	[]	[]	[]	[]	[]	[]	[]	[]	[]	[]	[]	[]	[]	[]	[]	[]	[]	[]	[]	[]	[]	[]	[]
YBL018C'	GO:0005737'	GO:0005730'	GO:0005634'	GO:0016787'	GO:0004518'	GO:0006401'	GO:0043144'	GO:0008033'	[]	[]	[]	[]	[]	[]	[]	[]	[]	[]	[]	[]	[]	[]	[]	[]	[]	[]	[]	[]	[]	[]	[]	[]	[]	[]
YBL019W'	GO:0005634'	GO:0016787'	GO:0016829'	GO:0004518'	GO:0006281'	GO:0006974'	[]	[]	[]	[]	[]	[]	[]	[]	[]	[]	[]	[]	[]	[]	[]	[]	[]	[]	[]	[]	[]	[]	[]	[]	[]	[]	[]	[]
YBL020W'	GO:0005737'	GO:0012505'	GO:0005783'	GO:0016020'	GO:0003674'	GO:0006869'	[]	[]	[]	[]	[]	[]	[]	[]	[]	[]	[]	[]	[]	[]	[]	[]	[]	[]	[]	[]	[]	[]	[]	[]	[]	[]	[]	[]
YBL021C'	GO:0005634'	GO:0003677'	GO:0001071'	GO:0045333'	GO:0006091'	GO:0042221'	GO:0006366'	[]	[]	[]	[]	[]	[]	[]	[]	[]	[]	[]	[]	[]	[]	[]	[]	[]	[]	[]	[]	[]	[]	[]	[]	[]	[]	[]
YBL022C'	GO:0005737'	GO:0005739'	GO:0016887'	GO:0016787'	GO:0008233'	GO:0070271'	GO:0051603'	[]	[]	[]	[]	[]	[]	[]	[]	[]	[]	[]	[]	[]	[]	[]	[]	[]	[]	[]	[]	[]	[]	[]	[]	[]	[]	[]
YBL023C'	GO:0005694'	GO:0005737'	GO:0005634'	GO:0016887'	GO:0003677'	GO:0003682'	GO:0004386'	GO:0016787'	GO:0006310'	GO:0006281'	GO:0006260'	GO:0006974'	GO:0033043'	[]	[]	[]	[]	[]	[]	[]	[]	[]	[]	[]	[]	[]	[]	[]	[]	[]	[]	[]	[]	[]
YBL024W'	GO:0005634'	GO:0003723'	GO:0008168'	GO:0016740'	GO:0009451'	GO:0042221'	GO:0006979'	GO:0008033'	[]	[]	[]	[]	[]	[]	[]	[]	[]	[]	[]	[]	[]	[]	[]	[]	[]	[]	[]	[]	[]	[]	[]	[]	[]	[]
YBL025W'	GO:0005730'	GO:0005634'	GO:0003677'	GO:0001071'	GO:0006360'	[]	[]	[]	[]	[]	[]	[]	[]	[]	[]	[]	[]	[]	[]	[]	[]	[]	[]	[]	[]	[]	[]	[]	[]	[]	[]	[]	[]	[]
YBL026W'	GO:0005737'	GO:0005730'	GO:0005634'	GO:0003723'	GO:0008380'	GO:0006397'	[]	[]	[]	[]	[]	[]	[]	[]	[]	[]	[]	[]	[]	[]	[]	[]	[]	[]	[]	[]	[]	[]	[]	[]	[]	[]	[]	[]
YBL027W'	GO:0005737'	GO:0005840'	GO:0003735'	GO:0005198'	GO:0002181'	[]	[]	[]	[]	[]	[]	[]	[]	[]	[]	[]	[]	[]	[]	[]	[]	[]	[]	[]	[]	[]	[]	[]	[]	[]	[]	[]	[]	[]
YBL028C'	GO:0005737'	GO:0005730'	GO:0005634'	GO:0005840'	GO:0003674'	GO:0008150'	[]	[]	[]	[]	[]	[]	[]	[]	[]	[]	[]	[]	[]	[]	[]	[]	[]	[]	[]	[]	[]	[]	[]	[]	[]	[]	[]	[]
YBL029C-A'	GO:0016020'	GO:0005886'	GO:0003674'	GO:0008150'	[]	[]	[]	[]	[]	[]	[]	[]	[]	[]	[]	[]	[]	[]	[]	[]	[]	[]	[]	[]	[]	[]	[]	[]	[]	[]	[]	[]	[]	[]
YBL029W'	GO:0005737'	GO:0005634'	GO:0003674'	GO:0008150'	[]	[]	[]	[]	[]	[]	[]	[]	[]	[]	[]	[]	[]	[]	[]	[]	[]	[]	[]	[]	[]	[]	[]	[]	[]	[]	[]	[]	[]	[]
YBL030C'	GO:0005737'	GO:0016020'	GO:0005740'	GO:0005739'	GO:0022857'	GO:0045333'	GO:0006091'	GO:0015931'	GO:0055085'	[]	[]	[]	[]	[]	[]	[]	[]	[]	[]	[]	[]	[]	[]	[]	[]	[]	[]	[]	[]	[]	[]	[]	[]	[]
YBL031W'	GO:0005933'	GO:0005737'	GO:0005856'	GO:0005634'	GO:0030427'	GO:0008092'	GO:0007059'	GO:0007010'	GO:0000278'	GO:0048285'	[]	[]	[]	[]	[]	[]	[]	[]	[]	[]	[]	[]	[]	[]	[]	[]	[]	[]	[]	[]	[]	[]	[]	[]
YBL032W'	GO:0005694'	GO:0005737'	GO:0005634'	GO:0003723'	GO:0003729'	GO:0032200'	[]	[]	[]	[]	[]	[]	[]	[]	[]	[]	[]	[]	[]	[]	[]	[]	[]	[]	[]	[]	[]	[]	[]	[]	[]	[]	[]	[]
YBL033C'	GO:0005737'	GO:0005634'	GO:0016787'	GO:0006766'	[]	[]	[]	[]	[]	[]	[]	[]	[]	[]	[]	[]	[]	[]	[]	[]	[]	[]	[]	[]	[]	[]	[]	[]	[]	[]	[]	[]	[]	[]
YBL034C'	GO:0005856'	GO:0005815'	GO:0005198'	GO:0007010'	GO:0070271'	[]	[]	[]	[]	[]	[]	[]	[]	[]	[]	[]	[]	[]	[]	[]	[]	[]	[]	[]	[]	[]	[]	[]	[]	[]	[]	[]	[]	[]
YBL035C'	GO:0005694'	GO:0012505'	GO:0005634'	GO:0016779'	GO:0016740'	GO:0006260'	GO:0032200'	[]	[]	[]	[]	[]	[]	[]	[]	[]	[]	[]	[]	[]	[]	[]	[]	[]	[]	[]	[]	[]	[]	[]	[]	[]	[]	[]
YBL036C'	GO:0005575'	GO:0043167'	GO:0008150'	[]	[]	[]	[]	[]	[]	[]	[]	[]	[]	[]	[]	[]	[]	[]	[]	[]	[]	[]	[]	[]	[]	[]	[]	[]	[]	[]	[]	[]	[]	[]
YBL037W'	GO:0005933'	GO:0005737'	GO:0016023'	GO:0012505'	GO:0016020'	GO:0005886'	GO:0030427'	GO:0003674'	[]	[]	[]	[]	[]	[]	[]	[]	[]	[]	[]	[]	[]	[]	[]	[]	[]	[]	[]	[]	[]	[]	[]	[]	[]	[]
YBL038W'	GO:0005737'	GO:0005739'	GO:0005840'	GO:0003735'	GO:0005198'	GO:0032543'	GO:0007005'	[]	[]	[]	[]	[]	[]	[]	[]	[]	[]	[]	[]	[]	[]	[]	[]	[]	[]	[]	[]	[]	[]	[]	[]	[]	[]	[]
YBL039C'	GO:0005737'	GO:0005773'	GO:0016874'	GO:0006629'	GO:0055086'	[]	[]	[]	[]	[]	[]	[]	[]	[]	[]	[]	[]	[]	[]	[]	[]	[]	[]	[]	[]	[]	[]	[]	[]	[]	[]	[]	[]	[]
YBL039C-A'	GO:0005575'	GO:0003674'	GO:0008150'	[]	[]	[]	[]	[]	[]	[]	[]	[]	[]	[]	[]	[]	[]	[]	[]	[]	[]	[]	[]	[]	[]	[]	[]	[]	[]	[]	[]	[]	[]	[]
YBL039W-B'	GO:0005737'	GO:0005777'	GO:0003674'	GO:0008150'	[]	[]	[]	[]	[]	[]	[]	[]	[]	[]	[]	[]	[]	[]	[]	[]	[]	[]	[]	[]	[]	[]	[]	[]	[]	[]	[]	[]	[]	[]
YBL040C'	GO:0005737'	GO:0012505'	GO:0005783'	GO:0016020'	GO:0048193'	GO:0048193'	[]	[]	[]	[]	[]	[]	[]	[]	[]	[]	[]	[]	[]	[]	[]	[]	[]	[]	[]	[]	[]	[]	[]	[]	[]	[]	[]	[]
YBL041W'	GO:0005737'	GO:0012505'	GO:0005783'	GO:0016020'	GO:0005634'	GO:0003674'	GO:0051603'	[]	[]	[]	[]	[]	[]	[]	[]	[]	[]	[]	[]	[]	[]	[]	[]	[]	[]	[]	[]	[]	[]	[]	[]	[]	[]	[]
YBL042C'	GO:0005737'	GO:0016020'	GO:0005886'	GO:0005773'	GO:0022857'	GO:0015931'	GO:0055085'	[]	[]	[]	[]	[]	[]	[]	[]	[]	[]	[]	[]	[]	[]	[]	[]	[]	[]	[]	[]	[]	[]	[]	[]	[]	[]	[]
YBL043W'	GO:0005575'	GO:0003674'	GO:0008150'	[]	[]	[]	[]	[]	[]	[]	[]	[]	[]	[]	[]	[]	[]	[]	[]	[]	[]	[]	[]	[]	[]	[]	[]	[]	[]	[]	[]	[]	[]	[]
YBL044W'	GO:0005575'	GO:0003674'	GO:0008150'	[]	[]	[]	[]	[]	[]	[]	[]	[]	[]	[]	[]	[]	[]	[]	[]	[]	[]	[]	[]	[]	[]	[]	[]	[]	[]	[]	[]	[]	[]	[]
YBL045C'	GO:0005737'	GO:0016020'	GO:0005740'	GO:0005739'	GO:0016491'	GO:0022857'	GO:0045333'	GO:0006091'	[]	[]	[]	[]	[]	[]	[]	[]	[]	[]	[]	[]	[]	[]	[]	[]	[]	[]	[]	[]	[]	[]	[]	[]	[]	[]
YBL046W'	GO:0005737'	GO:0005634'	GO:0030234'	GO:0006974'	GO:0006470'	GO:0051726'	[]	[]	[]	[]	[]	[]	[]	[]	[]	[]	[]	[]	[]	[]	[]	[]	[]	[]	[]	[]	[]	[]	[]	[]	[]	[]	[]	[]
YBL047C'	GO:0005938'	GO:0005933'	GO:0005737'	GO:0005856'	GO:0030427'	GO:0032182'	GO:0000910'	GO:0006897'	GO:0051726'	GO:0042221'	GO:0023052'	[]	[]	[]	[]	[]	[]	[]	[]	[]	[]	[]	[]	[]	[]	[]	[]	[]	[]	[]	[]	[]	[]	[]
YBL048W'	GO:0016020'	GO:0003674'	GO:0008150'	[]	[]	[]	[]	[]	[]	[]	[]	[]	[]	[]	[]	[]	[]	[]	[]	[]	[]	[]	[]	[]	[]	[]	[]	[]	[]	[]	[]	[]	[]	[]
YBL049W'	GO:0005575'	GO:0003674'	GO:0008150'	[]	[]	[]	[]	[]	[]	[]	[]	[]	[]	[]	[]	[]	[]	[]	[]	[]	[]	[]	[]	[]	[]	[]	[]	[]	[]	[]	[]	[]	[]	[]
YBL050W'	GO:0005737'	GO:0016020'	GO:0005773'	GO:0030234'	GO:0048193'	GO:0061025'	GO:0048284'	GO:0007033'	GO:0016050'	[]	[]	[]	[]	[]	[]	[]	[]	[]	[]	[]	[]	[]	[]	[]	[]	[]	[]	[]	[]	[]	[]	[]	[]	[]
YBL051C'	GO:0005737'	GO:0003723'	GO:0003729'	GO:0006974'	GO:0000278'	[]	[]	[]	[]	[]	[]	[]	[]	[]	[]	[]	[]	[]	[]	[]	[]	[]	[]	[]	[]	[]	[]	[]	[]	[]	[]	[]	[]	[]
YBL052C'	GO:0005634'	GO:0016740'	GO:0006325'	GO:0016570'	GO:0018193'	GO:0043543'	[]	[]	[]	[]	[]	[]	[]	[]	[]	[]	[]	[]	[]	[]	[]	[]	[]	[]	[]	[]	[]	[]	[]	[]	[]	[]	[]	[]
YBL053W'	GO:0005575'	GO:0003674'	GO:0008150'	[]	[]	[]	[]	[]	[]	[]	[]	[]	[]	[]	[]	[]	[]	[]	[]	[]	[]	[]	[]	[]	[]	[]	[]	[]	[]	[]	[]	[]	[]	[]
YBL054W'	GO:0005694'	GO:0005737'	GO:0005634'	GO:0003677'	GO:0006366'	[]	[]	[]	[]	[]	[]	[]	[]	[]	[]	[]	[]	[]	[]	[]	[]	[]	[]	[]	[]	[]	[]	[]	[]	[]	[]	[]	[]	[]
YBL055C'	GO:0005737'	GO:0016787'	GO:0004518'	GO:0042221'	GO:0006979'	[]	[]	[]	[]	[]	[]	[]	[]	[]	[]	[]	[]	[]	[]	[]	[]	[]	[]	[]	[]	[]	[]	[]	[]	[]	[]	[]	[]	[]
YBL056W'	GO:0005737'	GO:0005634'	GO:0016787'	GO:0016791'	GO:0006470'	GO:0006468'	GO:0051726'	GO:0031399'	GO:0006970'	GO:0023052'	[]	[]	[]	[]	[]	[]	[]	[]	[]	[]	[]	[]	[]	[]	[]	[]	[]	[]	[]	[]	[]	[]	[]	[]
YBL057C'	GO:0005737'	GO:0016020'	GO:0005740'	GO:0005739'	GO:0016787'	GO:0051603'	[]	[]	[]	[]	[]	[]	[]	[]	[]	[]	[]	[]	[]	[]	[]	[]	[]	[]	[]	[]	[]	[]	[]	[]	[]	[]	[]	[]
YBL058W'	GO:0005737'	GO:0005634'	GO:0030234'	GO:0005975'	GO:0007059'	GO:0006091'	GO:0051321'	GO:0070925'	GO:0051603'	GO:0042221'	GO:0043934'	GO:0007033'	[]	[]	[]	[]	[]	[]	[]	[]	[]	[]	[]	[]	[]	[]	[]	[]	[]	[]	[]	[]	[]	[]
YBL059C-A'	GO:0005737'	GO:0005740'	GO:0005739'	GO:0005634'	GO:0003674'	GO:0007005'	GO:0070271'	[]	[]	[]	[]	[]	[]	[]	[]	[]	[]	[]	[]	[]	[]	[]	[]	[]	[]	[]	[]	[]	[]	[]	[]	[]	[]	[]
YBL059W'	GO:0005737'	GO:0005739'	GO:0003674'	GO:0008150'	[]	[]	[]	[]	[]	[]	[]	[]	[]	[]	[]	[]	[]	[]	[]	[]	[]	[]	[]	[]	[]	[]	[]	[]	[]	[]	[]	[]	[]	[]
YBL060W'	GO:0005933'	GO:0005737'	GO:0030427'	GO:0005085'	GO:0006629'	[]	[]	[]	[]	[]	[]	[]	[]	[]	[]	[]	[]	[]	[]	[]	[]	[]	[]	[]	[]	[]	[]	[]	[]	[]	[]	[]	[]	[]
YBL061C'	GO:0005938'	GO:0005933'	GO:0005737'	GO:0005856'	GO:0030427'	GO:0030234'	GO:0005975'	GO:0071554'	[]	[]	[]	[]	[]	[]	[]	[]	[]	[]	[]	[]	[]	[]	[]	[]	[]	[]	[]	[]	[]	[]	[]	[]	[]	[]
YBL062W'	GO:0005575'	GO:0003674'	GO:0008150'	[]	[]	[]	[]	[]	[]	[]	[]	[]	[]	[]	[]	[]	[]	[]	[]	[]	[]	[]	[]	[]	[]	[]	[]	[]	[]	[]	[]	[]	[]	[]
YBL063W'	GO:0005856'	GO:0005815'	GO:0005634'	GO:0016787'	GO:0005198'	GO:0007059'	GO:0007010'	GO:0000278'	GO:0070925'	GO:0048285'	[]	[]	[]	[]	[]	[]	[]	[]	[]	[]	[]	[]	[]	[]	[]	[]	[]	[]	[]	[]	[]	[]	[]	[]
YBL064C'	GO:0005737'	GO:0005739'	GO:0016491'	GO:0042221'	GO:0006979'	[]	[]	[]	[]	[]	[]	[]	[]	[]	[]	[]	[]	[]	[]	[]	[]	[]	[]	[]	[]	[]	[]	[]	[]	[]	[]	[]	[]	[]
YBL065W'	GO:0005575'	GO:0003674'	GO:0008150'	[]	[]	[]	[]	[]	[]	[]	[]	[]	[]	[]	[]	[]	[]	[]	[]	[]	[]	[]	[]	[]	[]	[]	[]	[]	[]	[]	[]	[]	[]	[]
YBL066C'	GO:0005575'	GO:0003674'	GO:0008150'	[]	[]	[]	[]	[]	[]	[]	[]	[]	[]	[]	[]	[]	[]	[]	[]	[]	[]	[]	[]	[]	[]	[]	[]	[]	[]	[]	[]	[]	[]	[]
YBL067C'	GO:0005575'	GO:0016787'	GO:0008233'	[]	[]	[]	[]	[]	[]	[]	[]	[]	[]	[]	[]	[]	[]	[]	[]	[]	[]	[]	[]	[]	[]	[]	[]	[]	[]	[]	[]	[]	[]	[]
YBL068W'	GO:0005737'	GO:0016740'	GO:0071554'	[]	[]	[]	[]	[]	[]	[]	[]	[]	[]	[]	[]	[]	[]	[]	[]	[]	[]	[]	[]	[]	[]	[]	[]	[]	[]	[]	[]	[]	[]	[]
YBL068W-A'	GO:0005575'	GO:0003674'	GO:0008150'	[]	[]	[]	[]	[]	[]	[]	[]	[]	[]	[]	[]	[]	[]	[]	[]	[]	[]	[]	[]	[]	[]	[]	[]	[]	[]	[]	[]	[]	[]	[]
YBL069W'	GO:0005794'	GO:0005737'	GO:0012505'	GO:0016020'	GO:0005886'	GO:0005773'	GO:0003674'	GO:0006605'	[]	[]	[]	[]	[]	[]	[]	[]	[]	[]	[]	[]	[]	[]	[]	[]	[]	[]	[]	[]	[]	[]	[]	[]	[]	[]
YBL070C'	GO:0005575'	GO:0003674'	GO:0008150'	[]	[]	[]	[]	[]	[]	[]	[]	[]	[]	[]	[]	[]	[]	[]	[]	[]	[]	[]	[]	[]	[]	[]	[]	[]	[]	[]	[]	[]	[]	[]
YBL071C'	GO:0005575'	GO:0003674'	GO:0008150'	[]	[]	[]	[]	[]	[]	[]	[]	[]	[]	[]	[]	[]	[]	[]	[]	[]	[]	[]	[]	[]	[]	[]	[]	[]	[]	[]	[]	[]	[]	[]
YBL071C-B'	GO:0005575'	GO:0003674'	GO:0008150'	[]	[]	[]	[]	[]	[]	[]	[]	[]	[]	[]	[]	[]	[]	[]	[]	[]	[]	[]	[]	[]	[]	[]	[]	[]	[]	[]	[]	[]	[]	[]
YBL071W-A'	GO:0005737'	GO:0005634'	GO:0043167'	GO:0009451'	GO:0018193'	GO:0008033'	[]	[]	[]	[]	[]	[]	[]	[]	[]	[]	[]	[]	[]	[]	[]	[]	[]	[]	[]	[]	[]	[]	[]	[]	[]	[]	[]	[]
YBL072C'	GO:0005737'	GO:0005840'	GO:0003735'	GO:0005198'	GO:0002181'	GO:0006364'	GO:0042274'	[]	[]	[]	[]	[]	[]	[]	[]	[]	[]	[]	[]	[]	[]	[]	[]	[]	[]	[]	[]	[]	[]	[]	[]	[]	[]	[]
YBL073W'	GO:0005575'	GO:0003674'	GO:0008150'	[]	[]	[]	[]	[]	[]	[]	[]	[]	[]	[]	[]	[]	[]	[]	[]	[]	[]	[]	[]	[]	[]	[]	[]	[]	[]	[]	[]	[]	[]	[]
YBL074C'	GO:0005634'	GO:0003674'	GO:0008380'	GO:0006397'	[]	[]	[]	[]	[]	[]	[]	[]	[]	[]	[]	[]	[]	[]	[]	[]	[]	[]	[]	[]	[]	[]	[]	[]	[]	[]	[]	[]	[]	[]
YBL075C'	GO:0005737'	GO:0016887'	GO:0016787'	GO:0051082'	GO:0006457'	GO:0006605'	GO:0051603'	GO:0055085'	[]	[]	[]	[]	[]	[]	[]	[]	[]	[]	[]	[]	[]	[]	[]	[]	[]	[]	[]	[]	[]	[]	[]	[]	[]	[]
YBL076C'	GO:0005737'	GO:0016874'	GO:0006520'	GO:0006418'	[]	[]	[]	[]	[]	[]	[]	[]	[]	[]	[]	[]	[]	[]	[]	[]	[]	[]	[]	[]	[]	[]	[]	[]	[]	[]	[]	[]	[]	[]
YBL077W'	GO:0005575'	GO:0003674'	GO:0008150'	[]	[]	[]	[]	[]	[]	[]	[]	[]	[]	[]	[]	[]	[]	[]	[]	[]	[]	[]	[]	[]	[]	[]	[]	[]	[]	[]	[]	[]	[]	[]
YBL078C'	GO:0005737'	GO:0016020'	GO:0005773'	GO:0048193'	GO:0061025'	GO:0007005'	GO:0070925'	GO:0006605'	GO:0007033'	GO:0007033'	[]	[]	[]	[]	[]	[]	[]	[]	[]	[]	[]	[]	[]	[]	[]	[]	[]	[]	[]	[]	[]	[]	[]	[]
YBL079W'	GO:0012505'	GO:0016020'	GO:0005634'	GO:0003682'	GO:0005198'	GO:0006325'	GO:0007059'	GO:0051169'	GO:0006997'	GO:0070271'	GO:0006605'	[]	[]	[]	[]	[]	[]	[]	[]	[]	[]	[]	[]	[]	[]	[]	[]	[]	[]	[]	[]	[]	[]	[]
YBL080C'	GO:0005737'	GO:0005739'	GO:0016874'	GO:0006520'	GO:0032543'	GO:0007005'	[]	[]	[]	[]	[]	[]	[]	[]	[]	[]	[]	[]	[]	[]	[]	[]	[]	[]	[]	[]	[]	[]	[]	[]	[]	[]	[]	[]
YBL081W'	GO:0005575'	GO:0003674'	GO:0008150'	[]	[]	[]	[]	[]	[]	[]	[]	[]	[]	[]	[]	[]	[]	[]	[]	[]	[]	[]	[]	[]	[]	[]	[]	[]	[]	[]	[]	[]	[]	[]
YBL082C'	GO:0005737'	GO:0012505'	GO:0005783'	GO:0016020'	GO:0016740'	GO:0016757'	GO:0005975'	GO:0006629'	GO:0006486'	[]	[]	[]	[]	[]	[]	[]	[]	[]	[]	[]	[]	[]	[]	[]	[]	[]	[]	[]	[]	[]	[]	[]	[]	[]
YBL083C'	GO:0005575'	GO:0003674'	GO:0008150'	[]	[]	[]	[]	[]	[]	[]	[]	[]	[]	[]	[]	[]	[]	[]	[]	[]	[]	[]	[]	[]	[]	[]	[]	[]	[]	[]	[]	[]	[]	[]
YBL084C'	GO:0005634'	GO:0016740'	GO:0070647'	GO:0051603'	[]	[]	[]	[]	[]	[]	[]	[]	[]	[]	[]	[]	[]	[]	[]	[]	[]	[]	[]	[]	[]	[]	[]	[]	[]	[]	[]	[]	[]	[]
YBL085W'	GO:0005933'	GO:0005737'	GO:0016020'	GO:0005886'	GO:0030427'	GO:0008289'	GO:0007114'	[]	[]	[]	[]	[]	[]	[]	[]	[]	[]	[]	[]	[]	[]	[]	[]	[]	[]	[]	[]	[]	[]	[]	[]	[]	[]	[]
YBL086C'	GO:0005575'	GO:0003674'	GO:0008150'	[]	[]	[]	[]	[]	[]	[]	[]	[]	[]	[]	[]	[]	[]	[]	[]	[]	[]	[]	[]	[]	[]	[]	[]	[]	[]	[]	[]	[]	[]	[]
YBL087C'	GO:0005737'	GO:0005840'	GO:0003735'	GO:0005198'	GO:0002181'	[]	[]	[]	[]	[]	[]	[]	[]	[]	[]	[]	[]	[]	[]	[]	[]	[]	[]	[]	[]	[]	[]	[]	[]	[]	[]	[]	[]	[]
YBL088C'	GO:0005737'	GO:0005739'	GO:0005634'	GO:0003677'	GO:0016301'	GO:0016740'	GO:0006281'	GO:0006974'	GO:0006325'	GO:0016570'	GO:0006468'	GO:0032200'	[]	[]	[]	[]	[]	[]	[]	[]	[]	[]	[]	[]	[]	[]	[]	[]	[]	[]	[]	[]	[]	[]
YBL089W'	GO:0016020'	[]	[]	[]	[]	[]	[]	[]	[]	[]	[]	[]	[]	[]	[]	[]	[]	[]	[]	[]	[]	[]	[]	[]	[]	[]	[]	[]	[]	[]	[]	[]	[]	[]
YBL090W'	GO:0005737'	GO:0005739'	GO:0005840'	GO:0003735'	GO:0005198'	GO:0032543'	GO:0007005'	GO:0006413'	[]	[]	[]	[]	[]	[]	[]	[]	[]	[]	[]	[]	[]	[]	[]	[]	[]	[]	[]	[]	[]	[]	[]	[]	[]	[]
YBL091C'	GO:0005737'	GO:0005634'	GO:0016787'	GO:0008233'	GO:0051604'	[]	[]	[]	[]	[]	[]	[]	[]	[]	[]	[]	[]	[]	[]	[]	[]	[]	[]	[]	[]	[]	[]	[]	[]	[]	[]	[]	[]	[]
YBL091C-A'	GO:0005737'	GO:0003674'	GO:0006629'	[]	[]	[]	[]	[]	[]	[]	[]	[]	[]	[]	[]	[]	[]	[]	[]	[]	[]	[]	[]	[]	[]	[]	[]	[]	[]	[]	[]	[]	[]	[]
YBL092W'	GO:0005737'	GO:0005840'	GO:0003735'	GO:0005198'	GO:0002181'	[]	[]	[]	[]	[]	[]	[]	[]	[]	[]	[]	[]	[]	[]	[]	[]	[]	[]	[]	[]	[]	[]	[]	[]	[]	[]	[]	[]	[]
YBL093C'	GO:0005634'	GO:0000988'	GO:0006352'	GO:0006366'	[]	[]	[]	[]	[]	[]	[]	[]	[]	[]	[]	[]	[]	[]	[]	[]	[]	[]	[]	[]	[]	[]	[]	[]	[]	[]	[]	[]	[]	[]
YBL094C'	GO:0005575'	GO:0003674'	GO:0008150'	[]	[]	[]	[]	[]	[]	[]	[]	[]	[]	[]	[]	[]	[]	[]	[]	[]	[]	[]	[]	[]	[]	[]	[]	[]	[]	[]	[]	[]	[]	[]
YBL095W'	GO:0005737'	GO:0016020'	GO:0005740'	GO:0005739'	GO:0003674'	GO:0008150'	[]	[]	[]	[]	[]	[]	[]	[]	[]	[]	[]	[]	[]	[]	[]	[]	[]	[]	[]	[]	[]	[]	[]	[]	[]	[]	[]	[]
YBL096C'	GO:0005575'	GO:0003674'	GO:0008150'	[]	[]	[]	[]	[]	[]	[]	[]	[]	[]	[]	[]	[]	[]	[]	[]	[]	[]	[]	[]	[]	[]	[]	[]	[]	[]	[]	[]	[]	[]	[]
YBL097W'	GO:0005694'	GO:0005634'	GO:0003682'	GO:0006260'	GO:0007059'	GO:0000278'	GO:0048285'	[]	[]	[]	[]	[]	[]	[]	[]	[]	[]	[]	[]	[]	[]	[]	[]	[]	[]	[]	[]	[]	[]	[]	[]	[]	[]	[]
YBL098W'	GO:0005737'	GO:0016020'	GO:0005740'	GO:0005739'	GO:0016491'	GO:0051186'	GO:0055086'	[]	[]	[]	[]	[]	[]	[]	[]	[]	[]	[]	[]	[]	[]	[]	[]	[]	[]	[]	[]	[]	[]	[]	[]	[]	[]	[]
YBL099W'	GO:0005737'	GO:0016020'	GO:0005740'	GO:0005739'	GO:0016887'	GO:0016787'	GO:0022857'	GO:0006811'	GO:0055086'	GO:0055085'	[]	[]	[]	[]	[]	[]	[]	[]	[]	[]	[]	[]	[]	[]	[]	[]	[]	[]	[]	[]	[]	[]	[]	[]
YBL100C'	GO:0005737'	GO:0012505'	GO:0005783'	GO:0016020'	GO:0003674'	GO:0008150'	[]	[]	[]	[]	[]	[]	[]	[]	[]	[]	[]	[]	[]	[]	[]	[]	[]	[]	[]	[]	[]	[]	[]	[]	[]	[]	[]	[]
YBL100W-C'	GO:0005575'	GO:0003674'	GO:0008150'	[]	[]	[]	[]	[]	[]	[]	[]	[]	[]	[]	[]	[]	[]	[]	[]	[]	[]	[]	[]	[]	[]	[]	[]	[]	[]	[]	[]	[]	[]	[]
YBL101C'	GO:0005737'	GO:0019899'	GO:0006897'	[]	[]	[]	[]	[]	[]	[]	[]	[]	[]	[]	[]	[]	[]	[]	[]	[]	[]	[]	[]	[]	[]	[]	[]	[]	[]	[]	[]	[]	[]	[]
YBL102W'	GO:0005794'	GO:0005737'	GO:0012505'	GO:0016020'	GO:0003674'	GO:0016197'	[]	[]	[]	[]	[]	[]	[]	[]	[]	[]	[]	[]	[]	[]	[]	[]	[]	[]	[]	[]	[]	[]	[]	[]	[]	[]	[]	[]
YBL103C'	GO:0005737'	GO:0005634'	GO:0003677'	GO:0001071'	GO:0008134'	GO:0007005'	GO:0051169'	GO:0006605'	GO:0042221'	GO:0023052'	GO:0006366'	[]	[]	[]	[]	[]	[]	[]	[]	[]	[]	[]	[]	[]	[]	[]	[]	[]	[]	[]	[]	[]	[]	[]
YBL104C'	GO:0005737'	GO:0016020'	GO:0005773'	GO:0003674'	GO:0023052'	[]	[]	[]	[]	[]	[]	[]	[]	[]	[]	[]	[]	[]	[]	[]	[]	[]	[]	[]	[]	[]	[]	[]	[]	[]	[]	[]	[]	[]
YBL105C'	GO:0005933'	GO:0005737'	GO:0005856'	GO:0016020'	GO:0005634'	GO:0005886'	GO:0030427'	GO:0016301'	GO:0016740'	GO:0006401'	GO:0071554'	GO:0000910'	GO:0007010'	GO:0000278'	GO:0070925'	GO:0007031'	GO:0006468'	GO:0023052'	[]	[]	[]	[]	[]	[]	[]	[]	[]	[]	[]	[]	[]	[]	[]	[]
YBL106C'	GO:0005933'	GO:0016020'	GO:0005886'	GO:0030427'	GO:0003674'	GO:0048193'	GO:0006887'	[]	[]	[]	[]	[]	[]	[]	[]	[]	[]	[]	[]	[]	[]	[]	[]	[]	[]	[]	[]	[]	[]	[]	[]	[]	[]	[]
YBL107C'	GO:0005737'	GO:0005740'	GO:0005739'	GO:0003674'	GO:0008150'	[]	[]	[]	[]	[]	[]	[]	[]	[]	[]	[]	[]	[]	[]	[]	[]	[]	[]	[]	[]	[]	[]	[]	[]	[]	[]	[]	[]	[]
YBL107W-A'	GO:0005575'	GO:0003674'	GO:0008150'	[]	[]	[]	[]	[]	[]	[]	[]	[]	[]	[]	[]	[]	[]	[]	[]	[]	[]	[]	[]	[]	[]	[]	[]	[]	[]	[]	[]	[]	[]	[]
YBL108C-A'	GO:0005575'	GO:0003674'	GO:0008150'	[]	[]	[]	[]	[]	[]	[]	[]	[]	[]	[]	[]	[]	[]	[]	[]	[]	[]	[]	[]	[]	[]	[]	[]	[]	[]	[]	[]	[]	[]	[]
YBL108W'	GO:0005575'	GO:0003674'	GO:0008150'	[]	[]	[]	[]	[]	[]	[]	[]	[]	[]	[]	[]	[]	[]	[]	[]	[]	[]	[]	[]	[]	[]	[]	[]	[]	[]	[]	[]	[]	[]	[]
YBL109W'	GO:0005575'	GO:0003674'	GO:0008150'	[]	[]	[]	[]	[]	[]	[]	[]	[]	[]	[]	[]	[]	[]	[]	[]	[]	[]	[]	[]	[]	[]	[]	[]	[]	[]	[]	[]	[]	[]	[]
YBL111C'	GO:0005737'	GO:0005739'	GO:0003674'	GO:0008150'	[]	[]	[]	[]	[]	[]	[]	[]	[]	[]	[]	[]	[]	[]	[]	[]	[]	[]	[]	[]	[]	[]	[]	[]	[]	[]	[]	[]	[]	[]
YBL112C'	GO:0005575'	GO:0003674'	GO:0008150'	[]	[]	[]	[]	[]	[]	[]	[]	[]	[]	[]	[]	[]	[]	[]	[]	[]	[]	[]	[]	[]	[]	[]	[]	[]	[]	[]	[]	[]	[]	[]
YBL113C'	GO:0005575'	GO:0004386'	GO:0016787'	GO:0008150'	[]	[]	[]	[]	[]	[]	[]	[]	[]	[]	[]	[]	[]	[]	[]	[]	[]	[]	[]	[]	[]	[]	[]	[]	[]	[]	[]	[]	[]	[]
YBL113W-A'	GO:0005575'	GO:0003674'	GO:0008150'	[]	[]	[]	[]	[]	[]	[]	[]	[]	[]	[]	[]	[]	[]	[]	[]	[]	[]	[]	[]	[]	[]	[]	[]	[]	[]	[]	[]	[]	[]	[]
YBR001C'	GO:0005737'	GO:0005739'	GO:0016787'	GO:0016798'	GO:0005975'	GO:0009311'	[]	[]	[]	[]	[]	[]	[]	[]	[]	[]	[]	[]	[]	[]	[]	[]	[]	[]	[]	[]	[]	[]	[]	[]	[]	[]	[]	[]
YBR002C'	GO:0005737'	GO:0012505'	GO:0005783'	GO:0016740'	GO:0048193'	GO:0005975'	GO:0006629'	GO:0006486'	[]	[]	[]	[]	[]	[]	[]	[]	[]	[]	[]	[]	[]	[]	[]	[]	[]	[]	[]	[]	[]	[]	[]	[]	[]	[]
YBR003W'	GO:0005737'	GO:0005739'	GO:0016740'	GO:0051186'	[]	[]	[]	[]	[]	[]	[]	[]	[]	[]	[]	[]	[]	[]	[]	[]	[]	[]	[]	[]	[]	[]	[]	[]	[]	[]	[]	[]	[]	[]
YBR004C'	GO:0005737'	GO:0012505'	GO:0005783'	GO:0016020'	GO:0005739'	GO:0016740'	GO:0016757'	GO:0006629'	GO:0006497'	[]	[]	[]	[]	[]	[]	[]	[]	[]	[]	[]	[]	[]	[]	[]	[]	[]	[]	[]	[]	[]	[]	[]	[]	[]
YBR005W'	GO:0005737'	GO:0012505'	GO:0005783'	GO:0016020'	GO:0003674'	[]	[]	[]	[]	[]	[]	[]	[]	[]	[]	[]	[]	[]	[]	[]	[]	[]	[]	[]	[]	[]	[]	[]	[]	[]	[]	[]	[]	[]
YBR006W'	GO:0005737'	GO:0016491'	GO:0006520'	GO:0042221'	GO:0006979'	[]	[]	[]	[]	[]	[]	[]	[]	[]	[]	[]	[]	[]	[]	[]	[]	[]	[]	[]	[]	[]	[]	[]	[]	[]	[]	[]	[]	[]
YBR007C'	GO:0005933'	GO:0030427'	GO:0003674'	GO:0008150'	[]	[]	[]	[]	[]	[]	[]	[]	[]	[]	[]	[]	[]	[]	[]	[]	[]	[]	[]	[]	[]	[]	[]	[]	[]	[]	[]	[]	[]	[]
YBR008C'	GO:0005737'	GO:0016020'	GO:0005634'	GO:0005886'	GO:0042221'	GO:0055085'	GO:0055085'	[]	[]	[]	[]	[]	[]	[]	[]	[]	[]	[]	[]	[]	[]	[]	[]	[]	[]	[]	[]	[]	[]	[]	[]	[]	[]	[]
YBR009C'	GO:0005694'	GO:0005634'	GO:0003677'	GO:0006325'	GO:0016570'	GO:0051321'	GO:0018193'	GO:0008213'	GO:0043934'	GO:0006366'	[]	[]	[]	[]	[]	[]	[]	[]	[]	[]	[]	[]	[]	[]	[]	[]	[]	[]	[]	[]	[]	[]	[]	[]
YBR010W'	GO:0005694'	GO:0005634'	GO:0003677'	GO:0006281'	GO:0006974'	GO:0006325'	GO:0051321'	GO:0043934'	[]	[]	[]	[]	[]	[]	[]	[]	[]	[]	[]	[]	[]	[]	[]	[]	[]	[]	[]	[]	[]	[]	[]	[]	[]	[]
YBR011C'	GO:0005737'	GO:0005634'	GO:0016787'	[]	[]	[]	[]	[]	[]	[]	[]	[]	[]	[]	[]	[]	[]	[]	[]	[]	[]	[]	[]	[]	[]	[]	[]	[]	[]	[]	[]	[]	[]	[]
YBR012C'	GO:0005575'	GO:0003674'	GO:0008150'	[]	[]	[]	[]	[]	[]	[]	[]	[]	[]	[]	[]	[]	[]	[]	[]	[]	[]	[]	[]	[]	[]	[]	[]	[]	[]	[]	[]	[]	[]	[]
YBR013C'	GO:0005737'	GO:0012505'	GO:0005783'	GO:0003674'	GO:0008150'	[]	[]	[]	[]	[]	[]	[]	[]	[]	[]	[]	[]	[]	[]	[]	[]	[]	[]	[]	[]	[]	[]	[]	[]	[]	[]	[]	[]	[]
YBR014C'	GO:0005794'	GO:0005737'	GO:0012505'	GO:0016020'	GO:0005773'	GO:0016491'	GO:0042221'	GO:0006979'	[]	[]	[]	[]	[]	[]	[]	[]	[]	[]	[]	[]	[]	[]	[]	[]	[]	[]	[]	[]	[]	[]	[]	[]	[]	[]
YBR015C'	GO:0005794'	GO:0005737'	GO:0012505'	GO:0016740'	GO:0016757'	GO:0005975'	GO:0006486'	[]	[]	[]	[]	[]	[]	[]	[]	[]	[]	[]	[]	[]	[]	[]	[]	[]	[]	[]	[]	[]	[]	[]	[]	[]	[]	[]
YBR016W'	GO:0005933'	GO:0016020'	GO:0005886'	GO:0003674'	GO:0008150'	[]	[]	[]	[]	[]	[]	[]	[]	[]	[]	[]	[]	[]	[]	[]	[]	[]	[]	[]	[]	[]	[]	[]	[]	[]	[]	[]	[]	[]
YBR017C'	GO:0005933'	GO:0005737'	GO:0016020'	GO:0030427'	GO:0000278'	GO:0051169'	GO:0048285'	GO:0006605'	GO:0006605'	[]	[]	[]	[]	[]	[]	[]	[]	[]	[]	[]	[]	[]	[]	[]	[]	[]	[]	[]	[]	[]	[]	[]	[]	[]
YBR018C'	GO:0005737'	GO:0016779'	GO:0016740'	GO:0005975'	[]	[]	[]	[]	[]	[]	[]	[]	[]	[]	[]	[]	[]	[]	[]	[]	[]	[]	[]	[]	[]	[]	[]	[]	[]	[]	[]	[]	[]	[]
YBR019C'	GO:0005737'	GO:0016853'	GO:0005975'	[]	[]	[]	[]	[]	[]	[]	[]	[]	[]	[]	[]	[]	[]	[]	[]	[]	[]	[]	[]	[]	[]	[]	[]	[]	[]	[]	[]	[]	[]	[]
YBR020W'	GO:0005737'	GO:0016301'	GO:0016740'	GO:0005975'	GO:0042221'	[]	[]	[]	[]	[]	[]	[]	[]	[]	[]	[]	[]	[]	[]	[]	[]	[]	[]	[]	[]	[]	[]	[]	[]	[]	[]	[]	[]	[]
YBR021W'	GO:0005737'	GO:0016020'	GO:0005886'	GO:0005773'	GO:0022857'	GO:0055085'	[]	[]	[]	[]	[]	[]	[]	[]	[]	[]	[]	[]	[]	[]	[]	[]	[]	[]	[]	[]	[]	[]	[]	[]	[]	[]	[]	[]
YBR022W'	GO:0005575'	GO:0016787'	GO:0016798'	GO:0016791'	GO:0008380'	GO:0008033'	[]	[]	[]	[]	[]	[]	[]	[]	[]	[]	[]	[]	[]	[]	[]	[]	[]	[]	[]	[]	[]	[]	[]	[]	[]	[]	[]	[]
YBR023C'	GO:0005933'	GO:0005737'	GO:0016023'	GO:0012505'	GO:0005783'	GO:0016020'	GO:0030427'	GO:0016740'	GO:0016757'	GO:0005975'	GO:0071554'	GO:0051321'	GO:0043934'	[]	[]	[]	[]	[]	[]	[]	[]	[]	[]	[]	[]	[]	[]	[]	[]	[]	[]	[]	[]	[]
YBR024W'	GO:0005737'	GO:0005740'	GO:0005739'	GO:0016491'	GO:0006811'	[]	[]	[]	[]	[]	[]	[]	[]	[]	[]	[]	[]	[]	[]	[]	[]	[]	[]	[]	[]	[]	[]	[]	[]	[]	[]	[]	[]	[]
YBR025C'	GO:0005737'	GO:0016887'	GO:0016787'	GO:0008150'	[]	[]	[]	[]	[]	[]	[]	[]	[]	[]	[]	[]	[]	[]	[]	[]	[]	[]	[]	[]	[]	[]	[]	[]	[]	[]	[]	[]	[]	[]
YBR026C'	GO:0005737'	GO:0005739'	GO:0016491'	GO:0045333'	GO:0006091'	GO:0006629'	GO:0032787'	[]	[]	[]	[]	[]	[]	[]	[]	[]	[]	[]	[]	[]	[]	[]	[]	[]	[]	[]	[]	[]	[]	[]	[]	[]	[]	[]
YBR027C'	GO:0005575'	GO:0003674'	GO:0008150'	[]	[]	[]	[]	[]	[]	[]	[]	[]	[]	[]	[]	[]	[]	[]	[]	[]	[]	[]	[]	[]	[]	[]	[]	[]	[]	[]	[]	[]	[]	[]
YBR028C'	GO:0005737'	GO:0016301'	GO:0016740'	GO:0018193'	GO:0006468'	[]	[]	[]	[]	[]	[]	[]	[]	[]	[]	[]	[]	[]	[]	[]	[]	[]	[]	[]	[]	[]	[]	[]	[]	[]	[]	[]	[]	[]
YBR029C'	GO:0005737'	GO:0016023'	GO:0012505'	GO:0005783'	GO:0016020'	GO:0016779'	GO:0016740'	GO:0006629'	[]	[]	[]	[]	[]	[]	[]	[]	[]	[]	[]	[]	[]	[]	[]	[]	[]	[]	[]	[]	[]	[]	[]	[]	[]	[]
YBR030W'	GO:0005737'	GO:0005634'	GO:0008168'	GO:0016740'	GO:0018193'	GO:0008213'	[]	[]	[]	[]	[]	[]	[]	[]	[]	[]	[]	[]	[]	[]	[]	[]	[]	[]	[]	[]	[]	[]	[]	[]	[]	[]	[]	[]
YBR031W'	GO:0005737'	GO:0005840'	GO:0003735'	GO:0005198'	GO:0002181'	[]	[]	[]	[]	[]	[]	[]	[]	[]	[]	[]	[]	[]	[]	[]	[]	[]	[]	[]	[]	[]	[]	[]	[]	[]	[]	[]	[]	[]
YBR032W'	GO:0005575'	GO:0003674'	GO:0008150'	[]	[]	[]	[]	[]	[]	[]	[]	[]	[]	[]	[]	[]	[]	[]	[]	[]	[]	[]	[]	[]	[]	[]	[]	[]	[]	[]	[]	[]	[]	[]
YBR033W'	GO:0005575'	GO:0003677'	GO:0008150'	[]	[]	[]	[]	[]	[]	[]	[]	[]	[]	[]	[]	[]	[]	[]	[]	[]	[]	[]	[]	[]	[]	[]	[]	[]	[]	[]	[]	[]	[]	[]
YBR034C'	GO:0005634'	GO:0008168'	GO:0016740'	GO:0006354'	GO:0006353'	GO:0051169'	GO:0015931'	GO:0018193'	GO:0008213'	GO:0006366'	[]	[]	[]	[]	[]	[]	[]	[]	[]	[]	[]	[]	[]	[]	[]	[]	[]	[]	[]	[]	[]	[]	[]	[]
YBR035C'	GO:0005737'	GO:0005740'	GO:0005739'	GO:0016491'	GO:0051186'	[]	[]	[]	[]	[]	[]	[]	[]	[]	[]	[]	[]	[]	[]	[]	[]	[]	[]	[]	[]	[]	[]	[]	[]	[]	[]	[]	[]	[]
YBR036C'	GO:0005737'	GO:0012505'	GO:0005783'	GO:0016020'	GO:0005773'	GO:0030234'	GO:0006873'	GO:0006629'	[]	[]	[]	[]	[]	[]	[]	[]	[]	[]	[]	[]	[]	[]	[]	[]	[]	[]	[]	[]	[]	[]	[]	[]	[]	[]
YBR037C'	GO:0005737'	GO:0016020'	GO:0005740'	GO:0005739'	GO:0043167'	GO:0016491'	GO:0006811'	GO:0070271'	[]	[]	[]	[]	[]	[]	[]	[]	[]	[]	[]	[]	[]	[]	[]	[]	[]	[]	[]	[]	[]	[]	[]	[]	[]	[]
YBR038W'	GO:0005933'	GO:0016020'	GO:0030427'	GO:0016740'	GO:0016757'	GO:0000910'	[]	[]	[]	[]	[]	[]	[]	[]	[]	[]	[]	[]	[]	[]	[]	[]	[]	[]	[]	[]	[]	[]	[]	[]	[]	[]	[]	[]
YBR039W'	GO:0005737'	GO:0016020'	GO:0005740'	GO:0005739'	GO:0016887'	GO:0016787'	GO:0022857'	GO:0006811'	GO:0055086'	GO:0055085'	[]	[]	[]	[]	[]	[]	[]	[]	[]	[]	[]	[]	[]	[]	[]	[]	[]	[]	[]	[]	[]	[]	[]	[]
YBR040W'	GO:0005618'	GO:0005737'	GO:0016020'	GO:0030427'	GO:0005773'	GO:0003674'	GO:0000902'	GO:0000746'	GO:0042221'	[]	[]	[]	[]	[]	[]	[]	[]	[]	[]	[]	[]	[]	[]	[]	[]	[]	[]	[]	[]	[]	[]	[]	[]	[]
YBR041W'	GO:0005737'	GO:0012505'	GO:0005783'	GO:0016020'	GO:0005777'	GO:0005886'	GO:0005773'	GO:0016874'	GO:0006629'	GO:0006869'	GO:0032787'	[]	[]	[]	[]	[]	[]	[]	[]	[]	[]	[]	[]	[]	[]	[]	[]	[]	[]	[]	[]	[]	[]	[]
YBR042C'	GO:0016740'	GO:0006629'	GO:0006629'	[]	[]	[]	[]	[]	[]	[]	[]	[]	[]	[]	[]	[]	[]	[]	[]	[]	[]	[]	[]	[]	[]	[]	[]	[]	[]	[]	[]	[]	[]	[]
YBR043C'	GO:0016020'	GO:0005886'	GO:0022857'	GO:0071554'	GO:0051321'	GO:0042221'	GO:0043934'	GO:0055085'	[]	[]	[]	[]	[]	[]	[]	[]	[]	[]	[]	[]	[]	[]	[]	[]	[]	[]	[]	[]	[]	[]	[]	[]	[]	[]
YBR044C'	GO:0005737'	GO:0016020'	GO:0005740'	GO:0005739'	GO:0051082'	GO:0007005'	GO:0070271'	[]	[]	[]	[]	[]	[]	[]	[]	[]	[]	[]	[]	[]	[]	[]	[]	[]	[]	[]	[]	[]	[]	[]	[]	[]	[]	[]
YBR045C'	GO:0005737'	GO:0016020'	GO:0019899'	GO:0030234'	GO:0071554'	GO:0051321'	GO:0006470'	GO:0031399'	GO:0043934'	[]	[]	[]	[]	[]	[]	[]	[]	[]	[]	[]	[]	[]	[]	[]	[]	[]	[]	[]	[]	[]	[]	[]	[]	[]
YBR046C'	GO:0005737'	GO:0005634'	GO:0003723'	GO:0016491'	GO:0042221'	GO:0006979'	[]	[]	[]	[]	[]	[]	[]	[]	[]	[]	[]	[]	[]	[]	[]	[]	[]	[]	[]	[]	[]	[]	[]	[]	[]	[]	[]	[]
YBR047W'	GO:0005737'	GO:0005739'	GO:0003674'	GO:0008150'	[]	[]	[]	[]	[]	[]	[]	[]	[]	[]	[]	[]	[]	[]	[]	[]	[]	[]	[]	[]	[]	[]	[]	[]	[]	[]	[]	[]	[]	[]
YBR048W'	GO:0005737'	GO:0005840'	GO:0003735'	GO:0005198'	GO:0002181'	GO:0070925'	GO:0006364'	GO:0042274'	GO:0042255'	[]	[]	[]	[]	[]	[]	[]	[]	[]	[]	[]	[]	[]	[]	[]	[]	[]	[]	[]	[]	[]	[]	[]	[]	[]
YBR049C'	GO:0005634'	GO:0003677'	GO:0006353'	GO:0006360'	GO:0006366'	[]	[]	[]	[]	[]	[]	[]	[]	[]	[]	[]	[]	[]	[]	[]	[]	[]	[]	[]	[]	[]	[]	[]	[]	[]	[]	[]	[]	[]
YBR050C'	GO:0005737'	GO:0030234'	GO:0006366'	[]	[]	[]	[]	[]	[]	[]	[]	[]	[]	[]	[]	[]	[]	[]	[]	[]	[]	[]	[]	[]	[]	[]	[]	[]	[]	[]	[]	[]	[]	[]
YBR051W'	GO:0005575'	GO:0003674'	GO:0008150'	[]	[]	[]	[]	[]	[]	[]	[]	[]	[]	[]	[]	[]	[]	[]	[]	[]	[]	[]	[]	[]	[]	[]	[]	[]	[]	[]	[]	[]	[]	[]
YBR052C'	GO:0005737'	GO:0016020'	GO:0003674'	GO:0008150'	[]	[]	[]	[]	[]	[]	[]	[]	[]	[]	[]	[]	[]	[]	[]	[]	[]	[]	[]	[]	[]	[]	[]	[]	[]	[]	[]	[]	[]	[]
YBR053C'	GO:0005575'	GO:0003674'	GO:0008150'	[]	[]	[]	[]	[]	[]	[]	[]	[]	[]	[]	[]	[]	[]	[]	[]	[]	[]	[]	[]	[]	[]	[]	[]	[]	[]	[]	[]	[]	[]	[]
YBR054W'	GO:0005933'	GO:0005737'	GO:0012505'	GO:0005783'	GO:0016020'	GO:0005739'	GO:0005886'	GO:0003674'	GO:0008150'	[]	[]	[]	[]	[]	[]	[]	[]	[]	[]	[]	[]	[]	[]	[]	[]	[]	[]	[]	[]	[]	[]	[]	[]	[]
YBR055C'	GO:0005634'	GO:0003674'	GO:0008380'	GO:0006397'	[]	[]	[]	[]	[]	[]	[]	[]	[]	[]	[]	[]	[]	[]	[]	[]	[]	[]	[]	[]	[]	[]	[]	[]	[]	[]	[]	[]	[]	[]
YBR056C-B'	GO:0005575'	GO:0003674'	GO:0008150'	[]	[]	[]	[]	[]	[]	[]	[]	[]	[]	[]	[]	[]	[]	[]	[]	[]	[]	[]	[]	[]	[]	[]	[]	[]	[]	[]	[]	[]	[]	[]
YBR056W'	GO:0005737'	GO:0005740'	GO:0005739'	GO:0003674'	GO:0008150'	[]	[]	[]	[]	[]	[]	[]	[]	[]	[]	[]	[]	[]	[]	[]	[]	[]	[]	[]	[]	[]	[]	[]	[]	[]	[]	[]	[]	[]
YBR056W-A'	GO:0005575'	GO:0003674'	GO:0008150'	[]	[]	[]	[]	[]	[]	[]	[]	[]	[]	[]	[]	[]	[]	[]	[]	[]	[]	[]	[]	[]	[]	[]	[]	[]	[]	[]	[]	[]	[]	[]
YBR057C'	GO:0005737'	GO:0006260'	GO:0009451'	GO:0051321'	GO:0048285'	GO:0007124'	GO:0007124'	[]	[]	[]	[]	[]	[]	[]	[]	[]	[]	[]	[]	[]	[]	[]	[]	[]	[]	[]	[]	[]	[]	[]	[]	[]	[]	[]
YBR058C'	GO:0005737'	GO:0016787'	GO:0008233'	GO:0005975'	GO:0051603'	[]	[]	[]	[]	[]	[]	[]	[]	[]	[]	[]	[]	[]	[]	[]	[]	[]	[]	[]	[]	[]	[]	[]	[]	[]	[]	[]	[]	[]
YBR058C-A'	GO:0005737'	GO:0012505'	GO:0005783'	GO:0016020'	GO:0030234'	GO:0006629'	[]	[]	[]	[]	[]	[]	[]	[]	[]	[]	[]	[]	[]	[]	[]	[]	[]	[]	[]	[]	[]	[]	[]	[]	[]	[]	[]	[]
YBR059C'	GO:0005933'	GO:0005737'	GO:0016020'	GO:0030427'	GO:0016301'	GO:0016740'	GO:0007010'	GO:0006897'	GO:0006468'	GO:0051049'	[]	[]	[]	[]	[]	[]	[]	[]	[]	[]	[]	[]	[]	[]	[]	[]	[]	[]	[]	[]	[]	[]	[]	[]
YBR060C'	GO:0005694'	GO:0005634'	GO:0003677'	GO:0003682'	GO:0006260'	GO:0006325'	GO:0016570'	GO:0018193'	GO:0008213'	[]	[]	[]	[]	[]	[]	[]	[]	[]	[]	[]	[]	[]	[]	[]	[]	[]	[]	[]	[]	[]	[]	[]	[]	[]
YBR061C'	GO:0005737'	GO:0008168'	GO:0016740'	GO:0009451'	GO:0002181'	GO:0008033'	[]	[]	[]	[]	[]	[]	[]	[]	[]	[]	[]	[]	[]	[]	[]	[]	[]	[]	[]	[]	[]	[]	[]	[]	[]	[]	[]	[]
YBR062C'	GO:0005575'	GO:0003674'	GO:0008150'	[]	[]	[]	[]	[]	[]	[]	[]	[]	[]	[]	[]	[]	[]	[]	[]	[]	[]	[]	[]	[]	[]	[]	[]	[]	[]	[]	[]	[]	[]	[]
YBR063C'	GO:0005575'	GO:0003674'	GO:0008150'	[]	[]	[]	[]	[]	[]	[]	[]	[]	[]	[]	[]	[]	[]	[]	[]	[]	[]	[]	[]	[]	[]	[]	[]	[]	[]	[]	[]	[]	[]	[]
YBR064W'	GO:0005575'	GO:0003674'	GO:0008150'	[]	[]	[]	[]	[]	[]	[]	[]	[]	[]	[]	[]	[]	[]	[]	[]	[]	[]	[]	[]	[]	[]	[]	[]	[]	[]	[]	[]	[]	[]	[]
YBR065C'	GO:0005634'	GO:0003674'	GO:0008380'	GO:0006397'	[]	[]	[]	[]	[]	[]	[]	[]	[]	[]	[]	[]	[]	[]	[]	[]	[]	[]	[]	[]	[]	[]	[]	[]	[]	[]	[]	[]	[]	[]
YBR066C'	GO:0005634'	GO:0003677'	GO:0001403'	GO:0007124'	GO:0042221'	GO:0006970'	GO:0006366'	[]	[]	[]	[]	[]	[]	[]	[]	[]	[]	[]	[]	[]	[]	[]	[]	[]	[]	[]	[]	[]	[]	[]	[]	[]	[]	[]
YBR067C'	GO:0005618'	GO:0005737'	GO:0016787'	GO:0005198'	GO:0071554'	[]	[]	[]	[]	[]	[]	[]	[]	[]	[]	[]	[]	[]	[]	[]	[]	[]	[]	[]	[]	[]	[]	[]	[]	[]	[]	[]	[]	[]
YBR068C'	GO:0005737'	GO:0012505'	GO:0005783'	GO:0016020'	GO:0005886'	GO:0022857'	GO:0006865'	GO:0055085'	[]	[]	[]	[]	[]	[]	[]	[]	[]	[]	[]	[]	[]	[]	[]	[]	[]	[]	[]	[]	[]	[]	[]	[]	[]	[]
YBR069C'	GO:0005737'	GO:0012505'	GO:0005783'	GO:0016020'	GO:0005886'	GO:0022857'	GO:0006865'	GO:0055085'	[]	[]	[]	[]	[]	[]	[]	[]	[]	[]	[]	[]	[]	[]	[]	[]	[]	[]	[]	[]	[]	[]	[]	[]	[]	[]
YBR070C'	GO:0005737'	GO:0012505'	GO:0005783'	GO:0016020'	GO:0016740'	GO:0016757'	GO:0006629'	[]	[]	[]	[]	[]	[]	[]	[]	[]	[]	[]	[]	[]	[]	[]	[]	[]	[]	[]	[]	[]	[]	[]	[]	[]	[]	[]
YBR071W'	GO:0005933'	GO:0005737'	GO:0030427'	GO:0003674'	GO:0008150'	[]	[]	[]	[]	[]	[]	[]	[]	[]	[]	[]	[]	[]	[]	[]	[]	[]	[]	[]	[]	[]	[]	[]	[]	[]	[]	[]	[]	[]
YBR072C-A'	GO:0005575'	GO:0003674'	GO:0008150'	[]	[]	[]	[]	[]	[]	[]	[]	[]	[]	[]	[]	[]	[]	[]	[]	[]	[]	[]	[]	[]	[]	[]	[]	[]	[]	[]	[]	[]	[]	[]
YBR072W'	GO:0005737'	GO:0005739'	GO:0005634'	GO:0003723'	GO:0003729'	GO:0051082'	GO:0006457'	GO:0009408'	[]	[]	[]	[]	[]	[]	[]	[]	[]	[]	[]	[]	[]	[]	[]	[]	[]	[]	[]	[]	[]	[]	[]	[]	[]	[]
YBR073W'	GO:0005634'	GO:0016887'	GO:0003677'	GO:0016787'	GO:0006310'	GO:0006281'	GO:0006974'	GO:0007059'	GO:0051321'	GO:0048285'	[]	[]	[]	[]	[]	[]	[]	[]	[]	[]	[]	[]	[]	[]	[]	[]	[]	[]	[]	[]	[]	[]	[]	[]
YBR074W'	GO:0005737'	GO:0016020'	GO:0005773'	GO:0003674'	GO:0008150'	[]	[]	[]	[]	[]	[]	[]	[]	[]	[]	[]	[]	[]	[]	[]	[]	[]	[]	[]	[]	[]	[]	[]	[]	[]	[]	[]	[]	[]
YBR076C-A'	GO:0005575'	GO:0003674'	GO:0008150'	[]	[]	[]	[]	[]	[]	[]	[]	[]	[]	[]	[]	[]	[]	[]	[]	[]	[]	[]	[]	[]	[]	[]	[]	[]	[]	[]	[]	[]	[]	[]
YBR076W'	GO:0005575'	GO:0003674'	GO:0008150'	[]	[]	[]	[]	[]	[]	[]	[]	[]	[]	[]	[]	[]	[]	[]	[]	[]	[]	[]	[]	[]	[]	[]	[]	[]	[]	[]	[]	[]	[]	[]
YBR077C'	GO:0005737'	GO:0012505'	GO:0016020'	GO:0005773'	GO:0003674'	GO:0023052'	[]	[]	[]	[]	[]	[]	[]	[]	[]	[]	[]	[]	[]	[]	[]	[]	[]	[]	[]	[]	[]	[]	[]	[]	[]	[]	[]	[]
YBR078W'	GO:0005618'	GO:0005737'	GO:0012505'	GO:0005783'	GO:0016020'	GO:0005739'	GO:0005886'	GO:0003674'	GO:0071554'	[]	[]	[]	[]	[]	[]	[]	[]	[]	[]	[]	[]	[]	[]	[]	[]	[]	[]	[]	[]	[]	[]	[]	[]	[]
YBR079C'	GO:0005737'	GO:0003723'	GO:0003729'	GO:0008135'	GO:0002181'	GO:0006413'	[]	[]	[]	[]	[]	[]	[]	[]	[]	[]	[]	[]	[]	[]	[]	[]	[]	[]	[]	[]	[]	[]	[]	[]	[]	[]	[]	[]
YBR080C'	GO:0005794'	GO:0005737'	GO:0012505'	GO:0030427'	GO:0016887'	GO:0016787'	GO:0048193'	GO:0061025'	GO:0070925'	GO:0048284'	GO:0007033'	GO:0016050'	[]	[]	[]	[]	[]	[]	[]	[]	[]	[]	[]	[]	[]	[]	[]	[]	[]	[]	[]	[]	[]	[]
YBR081C'	GO:0005737'	GO:0005739'	GO:0005634'	GO:0005198'	GO:0006325'	GO:0000746'	GO:0016570'	GO:0018193'	GO:0043543'	GO:0070271'	[]	[]	[]	[]	[]	[]	[]	[]	[]	[]	[]	[]	[]	[]	[]	[]	[]	[]	[]	[]	[]	[]	[]	[]
YBR082C'	GO:0030674'	GO:0016740'	GO:0032182'	GO:0070647'	GO:0051603'	GO:0042221'	GO:0009408'	GO:0009408'	[]	[]	[]	[]	[]	[]	[]	[]	[]	[]	[]	[]	[]	[]	[]	[]	[]	[]	[]	[]	[]	[]	[]	[]	[]	[]
YBR083W'	GO:0005634'	GO:0003677'	GO:0001071'	GO:0000988'	GO:0001403'	GO:0007124'	GO:0006366'	GO:0032196'	[]	[]	[]	[]	[]	[]	[]	[]	[]	[]	[]	[]	[]	[]	[]	[]	[]	[]	[]	[]	[]	[]	[]	[]	[]	[]
YBR084C-A'	GO:0005737'	GO:0005840'	GO:0003735'	GO:0005198'	GO:0002181'	[]	[]	[]	[]	[]	[]	[]	[]	[]	[]	[]	[]	[]	[]	[]	[]	[]	[]	[]	[]	[]	[]	[]	[]	[]	[]	[]	[]	[]
YBR084W'	GO:0005737'	GO:0005739'	GO:0016787'	GO:0016874'	GO:0016491'	GO:0051186'	GO:0006766'	[]	[]	[]	[]	[]	[]	[]	[]	[]	[]	[]	[]	[]	[]	[]	[]	[]	[]	[]	[]	[]	[]	[]	[]	[]	[]	[]
YBR085C-A'	GO:0005737'	GO:0005634'	GO:0003674'	GO:0008150'	[]	[]	[]	[]	[]	[]	[]	[]	[]	[]	[]	[]	[]	[]	[]	[]	[]	[]	[]	[]	[]	[]	[]	[]	[]	[]	[]	[]	[]	[]
YBR085W'	GO:0005737'	GO:0016020'	GO:0005740'	GO:0005739'	GO:0022857'	GO:0045333'	GO:0006091'	GO:0055085'	[]	[]	[]	[]	[]	[]	[]	[]	[]	[]	[]	[]	[]	[]	[]	[]	[]	[]	[]	[]	[]	[]	[]	[]	[]	[]
YBR086C'	GO:0005938'	GO:0005933'	GO:0005737'	GO:0012505'	GO:0005783'	GO:0016020'	GO:0005886'	GO:0008289'	GO:0006629'	[]	[]	[]	[]	[]	[]	[]	[]	[]	[]	[]	[]	[]	[]	[]	[]	[]	[]	[]	[]	[]	[]	[]	[]	[]
YBR087W'	GO:0005694'	GO:0016887'	GO:0003677'	GO:0016787'	GO:0006260'	GO:0007059'	[]	[]	[]	[]	[]	[]	[]	[]	[]	[]	[]	[]	[]	[]	[]	[]	[]	[]	[]	[]	[]	[]	[]	[]	[]	[]	[]	[]
YBR088C'	GO:0005694'	GO:0005634'	GO:0030234'	GO:0006281'	GO:0006260'	GO:0006974'	GO:0006325'	GO:0007059'	GO:0051321'	GO:0000278'	GO:0048285'	GO:0051052'	[]	[]	[]	[]	[]	[]	[]	[]	[]	[]	[]	[]	[]	[]	[]	[]	[]	[]	[]	[]	[]	[]
YBR089C-A'	GO:0005634'	GO:0003677'	GO:0003682'	GO:0006354'	GO:0006352'	GO:0006325'	GO:0006366'	GO:0006383'	[]	[]	[]	[]	[]	[]	[]	[]	[]	[]	[]	[]	[]	[]	[]	[]	[]	[]	[]	[]	[]	[]	[]	[]	[]	[]
YBR089W'	GO:0005575'	GO:0003674'	GO:0008150'	[]	[]	[]	[]	[]	[]	[]	[]	[]	[]	[]	[]	[]	[]	[]	[]	[]	[]	[]	[]	[]	[]	[]	[]	[]	[]	[]	[]	[]	[]	[]
YBR090C'	GO:0005737'	GO:0005634'	GO:0003674'	GO:0008150'	[]	[]	[]	[]	[]	[]	[]	[]	[]	[]	[]	[]	[]	[]	[]	[]	[]	[]	[]	[]	[]	[]	[]	[]	[]	[]	[]	[]	[]	[]
YBR091C'	GO:0005737'	GO:0016020'	GO:0005740'	GO:0005739'	GO:0008289'	GO:0008565'	GO:0022857'	GO:0007005'	GO:0006605'	GO:0055085'	[]	[]	[]	[]	[]	[]	[]	[]	[]	[]	[]	[]	[]	[]	[]	[]	[]	[]	[]	[]	[]	[]	[]	[]
YBR092C'	GO:0005737'	GO:0012505'	GO:0005783'	GO:0016787'	GO:0016791'	GO:0006766'	[]	[]	[]	[]	[]	[]	[]	[]	[]	[]	[]	[]	[]	[]	[]	[]	[]	[]	[]	[]	[]	[]	[]	[]	[]	[]	[]	[]
YBR093C'	GO:0005618'	GO:0016787'	GO:0016791'	GO:0042594'	[]	[]	[]	[]	[]	[]	[]	[]	[]	[]	[]	[]	[]	[]	[]	[]	[]	[]	[]	[]	[]	[]	[]	[]	[]	[]	[]	[]	[]	[]
YBR094W'	GO:0005737'	GO:0003674'	GO:0008150'	[]	[]	[]	[]	[]	[]	[]	[]	[]	[]	[]	[]	[]	[]	[]	[]	[]	[]	[]	[]	[]	[]	[]	[]	[]	[]	[]	[]	[]	[]	[]
YBR095C'	GO:0005694'	GO:0005737'	GO:0005634'	GO:0016787'	GO:0006325'	GO:0000746'	GO:0001403'	GO:0006366'	[]	[]	[]	[]	[]	[]	[]	[]	[]	[]	[]	[]	[]	[]	[]	[]	[]	[]	[]	[]	[]	[]	[]	[]	[]	[]
YBR096W'	GO:0005737'	GO:0012505'	GO:0005783'	GO:0003674'	GO:0008150'	[]	[]	[]	[]	[]	[]	[]	[]	[]	[]	[]	[]	[]	[]	[]	[]	[]	[]	[]	[]	[]	[]	[]	[]	[]	[]	[]	[]	[]
YBR097W'	GO:0005737'	GO:0012505'	GO:0016020'	GO:0005739'	GO:0005634'	GO:0005773'	GO:0016301'	GO:0016740'	GO:0032182'	GO:0006354'	GO:0016197'	GO:0048308'	GO:0007031'	GO:0006468'	GO:0006605'	GO:0023052'	GO:0006366'	GO:0007033'	[]	[]	[]	[]	[]	[]	[]	[]	[]	[]	[]	[]	[]	[]	[]	[]
YBR098W'	GO:0005634'	GO:0016787'	GO:0004518'	GO:0006310'	GO:0006281'	GO:0006974'	GO:0007059'	GO:0051321'	GO:0048285'	GO:0051052'	GO:0051726'	GO:0033043'	[]	[]	[]	[]	[]	[]	[]	[]	[]	[]	[]	[]	[]	[]	[]	[]	[]	[]	[]	[]	[]	[]
YBR099C'	GO:0005575'	GO:0003674'	GO:0008150'	[]	[]	[]	[]	[]	[]	[]	[]	[]	[]	[]	[]	[]	[]	[]	[]	[]	[]	[]	[]	[]	[]	[]	[]	[]	[]	[]	[]	[]	[]	[]
YBR101C'	GO:0005737'	GO:0005840'	GO:0030234'	GO:0002181'	GO:0051603'	GO:0042221'	[]	[]	[]	[]	[]	[]	[]	[]	[]	[]	[]	[]	[]	[]	[]	[]	[]	[]	[]	[]	[]	[]	[]	[]	[]	[]	[]	[]
YBR102C'	GO:0005938'	GO:0005933'	GO:0005737'	GO:0016020'	GO:0030427'	GO:0003674'	GO:0048193'	GO:0008380'	GO:0006887'	GO:0006397'	GO:0070271'	[]	[]	[]	[]	[]	[]	[]	[]	[]	[]	[]	[]	[]	[]	[]	[]	[]	[]	[]	[]	[]	[]	[]
YBR103C-A'	GO:0005575'	GO:0003674'	GO:0008150'	[]	[]	[]	[]	[]	[]	[]	[]	[]	[]	[]	[]	[]	[]	[]	[]	[]	[]	[]	[]	[]	[]	[]	[]	[]	[]	[]	[]	[]	[]	[]
YBR103W'	GO:0005694'	GO:0005634'	GO:0003674'	GO:0006325'	GO:0016570'	GO:0051321'	GO:0048285'	GO:0006468'	GO:0051726'	GO:0033043'	GO:0031399'	GO:0023052'	[]	[]	[]	[]	[]	[]	[]	[]	[]	[]	[]	[]	[]	[]	[]	[]	[]	[]	[]	[]	[]	[]
YBR104W'	GO:0005737'	GO:0016020'	GO:0005739'	GO:0022857'	GO:0055085'	[]	[]	[]	[]	[]	[]	[]	[]	[]	[]	[]	[]	[]	[]	[]	[]	[]	[]	[]	[]	[]	[]	[]	[]	[]	[]	[]	[]	[]
YBR105C'	GO:0005737'	GO:0016023'	GO:0016020'	GO:0003674'	GO:0005975'	GO:0006605'	GO:0051603'	[]	[]	[]	[]	[]	[]	[]	[]	[]	[]	[]	[]	[]	[]	[]	[]	[]	[]	[]	[]	[]	[]	[]	[]	[]	[]	[]
YBR106W'	GO:0005737'	GO:0012505'	GO:0005783'	GO:0016020'	GO:0005739'	GO:0003674'	GO:0006811'	GO:0051604'	[]	[]	[]	[]	[]	[]	[]	[]	[]	[]	[]	[]	[]	[]	[]	[]	[]	[]	[]	[]	[]	[]	[]	[]	[]	[]
YBR107C'	GO:0005694'	GO:0005634'	GO:0003674'	GO:0007059'	GO:0051321'	GO:0000278'	GO:0048285'	GO:0043934'	[]	[]	[]	[]	[]	[]	[]	[]	[]	[]	[]	[]	[]	[]	[]	[]	[]	[]	[]	[]	[]	[]	[]	[]	[]	[]
YBR108W'	GO:0005938'	GO:0005737'	GO:0005856'	GO:0016020'	GO:0003674'	GO:0007010'	GO:0070271'	GO:0033043'	[]	[]	[]	[]	[]	[]	[]	[]	[]	[]	[]	[]	[]	[]	[]	[]	[]	[]	[]	[]	[]	[]	[]	[]	[]	[]
YBR109C'	GO:0005933'	GO:0005737'	GO:0005856'	GO:0005815'	GO:0030427'	GO:0043167'	GO:0007114'	GO:0000746'	GO:0007010'	GO:0006897'	GO:0006629'	GO:0061025'	GO:0051169'	GO:0006997'	GO:0048284'	GO:0006605'	GO:0007033'	[]	[]	[]	[]	[]	[]	[]	[]	[]	[]	[]	[]	[]	[]	[]	[]	[]
YBR109W-A'	GO:0005575'	GO:0003674'	GO:0008150'	[]	[]	[]	[]	[]	[]	[]	[]	[]	[]	[]	[]	[]	[]	[]	[]	[]	[]	[]	[]	[]	[]	[]	[]	[]	[]	[]	[]	[]	[]	[]
YBR110W'	GO:0005737'	GO:0012505'	GO:0005783'	GO:0016740'	GO:0016757'	GO:0005975'	GO:0006629'	GO:0006486'	[]	[]	[]	[]	[]	[]	[]	[]	[]	[]	[]	[]	[]	[]	[]	[]	[]	[]	[]	[]	[]	[]	[]	[]	[]	[]
YBR111C'	GO:0005737'	GO:0005739'	GO:0005634'	GO:0016787'	[]	[]	[]	[]	[]	[]	[]	[]	[]	[]	[]	[]	[]	[]	[]	[]	[]	[]	[]	[]	[]	[]	[]	[]	[]	[]	[]	[]	[]	[]
YBR111W-A'	GO:0012505'	GO:0005634'	GO:0030234'	GO:0006354'	GO:0006401'	GO:0006325'	GO:0016570'	GO:0051169'	GO:0015931'	GO:0018193'	GO:0008213'	GO:0070647'	GO:0006366'	[]	[]	[]	[]	[]	[]	[]	[]	[]	[]	[]	[]	[]	[]	[]	[]	[]	[]	[]	[]	[]
YBR112C'	GO:0005634'	GO:0019899'	GO:0000988'	GO:0006974'	GO:0006325'	GO:0006629'	GO:0000278'	GO:0032787'	GO:0048285'	GO:0051049'	GO:0006366'	[]	[]	[]	[]	[]	[]	[]	[]	[]	[]	[]	[]	[]	[]	[]	[]	[]	[]	[]	[]	[]	[]	[]
YBR113W'	GO:0016020'	GO:0003674'	GO:0008150'	[]	[]	[]	[]	[]	[]	[]	[]	[]	[]	[]	[]	[]	[]	[]	[]	[]	[]	[]	[]	[]	[]	[]	[]	[]	[]	[]	[]	[]	[]	[]
YBR114W'	GO:0005634'	GO:0016887'	GO:0003677'	GO:0016787'	GO:0016740'	GO:0006281'	GO:0006974'	GO:0070647'	GO:0051603'	[]	[]	[]	[]	[]	[]	[]	[]	[]	[]	[]	[]	[]	[]	[]	[]	[]	[]	[]	[]	[]	[]	[]	[]	[]
YBR115C'	GO:0005737'	GO:0016491'	GO:0006520'	[]	[]	[]	[]	[]	[]	[]	[]	[]	[]	[]	[]	[]	[]	[]	[]	[]	[]	[]	[]	[]	[]	[]	[]	[]	[]	[]	[]	[]	[]	[]
YBR116C'	GO:0005575'	GO:0003674'	GO:0008150'	[]	[]	[]	[]	[]	[]	[]	[]	[]	[]	[]	[]	[]	[]	[]	[]	[]	[]	[]	[]	[]	[]	[]	[]	[]	[]	[]	[]	[]	[]	[]
YBR117C'	GO:0005737'	GO:0005634'	GO:0016740'	GO:0051186'	GO:0055086'	[]	[]	[]	[]	[]	[]	[]	[]	[]	[]	[]	[]	[]	[]	[]	[]	[]	[]	[]	[]	[]	[]	[]	[]	[]	[]	[]	[]	[]
YBR118W'	GO:0005737'	GO:0003723'	GO:0008135'	GO:0051169'	GO:0015931'	GO:0006414'	[]	[]	[]	[]	[]	[]	[]	[]	[]	[]	[]	[]	[]	[]	[]	[]	[]	[]	[]	[]	[]	[]	[]	[]	[]	[]	[]	[]
YBR119W'	GO:0005634'	GO:0003723'	GO:0008380'	GO:0006397'	[]	[]	[]	[]	[]	[]	[]	[]	[]	[]	[]	[]	[]	[]	[]	[]	[]	[]	[]	[]	[]	[]	[]	[]	[]	[]	[]	[]	[]	[]
YBR120C'	GO:0005737'	GO:0005739'	GO:0005840'	GO:0032543'	GO:0007005'	GO:0070271'	GO:0033043'	GO:0006417'	GO:0006417'	[]	[]	[]	[]	[]	[]	[]	[]	[]	[]	[]	[]	[]	[]	[]	[]	[]	[]	[]	[]	[]	[]	[]	[]	[]
YBR121C'	GO:0005737'	GO:0005739'	GO:0016874'	GO:0006353'	GO:0006520'	GO:0032543'	GO:0007005'	GO:0006418'	[]	[]	[]	[]	[]	[]	[]	[]	[]	[]	[]	[]	[]	[]	[]	[]	[]	[]	[]	[]	[]	[]	[]	[]	[]	[]
YBR121C-A'	GO:0005575'	GO:0003674'	GO:0008150'	[]	[]	[]	[]	[]	[]	[]	[]	[]	[]	[]	[]	[]	[]	[]	[]	[]	[]	[]	[]	[]	[]	[]	[]	[]	[]	[]	[]	[]	[]	[]
YBR122C'	GO:0005737'	GO:0005739'	GO:0005840'	GO:0003735'	GO:0005198'	GO:0032543'	GO:0007005'	[]	[]	[]	[]	[]	[]	[]	[]	[]	[]	[]	[]	[]	[]	[]	[]	[]	[]	[]	[]	[]	[]	[]	[]	[]	[]	[]
YBR123C'	GO:0005634'	GO:0003677'	GO:0001071'	GO:0000988'	GO:0006383'	[]	[]	[]	[]	[]	[]	[]	[]	[]	[]	[]	[]	[]	[]	[]	[]	[]	[]	[]	[]	[]	[]	[]	[]	[]	[]	[]	[]	[]
YBR124W'	GO:0005575'	GO:0003674'	GO:0008150'	[]	[]	[]	[]	[]	[]	[]	[]	[]	[]	[]	[]	[]	[]	[]	[]	[]	[]	[]	[]	[]	[]	[]	[]	[]	[]	[]	[]	[]	[]	[]
YBR125C'	GO:0005737'	GO:0016787'	GO:0016791'	GO:0006470'	[]	[]	[]	[]	[]	[]	[]	[]	[]	[]	[]	[]	[]	[]	[]	[]	[]	[]	[]	[]	[]	[]	[]	[]	[]	[]	[]	[]	[]	[]
YBR126C'	GO:0005737'	GO:0016740'	GO:0016757'	GO:0005975'	GO:0009311'	GO:0042221'	GO:0009408'	GO:0006979'	[]	[]	[]	[]	[]	[]	[]	[]	[]	[]	[]	[]	[]	[]	[]	[]	[]	[]	[]	[]	[]	[]	[]	[]	[]	[]
YBR126W-A'	GO:0005737'	GO:0012505'	GO:0005783'	GO:0003674'	GO:0008150'	[]	[]	[]	[]	[]	[]	[]	[]	[]	[]	[]	[]	[]	[]	[]	[]	[]	[]	[]	[]	[]	[]	[]	[]	[]	[]	[]	[]	[]
YBR126W-B'	GO:0005575'	GO:0003674'	GO:0008150'	[]	[]	[]	[]	[]	[]	[]	[]	[]	[]	[]	[]	[]	[]	[]	[]	[]	[]	[]	[]	[]	[]	[]	[]	[]	[]	[]	[]	[]	[]	[]
YBR127C'	GO:0005737'	GO:0016020'	GO:0005773'	GO:0016887'	GO:0016787'	GO:0022857'	GO:0006873'	GO:0070271'	GO:0055085'	[]	[]	[]	[]	[]	[]	[]	[]	[]	[]	[]	[]	[]	[]	[]	[]	[]	[]	[]	[]	[]	[]	[]	[]	[]
YBR128C'	GO:0005737'	GO:0016020'	GO:0005773'	GO:0003674'	GO:0007031'	GO:0006605'	[]	[]	[]	[]	[]	[]	[]	[]	[]	[]	[]	[]	[]	[]	[]	[]	[]	[]	[]	[]	[]	[]	[]	[]	[]	[]	[]	[]
YBR129C'	GO:0005737'	GO:0005739'	GO:0003674'	GO:0008150'	[]	[]	[]	[]	[]	[]	[]	[]	[]	[]	[]	[]	[]	[]	[]	[]	[]	[]	[]	[]	[]	[]	[]	[]	[]	[]	[]	[]	[]	[]
YBR130C'	GO:0005933'	GO:0005737'	GO:0030427'	GO:0003723'	GO:0003729'	GO:0048308'	[]	[]	[]	[]	[]	[]	[]	[]	[]	[]	[]	[]	[]	[]	[]	[]	[]	[]	[]	[]	[]	[]	[]	[]	[]	[]	[]	[]
YBR131C-A'	GO:0005575'	GO:0003674'	GO:0008150'	[]	[]	[]	[]	[]	[]	[]	[]	[]	[]	[]	[]	[]	[]	[]	[]	[]	[]	[]	[]	[]	[]	[]	[]	[]	[]	[]	[]	[]	[]	[]
YBR131W'	GO:0005737'	GO:0012505'	GO:0005773'	GO:0005085'	GO:0008289'	GO:0048284'	GO:0006605'	GO:0007033'	[]	[]	[]	[]	[]	[]	[]	[]	[]	[]	[]	[]	[]	[]	[]	[]	[]	[]	[]	[]	[]	[]	[]	[]	[]	[]
YBR132C'	GO:0005737'	GO:0012505'	GO:0005783'	GO:0016020'	GO:0005886'	GO:0005773'	GO:0003674'	GO:0051049'	GO:0055085'	[]	[]	[]	[]	[]	[]	[]	[]	[]	[]	[]	[]	[]	[]	[]	[]	[]	[]	[]	[]	[]	[]	[]	[]	[]
YBR133C'	GO:0005938'	GO:0005933'	GO:0005737'	GO:0005856'	GO:0005815'	GO:0030427'	GO:0008168'	GO:0016740'	GO:0000278'	GO:0051726'	[]	[]	[]	[]	[]	[]	[]	[]	[]	[]	[]	[]	[]	[]	[]	[]	[]	[]	[]	[]	[]	[]	[]	[]
YBR134W'	GO:0005575'	GO:0003674'	GO:0008150'	[]	[]	[]	[]	[]	[]	[]	[]	[]	[]	[]	[]	[]	[]	[]	[]	[]	[]	[]	[]	[]	[]	[]	[]	[]	[]	[]	[]	[]	[]	[]
YBR135W'	GO:0005737'	GO:0005634'	GO:0030234'	GO:0042393'	GO:0032182'	GO:0006325'	GO:0000278'	GO:0051726'	GO:0006366'	[]	[]	[]	[]	[]	[]	[]	[]	[]	[]	[]	[]	[]	[]	[]	[]	[]	[]	[]	[]	[]	[]	[]	[]	[]
YBR136W'	GO:0005737'	GO:0005739'	GO:0005634'	GO:0016301'	GO:0016740'	GO:0006310'	GO:0006260'	GO:0006974'	GO:0006325'	GO:0016570'	GO:0051321'	GO:0048285'	GO:0006468'	GO:0051052'	GO:0032200'	[]	[]	[]	[]	[]	[]	[]	[]	[]	[]	[]	[]	[]	[]	[]	[]	[]	[]	[]
YBR137W'	GO:0005737'	GO:0003674'	GO:0006605'	[]	[]	[]	[]	[]	[]	[]	[]	[]	[]	[]	[]	[]	[]	[]	[]	[]	[]	[]	[]	[]	[]	[]	[]	[]	[]	[]	[]	[]	[]	[]
YBR138C'	GO:0005737'	GO:0003674'	GO:0008150'	[]	[]	[]	[]	[]	[]	[]	[]	[]	[]	[]	[]	[]	[]	[]	[]	[]	[]	[]	[]	[]	[]	[]	[]	[]	[]	[]	[]	[]	[]	[]
YBR139W'	GO:0005737'	GO:0005773'	GO:0016787'	GO:0008233'	[]	[]	[]	[]	[]	[]	[]	[]	[]	[]	[]	[]	[]	[]	[]	[]	[]	[]	[]	[]	[]	[]	[]	[]	[]	[]	[]	[]	[]	[]
YBR140C'	GO:0005737'	GO:0016020'	GO:0005739'	GO:0030234'	GO:0055086'	GO:0023052'	[]	[]	[]	[]	[]	[]	[]	[]	[]	[]	[]	[]	[]	[]	[]	[]	[]	[]	[]	[]	[]	[]	[]	[]	[]	[]	[]	[]
YBR141C'	GO:0005730'	GO:0005634'	GO:0008168'	GO:0016740'	GO:0008150'	[]	[]	[]	[]	[]	[]	[]	[]	[]	[]	[]	[]	[]	[]	[]	[]	[]	[]	[]	[]	[]	[]	[]	[]	[]	[]	[]	[]	[]
YBR141W-A'	GO:0005575'	GO:0003674'	GO:0008150'	[]	[]	[]	[]	[]	[]	[]	[]	[]	[]	[]	[]	[]	[]	[]	[]	[]	[]	[]	[]	[]	[]	[]	[]	[]	[]	[]	[]	[]	[]	[]
YBR142W'	GO:0005730'	GO:0005634'	GO:0016887'	GO:0004386'	GO:0016787'	GO:0006364'	GO:0042273'	[]	[]	[]	[]	[]	[]	[]	[]	[]	[]	[]	[]	[]	[]	[]	[]	[]	[]	[]	[]	[]	[]	[]	[]	[]	[]	[]
YBR143C'	GO:0005737'	GO:0003723'	GO:0008135'	GO:0006353'	[]	[]	[]	[]	[]	[]	[]	[]	[]	[]	[]	[]	[]	[]	[]	[]	[]	[]	[]	[]	[]	[]	[]	[]	[]	[]	[]	[]	[]	[]
YBR144C'	GO:0005575'	GO:0003674'	GO:0008150'	[]	[]	[]	[]	[]	[]	[]	[]	[]	[]	[]	[]	[]	[]	[]	[]	[]	[]	[]	[]	[]	[]	[]	[]	[]	[]	[]	[]	[]	[]	[]
YBR145W'	GO:0005737'	GO:0005634'	GO:0016491'	GO:0005975'	GO:0006520'	GO:0051186'	GO:0006091'	GO:0032787'	GO:0055086'	[]	[]	[]	[]	[]	[]	[]	[]	[]	[]	[]	[]	[]	[]	[]	[]	[]	[]	[]	[]	[]	[]	[]	[]	[]
YBR146W'	GO:0005737'	GO:0005739'	GO:0005840'	GO:0003735'	GO:0005198'	GO:0032543'	GO:0007005'	[]	[]	[]	[]	[]	[]	[]	[]	[]	[]	[]	[]	[]	[]	[]	[]	[]	[]	[]	[]	[]	[]	[]	[]	[]	[]	[]
YBR147W'	GO:0005737'	GO:0016020'	GO:0005739'	GO:0005773'	GO:0022857'	GO:0006865'	GO:0055085'	[]	[]	[]	[]	[]	[]	[]	[]	[]	[]	[]	[]	[]	[]	[]	[]	[]	[]	[]	[]	[]	[]	[]	[]	[]	[]	[]
YBR148W'	GO:0005938'	GO:0005737'	GO:0005856'	GO:0016020'	GO:0003674'	GO:0051321'	GO:0043934'	[]	[]	[]	[]	[]	[]	[]	[]	[]	[]	[]	[]	[]	[]	[]	[]	[]	[]	[]	[]	[]	[]	[]	[]	[]	[]	[]
YBR149W'	GO:0005737'	GO:0016491'	GO:0005975'	[]	[]	[]	[]	[]	[]	[]	[]	[]	[]	[]	[]	[]	[]	[]	[]	[]	[]	[]	[]	[]	[]	[]	[]	[]	[]	[]	[]	[]	[]	[]
YBR150C'	GO:0005737'	GO:0005739'	GO:0005634'	GO:0003677'	GO:0008150'	[]	[]	[]	[]	[]	[]	[]	[]	[]	[]	[]	[]	[]	[]	[]	[]	[]	[]	[]	[]	[]	[]	[]	[]	[]	[]	[]	[]	[]
YBR151W'	GO:0005737'	GO:0005634'	GO:0003674'	GO:0008150'	[]	[]	[]	[]	[]	[]	[]	[]	[]	[]	[]	[]	[]	[]	[]	[]	[]	[]	[]	[]	[]	[]	[]	[]	[]	[]	[]	[]	[]	[]
YBR152W'	GO:0005737'	GO:0005634'	GO:0003674'	GO:0008380'	GO:0006397'	[]	[]	[]	[]	[]	[]	[]	[]	[]	[]	[]	[]	[]	[]	[]	[]	[]	[]	[]	[]	[]	[]	[]	[]	[]	[]	[]	[]	[]
YBR153W'	GO:0005575'	GO:0016491'	GO:0006766'	[]	[]	[]	[]	[]	[]	[]	[]	[]	[]	[]	[]	[]	[]	[]	[]	[]	[]	[]	[]	[]	[]	[]	[]	[]	[]	[]	[]	[]	[]	[]
YBR154C'	GO:0005730'	GO:0005634'	GO:0016779'	GO:0016740'	GO:0006360'	GO:0006366'	GO:0006383'	[]	[]	[]	[]	[]	[]	[]	[]	[]	[]	[]	[]	[]	[]	[]	[]	[]	[]	[]	[]	[]	[]	[]	[]	[]	[]	[]
YBR155W'	GO:0005737'	GO:0006457'	GO:0006457'	[]	[]	[]	[]	[]	[]	[]	[]	[]	[]	[]	[]	[]	[]	[]	[]	[]	[]	[]	[]	[]	[]	[]	[]	[]	[]	[]	[]	[]	[]	[]
YBR156C'	GO:0005856'	GO:0030234'	GO:0007059'	GO:0000910'	GO:0006468'	GO:0051726'	[]	[]	[]	[]	[]	[]	[]	[]	[]	[]	[]	[]	[]	[]	[]	[]	[]	[]	[]	[]	[]	[]	[]	[]	[]	[]	[]	[]
YBR157C'	GO:0005575'	GO:0003674'	GO:0008150'	[]	[]	[]	[]	[]	[]	[]	[]	[]	[]	[]	[]	[]	[]	[]	[]	[]	[]	[]	[]	[]	[]	[]	[]	[]	[]	[]	[]	[]	[]	[]
YBR158W'	GO:0005933'	GO:0005737'	GO:0005634'	GO:0000278'	GO:0048285'	GO:0051726'	GO:0033043'	GO:0033043'	[]	[]	[]	[]	[]	[]	[]	[]	[]	[]	[]	[]	[]	[]	[]	[]	[]	[]	[]	[]	[]	[]	[]	[]	[]	[]
YBR159W'	GO:0005737'	GO:0012505'	GO:0005783'	GO:0016020'	GO:0016491'	GO:0006629'	GO:0032787'	[]	[]	[]	[]	[]	[]	[]	[]	[]	[]	[]	[]	[]	[]	[]	[]	[]	[]	[]	[]	[]	[]	[]	[]	[]	[]	[]
YBR160W'	GO:0005933'	GO:0005737'	GO:0005856'	GO:0012505'	GO:0005783'	GO:0005815'	GO:0005634'	GO:0005840'	GO:0030427'	GO:0019899'	GO:0042393'	GO:0016301'	GO:0016740'	GO:0006310'	GO:0006281'	GO:0006260'	GO:0007114'	GO:0006974'	GO:0006325'	GO:0007059'	GO:0007010'	GO:0006629'	GO:0006397'	GO:0051321'	GO:0000278'	GO:0070925'	GO:0048285'	GO:0018193'	GO:0006468'	GO:0051052'	GO:0051726'	GO:0033043'	GO:0032200'	GO:0006366'
YBR161W'	GO:0005737'	GO:0016020'	GO:0005773'	GO:0016740'	GO:0016757'	GO:0006629'	[]	[]	[]	[]	[]	[]	[]	[]	[]	[]	[]	[]	[]	[]	[]	[]	[]	[]	[]	[]	[]	[]	[]	[]	[]	[]	[]	[]
YBR162C'	GO:0005618'	GO:0005737'	GO:0005773'	GO:0003674'	GO:0008150'	[]	[]	[]	[]	[]	[]	[]	[]	[]	[]	[]	[]	[]	[]	[]	[]	[]	[]	[]	[]	[]	[]	[]	[]	[]	[]	[]	[]	[]
YBR162W-A'	GO:0005737'	GO:0012505'	GO:0005783'	GO:0003674'	[]	[]	[]	[]	[]	[]	[]	[]	[]	[]	[]	[]	[]	[]	[]	[]	[]	[]	[]	[]	[]	[]	[]	[]	[]	[]	[]	[]	[]	[]
YBR163W'	GO:0005737'	GO:0005739'	GO:0016787'	GO:0004518'	GO:0007005'	[]	[]	[]	[]	[]	[]	[]	[]	[]	[]	[]	[]	[]	[]	[]	[]	[]	[]	[]	[]	[]	[]	[]	[]	[]	[]	[]	[]	[]
YBR164C'	GO:0005794'	GO:0005737'	GO:0012505'	GO:0003924'	GO:0016787'	GO:0048193'	GO:0006897'	GO:0006605'	[]	[]	[]	[]	[]	[]	[]	[]	[]	[]	[]	[]	[]	[]	[]	[]	[]	[]	[]	[]	[]	[]	[]	[]	[]	[]
YBR165W'	GO:0005634'	GO:0003674'	GO:0051169'	GO:0070647'	[]	[]	[]	[]	[]	[]	[]	[]	[]	[]	[]	[]	[]	[]	[]	[]	[]	[]	[]	[]	[]	[]	[]	[]	[]	[]	[]	[]	[]	[]
YBR166C'	GO:0005737'	GO:0016491'	[]	[]	[]	[]	[]	[]	[]	[]	[]	[]	[]	[]	[]	[]	[]	[]	[]	[]	[]	[]	[]	[]	[]	[]	[]	[]	[]	[]	[]	[]	[]	[]
YBR167C'	GO:0005730'	GO:0005634'	GO:0003723'	GO:0016787'	GO:0004518'	GO:0006401'	GO:0006364'	GO:0043144'	GO:0008033'	[]	[]	[]	[]	[]	[]	[]	[]	[]	[]	[]	[]	[]	[]	[]	[]	[]	[]	[]	[]	[]	[]	[]	[]	[]
YBR168W'	GO:0005737'	GO:0016020'	GO:0005777'	GO:0003674'	GO:0007031'	[]	[]	[]	[]	[]	[]	[]	[]	[]	[]	[]	[]	[]	[]	[]	[]	[]	[]	[]	[]	[]	[]	[]	[]	[]	[]	[]	[]	[]
YBR169C'	GO:0005737'	GO:0030234'	GO:0006457'	[]	[]	[]	[]	[]	[]	[]	[]	[]	[]	[]	[]	[]	[]	[]	[]	[]	[]	[]	[]	[]	[]	[]	[]	[]	[]	[]	[]	[]	[]	[]
YBR170C'	GO:0005737'	GO:0012505'	GO:0005783'	GO:0016020'	GO:0005740'	GO:0005739'	GO:0005634'	GO:0003674'	GO:0006401'	GO:0007010'	GO:0000278'	GO:0051603'	GO:0051052'	GO:0042221'	[]	[]	[]	[]	[]	[]	[]	[]	[]	[]	[]	[]	[]	[]	[]	[]	[]	[]	[]	[]
YBR171W'	GO:0005737'	GO:0012505'	GO:0005783'	GO:0016020'	GO:0008565'	GO:0006605'	GO:0055085'	[]	[]	[]	[]	[]	[]	[]	[]	[]	[]	[]	[]	[]	[]	[]	[]	[]	[]	[]	[]	[]	[]	[]	[]	[]	[]	[]
YBR172C'	GO:0005737'	GO:0012505'	GO:0005783'	GO:0016020'	GO:0003674'	GO:0048193'	[]	[]	[]	[]	[]	[]	[]	[]	[]	[]	[]	[]	[]	[]	[]	[]	[]	[]	[]	[]	[]	[]	[]	[]	[]	[]	[]	[]
YBR173C'	GO:0005737'	GO:0005634'	GO:0003674'	GO:0006974'	GO:0070271'	GO:0051603'	[]	[]	[]	[]	[]	[]	[]	[]	[]	[]	[]	[]	[]	[]	[]	[]	[]	[]	[]	[]	[]	[]	[]	[]	[]	[]	[]	[]
YBR174C'	GO:0005575'	GO:0003674'	GO:0008150'	[]	[]	[]	[]	[]	[]	[]	[]	[]	[]	[]	[]	[]	[]	[]	[]	[]	[]	[]	[]	[]	[]	[]	[]	[]	[]	[]	[]	[]	[]	[]
YBR175W'	GO:0005634'	GO:0008168'	GO:0016740'	GO:0006325'	GO:0016570'	GO:0051321'	GO:0048285'	GO:0018193'	GO:0008213'	GO:0051726'	GO:0033043'	GO:0032200'	[]	[]	[]	[]	[]	[]	[]	[]	[]	[]	[]	[]	[]	[]	[]	[]	[]	[]	[]	[]	[]	[]
YBR176W'	GO:0005737'	GO:0005739'	GO:0016740'	GO:0051186'	GO:0032787'	GO:0006766'	[]	[]	[]	[]	[]	[]	[]	[]	[]	[]	[]	[]	[]	[]	[]	[]	[]	[]	[]	[]	[]	[]	[]	[]	[]	[]	[]	[]
YBR177C'	GO:0005737'	GO:0016020'	GO:0005740'	GO:0005739'	GO:0016787'	GO:0016740'	GO:0006629'	GO:0032787'	[]	[]	[]	[]	[]	[]	[]	[]	[]	[]	[]	[]	[]	[]	[]	[]	[]	[]	[]	[]	[]	[]	[]	[]	[]	[]
YBR178W'	GO:0005575'	GO:0003674'	GO:0008150'	[]	[]	[]	[]	[]	[]	[]	[]	[]	[]	[]	[]	[]	[]	[]	[]	[]	[]	[]	[]	[]	[]	[]	[]	[]	[]	[]	[]	[]	[]	[]
YBR179C'	GO:0005737'	GO:0016020'	GO:0005740'	GO:0005739'	GO:0003924'	GO:0016787'	GO:0061025'	GO:0007005'	GO:0048284'	[]	[]	[]	[]	[]	[]	[]	[]	[]	[]	[]	[]	[]	[]	[]	[]	[]	[]	[]	[]	[]	[]	[]	[]	[]
YBR180W'	GO:0016020'	GO:0022857'	GO:0071554'	GO:0051321'	GO:0043934'	GO:0055085'	[]	[]	[]	[]	[]	[]	[]	[]	[]	[]	[]	[]	[]	[]	[]	[]	[]	[]	[]	[]	[]	[]	[]	[]	[]	[]	[]	[]
YBR181C'	GO:0005737'	GO:0005840'	GO:0003735'	GO:0005198'	GO:0002181'	GO:0006364'	GO:0042274'	[]	[]	[]	[]	[]	[]	[]	[]	[]	[]	[]	[]	[]	[]	[]	[]	[]	[]	[]	[]	[]	[]	[]	[]	[]	[]	[]
YBR182C'	GO:0005737'	GO:0005634'	GO:0003677'	GO:0001071'	GO:0006970'	GO:0006366'	[]	[]	[]	[]	[]	[]	[]	[]	[]	[]	[]	[]	[]	[]	[]	[]	[]	[]	[]	[]	[]	[]	[]	[]	[]	[]	[]	[]
YBR182C-A'	GO:0005575'	GO:0003674'	GO:0008150'	[]	[]	[]	[]	[]	[]	[]	[]	[]	[]	[]	[]	[]	[]	[]	[]	[]	[]	[]	[]	[]	[]	[]	[]	[]	[]	[]	[]	[]	[]	[]
YBR183W'	GO:0005938'	GO:0005737'	GO:0012505'	GO:0005783'	GO:0016020'	GO:0016787'	GO:0016798'	GO:0016740'	GO:0006629'	[]	[]	[]	[]	[]	[]	[]	[]	[]	[]	[]	[]	[]	[]	[]	[]	[]	[]	[]	[]	[]	[]	[]	[]	[]
YBR184W'	GO:0005575'	GO:0003674'	GO:0008150'	[]	[]	[]	[]	[]	[]	[]	[]	[]	[]	[]	[]	[]	[]	[]	[]	[]	[]	[]	[]	[]	[]	[]	[]	[]	[]	[]	[]	[]	[]	[]
YBR185C'	GO:0005737'	GO:0016020'	GO:0005740'	GO:0005739'	GO:0032543'	GO:0007005'	GO:0070271'	GO:0033043'	GO:0006417'	GO:0006417'	[]	[]	[]	[]	[]	[]	[]	[]	[]	[]	[]	[]	[]	[]	[]	[]	[]	[]	[]	[]	[]	[]	[]	[]
YBR186W'	GO:0005730'	GO:0005634'	GO:0016887'	GO:0016787'	GO:0006310'	GO:0051321'	GO:0048285'	GO:0051726'	GO:0033043'	[]	[]	[]	[]	[]	[]	[]	[]	[]	[]	[]	[]	[]	[]	[]	[]	[]	[]	[]	[]	[]	[]	[]	[]	[]
YBR187W'	GO:0005794'	GO:0005737'	GO:0012505'	GO:0016020'	GO:0005773'	GO:0022857'	GO:0006873'	GO:0006811'	GO:0055085'	[]	[]	[]	[]	[]	[]	[]	[]	[]	[]	[]	[]	[]	[]	[]	[]	[]	[]	[]	[]	[]	[]	[]	[]	[]
YBR188C'	GO:0005634'	GO:0008380'	GO:0006397'	GO:0006397'	[]	[]	[]	[]	[]	[]	[]	[]	[]	[]	[]	[]	[]	[]	[]	[]	[]	[]	[]	[]	[]	[]	[]	[]	[]	[]	[]	[]	[]	[]
YBR189W'	GO:0005737'	GO:0005840'	GO:0003735'	GO:0005198'	GO:0006364'	GO:0006417'	GO:0042274'	GO:0006414'	[]	[]	[]	[]	[]	[]	[]	[]	[]	[]	[]	[]	[]	[]	[]	[]	[]	[]	[]	[]	[]	[]	[]	[]	[]	[]
YBR190W'	GO:0005575'	GO:0003674'	GO:0008150'	[]	[]	[]	[]	[]	[]	[]	[]	[]	[]	[]	[]	[]	[]	[]	[]	[]	[]	[]	[]	[]	[]	[]	[]	[]	[]	[]	[]	[]	[]	[]
YBR191W'	GO:0005737'	GO:0005840'	GO:0003735'	GO:0005198'	GO:0002181'	[]	[]	[]	[]	[]	[]	[]	[]	[]	[]	[]	[]	[]	[]	[]	[]	[]	[]	[]	[]	[]	[]	[]	[]	[]	[]	[]	[]	[]
YBR191W-A'	GO:0005575'	GO:0003674'	GO:0008150'	[]	[]	[]	[]	[]	[]	[]	[]	[]	[]	[]	[]	[]	[]	[]	[]	[]	[]	[]	[]	[]	[]	[]	[]	[]	[]	[]	[]	[]	[]	[]
YBR192W'	GO:0005737'	GO:0016020'	GO:0005739'	GO:0022857'	GO:0006811'	GO:0007005'	GO:0015931'	GO:0055085'	[]	[]	[]	[]	[]	[]	[]	[]	[]	[]	[]	[]	[]	[]	[]	[]	[]	[]	[]	[]	[]	[]	[]	[]	[]	[]
YBR193C'	GO:0005634'	GO:0003677'	GO:0005198'	GO:0000988'	GO:0008134'	GO:0006366'	[]	[]	[]	[]	[]	[]	[]	[]	[]	[]	[]	[]	[]	[]	[]	[]	[]	[]	[]	[]	[]	[]	[]	[]	[]	[]	[]	[]
YBR194W'	GO:0005737'	GO:0003674'	GO:0008150'	[]	[]	[]	[]	[]	[]	[]	[]	[]	[]	[]	[]	[]	[]	[]	[]	[]	[]	[]	[]	[]	[]	[]	[]	[]	[]	[]	[]	[]	[]	[]
YBR195C'	GO:0005737'	GO:0005634'	GO:0042393'	GO:0006325'	GO:0070271'	[]	[]	[]	[]	[]	[]	[]	[]	[]	[]	[]	[]	[]	[]	[]	[]	[]	[]	[]	[]	[]	[]	[]	[]	[]	[]	[]	[]	[]
YBR196C'	GO:0005737'	GO:0016020'	GO:0005739'	GO:0005886'	GO:0016853'	GO:0005975'	GO:0051186'	GO:0006091'	GO:0032787'	GO:0055086'	[]	[]	[]	[]	[]	[]	[]	[]	[]	[]	[]	[]	[]	[]	[]	[]	[]	[]	[]	[]	[]	[]	[]	[]
YBR196C-A'	GO:0005575'	GO:0003674'	GO:0008150'	[]	[]	[]	[]	[]	[]	[]	[]	[]	[]	[]	[]	[]	[]	[]	[]	[]	[]	[]	[]	[]	[]	[]	[]	[]	[]	[]	[]	[]	[]	[]
YBR196C-B'	GO:0005575'	GO:0003674'	GO:0008150'	[]	[]	[]	[]	[]	[]	[]	[]	[]	[]	[]	[]	[]	[]	[]	[]	[]	[]	[]	[]	[]	[]	[]	[]	[]	[]	[]	[]	[]	[]	[]
YBR197C'	GO:0005737'	GO:0005634'	GO:0003674'	GO:0008150'	[]	[]	[]	[]	[]	[]	[]	[]	[]	[]	[]	[]	[]	[]	[]	[]	[]	[]	[]	[]	[]	[]	[]	[]	[]	[]	[]	[]	[]	[]
YBR198C'	GO:0005634'	GO:0003682'	GO:0001071'	GO:0005198'	GO:0032182'	GO:0006352'	GO:0006325'	GO:0016570'	GO:0018193'	GO:0043543'	GO:0006366'	[]	[]	[]	[]	[]	[]	[]	[]	[]	[]	[]	[]	[]	[]	[]	[]	[]	[]	[]	[]	[]	[]	[]
YBR199W'	GO:0005794'	GO:0005737'	GO:0012505'	GO:0005773'	GO:0016740'	GO:0016757'	GO:0005975'	GO:0006486'	[]	[]	[]	[]	[]	[]	[]	[]	[]	[]	[]	[]	[]	[]	[]	[]	[]	[]	[]	[]	[]	[]	[]	[]	[]	[]
YBR200W'	GO:0005933'	GO:0005737'	GO:0005739'	GO:0030427'	GO:0008289'	GO:0005198'	GO:0000902'	GO:0000746'	GO:0042221'	[]	[]	[]	[]	[]	[]	[]	[]	[]	[]	[]	[]	[]	[]	[]	[]	[]	[]	[]	[]	[]	[]	[]	[]	[]
YBR200W-A'	GO:0005575'	GO:0003674'	GO:0008150'	[]	[]	[]	[]	[]	[]	[]	[]	[]	[]	[]	[]	[]	[]	[]	[]	[]	[]	[]	[]	[]	[]	[]	[]	[]	[]	[]	[]	[]	[]	[]
YBR201C-A'	GO:0005575'	GO:0003674'	GO:0008150'	[]	[]	[]	[]	[]	[]	[]	[]	[]	[]	[]	[]	[]	[]	[]	[]	[]	[]	[]	[]	[]	[]	[]	[]	[]	[]	[]	[]	[]	[]	[]
YBR201W'	GO:0005737'	GO:0012505'	GO:0005783'	GO:0016020'	GO:0051603'	GO:0042221'	GO:0042221'	[]	[]	[]	[]	[]	[]	[]	[]	[]	[]	[]	[]	[]	[]	[]	[]	[]	[]	[]	[]	[]	[]	[]	[]	[]	[]	[]
YBR202W'	GO:0005694'	GO:0005737'	GO:0005634'	GO:0016887'	GO:0003677'	GO:0003682'	GO:0004386'	GO:0016787'	GO:0006310'	GO:0006281'	GO:0006260'	GO:0006974'	GO:0006325'	[]	[]	[]	[]	[]	[]	[]	[]	[]	[]	[]	[]	[]	[]	[]	[]	[]	[]	[]	[]	[]
YBR203W'	GO:0005737'	GO:0005739'	GO:0003674'	GO:0023052'	[]	[]	[]	[]	[]	[]	[]	[]	[]	[]	[]	[]	[]	[]	[]	[]	[]	[]	[]	[]	[]	[]	[]	[]	[]	[]	[]	[]	[]	[]
YBR204C'	GO:0005737'	GO:0012505'	GO:0005783'	GO:0016787'	[]	[]	[]	[]	[]	[]	[]	[]	[]	[]	[]	[]	[]	[]	[]	[]	[]	[]	[]	[]	[]	[]	[]	[]	[]	[]	[]	[]	[]	[]
YBR205W'	GO:0005737'	GO:0016020'	GO:0005634'	GO:0005773'	GO:0016740'	GO:0016757'	GO:0005975'	GO:0009311'	GO:0006486'	[]	[]	[]	[]	[]	[]	[]	[]	[]	[]	[]	[]	[]	[]	[]	[]	[]	[]	[]	[]	[]	[]	[]	[]	[]
YBR206W'	GO:0005575'	GO:0003674'	GO:0008150'	[]	[]	[]	[]	[]	[]	[]	[]	[]	[]	[]	[]	[]	[]	[]	[]	[]	[]	[]	[]	[]	[]	[]	[]	[]	[]	[]	[]	[]	[]	[]
YBR207W'	GO:0005737'	GO:0012505'	GO:0005783'	GO:0016020'	GO:0005773'	GO:0022857'	GO:0006897'	GO:0006811'	GO:0055085'	[]	[]	[]	[]	[]	[]	[]	[]	[]	[]	[]	[]	[]	[]	[]	[]	[]	[]	[]	[]	[]	[]	[]	[]	[]
YBR208C'	GO:0005737'	GO:0016787'	GO:0016874'	[]	[]	[]	[]	[]	[]	[]	[]	[]	[]	[]	[]	[]	[]	[]	[]	[]	[]	[]	[]	[]	[]	[]	[]	[]	[]	[]	[]	[]	[]	[]
YBR209W'	GO:0005575'	GO:0003674'	GO:0008150'	[]	[]	[]	[]	[]	[]	[]	[]	[]	[]	[]	[]	[]	[]	[]	[]	[]	[]	[]	[]	[]	[]	[]	[]	[]	[]	[]	[]	[]	[]	[]
YBR210W'	GO:0005737'	GO:0016023'	GO:0012505'	GO:0005783'	GO:0016020'	GO:0003674'	GO:0048193'	GO:0007114'	GO:0000910'	GO:0000278'	[]	[]	[]	[]	[]	[]	[]	[]	[]	[]	[]	[]	[]	[]	[]	[]	[]	[]	[]	[]	[]	[]	[]	[]
YBR211C'	GO:0005694'	GO:0005737'	GO:0005856'	GO:0005815'	GO:0005634'	GO:0003674'	GO:0007059'	[]	[]	[]	[]	[]	[]	[]	[]	[]	[]	[]	[]	[]	[]	[]	[]	[]	[]	[]	[]	[]	[]	[]	[]	[]	[]	[]
YBR212W'	GO:0005737'	GO:0003723'	GO:0003729'	GO:0007005'	GO:0006417'	[]	[]	[]	[]	[]	[]	[]	[]	[]	[]	[]	[]	[]	[]	[]	[]	[]	[]	[]	[]	[]	[]	[]	[]	[]	[]	[]	[]	[]
YBR213W'	GO:0005575'	GO:0016829'	GO:0016491'	GO:0051186'	[]	[]	[]	[]	[]	[]	[]	[]	[]	[]	[]	[]	[]	[]	[]	[]	[]	[]	[]	[]	[]	[]	[]	[]	[]	[]	[]	[]	[]	[]
YBR214W'	GO:0005737'	GO:0003674'	GO:0006897'	[]	[]	[]	[]	[]	[]	[]	[]	[]	[]	[]	[]	[]	[]	[]	[]	[]	[]	[]	[]	[]	[]	[]	[]	[]	[]	[]	[]	[]	[]	[]
YBR215W'	GO:0005634'	GO:0003677'	GO:0003682'	GO:0006354'	GO:0006325'	GO:0000278'	GO:0070271'	GO:0006366'	[]	[]	[]	[]	[]	[]	[]	[]	[]	[]	[]	[]	[]	[]	[]	[]	[]	[]	[]	[]	[]	[]	[]	[]	[]	[]
YBR216C'	GO:0005737'	GO:0003674'	GO:0042221'	GO:0006979'	[]	[]	[]	[]	[]	[]	[]	[]	[]	[]	[]	[]	[]	[]	[]	[]	[]	[]	[]	[]	[]	[]	[]	[]	[]	[]	[]	[]	[]	[]
YBR217W'	GO:0005737'	GO:0030234'	GO:0016740'	GO:0007005'	GO:0070925'	GO:0006497'	GO:0006605'	GO:0007033'	[]	[]	[]	[]	[]	[]	[]	[]	[]	[]	[]	[]	[]	[]	[]	[]	[]	[]	[]	[]	[]	[]	[]	[]	[]	[]
YBR218C'	GO:0005737'	GO:0016874'	GO:0005975'	[]	[]	[]	[]	[]	[]	[]	[]	[]	[]	[]	[]	[]	[]	[]	[]	[]	[]	[]	[]	[]	[]	[]	[]	[]	[]	[]	[]	[]	[]	[]
YBR219C'	GO:0016020'	GO:0003674'	GO:0008150'	[]	[]	[]	[]	[]	[]	[]	[]	[]	[]	[]	[]	[]	[]	[]	[]	[]	[]	[]	[]	[]	[]	[]	[]	[]	[]	[]	[]	[]	[]	[]
YBR220C'	GO:0016020'	GO:0003674'	GO:0008150'	[]	[]	[]	[]	[]	[]	[]	[]	[]	[]	[]	[]	[]	[]	[]	[]	[]	[]	[]	[]	[]	[]	[]	[]	[]	[]	[]	[]	[]	[]	[]
YBR221C'	GO:0005737'	GO:0005739'	GO:0016491'	GO:0051186'	GO:0032787'	[]	[]	[]	[]	[]	[]	[]	[]	[]	[]	[]	[]	[]	[]	[]	[]	[]	[]	[]	[]	[]	[]	[]	[]	[]	[]	[]	[]	[]
YBR221W-A'	GO:0005575'	GO:0003674'	GO:0008150'	[]	[]	[]	[]	[]	[]	[]	[]	[]	[]	[]	[]	[]	[]	[]	[]	[]	[]	[]	[]	[]	[]	[]	[]	[]	[]	[]	[]	[]	[]	[]
YBR222C'	GO:0005737'	GO:0016020'	GO:0005777'	GO:0003723'	GO:0016874'	GO:0003729'	[]	[]	[]	[]	[]	[]	[]	[]	[]	[]	[]	[]	[]	[]	[]	[]	[]	[]	[]	[]	[]	[]	[]	[]	[]	[]	[]	[]
YBR223C'	GO:0005634'	GO:0016787'	GO:0006281'	GO:0006974'	[]	[]	[]	[]	[]	[]	[]	[]	[]	[]	[]	[]	[]	[]	[]	[]	[]	[]	[]	[]	[]	[]	[]	[]	[]	[]	[]	[]	[]	[]
YBR223W-A'	GO:0005575'	GO:0003674'	GO:0008150'	[]	[]	[]	[]	[]	[]	[]	[]	[]	[]	[]	[]	[]	[]	[]	[]	[]	[]	[]	[]	[]	[]	[]	[]	[]	[]	[]	[]	[]	[]	[]
YBR224W'	GO:0016020'	GO:0003674'	GO:0008150'	[]	[]	[]	[]	[]	[]	[]	[]	[]	[]	[]	[]	[]	[]	[]	[]	[]	[]	[]	[]	[]	[]	[]	[]	[]	[]	[]	[]	[]	[]	[]
YBR225W'	GO:0005575'	GO:0003674'	GO:0008150'	[]	[]	[]	[]	[]	[]	[]	[]	[]	[]	[]	[]	[]	[]	[]	[]	[]	[]	[]	[]	[]	[]	[]	[]	[]	[]	[]	[]	[]	[]	[]
YBR226C'	GO:0005575'	GO:0003674'	GO:0008150'	[]	[]	[]	[]	[]	[]	[]	[]	[]	[]	[]	[]	[]	[]	[]	[]	[]	[]	[]	[]	[]	[]	[]	[]	[]	[]	[]	[]	[]	[]	[]
YBR227C'	GO:0005737'	GO:0005739'	GO:0016887'	GO:0016787'	GO:0006457'	GO:0031399'	[]	[]	[]	[]	[]	[]	[]	[]	[]	[]	[]	[]	[]	[]	[]	[]	[]	[]	[]	[]	[]	[]	[]	[]	[]	[]	[]	[]
YBR228W'	GO:0005694'	GO:0005634'	GO:0016787'	GO:0004518'	GO:0006260'	[]	[]	[]	[]	[]	[]	[]	[]	[]	[]	[]	[]	[]	[]	[]	[]	[]	[]	[]	[]	[]	[]	[]	[]	[]	[]	[]	[]	[]
YBR229C'	GO:0005737'	GO:0012505'	GO:0005783'	GO:0005739'	GO:0016787'	GO:0016798'	GO:0005975'	GO:0071554'	GO:0009311'	GO:0006486'	[]	[]	[]	[]	[]	[]	[]	[]	[]	[]	[]	[]	[]	[]	[]	[]	[]	[]	[]	[]	[]	[]	[]	[]
YBR230C'	GO:0005737'	GO:0016020'	GO:0005740'	GO:0005739'	GO:0007005'	GO:0006605'	GO:0006605'	[]	[]	[]	[]	[]	[]	[]	[]	[]	[]	[]	[]	[]	[]	[]	[]	[]	[]	[]	[]	[]	[]	[]	[]	[]	[]	[]
YBR230W-A'	GO:0005575'	GO:0003674'	GO:0008150'	[]	[]	[]	[]	[]	[]	[]	[]	[]	[]	[]	[]	[]	[]	[]	[]	[]	[]	[]	[]	[]	[]	[]	[]	[]	[]	[]	[]	[]	[]	[]
YBR231C'	GO:0005694'	GO:0005737'	GO:0005634'	GO:0003674'	GO:0006325'	[]	[]	[]	[]	[]	[]	[]	[]	[]	[]	[]	[]	[]	[]	[]	[]	[]	[]	[]	[]	[]	[]	[]	[]	[]	[]	[]	[]	[]
YBR232C'	GO:0005575'	GO:0003674'	GO:0008150'	[]	[]	[]	[]	[]	[]	[]	[]	[]	[]	[]	[]	[]	[]	[]	[]	[]	[]	[]	[]	[]	[]	[]	[]	[]	[]	[]	[]	[]	[]	[]
YBR233W'	GO:0005737'	GO:0005634'	GO:0003723'	GO:0003729'	GO:0032200'	[]	[]	[]	[]	[]	[]	[]	[]	[]	[]	[]	[]	[]	[]	[]	[]	[]	[]	[]	[]	[]	[]	[]	[]	[]	[]	[]	[]	[]
YBR233W-A'	GO:0005694'	GO:0005634'	GO:0008092'	GO:0007059'	GO:0007010'	GO:0070271'	GO:0051726'	GO:0033043'	[]	[]	[]	[]	[]	[]	[]	[]	[]	[]	[]	[]	[]	[]	[]	[]	[]	[]	[]	[]	[]	[]	[]	[]	[]	[]
YBR234C'	GO:0005856'	GO:0032182'	GO:0007010'	GO:0070271'	GO:0033043'	[]	[]	[]	[]	[]	[]	[]	[]	[]	[]	[]	[]	[]	[]	[]	[]	[]	[]	[]	[]	[]	[]	[]	[]	[]	[]	[]	[]	[]
YBR235W'	GO:0005737'	GO:0016020'	GO:0005773'	GO:0022857'	GO:0055085'	[]	[]	[]	[]	[]	[]	[]	[]	[]	[]	[]	[]	[]	[]	[]	[]	[]	[]	[]	[]	[]	[]	[]	[]	[]	[]	[]	[]	[]
YBR236C'	GO:0005737'	GO:0005634'	GO:0008168'	GO:0016740'	GO:0006397'	[]	[]	[]	[]	[]	[]	[]	[]	[]	[]	[]	[]	[]	[]	[]	[]	[]	[]	[]	[]	[]	[]	[]	[]	[]	[]	[]	[]	[]
YBR237W'	GO:0005634'	GO:0016887'	GO:0016787'	GO:0008380'	GO:0006397'	[]	[]	[]	[]	[]	[]	[]	[]	[]	[]	[]	[]	[]	[]	[]	[]	[]	[]	[]	[]	[]	[]	[]	[]	[]	[]	[]	[]	[]
YBR238C'	GO:0005737'	GO:0016020'	GO:0005740'	GO:0005739'	GO:0003723'	GO:0003729'	GO:0045333'	GO:0006091'	[]	[]	[]	[]	[]	[]	[]	[]	[]	[]	[]	[]	[]	[]	[]	[]	[]	[]	[]	[]	[]	[]	[]	[]	[]	[]
YBR239C'	GO:0005737'	GO:0005634'	GO:0003677'	GO:0001071'	GO:0005975'	GO:0042221'	GO:0006366'	[]	[]	[]	[]	[]	[]	[]	[]	[]	[]	[]	[]	[]	[]	[]	[]	[]	[]	[]	[]	[]	[]	[]	[]	[]	[]	[]
YBR240C'	GO:0005634'	GO:0003677'	GO:0006366'	GO:0006766'	[]	[]	[]	[]	[]	[]	[]	[]	[]	[]	[]	[]	[]	[]	[]	[]	[]	[]	[]	[]	[]	[]	[]	[]	[]	[]	[]	[]	[]	[]
YBR241C'	GO:0005737'	GO:0016020'	GO:0005773'	GO:0022857'	GO:0055085'	[]	[]	[]	[]	[]	[]	[]	[]	[]	[]	[]	[]	[]	[]	[]	[]	[]	[]	[]	[]	[]	[]	[]	[]	[]	[]	[]	[]	[]
YBR242W'	GO:0005737'	GO:0005634'	GO:0003674'	GO:0008150'	[]	[]	[]	[]	[]	[]	[]	[]	[]	[]	[]	[]	[]	[]	[]	[]	[]	[]	[]	[]	[]	[]	[]	[]	[]	[]	[]	[]	[]	[]
YBR243C'	GO:0005737'	GO:0012505'	GO:0005783'	GO:0016020'	GO:0016740'	GO:0005975'	GO:0045333'	GO:0006091'	GO:0006486'	[]	[]	[]	[]	[]	[]	[]	[]	[]	[]	[]	[]	[]	[]	[]	[]	[]	[]	[]	[]	[]	[]	[]	[]	[]
YBR244W'	GO:0005737'	GO:0016020'	GO:0005740'	GO:0005739'	GO:0005634'	GO:0016491'	GO:0042221'	GO:0006979'	[]	[]	[]	[]	[]	[]	[]	[]	[]	[]	[]	[]	[]	[]	[]	[]	[]	[]	[]	[]	[]	[]	[]	[]	[]	[]
YBR245C'	GO:0005694'	GO:0005730'	GO:0005634'	GO:0016887'	GO:0003677'	GO:0003682'	GO:0016787'	GO:0006354'	GO:0006352'	GO:0006353'	GO:0006325'	GO:0070271'	GO:0006360'	GO:0006366'	[]	[]	[]	[]	[]	[]	[]	[]	[]	[]	[]	[]	[]	[]	[]	[]	[]	[]	[]	[]
YBR246W'	GO:0005737'	GO:0012505'	GO:0005773'	GO:0016787'	GO:0016197'	GO:0018193'	[]	[]	[]	[]	[]	[]	[]	[]	[]	[]	[]	[]	[]	[]	[]	[]	[]	[]	[]	[]	[]	[]	[]	[]	[]	[]	[]	[]
YBR247C'	GO:0005737'	GO:0005730'	GO:0005634'	GO:0003723'	GO:0006364'	GO:0042274'	[]	[]	[]	[]	[]	[]	[]	[]	[]	[]	[]	[]	[]	[]	[]	[]	[]	[]	[]	[]	[]	[]	[]	[]	[]	[]	[]	[]
YBR248C'	GO:0016787'	GO:0016740'	GO:0016757'	GO:0006520'	GO:0006520'	[]	[]	[]	[]	[]	[]	[]	[]	[]	[]	[]	[]	[]	[]	[]	[]	[]	[]	[]	[]	[]	[]	[]	[]	[]	[]	[]	[]	[]
YBR249C'	GO:0005737'	GO:0005634'	GO:0016740'	[]	[]	[]	[]	[]	[]	[]	[]	[]	[]	[]	[]	[]	[]	[]	[]	[]	[]	[]	[]	[]	[]	[]	[]	[]	[]	[]	[]	[]	[]	[]
YBR250W'	GO:0005575'	GO:0003674'	GO:0051321'	GO:0048285'	[]	[]	[]	[]	[]	[]	[]	[]	[]	[]	[]	[]	[]	[]	[]	[]	[]	[]	[]	[]	[]	[]	[]	[]	[]	[]	[]	[]	[]	[]
YBR251W'	GO:0005737'	GO:0005739'	GO:0005840'	GO:0003735'	GO:0005198'	GO:0032543'	GO:0007005'	[]	[]	[]	[]	[]	[]	[]	[]	[]	[]	[]	[]	[]	[]	[]	[]	[]	[]	[]	[]	[]	[]	[]	[]	[]	[]	[]
YBR252W'	GO:0005737'	GO:0005634'	GO:0016787'	GO:0055086'	[]	[]	[]	[]	[]	[]	[]	[]	[]	[]	[]	[]	[]	[]	[]	[]	[]	[]	[]	[]	[]	[]	[]	[]	[]	[]	[]	[]	[]	[]
YBR253W'	GO:0005634'	GO:0003674'	GO:0006366'	[]	[]	[]	[]	[]	[]	[]	[]	[]	[]	[]	[]	[]	[]	[]	[]	[]	[]	[]	[]	[]	[]	[]	[]	[]	[]	[]	[]	[]	[]	[]
YBR254C'	GO:0005794'	GO:0005737'	GO:0012505'	GO:0005773'	GO:0003674'	GO:0048193'	GO:0070271'	[]	[]	[]	[]	[]	[]	[]	[]	[]	[]	[]	[]	[]	[]	[]	[]	[]	[]	[]	[]	[]	[]	[]	[]	[]	[]	[]
YBR255C-A'	GO:0005575'	GO:0003674'	GO:0008150'	[]	[]	[]	[]	[]	[]	[]	[]	[]	[]	[]	[]	[]	[]	[]	[]	[]	[]	[]	[]	[]	[]	[]	[]	[]	[]	[]	[]	[]	[]	[]
YBR255W'	GO:0005737'	GO:0003674'	GO:0008150'	[]	[]	[]	[]	[]	[]	[]	[]	[]	[]	[]	[]	[]	[]	[]	[]	[]	[]	[]	[]	[]	[]	[]	[]	[]	[]	[]	[]	[]	[]	[]
YBR256C'	GO:0005575'	GO:0016740'	GO:0006766'	[]	[]	[]	[]	[]	[]	[]	[]	[]	[]	[]	[]	[]	[]	[]	[]	[]	[]	[]	[]	[]	[]	[]	[]	[]	[]	[]	[]	[]	[]	[]
YBR257W'	GO:0005730'	GO:0005634'	GO:0003723'	GO:0016787'	GO:0004518'	GO:0019843'	GO:0006401'	GO:0006364'	GO:0043144'	GO:0008033'	[]	[]	[]	[]	[]	[]	[]	[]	[]	[]	[]	[]	[]	[]	[]	[]	[]	[]	[]	[]	[]	[]	[]	[]
YBR258C'	GO:0005634'	GO:0008168'	GO:0016740'	GO:0006325'	GO:0016570'	GO:0018193'	GO:0008213'	[]	[]	[]	[]	[]	[]	[]	[]	[]	[]	[]	[]	[]	[]	[]	[]	[]	[]	[]	[]	[]	[]	[]	[]	[]	[]	[]
YBR259W'	GO:0005575'	GO:0003674'	GO:0008150'	[]	[]	[]	[]	[]	[]	[]	[]	[]	[]	[]	[]	[]	[]	[]	[]	[]	[]	[]	[]	[]	[]	[]	[]	[]	[]	[]	[]	[]	[]	[]
YBR260C'	GO:0005938'	GO:0005933'	GO:0005737'	GO:0005856'	GO:0016020'	GO:0030427'	GO:0030234'	GO:0043167'	GO:0008289'	GO:0006970'	GO:0023052'	[]	[]	[]	[]	[]	[]	[]	[]	[]	[]	[]	[]	[]	[]	[]	[]	[]	[]	[]	[]	[]	[]	[]
YBR261C'	GO:0005737'	GO:0008168'	GO:0016740'	GO:0002181'	GO:0018193'	GO:0008213'	[]	[]	[]	[]	[]	[]	[]	[]	[]	[]	[]	[]	[]	[]	[]	[]	[]	[]	[]	[]	[]	[]	[]	[]	[]	[]	[]	[]
YBR262C'	GO:0005737'	GO:0016020'	GO:0005740'	GO:0005739'	GO:0003674'	GO:0007005'	[]	[]	[]	[]	[]	[]	[]	[]	[]	[]	[]	[]	[]	[]	[]	[]	[]	[]	[]	[]	[]	[]	[]	[]	[]	[]	[]	[]
YBR263W'	GO:0005737'	GO:0005739'	GO:0016740'	[]	[]	[]	[]	[]	[]	[]	[]	[]	[]	[]	[]	[]	[]	[]	[]	[]	[]	[]	[]	[]	[]	[]	[]	[]	[]	[]	[]	[]	[]	[]
YBR264C'	GO:0005737'	GO:0016020'	GO:0005773'	GO:0003924'	GO:0016787'	[]	[]	[]	[]	[]	[]	[]	[]	[]	[]	[]	[]	[]	[]	[]	[]	[]	[]	[]	[]	[]	[]	[]	[]	[]	[]	[]	[]	[]
YBR265W'	GO:0005737'	GO:0012505'	GO:0005783'	GO:0016020'	GO:0005740'	GO:0005739'	GO:0016491'	GO:0006629'	[]	[]	[]	[]	[]	[]	[]	[]	[]	[]	[]	[]	[]	[]	[]	[]	[]	[]	[]	[]	[]	[]	[]	[]	[]	[]
YBR266C'	GO:0005575'	GO:0003674'	GO:0006897'	[]	[]	[]	[]	[]	[]	[]	[]	[]	[]	[]	[]	[]	[]	[]	[]	[]	[]	[]	[]	[]	[]	[]	[]	[]	[]	[]	[]	[]	[]	[]
YBR267W'	GO:0005737'	GO:0005840'	GO:0003677'	GO:0007114'	GO:0000278'	GO:0051169'	GO:0042273'	[]	[]	[]	[]	[]	[]	[]	[]	[]	[]	[]	[]	[]	[]	[]	[]	[]	[]	[]	[]	[]	[]	[]	[]	[]	[]	[]
YBR268W'	GO:0005737'	GO:0005739'	GO:0005840'	GO:0003735'	GO:0005198'	GO:0032543'	GO:0007005'	[]	[]	[]	[]	[]	[]	[]	[]	[]	[]	[]	[]	[]	[]	[]	[]	[]	[]	[]	[]	[]	[]	[]	[]	[]	[]	[]
YBR269C'	GO:0005737'	GO:0005739'	GO:0003674'	GO:0007005'	GO:0070271'	[]	[]	[]	[]	[]	[]	[]	[]	[]	[]	[]	[]	[]	[]	[]	[]	[]	[]	[]	[]	[]	[]	[]	[]	[]	[]	[]	[]	[]
YBR270C'	GO:0003674'	GO:0023052'	GO:0023052'	[]	[]	[]	[]	[]	[]	[]	[]	[]	[]	[]	[]	[]	[]	[]	[]	[]	[]	[]	[]	[]	[]	[]	[]	[]	[]	[]	[]	[]	[]	[]
YBR271W'	GO:0005737'	GO:0008168'	GO:0016740'	GO:0018193'	GO:0008213'	GO:0006417'	[]	[]	[]	[]	[]	[]	[]	[]	[]	[]	[]	[]	[]	[]	[]	[]	[]	[]	[]	[]	[]	[]	[]	[]	[]	[]	[]	[]
YBR272C'	GO:0005737'	GO:0005634'	GO:0003674'	GO:0006281'	GO:0006974'	GO:0070271'	[]	[]	[]	[]	[]	[]	[]	[]	[]	[]	[]	[]	[]	[]	[]	[]	[]	[]	[]	[]	[]	[]	[]	[]	[]	[]	[]	[]
YBR273C'	GO:0005737'	GO:0012505'	GO:0005783'	GO:0005634'	GO:0003674'	GO:0051603'	GO:0043934'	[]	[]	[]	[]	[]	[]	[]	[]	[]	[]	[]	[]	[]	[]	[]	[]	[]	[]	[]	[]	[]	[]	[]	[]	[]	[]	[]
YBR274W'	GO:0005634'	GO:0016301'	GO:0016740'	GO:0006260'	GO:0006974'	GO:0006468'	GO:0051052'	[]	[]	[]	[]	[]	[]	[]	[]	[]	[]	[]	[]	[]	[]	[]	[]	[]	[]	[]	[]	[]	[]	[]	[]	[]	[]	[]
YBR275C'	GO:0005694'	GO:0005634'	GO:0003677'	GO:0006281'	GO:0006260'	GO:0006974'	GO:0006325'	GO:0032200'	[]	[]	[]	[]	[]	[]	[]	[]	[]	[]	[]	[]	[]	[]	[]	[]	[]	[]	[]	[]	[]	[]	[]	[]	[]	[]
YBR276C'	GO:0005575'	GO:0016787'	GO:0016791'	GO:0006260'	GO:0006470'	GO:0006468'	GO:0031399'	GO:0023052'	[]	[]	[]	[]	[]	[]	[]	[]	[]	[]	[]	[]	[]	[]	[]	[]	[]	[]	[]	[]	[]	[]	[]	[]	[]	[]
YBR277C'	GO:0005575'	GO:0003674'	GO:0008150'	[]	[]	[]	[]	[]	[]	[]	[]	[]	[]	[]	[]	[]	[]	[]	[]	[]	[]	[]	[]	[]	[]	[]	[]	[]	[]	[]	[]	[]	[]	[]
YBR278W'	GO:0005694'	GO:0005634'	GO:0003677'	GO:0016779'	GO:0016740'	GO:0006281'	GO:0006260'	GO:0006974'	GO:0006325'	[]	[]	[]	[]	[]	[]	[]	[]	[]	[]	[]	[]	[]	[]	[]	[]	[]	[]	[]	[]	[]	[]	[]	[]	[]
YBR279W'	GO:0005694'	GO:0005634'	GO:0003682'	GO:0019899'	GO:0043167'	GO:0001071'	GO:0000988'	GO:0006310'	GO:0006281'	GO:0006354'	GO:0006353'	GO:0006974'	GO:0006325'	GO:0016570'	GO:0006397'	GO:0000278'	GO:0018193'	GO:0008213'	GO:0070647'	GO:0006468'	GO:0006364'	GO:0051052'	GO:0031399'	GO:0043144'	GO:0006360'	GO:0006366'	[]	[]	[]	[]	[]	[]	[]	[]
YBR280C'	GO:0016740'	GO:0051603'	GO:0051603'	[]	[]	[]	[]	[]	[]	[]	[]	[]	[]	[]	[]	[]	[]	[]	[]	[]	[]	[]	[]	[]	[]	[]	[]	[]	[]	[]	[]	[]	[]	[]
YBR281C'	GO:0005737'	GO:0005634'	GO:0016787'	GO:0008233'	GO:0016740'	[]	[]	[]	[]	[]	[]	[]	[]	[]	[]	[]	[]	[]	[]	[]	[]	[]	[]	[]	[]	[]	[]	[]	[]	[]	[]	[]	[]	[]
YBR282W'	GO:0005737'	GO:0005739'	GO:0005840'	GO:0003735'	GO:0005198'	GO:0032543'	GO:0007005'	[]	[]	[]	[]	[]	[]	[]	[]	[]	[]	[]	[]	[]	[]	[]	[]	[]	[]	[]	[]	[]	[]	[]	[]	[]	[]	[]
YBR283C'	GO:0005737'	GO:0012505'	GO:0005783'	GO:0016020'	GO:0008565'	GO:0022857'	GO:0006605'	[]	[]	[]	[]	[]	[]	[]	[]	[]	[]	[]	[]	[]	[]	[]	[]	[]	[]	[]	[]	[]	[]	[]	[]	[]	[]	[]
YBR284W'	GO:0005575'	GO:0003674'	GO:0008150'	[]	[]	[]	[]	[]	[]	[]	[]	[]	[]	[]	[]	[]	[]	[]	[]	[]	[]	[]	[]	[]	[]	[]	[]	[]	[]	[]	[]	[]	[]	[]
YBR285W'	GO:0005575'	GO:0003674'	GO:0008150'	[]	[]	[]	[]	[]	[]	[]	[]	[]	[]	[]	[]	[]	[]	[]	[]	[]	[]	[]	[]	[]	[]	[]	[]	[]	[]	[]	[]	[]	[]	[]
YBR286W'	GO:0005737'	GO:0005773'	GO:0016787'	GO:0008233'	[]	[]	[]	[]	[]	[]	[]	[]	[]	[]	[]	[]	[]	[]	[]	[]	[]	[]	[]	[]	[]	[]	[]	[]	[]	[]	[]	[]	[]	[]
YBR287W'	GO:0005737'	GO:0012505'	GO:0005783'	GO:0016020'	GO:0003674'	GO:0008150'	[]	[]	[]	[]	[]	[]	[]	[]	[]	[]	[]	[]	[]	[]	[]	[]	[]	[]	[]	[]	[]	[]	[]	[]	[]	[]	[]	[]
YBR288C'	GO:0005737'	GO:0016020'	GO:0003674'	GO:0048193'	GO:0006605'	[]	[]	[]	[]	[]	[]	[]	[]	[]	[]	[]	[]	[]	[]	[]	[]	[]	[]	[]	[]	[]	[]	[]	[]	[]	[]	[]	[]	[]
YBR289W'	GO:0005737'	GO:0005634'	GO:0016887'	GO:0016787'	GO:0008134'	GO:0006310'	GO:0006281'	GO:0005975'	GO:0006974'	GO:0006325'	GO:0001403'	GO:0009311'	GO:0042221'	GO:0006366'	[]	[]	[]	[]	[]	[]	[]	[]	[]	[]	[]	[]	[]	[]	[]	[]	[]	[]	[]	[]
YBR290W'	GO:0005737'	GO:0012505'	GO:0005783'	GO:0016020'	GO:0005773'	GO:0006811'	GO:0006605'	GO:0051603'	GO:0051603'	[]	[]	[]	[]	[]	[]	[]	[]	[]	[]	[]	[]	[]	[]	[]	[]	[]	[]	[]	[]	[]	[]	[]	[]	[]
YBR291C'	GO:0005737'	GO:0016020'	GO:0005740'	GO:0005739'	GO:0022857'	GO:0006811'	GO:0055085'	[]	[]	[]	[]	[]	[]	[]	[]	[]	[]	[]	[]	[]	[]	[]	[]	[]	[]	[]	[]	[]	[]	[]	[]	[]	[]	[]
YBR292C'	GO:0005575'	GO:0003674'	GO:0008150'	[]	[]	[]	[]	[]	[]	[]	[]	[]	[]	[]	[]	[]	[]	[]	[]	[]	[]	[]	[]	[]	[]	[]	[]	[]	[]	[]	[]	[]	[]	[]
YBR293W'	GO:0005737'	GO:0012505'	GO:0005783'	GO:0016020'	GO:0005773'	GO:0022857'	GO:0006865'	GO:0055085'	[]	[]	[]	[]	[]	[]	[]	[]	[]	[]	[]	[]	[]	[]	[]	[]	[]	[]	[]	[]	[]	[]	[]	[]	[]	[]
YBR294W'	GO:0016020'	GO:0005886'	GO:0022857'	GO:0006811'	GO:0055085'	[]	[]	[]	[]	[]	[]	[]	[]	[]	[]	[]	[]	[]	[]	[]	[]	[]	[]	[]	[]	[]	[]	[]	[]	[]	[]	[]	[]	[]
YBR295W'	GO:0016020'	GO:0005886'	GO:0016887'	GO:0016787'	GO:0043167'	GO:0022857'	GO:0006873'	GO:0006811'	GO:0055085'	[]	[]	[]	[]	[]	[]	[]	[]	[]	[]	[]	[]	[]	[]	[]	[]	[]	[]	[]	[]	[]	[]	[]	[]	[]
YBR296C'	GO:0005737'	GO:0012505'	GO:0005783'	GO:0016020'	GO:0005886'	GO:0022857'	GO:0006811'	GO:0055085'	[]	[]	[]	[]	[]	[]	[]	[]	[]	[]	[]	[]	[]	[]	[]	[]	[]	[]	[]	[]	[]	[]	[]	[]	[]	[]
YBR296C-A'	GO:0005575'	GO:0003674'	GO:0008150'	[]	[]	[]	[]	[]	[]	[]	[]	[]	[]	[]	[]	[]	[]	[]	[]	[]	[]	[]	[]	[]	[]	[]	[]	[]	[]	[]	[]	[]	[]	[]
YBR297W'	GO:0005634'	GO:0001071'	GO:0005975'	[]	[]	[]	[]	[]	[]	[]	[]	[]	[]	[]	[]	[]	[]	[]	[]	[]	[]	[]	[]	[]	[]	[]	[]	[]	[]	[]	[]	[]	[]	[]
YBR298C'	GO:0016020'	GO:0022857'	[]	[]	[]	[]	[]	[]	[]	[]	[]	[]	[]	[]	[]	[]	[]	[]	[]	[]	[]	[]	[]	[]	[]	[]	[]	[]	[]	[]	[]	[]	[]	[]
YBR298C-A'	GO:0005575'	GO:0003674'	GO:0008150'	[]	[]	[]	[]	[]	[]	[]	[]	[]	[]	[]	[]	[]	[]	[]	[]	[]	[]	[]	[]	[]	[]	[]	[]	[]	[]	[]	[]	[]	[]	[]
YBR299W'	GO:0016020'	GO:0005886'	GO:0016787'	GO:0016798'	GO:0005975'	GO:0009311'	[]	[]	[]	[]	[]	[]	[]	[]	[]	[]	[]	[]	[]	[]	[]	[]	[]	[]	[]	[]	[]	[]	[]	[]	[]	[]	[]	[]
YBR300C'	GO:0005575'	GO:0003674'	GO:0008150'	[]	[]	[]	[]	[]	[]	[]	[]	[]	[]	[]	[]	[]	[]	[]	[]	[]	[]	[]	[]	[]	[]	[]	[]	[]	[]	[]	[]	[]	[]	[]
YBR301W'	GO:0005618'	GO:0003674'	GO:0008150'	[]	[]	[]	[]	[]	[]	[]	[]	[]	[]	[]	[]	[]	[]	[]	[]	[]	[]	[]	[]	[]	[]	[]	[]	[]	[]	[]	[]	[]	[]	[]
YBR302C'	GO:0005737'	GO:0012505'	GO:0016020'	GO:0005773'	GO:0003674'	GO:0016197'	GO:0006605'	GO:0051603'	[]	[]	[]	[]	[]	[]	[]	[]	[]	[]	[]	[]	[]	[]	[]	[]	[]	[]	[]	[]	[]	[]	[]	[]	[]	[]
YCL001W'	GO:0005794'	GO:0005737'	GO:0016023'	GO:0012505'	GO:0016020'	GO:0005773'	GO:0003674'	GO:0048193'	[]	[]	[]	[]	[]	[]	[]	[]	[]	[]	[]	[]	[]	[]	[]	[]	[]	[]	[]	[]	[]	[]	[]	[]	[]	[]
YCL001W-A'	GO:0005575'	GO:0003674'	GO:0008150'	[]	[]	[]	[]	[]	[]	[]	[]	[]	[]	[]	[]	[]	[]	[]	[]	[]	[]	[]	[]	[]	[]	[]	[]	[]	[]	[]	[]	[]	[]	[]
YCL001W-B'	GO:0005575'	GO:0003674'	GO:0008150'	[]	[]	[]	[]	[]	[]	[]	[]	[]	[]	[]	[]	[]	[]	[]	[]	[]	[]	[]	[]	[]	[]	[]	[]	[]	[]	[]	[]	[]	[]	[]
YCL002C'	GO:0005737'	GO:0016020'	GO:0005634'	GO:0003674'	GO:0008150'	[]	[]	[]	[]	[]	[]	[]	[]	[]	[]	[]	[]	[]	[]	[]	[]	[]	[]	[]	[]	[]	[]	[]	[]	[]	[]	[]	[]	[]
YCL004W'	GO:0005737'	GO:0005739'	GO:0016740'	GO:0006629'	[]	[]	[]	[]	[]	[]	[]	[]	[]	[]	[]	[]	[]	[]	[]	[]	[]	[]	[]	[]	[]	[]	[]	[]	[]	[]	[]	[]	[]	[]
YCL005W'	GO:0005737'	GO:0012505'	GO:0005783'	GO:0016020'	GO:0005739'	GO:0003674'	[]	[]	[]	[]	[]	[]	[]	[]	[]	[]	[]	[]	[]	[]	[]	[]	[]	[]	[]	[]	[]	[]	[]	[]	[]	[]	[]	[]
YCL005W-A'	GO:0005737'	GO:0016020'	GO:0005773'	GO:0016887'	GO:0016787'	GO:0022857'	GO:0071554'	GO:0006873'	GO:0070271'	GO:0055085'	[]	[]	[]	[]	[]	[]	[]	[]	[]	[]	[]	[]	[]	[]	[]	[]	[]	[]	[]	[]	[]	[]	[]	[]
YCL007C'	GO:0005575'	GO:0003674'	GO:0008150'	[]	[]	[]	[]	[]	[]	[]	[]	[]	[]	[]	[]	[]	[]	[]	[]	[]	[]	[]	[]	[]	[]	[]	[]	[]	[]	[]	[]	[]	[]	[]
YCL008C'	GO:0005737'	GO:0012505'	GO:0016020'	GO:0005886'	GO:0005773'	GO:0032182'	GO:0016197'	GO:0015931'	GO:0070647'	GO:0006605'	GO:0051603'	GO:0031399'	[]	[]	[]	[]	[]	[]	[]	[]	[]	[]	[]	[]	[]	[]	[]	[]	[]	[]	[]	[]	[]	[]
YCL009C'	GO:0005737'	GO:0005739'	GO:0030234'	GO:0016740'	[]	[]	[]	[]	[]	[]	[]	[]	[]	[]	[]	[]	[]	[]	[]	[]	[]	[]	[]	[]	[]	[]	[]	[]	[]	[]	[]	[]	[]	[]
YCL010C'	GO:0005634'	GO:0042393'	GO:0000988'	GO:0006325'	GO:0016570'	GO:0018193'	GO:0043543'	GO:0006366'	[]	[]	[]	[]	[]	[]	[]	[]	[]	[]	[]	[]	[]	[]	[]	[]	[]	[]	[]	[]	[]	[]	[]	[]	[]	[]
YCL011C'	GO:0005737'	GO:0005634'	GO:0003677'	GO:0003723'	GO:0003729'	GO:0006401'	GO:0051169'	GO:0015931'	GO:0032200'	[]	[]	[]	[]	[]	[]	[]	[]	[]	[]	[]	[]	[]	[]	[]	[]	[]	[]	[]	[]	[]	[]	[]	[]	[]
YCL012C'	GO:0005575'	GO:0003674'	GO:0008150'	[]	[]	[]	[]	[]	[]	[]	[]	[]	[]	[]	[]	[]	[]	[]	[]	[]	[]	[]	[]	[]	[]	[]	[]	[]	[]	[]	[]	[]	[]	[]
YCL014W'	GO:0005938'	GO:0005933'	GO:0005737'	GO:0005856'	GO:0030427'	GO:0005085'	GO:0007114'	GO:0000746'	GO:0000910'	GO:0000278'	[]	[]	[]	[]	[]	[]	[]	[]	[]	[]	[]	[]	[]	[]	[]	[]	[]	[]	[]	[]	[]	[]	[]	[]
YCL016C'	GO:0005694'	GO:0003674'	GO:0006974'	GO:0007059'	GO:0000278'	GO:0048285'	[]	[]	[]	[]	[]	[]	[]	[]	[]	[]	[]	[]	[]	[]	[]	[]	[]	[]	[]	[]	[]	[]	[]	[]	[]	[]	[]	[]
YCL017C'	GO:0005737'	GO:0005739'	GO:0005634'	GO:0016740'	GO:0009451'	GO:0006873'	GO:0051186'	GO:0007005'	GO:0008033'	[]	[]	[]	[]	[]	[]	[]	[]	[]	[]	[]	[]	[]	[]	[]	[]	[]	[]	[]	[]	[]	[]	[]	[]	[]
YCL018W'	GO:0005737'	GO:0016491'	GO:0005975'	GO:0006520'	GO:0032787'	[]	[]	[]	[]	[]	[]	[]	[]	[]	[]	[]	[]	[]	[]	[]	[]	[]	[]	[]	[]	[]	[]	[]	[]	[]	[]	[]	[]	[]
YCL021W-A'	GO:0005737'	GO:0005773'	GO:0003674'	GO:0008150'	[]	[]	[]	[]	[]	[]	[]	[]	[]	[]	[]	[]	[]	[]	[]	[]	[]	[]	[]	[]	[]	[]	[]	[]	[]	[]	[]	[]	[]	[]
YCL022C'	GO:0005575'	GO:0003674'	GO:0008150'	[]	[]	[]	[]	[]	[]	[]	[]	[]	[]	[]	[]	[]	[]	[]	[]	[]	[]	[]	[]	[]	[]	[]	[]	[]	[]	[]	[]	[]	[]	[]
YCL023C'	GO:0005575'	GO:0003674'	GO:0008150'	[]	[]	[]	[]	[]	[]	[]	[]	[]	[]	[]	[]	[]	[]	[]	[]	[]	[]	[]	[]	[]	[]	[]	[]	[]	[]	[]	[]	[]	[]	[]
YCL024W'	GO:0005938'	GO:0005933'	GO:0005737'	GO:0005856'	GO:0016020'	GO:0005886'	GO:0030427'	GO:0043167'	GO:0016301'	GO:0008289'	GO:0016740'	GO:0007114'	GO:0007010'	GO:0000278'	GO:0070925'	GO:0070271'	GO:0006468'	GO:0051726'	[]	[]	[]	[]	[]	[]	[]	[]	[]	[]	[]	[]	[]	[]	[]	[]
YCL025C'	GO:0005737'	GO:0012505'	GO:0005783'	GO:0016020'	GO:0005886'	GO:0022857'	GO:0006865'	GO:0055085'	[]	[]	[]	[]	[]	[]	[]	[]	[]	[]	[]	[]	[]	[]	[]	[]	[]	[]	[]	[]	[]	[]	[]	[]	[]	[]
YCL026C-A'	GO:0005737'	GO:0005634'	GO:0016491'	GO:0006629'	GO:0032787'	GO:0042221'	GO:0006979'	[]	[]	[]	[]	[]	[]	[]	[]	[]	[]	[]	[]	[]	[]	[]	[]	[]	[]	[]	[]	[]	[]	[]	[]	[]	[]	[]
YCL026C-B'	GO:0005737'	GO:0005634'	GO:0016491'	GO:0008150'	[]	[]	[]	[]	[]	[]	[]	[]	[]	[]	[]	[]	[]	[]	[]	[]	[]	[]	[]	[]	[]	[]	[]	[]	[]	[]	[]	[]	[]	[]
YCL027W'	GO:0005737'	GO:0012505'	GO:0005783'	GO:0016020'	GO:0005886'	GO:0030427'	GO:0003674'	GO:0000902'	GO:0000746'	GO:0042221'	[]	[]	[]	[]	[]	[]	[]	[]	[]	[]	[]	[]	[]	[]	[]	[]	[]	[]	[]	[]	[]	[]	[]	[]
YCL028W'	GO:0005737'	GO:0003674'	GO:0008150'	[]	[]	[]	[]	[]	[]	[]	[]	[]	[]	[]	[]	[]	[]	[]	[]	[]	[]	[]	[]	[]	[]	[]	[]	[]	[]	[]	[]	[]	[]	[]
YCL029C'	GO:0005938'	GO:0005694'	GO:0005737'	GO:0005856'	GO:0005815'	GO:0005634'	GO:0030427'	GO:0008092'	GO:0007059'	GO:0000746'	GO:0007010'	GO:0000278'	GO:0006997'	GO:0048285'	GO:0048284'	GO:0070271'	GO:0033043'	[]	[]	[]	[]	[]	[]	[]	[]	[]	[]	[]	[]	[]	[]	[]	[]	[]
YCL030C'	GO:0005737'	GO:0016787'	GO:0016491'	GO:0006520'	[]	[]	[]	[]	[]	[]	[]	[]	[]	[]	[]	[]	[]	[]	[]	[]	[]	[]	[]	[]	[]	[]	[]	[]	[]	[]	[]	[]	[]	[]
YCL031C'	GO:0005730'	GO:0005634'	GO:0003674'	GO:0070925'	GO:0006364'	GO:0042274'	GO:0042255'	[]	[]	[]	[]	[]	[]	[]	[]	[]	[]	[]	[]	[]	[]	[]	[]	[]	[]	[]	[]	[]	[]	[]	[]	[]	[]	[]
YCL032W'	GO:0005737'	GO:0030234'	GO:0000746'	GO:0006468'	GO:0042221'	GO:0009408'	GO:0006970'	GO:0023052'	[]	[]	[]	[]	[]	[]	[]	[]	[]	[]	[]	[]	[]	[]	[]	[]	[]	[]	[]	[]	[]	[]	[]	[]	[]	[]
YCL033C'	GO:0005737'	GO:0005739'	GO:0016491'	GO:0042221'	GO:0006979'	[]	[]	[]	[]	[]	[]	[]	[]	[]	[]	[]	[]	[]	[]	[]	[]	[]	[]	[]	[]	[]	[]	[]	[]	[]	[]	[]	[]	[]
YCL034W'	GO:0005938'	GO:0005737'	GO:0005856'	GO:0003674'	GO:0007010'	GO:0006897'	[]	[]	[]	[]	[]	[]	[]	[]	[]	[]	[]	[]	[]	[]	[]	[]	[]	[]	[]	[]	[]	[]	[]	[]	[]	[]	[]	[]
YCL035C'	GO:0005737'	GO:0005634'	GO:0016491'	GO:0016740'	GO:0042221'	GO:0006979'	[]	[]	[]	[]	[]	[]	[]	[]	[]	[]	[]	[]	[]	[]	[]	[]	[]	[]	[]	[]	[]	[]	[]	[]	[]	[]	[]	[]
YCL036W'	GO:0005575'	GO:0003674'	GO:0008150'	[]	[]	[]	[]	[]	[]	[]	[]	[]	[]	[]	[]	[]	[]	[]	[]	[]	[]	[]	[]	[]	[]	[]	[]	[]	[]	[]	[]	[]	[]	[]
YCL037C'	GO:0005737'	GO:0003723'	GO:0003729'	GO:0002181'	[]	[]	[]	[]	[]	[]	[]	[]	[]	[]	[]	[]	[]	[]	[]	[]	[]	[]	[]	[]	[]	[]	[]	[]	[]	[]	[]	[]	[]	[]
YCL038C'	GO:0005737'	GO:0016020'	GO:0005773'	GO:0003674'	GO:0006865'	GO:0055085'	[]	[]	[]	[]	[]	[]	[]	[]	[]	[]	[]	[]	[]	[]	[]	[]	[]	[]	[]	[]	[]	[]	[]	[]	[]	[]	[]	[]
YCL039W'	GO:0005737'	GO:0005634'	GO:0003674'	GO:0005975'	GO:0051603'	[]	[]	[]	[]	[]	[]	[]	[]	[]	[]	[]	[]	[]	[]	[]	[]	[]	[]	[]	[]	[]	[]	[]	[]	[]	[]	[]	[]	[]
YCL040W'	GO:0005737'	GO:0016020'	GO:0005886'	GO:0016301'	GO:0016740'	GO:0005975'	GO:0008643'	GO:0051186'	GO:0006091'	GO:0032787'	GO:0055086'	[]	[]	[]	[]	[]	[]	[]	[]	[]	[]	[]	[]	[]	[]	[]	[]	[]	[]	[]	[]	[]	[]	[]
YCL041C'	GO:0016020'	GO:0003674'	GO:0008150'	[]	[]	[]	[]	[]	[]	[]	[]	[]	[]	[]	[]	[]	[]	[]	[]	[]	[]	[]	[]	[]	[]	[]	[]	[]	[]	[]	[]	[]	[]	[]
YCL042W'	GO:0005737'	GO:0003674'	GO:0008150'	[]	[]	[]	[]	[]	[]	[]	[]	[]	[]	[]	[]	[]	[]	[]	[]	[]	[]	[]	[]	[]	[]	[]	[]	[]	[]	[]	[]	[]	[]	[]
YCL043C'	GO:0005737'	GO:0012505'	GO:0005783'	GO:0016853'	GO:0016491'	GO:0051082'	GO:0006457'	GO:0042221'	[]	[]	[]	[]	[]	[]	[]	[]	[]	[]	[]	[]	[]	[]	[]	[]	[]	[]	[]	[]	[]	[]	[]	[]	[]	[]
YCL044C'	GO:0005737'	GO:0016020'	GO:0005740'	GO:0005739'	GO:0051603'	GO:0051603'	[]	[]	[]	[]	[]	[]	[]	[]	[]	[]	[]	[]	[]	[]	[]	[]	[]	[]	[]	[]	[]	[]	[]	[]	[]	[]	[]	[]
YCL045C'	GO:0005737'	GO:0012505'	GO:0005783'	GO:0016020'	GO:0003674'	GO:0006457'	[]	[]	[]	[]	[]	[]	[]	[]	[]	[]	[]	[]	[]	[]	[]	[]	[]	[]	[]	[]	[]	[]	[]	[]	[]	[]	[]	[]
YCL046W'	GO:0005575'	GO:0003674'	GO:0008150'	[]	[]	[]	[]	[]	[]	[]	[]	[]	[]	[]	[]	[]	[]	[]	[]	[]	[]	[]	[]	[]	[]	[]	[]	[]	[]	[]	[]	[]	[]	[]
YCL047C'	GO:0005737'	GO:0005634'	GO:0016887'	GO:0016787'	GO:0016779'	GO:0016740'	GO:0051186'	GO:0001403'	GO:0055086'	GO:0051603'	GO:0007124'	GO:0042221'	[]	[]	[]	[]	[]	[]	[]	[]	[]	[]	[]	[]	[]	[]	[]	[]	[]	[]	[]	[]	[]	[]
YCL048W'	GO:0005737'	GO:0016020'	GO:0005886'	GO:0003674'	GO:0071554'	GO:0051321'	GO:0043934'	[]	[]	[]	[]	[]	[]	[]	[]	[]	[]	[]	[]	[]	[]	[]	[]	[]	[]	[]	[]	[]	[]	[]	[]	[]	[]	[]
YCL048W-A'	GO:0005737'	GO:0005773'	GO:0003674'	GO:0008150'	[]	[]	[]	[]	[]	[]	[]	[]	[]	[]	[]	[]	[]	[]	[]	[]	[]	[]	[]	[]	[]	[]	[]	[]	[]	[]	[]	[]	[]	[]
YCL049C'	GO:0016020'	GO:0003674'	GO:0008150'	[]	[]	[]	[]	[]	[]	[]	[]	[]	[]	[]	[]	[]	[]	[]	[]	[]	[]	[]	[]	[]	[]	[]	[]	[]	[]	[]	[]	[]	[]	[]
YCL050C'	GO:0005737'	GO:0005634'	GO:0016787'	GO:0016779'	GO:0016740'	GO:0055086'	[]	[]	[]	[]	[]	[]	[]	[]	[]	[]	[]	[]	[]	[]	[]	[]	[]	[]	[]	[]	[]	[]	[]	[]	[]	[]	[]	[]
YCL051W'	GO:0005933'	GO:0030427'	GO:0030234'	GO:0071554'	GO:0006468'	GO:0031399'	[]	[]	[]	[]	[]	[]	[]	[]	[]	[]	[]	[]	[]	[]	[]	[]	[]	[]	[]	[]	[]	[]	[]	[]	[]	[]	[]	[]
YCL052C'	GO:0005737'	GO:0012505'	GO:0005783'	GO:0016740'	GO:0016757'	GO:0006629'	GO:0006497'	GO:0051604'	GO:0051603'	GO:0042221'	[]	[]	[]	[]	[]	[]	[]	[]	[]	[]	[]	[]	[]	[]	[]	[]	[]	[]	[]	[]	[]	[]	[]	[]
YCL054W'	GO:0005730'	GO:0005634'	GO:0008168'	GO:0016740'	GO:0009451'	GO:0006364'	GO:0042273'	[]	[]	[]	[]	[]	[]	[]	[]	[]	[]	[]	[]	[]	[]	[]	[]	[]	[]	[]	[]	[]	[]	[]	[]	[]	[]	[]
YCL054W-A'	GO:0005575'	GO:0003674'	GO:0008150'	[]	[]	[]	[]	[]	[]	[]	[]	[]	[]	[]	[]	[]	[]	[]	[]	[]	[]	[]	[]	[]	[]	[]	[]	[]	[]	[]	[]	[]	[]	[]
YCL055W'	GO:0005737'	GO:0005634'	GO:0001071'	GO:0000746'	GO:0051321'	GO:0006997'	GO:0048285'	GO:0048284'	GO:0042221'	GO:0006366'	[]	[]	[]	[]	[]	[]	[]	[]	[]	[]	[]	[]	[]	[]	[]	[]	[]	[]	[]	[]	[]	[]	[]	[]
YCL056C'	GO:0005737'	GO:0016020'	GO:0005777'	GO:0003674'	GO:0007031'	[]	[]	[]	[]	[]	[]	[]	[]	[]	[]	[]	[]	[]	[]	[]	[]	[]	[]	[]	[]	[]	[]	[]	[]	[]	[]	[]	[]	[]
YCL057C-A'	GO:0005737'	GO:0016020'	GO:0005740'	GO:0005739'	GO:0003674'	GO:0007005'	[]	[]	[]	[]	[]	[]	[]	[]	[]	[]	[]	[]	[]	[]	[]	[]	[]	[]	[]	[]	[]	[]	[]	[]	[]	[]	[]	[]
YCL057W'	GO:0005794'	GO:0005737'	GO:0012505'	GO:0005740'	GO:0005739'	GO:0005773'	GO:0016787'	GO:0008233'	[]	[]	[]	[]	[]	[]	[]	[]	[]	[]	[]	[]	[]	[]	[]	[]	[]	[]	[]	[]	[]	[]	[]	[]	[]	[]
YCL058C'	GO:0005737'	GO:0016020'	GO:0003674'	GO:0006873'	GO:0000746'	GO:0042221'	GO:0023052'	[]	[]	[]	[]	[]	[]	[]	[]	[]	[]	[]	[]	[]	[]	[]	[]	[]	[]	[]	[]	[]	[]	[]	[]	[]	[]	[]
YCL058W-A'	GO:0005634'	GO:0003677'	GO:0000746'	GO:0042221'	GO:0023052'	GO:0006366'	[]	[]	[]	[]	[]	[]	[]	[]	[]	[]	[]	[]	[]	[]	[]	[]	[]	[]	[]	[]	[]	[]	[]	[]	[]	[]	[]	[]
YCL059C'	GO:0005730'	GO:0005634'	GO:0003674'	GO:0006364'	GO:0042274'	[]	[]	[]	[]	[]	[]	[]	[]	[]	[]	[]	[]	[]	[]	[]	[]	[]	[]	[]	[]	[]	[]	[]	[]	[]	[]	[]	[]	[]
YCL061C'	GO:0005694'	GO:0005634'	GO:0003674'	GO:0006281'	GO:0006260'	GO:0006974'	GO:0006325'	GO:0007059'	GO:0000278'	GO:0048285'	GO:0051052'	GO:0051726'	GO:0032200'	[]	[]	[]	[]	[]	[]	[]	[]	[]	[]	[]	[]	[]	[]	[]	[]	[]	[]	[]	[]	[]
YCL063W'	GO:0005737'	GO:0016020'	GO:0005773'	GO:0048308'	GO:0007033'	GO:0007033'	[]	[]	[]	[]	[]	[]	[]	[]	[]	[]	[]	[]	[]	[]	[]	[]	[]	[]	[]	[]	[]	[]	[]	[]	[]	[]	[]	[]
YCL064C'	GO:0005737'	GO:0005739'	GO:0016829'	GO:0006520'	[]	[]	[]	[]	[]	[]	[]	[]	[]	[]	[]	[]	[]	[]	[]	[]	[]	[]	[]	[]	[]	[]	[]	[]	[]	[]	[]	[]	[]	[]
YCL065W'	GO:0016020'	GO:0003674'	GO:0008150'	[]	[]	[]	[]	[]	[]	[]	[]	[]	[]	[]	[]	[]	[]	[]	[]	[]	[]	[]	[]	[]	[]	[]	[]	[]	[]	[]	[]	[]	[]	[]
YCL066W'	GO:0005634'	GO:0003677'	GO:0000988'	GO:0006366'	[]	[]	[]	[]	[]	[]	[]	[]	[]	[]	[]	[]	[]	[]	[]	[]	[]	[]	[]	[]	[]	[]	[]	[]	[]	[]	[]	[]	[]	[]
YCL067C'	GO:0005634'	GO:0003677'	GO:0001071'	GO:0006366'	[]	[]	[]	[]	[]	[]	[]	[]	[]	[]	[]	[]	[]	[]	[]	[]	[]	[]	[]	[]	[]	[]	[]	[]	[]	[]	[]	[]	[]	[]
YCL068C'	GO:0005575'	GO:0003674'	GO:0008150'	[]	[]	[]	[]	[]	[]	[]	[]	[]	[]	[]	[]	[]	[]	[]	[]	[]	[]	[]	[]	[]	[]	[]	[]	[]	[]	[]	[]	[]	[]	[]
YCL069W'	GO:0005737'	GO:0012505'	GO:0005783'	GO:0016020'	GO:0005773'	GO:0022857'	GO:0006865'	GO:0055085'	[]	[]	[]	[]	[]	[]	[]	[]	[]	[]	[]	[]	[]	[]	[]	[]	[]	[]	[]	[]	[]	[]	[]	[]	[]	[]
YCL073C'	GO:0005737'	GO:0016020'	GO:0005886'	GO:0005773'	GO:0022857'	GO:0055085'	[]	[]	[]	[]	[]	[]	[]	[]	[]	[]	[]	[]	[]	[]	[]	[]	[]	[]	[]	[]	[]	[]	[]	[]	[]	[]	[]	[]
YCL076W'	GO:0005575'	GO:0003674'	GO:0008150'	[]	[]	[]	[]	[]	[]	[]	[]	[]	[]	[]	[]	[]	[]	[]	[]	[]	[]	[]	[]	[]	[]	[]	[]	[]	[]	[]	[]	[]	[]	[]
YCR001W'	GO:0005575'	GO:0003674'	GO:0008150'	[]	[]	[]	[]	[]	[]	[]	[]	[]	[]	[]	[]	[]	[]	[]	[]	[]	[]	[]	[]	[]	[]	[]	[]	[]	[]	[]	[]	[]	[]	[]
YCR002C'	GO:0005938'	GO:0005933'	GO:0005737'	GO:0005856'	GO:0016020'	GO:0030427'	GO:0003924'	GO:0016787'	GO:0008289'	GO:0005198'	GO:0000910'	GO:0007010'	GO:0000278'	GO:0070925'	GO:0048285'	GO:0070271'	GO:0043934'	[]	[]	[]	[]	[]	[]	[]	[]	[]	[]	[]	[]	[]	[]	[]	[]	[]
YCR003W'	GO:0005737'	GO:0016020'	GO:0005740'	GO:0005739'	GO:0005840'	GO:0003735'	GO:0005198'	GO:0032543'	GO:0007005'	[]	[]	[]	[]	[]	[]	[]	[]	[]	[]	[]	[]	[]	[]	[]	[]	[]	[]	[]	[]	[]	[]	[]	[]	[]
YCR004C'	GO:0005737'	GO:0016020'	GO:0005739'	GO:0005886'	GO:0008150'	GO:0008150'	[]	[]	[]	[]	[]	[]	[]	[]	[]	[]	[]	[]	[]	[]	[]	[]	[]	[]	[]	[]	[]	[]	[]	[]	[]	[]	[]	[]
YCR005C'	GO:0005737'	GO:0005739'	GO:0005777'	GO:0016740'	GO:0005975'	GO:0032787'	[]	[]	[]	[]	[]	[]	[]	[]	[]	[]	[]	[]	[]	[]	[]	[]	[]	[]	[]	[]	[]	[]	[]	[]	[]	[]	[]	[]
YCR006C'	GO:0005575'	GO:0003674'	GO:0008150'	[]	[]	[]	[]	[]	[]	[]	[]	[]	[]	[]	[]	[]	[]	[]	[]	[]	[]	[]	[]	[]	[]	[]	[]	[]	[]	[]	[]	[]	[]	[]
YCR007C'	GO:0005737'	GO:0005773'	GO:0003674'	GO:0008150'	[]	[]	[]	[]	[]	[]	[]	[]	[]	[]	[]	[]	[]	[]	[]	[]	[]	[]	[]	[]	[]	[]	[]	[]	[]	[]	[]	[]	[]	[]
YCR008W'	GO:0005737'	GO:0005739'	GO:0016301'	GO:0016740'	GO:0006873'	GO:0051186'	GO:0000278'	GO:0006470'	GO:0006468'	[]	[]	[]	[]	[]	[]	[]	[]	[]	[]	[]	[]	[]	[]	[]	[]	[]	[]	[]	[]	[]	[]	[]	[]	[]
YCR009C'	GO:0005938'	GO:0005737'	GO:0005856'	GO:0016020'	GO:0030427'	GO:0008092'	GO:0008289'	GO:0000746'	GO:0007010'	GO:0006897'	GO:0006970'	GO:0042594'	[]	[]	[]	[]	[]	[]	[]	[]	[]	[]	[]	[]	[]	[]	[]	[]	[]	[]	[]	[]	[]	[]
YCR010C'	GO:0005737'	GO:0016020'	GO:0005739'	GO:0005886'	GO:0022857'	GO:0006811'	GO:0055085'	[]	[]	[]	[]	[]	[]	[]	[]	[]	[]	[]	[]	[]	[]	[]	[]	[]	[]	[]	[]	[]	[]	[]	[]	[]	[]	[]
YCR011C'	GO:0005737'	GO:0012505'	GO:0005783'	GO:0016020'	GO:0005773'	GO:0016887'	GO:0016787'	GO:0022857'	GO:0055085'	[]	[]	[]	[]	[]	[]	[]	[]	[]	[]	[]	[]	[]	[]	[]	[]	[]	[]	[]	[]	[]	[]	[]	[]	[]
YCR012W'	GO:0005737'	GO:0016020'	GO:0005739'	GO:0005886'	GO:0016301'	GO:0016740'	GO:0005975'	GO:0051186'	GO:0006091'	GO:0032787'	GO:0055086'	[]	[]	[]	[]	[]	[]	[]	[]	[]	[]	[]	[]	[]	[]	[]	[]	[]	[]	[]	[]	[]	[]	[]
YCR013C'	GO:0005575'	GO:0003674'	GO:0008150'	[]	[]	[]	[]	[]	[]	[]	[]	[]	[]	[]	[]	[]	[]	[]	[]	[]	[]	[]	[]	[]	[]	[]	[]	[]	[]	[]	[]	[]	[]	[]
YCR014C'	GO:0005634'	GO:0016779'	GO:0016740'	GO:0006281'	GO:0006974'	[]	[]	[]	[]	[]	[]	[]	[]	[]	[]	[]	[]	[]	[]	[]	[]	[]	[]	[]	[]	[]	[]	[]	[]	[]	[]	[]	[]	[]
YCR015C'	GO:0005575'	GO:0003674'	[]	[]	[]	[]	[]	[]	[]	[]	[]	[]	[]	[]	[]	[]	[]	[]	[]	[]	[]	[]	[]	[]	[]	[]	[]	[]	[]	[]	[]	[]	[]	[]
YCR016W'	GO:0005730'	GO:0005634'	GO:0003674'	GO:0008150'	[]	[]	[]	[]	[]	[]	[]	[]	[]	[]	[]	[]	[]	[]	[]	[]	[]	[]	[]	[]	[]	[]	[]	[]	[]	[]	[]	[]	[]	[]
YCR017C'	GO:0005933'	GO:0005737'	GO:0012505'	GO:0005783'	GO:0016020'	GO:0005886'	GO:0030427'	GO:0003674'	GO:0071554'	GO:0006629'	GO:0006497'	[]	[]	[]	[]	[]	[]	[]	[]	[]	[]	[]	[]	[]	[]	[]	[]	[]	[]	[]	[]	[]	[]	[]
YCR018C'	GO:0005737'	GO:0005634'	GO:0003677'	GO:0006364'	[]	[]	[]	[]	[]	[]	[]	[]	[]	[]	[]	[]	[]	[]	[]	[]	[]	[]	[]	[]	[]	[]	[]	[]	[]	[]	[]	[]	[]	[]
YCR018C-A'	GO:0016020'	GO:0003674'	GO:0008150'	[]	[]	[]	[]	[]	[]	[]	[]	[]	[]	[]	[]	[]	[]	[]	[]	[]	[]	[]	[]	[]	[]	[]	[]	[]	[]	[]	[]	[]	[]	[]
YCR019W'	GO:0005575'	GO:0003674'	[]	[]	[]	[]	[]	[]	[]	[]	[]	[]	[]	[]	[]	[]	[]	[]	[]	[]	[]	[]	[]	[]	[]	[]	[]	[]	[]	[]	[]	[]	[]	[]
YCR020C'	GO:0005737'	GO:0003674'	GO:0006766'	[]	[]	[]	[]	[]	[]	[]	[]	[]	[]	[]	[]	[]	[]	[]	[]	[]	[]	[]	[]	[]	[]	[]	[]	[]	[]	[]	[]	[]	[]	[]
YCR020C-A'	GO:0005737'	GO:0016740'	GO:0043543'	[]	[]	[]	[]	[]	[]	[]	[]	[]	[]	[]	[]	[]	[]	[]	[]	[]	[]	[]	[]	[]	[]	[]	[]	[]	[]	[]	[]	[]	[]	[]
YCR020W-B'	GO:0005634'	GO:0016887'	GO:0003682'	GO:0016787'	GO:0006354'	GO:0006974'	GO:0006325'	GO:0006366'	[]	[]	[]	[]	[]	[]	[]	[]	[]	[]	[]	[]	[]	[]	[]	[]	[]	[]	[]	[]	[]	[]	[]	[]	[]	[]
YCR021C'	GO:0005737'	GO:0012505'	GO:0005783'	GO:0016020'	GO:0005886'	GO:0003674'	GO:0006974'	GO:0042221'	GO:0009408'	GO:0006970'	GO:0006979'	[]	[]	[]	[]	[]	[]	[]	[]	[]	[]	[]	[]	[]	[]	[]	[]	[]	[]	[]	[]	[]	[]	[]
YCR022C'	GO:0005575'	GO:0003674'	GO:0008150'	[]	[]	[]	[]	[]	[]	[]	[]	[]	[]	[]	[]	[]	[]	[]	[]	[]	[]	[]	[]	[]	[]	[]	[]	[]	[]	[]	[]	[]	[]	[]
YCR023C'	GO:0005737'	GO:0016020'	GO:0005773'	GO:0003674'	GO:0008150'	[]	[]	[]	[]	[]	[]	[]	[]	[]	[]	[]	[]	[]	[]	[]	[]	[]	[]	[]	[]	[]	[]	[]	[]	[]	[]	[]	[]	[]
YCR024C'	GO:0005737'	GO:0005739'	GO:0016874'	GO:0006520'	GO:0032543'	GO:0007005'	GO:0006418'	[]	[]	[]	[]	[]	[]	[]	[]	[]	[]	[]	[]	[]	[]	[]	[]	[]	[]	[]	[]	[]	[]	[]	[]	[]	[]	[]
YCR024C-A'	GO:0016020'	GO:0005886'	GO:0030234'	GO:0006811'	[]	[]	[]	[]	[]	[]	[]	[]	[]	[]	[]	[]	[]	[]	[]	[]	[]	[]	[]	[]	[]	[]	[]	[]	[]	[]	[]	[]	[]	[]
YCR024C-B'	GO:0005575'	GO:0003674'	GO:0008150'	[]	[]	[]	[]	[]	[]	[]	[]	[]	[]	[]	[]	[]	[]	[]	[]	[]	[]	[]	[]	[]	[]	[]	[]	[]	[]	[]	[]	[]	[]	[]
YCR025C'	GO:0005575'	GO:0003674'	GO:0008150'	[]	[]	[]	[]	[]	[]	[]	[]	[]	[]	[]	[]	[]	[]	[]	[]	[]	[]	[]	[]	[]	[]	[]	[]	[]	[]	[]	[]	[]	[]	[]
YCR026C'	GO:0005575'	GO:0016787'	GO:0004518'	GO:0055086'	GO:0042594'	[]	[]	[]	[]	[]	[]	[]	[]	[]	[]	[]	[]	[]	[]	[]	[]	[]	[]	[]	[]	[]	[]	[]	[]	[]	[]	[]	[]	[]
YCR027C'	GO:0005737'	GO:0016020'	GO:0005886'	GO:0003924'	GO:0016787'	GO:0006865'	GO:0016197'	GO:0006811'	[]	[]	[]	[]	[]	[]	[]	[]	[]	[]	[]	[]	[]	[]	[]	[]	[]	[]	[]	[]	[]	[]	[]	[]	[]	[]
YCR028C'	GO:0005737'	GO:0016020'	GO:0005886'	GO:0005773'	GO:0022857'	GO:0006897'	GO:0006811'	GO:0055085'	[]	[]	[]	[]	[]	[]	[]	[]	[]	[]	[]	[]	[]	[]	[]	[]	[]	[]	[]	[]	[]	[]	[]	[]	[]	[]
YCR028C-A'	GO:0005737'	GO:0005739'	GO:0003677'	GO:0006260'	GO:0007005'	GO:0051052'	GO:0033043'	[]	[]	[]	[]	[]	[]	[]	[]	[]	[]	[]	[]	[]	[]	[]	[]	[]	[]	[]	[]	[]	[]	[]	[]	[]	[]	[]
YCR030C'	GO:0005938'	GO:0005933'	GO:0005737'	GO:0005856'	GO:0016020'	GO:0030427'	GO:0030234'	GO:0007010'	[]	[]	[]	[]	[]	[]	[]	[]	[]	[]	[]	[]	[]	[]	[]	[]	[]	[]	[]	[]	[]	[]	[]	[]	[]	[]
YCR031C'	GO:0005737'	GO:0005840'	GO:0003723'	GO:0003729'	GO:0003735'	GO:0005198'	GO:0002181'	GO:0070925'	GO:0006364'	GO:0042274'	GO:0042255'	[]	[]	[]	[]	[]	[]	[]	[]	[]	[]	[]	[]	[]	[]	[]	[]	[]	[]	[]	[]	[]	[]	[]
YCR032W'	GO:0005737'	GO:0016020'	GO:0005739'	GO:0005773'	GO:0003674'	GO:0071554'	[]	[]	[]	[]	[]	[]	[]	[]	[]	[]	[]	[]	[]	[]	[]	[]	[]	[]	[]	[]	[]	[]	[]	[]	[]	[]	[]	[]
YCR033W'	GO:0005694'	GO:0005737'	GO:0005634'	GO:0003674'	GO:0006325'	GO:0016570'	GO:0006468'	GO:0031399'	GO:0023052'	[]	[]	[]	[]	[]	[]	[]	[]	[]	[]	[]	[]	[]	[]	[]	[]	[]	[]	[]	[]	[]	[]	[]	[]	[]
YCR034W'	GO:0005737'	GO:0012505'	GO:0005783'	GO:0016020'	GO:0016740'	GO:0016197'	GO:0006629'	GO:0032787'	[]	[]	[]	[]	[]	[]	[]	[]	[]	[]	[]	[]	[]	[]	[]	[]	[]	[]	[]	[]	[]	[]	[]	[]	[]	[]
YCR035C'	GO:0005737'	GO:0005730'	GO:0005634'	GO:0003674'	GO:0006401'	GO:0006364'	GO:0043144'	[]	[]	[]	[]	[]	[]	[]	[]	[]	[]	[]	[]	[]	[]	[]	[]	[]	[]	[]	[]	[]	[]	[]	[]	[]	[]	[]
YCR036W'	GO:0005737'	GO:0005634'	GO:0016301'	GO:0016740'	GO:0005975'	[]	[]	[]	[]	[]	[]	[]	[]	[]	[]	[]	[]	[]	[]	[]	[]	[]	[]	[]	[]	[]	[]	[]	[]	[]	[]	[]	[]	[]
YCR037C'	GO:0016020'	GO:0005886'	GO:0022857'	GO:0006811'	GO:0051049'	GO:0055085'	[]	[]	[]	[]	[]	[]	[]	[]	[]	[]	[]	[]	[]	[]	[]	[]	[]	[]	[]	[]	[]	[]	[]	[]	[]	[]	[]	[]
YCR038C'	GO:0005933'	GO:0030427'	GO:0005085'	GO:0007114'	GO:0000910'	GO:0000278'	[]	[]	[]	[]	[]	[]	[]	[]	[]	[]	[]	[]	[]	[]	[]	[]	[]	[]	[]	[]	[]	[]	[]	[]	[]	[]	[]	[]
YCR038W-A'	GO:0005575'	GO:0003674'	GO:0008150'	[]	[]	[]	[]	[]	[]	[]	[]	[]	[]	[]	[]	[]	[]	[]	[]	[]	[]	[]	[]	[]	[]	[]	[]	[]	[]	[]	[]	[]	[]	[]
YCR039C'	GO:0005634'	GO:0003677'	GO:0001071'	GO:0006366'	[]	[]	[]	[]	[]	[]	[]	[]	[]	[]	[]	[]	[]	[]	[]	[]	[]	[]	[]	[]	[]	[]	[]	[]	[]	[]	[]	[]	[]	[]
YCR040W'	GO:0005634'	GO:0003677'	GO:0000988'	GO:0006366'	[]	[]	[]	[]	[]	[]	[]	[]	[]	[]	[]	[]	[]	[]	[]	[]	[]	[]	[]	[]	[]	[]	[]	[]	[]	[]	[]	[]	[]	[]
YCR041W'	GO:0016020'	GO:0003674'	GO:0008150'	[]	[]	[]	[]	[]	[]	[]	[]	[]	[]	[]	[]	[]	[]	[]	[]	[]	[]	[]	[]	[]	[]	[]	[]	[]	[]	[]	[]	[]	[]	[]
YCR042C'	GO:0005634'	GO:0003682'	GO:0001071'	GO:0006352'	GO:0006366'	[]	[]	[]	[]	[]	[]	[]	[]	[]	[]	[]	[]	[]	[]	[]	[]	[]	[]	[]	[]	[]	[]	[]	[]	[]	[]	[]	[]	[]
YCR043C'	GO:0005794'	GO:0005737'	GO:0012505'	GO:0030427'	GO:0003674'	GO:0008150'	[]	[]	[]	[]	[]	[]	[]	[]	[]	[]	[]	[]	[]	[]	[]	[]	[]	[]	[]	[]	[]	[]	[]	[]	[]	[]	[]	[]
YCR044C'	GO:0005737'	GO:0012505'	GO:0005783'	GO:0016020'	GO:0005773'	GO:0003674'	GO:0006873'	GO:0006629'	GO:0006497'	[]	[]	[]	[]	[]	[]	[]	[]	[]	[]	[]	[]	[]	[]	[]	[]	[]	[]	[]	[]	[]	[]	[]	[]	[]
YCR045C'	GO:0005618'	GO:0012505'	GO:0005634'	GO:0016787'	GO:0008233'	GO:0071554'	GO:0051321'	GO:0043934'	[]	[]	[]	[]	[]	[]	[]	[]	[]	[]	[]	[]	[]	[]	[]	[]	[]	[]	[]	[]	[]	[]	[]	[]	[]	[]
YCR045W-A'	GO:0005575'	GO:0003674'	GO:0008150'	[]	[]	[]	[]	[]	[]	[]	[]	[]	[]	[]	[]	[]	[]	[]	[]	[]	[]	[]	[]	[]	[]	[]	[]	[]	[]	[]	[]	[]	[]	[]
YCR046C'	GO:0005737'	GO:0005739'	GO:0005840'	GO:0003735'	GO:0005198'	GO:0032543'	GO:0007005'	[]	[]	[]	[]	[]	[]	[]	[]	[]	[]	[]	[]	[]	[]	[]	[]	[]	[]	[]	[]	[]	[]	[]	[]	[]	[]	[]
YCR047C'	GO:0005737'	GO:0005730'	GO:0005634'	GO:0008168'	GO:0016740'	GO:0009451'	GO:0000910'	GO:0000278'	GO:0051169'	GO:0006364'	GO:0042274'	GO:0000054'	[]	[]	[]	[]	[]	[]	[]	[]	[]	[]	[]	[]	[]	[]	[]	[]	[]	[]	[]	[]	[]	[]
YCR047W-A'	GO:0005575'	GO:0003674'	GO:0008150'	[]	[]	[]	[]	[]	[]	[]	[]	[]	[]	[]	[]	[]	[]	[]	[]	[]	[]	[]	[]	[]	[]	[]	[]	[]	[]	[]	[]	[]	[]	[]
YCR048W'	GO:0005737'	GO:0012505'	GO:0005783'	GO:0016020'	GO:0016740'	GO:0006629'	[]	[]	[]	[]	[]	[]	[]	[]	[]	[]	[]	[]	[]	[]	[]	[]	[]	[]	[]	[]	[]	[]	[]	[]	[]	[]	[]	[]
YCR049C'	GO:0005575'	GO:0003674'	GO:0008150'	[]	[]	[]	[]	[]	[]	[]	[]	[]	[]	[]	[]	[]	[]	[]	[]	[]	[]	[]	[]	[]	[]	[]	[]	[]	[]	[]	[]	[]	[]	[]
YCR050C'	GO:0005575'	GO:0003674'	GO:0008150'	[]	[]	[]	[]	[]	[]	[]	[]	[]	[]	[]	[]	[]	[]	[]	[]	[]	[]	[]	[]	[]	[]	[]	[]	[]	[]	[]	[]	[]	[]	[]
YCR051W'	GO:0005737'	GO:0005634'	GO:0003674'	GO:0008150'	[]	[]	[]	[]	[]	[]	[]	[]	[]	[]	[]	[]	[]	[]	[]	[]	[]	[]	[]	[]	[]	[]	[]	[]	[]	[]	[]	[]	[]	[]
YCR052W'	GO:0005634'	GO:0016887'	GO:0016787'	GO:0006354'	GO:0006325'	GO:0006366'	[]	[]	[]	[]	[]	[]	[]	[]	[]	[]	[]	[]	[]	[]	[]	[]	[]	[]	[]	[]	[]	[]	[]	[]	[]	[]	[]	[]
YCR053W'	GO:0005737'	GO:0005634'	GO:0016829'	GO:0006520'	[]	[]	[]	[]	[]	[]	[]	[]	[]	[]	[]	[]	[]	[]	[]	[]	[]	[]	[]	[]	[]	[]	[]	[]	[]	[]	[]	[]	[]	[]
YCR054C'	GO:0005737'	GO:0005634'	GO:0003674'	GO:0008150'	[]	[]	[]	[]	[]	[]	[]	[]	[]	[]	[]	[]	[]	[]	[]	[]	[]	[]	[]	[]	[]	[]	[]	[]	[]	[]	[]	[]	[]	[]
YCR057C'	GO:0005737'	GO:0005730'	GO:0005634'	GO:0003723'	GO:0003729'	GO:0006364'	GO:0042274'	[]	[]	[]	[]	[]	[]	[]	[]	[]	[]	[]	[]	[]	[]	[]	[]	[]	[]	[]	[]	[]	[]	[]	[]	[]	[]	[]
YCR059C'	GO:0005737'	GO:0005634'	GO:0005840'	GO:0008092'	GO:0030234'	GO:0006468'	GO:0031399'	[]	[]	[]	[]	[]	[]	[]	[]	[]	[]	[]	[]	[]	[]	[]	[]	[]	[]	[]	[]	[]	[]	[]	[]	[]	[]	[]
YCR060W'	GO:0005737'	GO:0005634'	GO:0006457'	GO:0006457'	[]	[]	[]	[]	[]	[]	[]	[]	[]	[]	[]	[]	[]	[]	[]	[]	[]	[]	[]	[]	[]	[]	[]	[]	[]	[]	[]	[]	[]	[]
YCR061W'	GO:0005737'	GO:0016020'	GO:0003674'	[]	[]	[]	[]	[]	[]	[]	[]	[]	[]	[]	[]	[]	[]	[]	[]	[]	[]	[]	[]	[]	[]	[]	[]	[]	[]	[]	[]	[]	[]	[]
YCR063W'	GO:0005634'	GO:0003674'	GO:0008380'	GO:0000910'	GO:0006397'	GO:0000278'	[]	[]	[]	[]	[]	[]	[]	[]	[]	[]	[]	[]	[]	[]	[]	[]	[]	[]	[]	[]	[]	[]	[]	[]	[]	[]	[]	[]
YCR064C'	GO:0005575'	GO:0003674'	GO:0008150'	[]	[]	[]	[]	[]	[]	[]	[]	[]	[]	[]	[]	[]	[]	[]	[]	[]	[]	[]	[]	[]	[]	[]	[]	[]	[]	[]	[]	[]	[]	[]
YCR065W'	GO:0005694'	GO:0005737'	GO:0005634'	GO:0003677'	GO:0001071'	GO:0007010'	GO:0007005'	GO:0042221'	GO:0006979'	GO:0006366'	[]	[]	[]	[]	[]	[]	[]	[]	[]	[]	[]	[]	[]	[]	[]	[]	[]	[]	[]	[]	[]	[]	[]	[]
YCR066W'	GO:0005694'	GO:0005634'	GO:0016887'	GO:0003677'	GO:0016787'	GO:0006281'	GO:0006974'	GO:0070647'	[]	[]	[]	[]	[]	[]	[]	[]	[]	[]	[]	[]	[]	[]	[]	[]	[]	[]	[]	[]	[]	[]	[]	[]	[]	[]
YCR067C'	GO:0005737'	GO:0012505'	GO:0005783'	GO:0016020'	GO:0030234'	GO:0048193'	GO:0070271'	GO:0033043'	GO:0051049'	GO:0016050'	[]	[]	[]	[]	[]	[]	[]	[]	[]	[]	[]	[]	[]	[]	[]	[]	[]	[]	[]	[]	[]	[]	[]	[]
YCR068W'	GO:0005737'	GO:0012505'	GO:0005783'	GO:0016020'	GO:0005773'	GO:0003674'	GO:0006629'	GO:0051604'	GO:0007033'	[]	[]	[]	[]	[]	[]	[]	[]	[]	[]	[]	[]	[]	[]	[]	[]	[]	[]	[]	[]	[]	[]	[]	[]	[]
YCR069W'	GO:0005737'	GO:0016020'	GO:0005773'	GO:0016853'	GO:0008150'	[]	[]	[]	[]	[]	[]	[]	[]	[]	[]	[]	[]	[]	[]	[]	[]	[]	[]	[]	[]	[]	[]	[]	[]	[]	[]	[]	[]	[]
YCR071C'	GO:0005737'	GO:0005739'	GO:0005840'	GO:0003735'	GO:0005198'	GO:0032543'	GO:0007005'	[]	[]	[]	[]	[]	[]	[]	[]	[]	[]	[]	[]	[]	[]	[]	[]	[]	[]	[]	[]	[]	[]	[]	[]	[]	[]	[]
YCR072C'	GO:0005737'	GO:0005730'	GO:0005634'	GO:0005840'	GO:0003674'	GO:0070925'	GO:0042273'	GO:0042255'	[]	[]	[]	[]	[]	[]	[]	[]	[]	[]	[]	[]	[]	[]	[]	[]	[]	[]	[]	[]	[]	[]	[]	[]	[]	[]
YCR073C'	GO:0005575'	GO:0016301'	GO:0004871'	GO:0016740'	GO:0006468'	GO:0006970'	GO:0023052'	[]	[]	[]	[]	[]	[]	[]	[]	[]	[]	[]	[]	[]	[]	[]	[]	[]	[]	[]	[]	[]	[]	[]	[]	[]	[]	[]
YCR073W-A'	GO:0005737'	GO:0003674'	GO:0051169'	GO:0015931'	[]	[]	[]	[]	[]	[]	[]	[]	[]	[]	[]	[]	[]	[]	[]	[]	[]	[]	[]	[]	[]	[]	[]	[]	[]	[]	[]	[]	[]	[]
YCR075C'	GO:0005737'	GO:0012505'	GO:0016020'	GO:0005886'	GO:0005773'	GO:0022857'	GO:0006865'	GO:0055085'	[]	[]	[]	[]	[]	[]	[]	[]	[]	[]	[]	[]	[]	[]	[]	[]	[]	[]	[]	[]	[]	[]	[]	[]	[]	[]
YCR075W-A'	GO:0005737'	GO:0012505'	GO:0016020'	GO:0005773'	GO:0003674'	GO:0023052'	[]	[]	[]	[]	[]	[]	[]	[]	[]	[]	[]	[]	[]	[]	[]	[]	[]	[]	[]	[]	[]	[]	[]	[]	[]	[]	[]	[]
YCR076C'	GO:0005575'	GO:0008150'	GO:0008150'	[]	[]	[]	[]	[]	[]	[]	[]	[]	[]	[]	[]	[]	[]	[]	[]	[]	[]	[]	[]	[]	[]	[]	[]	[]	[]	[]	[]	[]	[]	[]
YCR077C'	GO:0005694'	GO:0005737'	GO:0005634'	GO:0005840'	GO:0003723'	GO:0003682'	GO:0003729'	GO:0006401'	GO:0006325'	GO:0007059'	GO:0070925'	GO:0006417'	GO:0006413'	[]	[]	[]	[]	[]	[]	[]	[]	[]	[]	[]	[]	[]	[]	[]	[]	[]	[]	[]	[]	[]
YCR079W'	GO:0005737'	GO:0005740'	GO:0005739'	GO:0016787'	GO:0016791'	GO:0007005'	GO:0006470'	[]	[]	[]	[]	[]	[]	[]	[]	[]	[]	[]	[]	[]	[]	[]	[]	[]	[]	[]	[]	[]	[]	[]	[]	[]	[]	[]
YCR081C-A'	GO:0005575'	GO:0003674'	GO:0008150'	[]	[]	[]	[]	[]	[]	[]	[]	[]	[]	[]	[]	[]	[]	[]	[]	[]	[]	[]	[]	[]	[]	[]	[]	[]	[]	[]	[]	[]	[]	[]
YCR081W'	GO:0005634'	GO:0000988'	GO:0042221'	GO:0006366'	[]	[]	[]	[]	[]	[]	[]	[]	[]	[]	[]	[]	[]	[]	[]	[]	[]	[]	[]	[]	[]	[]	[]	[]	[]	[]	[]	[]	[]	[]
YCR082W'	GO:0005737'	GO:0005634'	GO:0003674'	GO:0006325'	GO:0016570'	GO:0018193'	GO:0043543'	[]	[]	[]	[]	[]	[]	[]	[]	[]	[]	[]	[]	[]	[]	[]	[]	[]	[]	[]	[]	[]	[]	[]	[]	[]	[]	[]
YCR083W'	GO:0005737'	GO:0005739'	GO:0016491'	GO:0042221'	GO:0006979'	[]	[]	[]	[]	[]	[]	[]	[]	[]	[]	[]	[]	[]	[]	[]	[]	[]	[]	[]	[]	[]	[]	[]	[]	[]	[]	[]	[]	[]
YCR084C'	GO:0005634'	GO:0019899'	GO:0042393'	GO:0043167'	GO:0000988'	GO:0006974'	GO:0006325'	GO:0001403'	GO:0006629'	GO:0000278'	GO:0032787'	GO:0048285'	GO:0051049'	GO:0042221'	GO:0006366'	[]	[]	[]	[]	[]	[]	[]	[]	[]	[]	[]	[]	[]	[]	[]	[]	[]	[]	[]
YCR085W'	GO:0005575'	GO:0003674'	GO:0008150'	[]	[]	[]	[]	[]	[]	[]	[]	[]	[]	[]	[]	[]	[]	[]	[]	[]	[]	[]	[]	[]	[]	[]	[]	[]	[]	[]	[]	[]	[]	[]
YCR086W'	GO:0005694'	GO:0012505'	GO:0005730'	GO:0005634'	GO:0003674'	GO:0007059'	GO:0051321'	GO:0006997'	GO:0048285'	[]	[]	[]	[]	[]	[]	[]	[]	[]	[]	[]	[]	[]	[]	[]	[]	[]	[]	[]	[]	[]	[]	[]	[]	[]
YCR087C-A'	GO:0005730'	GO:0005634'	GO:0003674'	GO:0008150'	[]	[]	[]	[]	[]	[]	[]	[]	[]	[]	[]	[]	[]	[]	[]	[]	[]	[]	[]	[]	[]	[]	[]	[]	[]	[]	[]	[]	[]	[]
YCR087W'	GO:0016020'	GO:0003674'	GO:0008150'	[]	[]	[]	[]	[]	[]	[]	[]	[]	[]	[]	[]	[]	[]	[]	[]	[]	[]	[]	[]	[]	[]	[]	[]	[]	[]	[]	[]	[]	[]	[]
YCR088W'	GO:0005938'	GO:0005737'	GO:0005856'	GO:0030427'	GO:0008092'	GO:0007010'	GO:0070271'	GO:0033043'	[]	[]	[]	[]	[]	[]	[]	[]	[]	[]	[]	[]	[]	[]	[]	[]	[]	[]	[]	[]	[]	[]	[]	[]	[]	[]
YCR089W'	GO:0005618'	GO:0003674'	GO:0000902'	GO:0000746'	GO:0001403'	GO:0042221'	[]	[]	[]	[]	[]	[]	[]	[]	[]	[]	[]	[]	[]	[]	[]	[]	[]	[]	[]	[]	[]	[]	[]	[]	[]	[]	[]	[]
YCR090C'	GO:0005737'	GO:0005634'	GO:0003674'	GO:0008150'	[]	[]	[]	[]	[]	[]	[]	[]	[]	[]	[]	[]	[]	[]	[]	[]	[]	[]	[]	[]	[]	[]	[]	[]	[]	[]	[]	[]	[]	[]
YCR091W'	GO:0005575'	GO:0016301'	GO:0016740'	GO:0000746'	GO:0006869'	GO:0006468'	GO:0042221'	[]	[]	[]	[]	[]	[]	[]	[]	[]	[]	[]	[]	[]	[]	[]	[]	[]	[]	[]	[]	[]	[]	[]	[]	[]	[]	[]
YCR092C'	GO:0005737'	GO:0005634'	GO:0003677'	GO:0006310'	GO:0006281'	GO:0006260'	GO:0006974'	GO:0051321'	GO:0048285'	GO:0051052'	[]	[]	[]	[]	[]	[]	[]	[]	[]	[]	[]	[]	[]	[]	[]	[]	[]	[]	[]	[]	[]	[]	[]	[]
YCR093W'	GO:0005737'	GO:0005634'	GO:0003674'	GO:0006354'	GO:0006401'	GO:0000746'	GO:0007124'	GO:0051726'	GO:0042221'	GO:0006366'	[]	[]	[]	[]	[]	[]	[]	[]	[]	[]	[]	[]	[]	[]	[]	[]	[]	[]	[]	[]	[]	[]	[]	[]
YCR094W'	GO:0005794'	GO:0005737'	GO:0012505'	GO:0005783'	GO:0016020'	GO:0005773'	GO:0016887'	GO:0016787'	GO:0006897'	GO:0006869'	[]	[]	[]	[]	[]	[]	[]	[]	[]	[]	[]	[]	[]	[]	[]	[]	[]	[]	[]	[]	[]	[]	[]	[]
YCR095C'	GO:0005737'	GO:0003674'	GO:0008150'	[]	[]	[]	[]	[]	[]	[]	[]	[]	[]	[]	[]	[]	[]	[]	[]	[]	[]	[]	[]	[]	[]	[]	[]	[]	[]	[]	[]	[]	[]	[]
YCR095W-A'	GO:0005575'	GO:0003674'	GO:0008150'	[]	[]	[]	[]	[]	[]	[]	[]	[]	[]	[]	[]	[]	[]	[]	[]	[]	[]	[]	[]	[]	[]	[]	[]	[]	[]	[]	[]	[]	[]	[]
YCR096C'	GO:0005575'	GO:0003677'	GO:0008150'	[]	[]	[]	[]	[]	[]	[]	[]	[]	[]	[]	[]	[]	[]	[]	[]	[]	[]	[]	[]	[]	[]	[]	[]	[]	[]	[]	[]	[]	[]	[]
YCR097W'	GO:0005634'	GO:0000988'	[]	[]	[]	[]	[]	[]	[]	[]	[]	[]	[]	[]	[]	[]	[]	[]	[]	[]	[]	[]	[]	[]	[]	[]	[]	[]	[]	[]	[]	[]	[]	[]
YCR097W-A'	GO:0016020'	GO:0003674'	GO:0008150'	[]	[]	[]	[]	[]	[]	[]	[]	[]	[]	[]	[]	[]	[]	[]	[]	[]	[]	[]	[]	[]	[]	[]	[]	[]	[]	[]	[]	[]	[]	[]
YCR098C'	GO:0005737'	GO:0016020'	GO:0005886'	GO:0005773'	GO:0022857'	GO:0055085'	[]	[]	[]	[]	[]	[]	[]	[]	[]	[]	[]	[]	[]	[]	[]	[]	[]	[]	[]	[]	[]	[]	[]	[]	[]	[]	[]	[]
YCR099C'	GO:0016020'	GO:0003674'	GO:0008150'	[]	[]	[]	[]	[]	[]	[]	[]	[]	[]	[]	[]	[]	[]	[]	[]	[]	[]	[]	[]	[]	[]	[]	[]	[]	[]	[]	[]	[]	[]	[]
YCR100C'	GO:0016020'	GO:0003674'	GO:0008150'	[]	[]	[]	[]	[]	[]	[]	[]	[]	[]	[]	[]	[]	[]	[]	[]	[]	[]	[]	[]	[]	[]	[]	[]	[]	[]	[]	[]	[]	[]	[]
YCR101C'	GO:0005737'	GO:0016020'	GO:0005773'	GO:0003674'	GO:0008150'	[]	[]	[]	[]	[]	[]	[]	[]	[]	[]	[]	[]	[]	[]	[]	[]	[]	[]	[]	[]	[]	[]	[]	[]	[]	[]	[]	[]	[]
YCR102C'	GO:0005575'	GO:0003674'	GO:0042221'	[]	[]	[]	[]	[]	[]	[]	[]	[]	[]	[]	[]	[]	[]	[]	[]	[]	[]	[]	[]	[]	[]	[]	[]	[]	[]	[]	[]	[]	[]	[]
YCR102W-A'	GO:0005575'	GO:0003674'	GO:0008150'	[]	[]	[]	[]	[]	[]	[]	[]	[]	[]	[]	[]	[]	[]	[]	[]	[]	[]	[]	[]	[]	[]	[]	[]	[]	[]	[]	[]	[]	[]	[]
YCR104W'	GO:0005575'	GO:0003674'	GO:0008150'	[]	[]	[]	[]	[]	[]	[]	[]	[]	[]	[]	[]	[]	[]	[]	[]	[]	[]	[]	[]	[]	[]	[]	[]	[]	[]	[]	[]	[]	[]	[]
YCR105W'	GO:0005575'	GO:0016491'	[]	[]	[]	[]	[]	[]	[]	[]	[]	[]	[]	[]	[]	[]	[]	[]	[]	[]	[]	[]	[]	[]	[]	[]	[]	[]	[]	[]	[]	[]	[]	[]
YCR106W'	GO:0005575'	GO:0003677'	GO:0042221'	[]	[]	[]	[]	[]	[]	[]	[]	[]	[]	[]	[]	[]	[]	[]	[]	[]	[]	[]	[]	[]	[]	[]	[]	[]	[]	[]	[]	[]	[]	[]
YCR107W'	GO:0005575'	GO:0016491'	[]	[]	[]	[]	[]	[]	[]	[]	[]	[]	[]	[]	[]	[]	[]	[]	[]	[]	[]	[]	[]	[]	[]	[]	[]	[]	[]	[]	[]	[]	[]	[]
YCR108C'	GO:0005575'	GO:0003674'	GO:0008150'	[]	[]	[]	[]	[]	[]	[]	[]	[]	[]	[]	[]	[]	[]	[]	[]	[]	[]	[]	[]	[]	[]	[]	[]	[]	[]	[]	[]	[]	[]	[]
YDL001W'	GO:0005737'	GO:0016020'	GO:0005773'	GO:0003674'	GO:0008150'	[]	[]	[]	[]	[]	[]	[]	[]	[]	[]	[]	[]	[]	[]	[]	[]	[]	[]	[]	[]	[]	[]	[]	[]	[]	[]	[]	[]	[]
YDL002C'	GO:0005694'	GO:0005634'	GO:0003677'	GO:0006310'	GO:0006281'	GO:0006974'	GO:0006325'	GO:0032200'	[]	[]	[]	[]	[]	[]	[]	[]	[]	[]	[]	[]	[]	[]	[]	[]	[]	[]	[]	[]	[]	[]	[]	[]	[]	[]
YDL003W'	GO:0005694'	GO:0005737'	GO:0005739'	GO:0005634'	GO:0003682'	GO:0006310'	GO:0006281'	GO:0006260'	GO:0006974'	GO:0007059'	GO:0000278'	GO:0048285'	[]	[]	[]	[]	[]	[]	[]	[]	[]	[]	[]	[]	[]	[]	[]	[]	[]	[]	[]	[]	[]	[]
YDL004W'	GO:0005737'	GO:0016020'	GO:0005740'	GO:0005739'	GO:0016887'	GO:0016787'	GO:0022857'	GO:0006811'	GO:0055086'	GO:0055085'	[]	[]	[]	[]	[]	[]	[]	[]	[]	[]	[]	[]	[]	[]	[]	[]	[]	[]	[]	[]	[]	[]	[]	[]
YDL005C'	GO:0005737'	GO:0005634'	GO:0000988'	GO:0008134'	GO:0006352'	GO:0006366'	[]	[]	[]	[]	[]	[]	[]	[]	[]	[]	[]	[]	[]	[]	[]	[]	[]	[]	[]	[]	[]	[]	[]	[]	[]	[]	[]	[]
YDL006W'	GO:0005737'	GO:0005634'	GO:0016787'	GO:0016791'	GO:0008380'	GO:0000746'	GO:0007005'	GO:0048308'	GO:0006470'	GO:0006468'	GO:0031399'	GO:0042221'	GO:0006970'	GO:0023052'	GO:0008033'	[]	[]	[]	[]	[]	[]	[]	[]	[]	[]	[]	[]	[]	[]	[]	[]	[]	[]	[]
YDL007C-A'	GO:0005575'	GO:0003674'	GO:0008150'	[]	[]	[]	[]	[]	[]	[]	[]	[]	[]	[]	[]	[]	[]	[]	[]	[]	[]	[]	[]	[]	[]	[]	[]	[]	[]	[]	[]	[]	[]	[]
YDL007W'	GO:0005634'	GO:0016887'	GO:0016787'	GO:0006401'	GO:0070271'	GO:0051603'	[]	[]	[]	[]	[]	[]	[]	[]	[]	[]	[]	[]	[]	[]	[]	[]	[]	[]	[]	[]	[]	[]	[]	[]	[]	[]	[]	[]
YDL008W'	GO:0005634'	GO:0016740'	GO:0070647'	GO:0051603'	[]	[]	[]	[]	[]	[]	[]	[]	[]	[]	[]	[]	[]	[]	[]	[]	[]	[]	[]	[]	[]	[]	[]	[]	[]	[]	[]	[]	[]	[]
YDL009C'	GO:0005737'	GO:0003674'	GO:0008150'	[]	[]	[]	[]	[]	[]	[]	[]	[]	[]	[]	[]	[]	[]	[]	[]	[]	[]	[]	[]	[]	[]	[]	[]	[]	[]	[]	[]	[]	[]	[]
YDL010W'	GO:0005794'	GO:0005737'	GO:0012505'	GO:0005783'	GO:0016020'	GO:0005773'	GO:0043167'	GO:0016491'	GO:0042221'	GO:0006979'	[]	[]	[]	[]	[]	[]	[]	[]	[]	[]	[]	[]	[]	[]	[]	[]	[]	[]	[]	[]	[]	[]	[]	[]
YDL011C'	GO:0005575'	GO:0003674'	GO:0008150'	[]	[]	[]	[]	[]	[]	[]	[]	[]	[]	[]	[]	[]	[]	[]	[]	[]	[]	[]	[]	[]	[]	[]	[]	[]	[]	[]	[]	[]	[]	[]
YDL012C'	GO:0005933'	GO:0016020'	GO:0005886'	GO:0003674'	GO:0008150'	[]	[]	[]	[]	[]	[]	[]	[]	[]	[]	[]	[]	[]	[]	[]	[]	[]	[]	[]	[]	[]	[]	[]	[]	[]	[]	[]	[]	[]
YDL013W'	GO:0005694'	GO:0005634'	GO:0016740'	GO:0032182'	GO:0006974'	GO:0018193'	GO:0070647'	GO:0051603'	GO:0032200'	[]	[]	[]	[]	[]	[]	[]	[]	[]	[]	[]	[]	[]	[]	[]	[]	[]	[]	[]	[]	[]	[]	[]	[]	[]
YDL014W'	GO:0005737'	GO:0005730'	GO:0005634'	GO:0005840'	GO:0008168'	GO:0016740'	GO:0009451'	GO:0006325'	GO:0016570'	GO:0008213'	GO:0006364'	GO:0043144'	[]	[]	[]	[]	[]	[]	[]	[]	[]	[]	[]	[]	[]	[]	[]	[]	[]	[]	[]	[]	[]	[]
YDL015C'	GO:0005737'	GO:0012505'	GO:0005783'	GO:0016020'	GO:0005739'	GO:0016491'	GO:0006629'	GO:0032787'	[]	[]	[]	[]	[]	[]	[]	[]	[]	[]	[]	[]	[]	[]	[]	[]	[]	[]	[]	[]	[]	[]	[]	[]	[]	[]
YDL016C'	GO:0005575'	GO:0003674'	GO:0008150'	[]	[]	[]	[]	[]	[]	[]	[]	[]	[]	[]	[]	[]	[]	[]	[]	[]	[]	[]	[]	[]	[]	[]	[]	[]	[]	[]	[]	[]	[]	[]
YDL017W'	GO:0005694'	GO:0005634'	GO:0016301'	GO:0016740'	GO:0006310'	GO:0006281'	GO:0006260'	GO:0006974'	GO:0006325'	GO:0051321'	GO:0000278'	GO:0048285'	GO:0018193'	GO:0006468'	GO:0051726'	GO:0033043'	[]	[]	[]	[]	[]	[]	[]	[]	[]	[]	[]	[]	[]	[]	[]	[]	[]	[]
YDL018C'	GO:0005737'	GO:0012505'	GO:0005783'	GO:0016020'	GO:0003674'	[]	[]	[]	[]	[]	[]	[]	[]	[]	[]	[]	[]	[]	[]	[]	[]	[]	[]	[]	[]	[]	[]	[]	[]	[]	[]	[]	[]	[]
YDL019C'	GO:0005938'	GO:0005933'	GO:0005737'	GO:0012505'	GO:0005783'	GO:0016020'	GO:0005634'	GO:0005886'	GO:0030427'	GO:0008289'	GO:0006897'	GO:0006887'	GO:0006869'	[]	[]	[]	[]	[]	[]	[]	[]	[]	[]	[]	[]	[]	[]	[]	[]	[]	[]	[]	[]	[]
YDL020C'	GO:0005737'	GO:0005634'	GO:0003677'	GO:0001071'	GO:0006281'	GO:0006974'	GO:0051603'	GO:0051052'	GO:0042221'	GO:0006366'	[]	[]	[]	[]	[]	[]	[]	[]	[]	[]	[]	[]	[]	[]	[]	[]	[]	[]	[]	[]	[]	[]	[]	[]
YDL021W'	GO:0005737'	GO:0003674'	GO:0008150'	[]	[]	[]	[]	[]	[]	[]	[]	[]	[]	[]	[]	[]	[]	[]	[]	[]	[]	[]	[]	[]	[]	[]	[]	[]	[]	[]	[]	[]	[]	[]
YDL022C-A'	GO:0005737'	GO:0003674'	GO:0008150'	[]	[]	[]	[]	[]	[]	[]	[]	[]	[]	[]	[]	[]	[]	[]	[]	[]	[]	[]	[]	[]	[]	[]	[]	[]	[]	[]	[]	[]	[]	[]
YDL022W'	GO:0005737'	GO:0005739'	GO:0005634'	GO:0005777'	GO:0016491'	GO:0051186'	GO:0055086'	GO:0007031'	GO:0006605'	GO:0006970'	GO:0055085'	[]	[]	[]	[]	[]	[]	[]	[]	[]	[]	[]	[]	[]	[]	[]	[]	[]	[]	[]	[]	[]	[]	[]
YDL023C'	GO:0005575'	GO:0003674'	GO:0008150'	[]	[]	[]	[]	[]	[]	[]	[]	[]	[]	[]	[]	[]	[]	[]	[]	[]	[]	[]	[]	[]	[]	[]	[]	[]	[]	[]	[]	[]	[]	[]
YDL024C'	GO:0005618'	GO:0016787'	GO:0016791'	GO:0001403'	GO:0007124'	[]	[]	[]	[]	[]	[]	[]	[]	[]	[]	[]	[]	[]	[]	[]	[]	[]	[]	[]	[]	[]	[]	[]	[]	[]	[]	[]	[]	[]
YDL025C'	GO:0005575'	GO:0016301'	GO:0016740'	GO:0008150'	[]	[]	[]	[]	[]	[]	[]	[]	[]	[]	[]	[]	[]	[]	[]	[]	[]	[]	[]	[]	[]	[]	[]	[]	[]	[]	[]	[]	[]	[]
YDL025W-A'	GO:0005575'	GO:0003674'	GO:0008150'	[]	[]	[]	[]	[]	[]	[]	[]	[]	[]	[]	[]	[]	[]	[]	[]	[]	[]	[]	[]	[]	[]	[]	[]	[]	[]	[]	[]	[]	[]	[]
YDL026W'	GO:0005575'	GO:0003674'	GO:0008150'	[]	[]	[]	[]	[]	[]	[]	[]	[]	[]	[]	[]	[]	[]	[]	[]	[]	[]	[]	[]	[]	[]	[]	[]	[]	[]	[]	[]	[]	[]	[]
YDL027C'	GO:0005737'	GO:0012505'	GO:0005783'	GO:0005739'	GO:0003674'	GO:0008150'	[]	[]	[]	[]	[]	[]	[]	[]	[]	[]	[]	[]	[]	[]	[]	[]	[]	[]	[]	[]	[]	[]	[]	[]	[]	[]	[]	[]
YDL028C'	GO:0005694'	GO:0005856'	GO:0005815'	GO:0005634'	GO:0016301'	GO:0016740'	GO:0007059'	GO:0007010'	GO:0000278'	GO:0070925'	GO:0048285'	GO:0006468'	GO:0051726'	GO:0033043'	[]	[]	[]	[]	[]	[]	[]	[]	[]	[]	[]	[]	[]	[]	[]	[]	[]	[]	[]	[]
YDL029W'	GO:0005737'	GO:0005856'	GO:0005739'	GO:0016887'	GO:0016787'	GO:0071554'	GO:0007010'	GO:0051321'	GO:0007005'	GO:0048308'	GO:0070271'	GO:0006605'	GO:0033043'	GO:0043934'	[]	[]	[]	[]	[]	[]	[]	[]	[]	[]	[]	[]	[]	[]	[]	[]	[]	[]	[]	[]
YDL030W'	GO:0005634'	GO:0003723'	GO:0008380'	GO:0006397'	[]	[]	[]	[]	[]	[]	[]	[]	[]	[]	[]	[]	[]	[]	[]	[]	[]	[]	[]	[]	[]	[]	[]	[]	[]	[]	[]	[]	[]	[]
YDL031W'	GO:0005730'	GO:0005634'	GO:0016887'	GO:0004386'	GO:0016787'	GO:0006364'	GO:0042273'	[]	[]	[]	[]	[]	[]	[]	[]	[]	[]	[]	[]	[]	[]	[]	[]	[]	[]	[]	[]	[]	[]	[]	[]	[]	[]	[]
YDL032W'	GO:0005575'	GO:0003674'	GO:0008150'	[]	[]	[]	[]	[]	[]	[]	[]	[]	[]	[]	[]	[]	[]	[]	[]	[]	[]	[]	[]	[]	[]	[]	[]	[]	[]	[]	[]	[]	[]	[]
YDL033C'	GO:0005737'	GO:0005739'	GO:0016740'	GO:0009451'	GO:0007005'	GO:0008033'	[]	[]	[]	[]	[]	[]	[]	[]	[]	[]	[]	[]	[]	[]	[]	[]	[]	[]	[]	[]	[]	[]	[]	[]	[]	[]	[]	[]
YDL034W'	GO:0005575'	GO:0003674'	GO:0008150'	[]	[]	[]	[]	[]	[]	[]	[]	[]	[]	[]	[]	[]	[]	[]	[]	[]	[]	[]	[]	[]	[]	[]	[]	[]	[]	[]	[]	[]	[]	[]
YDL035C'	GO:0016020'	GO:0005886'	GO:0004871'	GO:0001403'	GO:0007124'	GO:0042221'	GO:0023052'	[]	[]	[]	[]	[]	[]	[]	[]	[]	[]	[]	[]	[]	[]	[]	[]	[]	[]	[]	[]	[]	[]	[]	[]	[]	[]	[]
YDL036C'	GO:0005737'	GO:0005739'	GO:0005634'	GO:0016853'	GO:0009451'	GO:0008033'	[]	[]	[]	[]	[]	[]	[]	[]	[]	[]	[]	[]	[]	[]	[]	[]	[]	[]	[]	[]	[]	[]	[]	[]	[]	[]	[]	[]
YDL037C'	GO:0005575'	GO:0003674'	GO:0008150'	[]	[]	[]	[]	[]	[]	[]	[]	[]	[]	[]	[]	[]	[]	[]	[]	[]	[]	[]	[]	[]	[]	[]	[]	[]	[]	[]	[]	[]	[]	[]
YDL039C'	GO:0016020'	GO:0003674'	GO:0000746'	[]	[]	[]	[]	[]	[]	[]	[]	[]	[]	[]	[]	[]	[]	[]	[]	[]	[]	[]	[]	[]	[]	[]	[]	[]	[]	[]	[]	[]	[]	[]
YDL040C'	GO:0005737'	GO:0005739'	GO:0005840'	GO:0016740'	GO:0043543'	[]	[]	[]	[]	[]	[]	[]	[]	[]	[]	[]	[]	[]	[]	[]	[]	[]	[]	[]	[]	[]	[]	[]	[]	[]	[]	[]	[]	[]
YDL041W'	GO:0005575'	GO:0003674'	GO:0008150'	[]	[]	[]	[]	[]	[]	[]	[]	[]	[]	[]	[]	[]	[]	[]	[]	[]	[]	[]	[]	[]	[]	[]	[]	[]	[]	[]	[]	[]	[]	[]
YDL042C'	GO:0005694'	GO:0005730'	GO:0005634'	GO:0003682'	GO:0016787'	GO:0006310'	GO:0006260'	GO:0006325'	GO:0051052'	[]	[]	[]	[]	[]	[]	[]	[]	[]	[]	[]	[]	[]	[]	[]	[]	[]	[]	[]	[]	[]	[]	[]	[]	[]
YDL043C'	GO:0005634'	GO:0003723'	GO:0008380'	GO:0006397'	[]	[]	[]	[]	[]	[]	[]	[]	[]	[]	[]	[]	[]	[]	[]	[]	[]	[]	[]	[]	[]	[]	[]	[]	[]	[]	[]	[]	[]	[]
YDL044C'	GO:0005737'	GO:0005739'	GO:0003723'	GO:0002181'	GO:0006397'	[]	[]	[]	[]	[]	[]	[]	[]	[]	[]	[]	[]	[]	[]	[]	[]	[]	[]	[]	[]	[]	[]	[]	[]	[]	[]	[]	[]	[]
YDL045C'	GO:0005737'	GO:0016779'	GO:0016740'	GO:0051186'	GO:0055086'	[]	[]	[]	[]	[]	[]	[]	[]	[]	[]	[]	[]	[]	[]	[]	[]	[]	[]	[]	[]	[]	[]	[]	[]	[]	[]	[]	[]	[]
YDL045W-A'	GO:0005737'	GO:0005739'	GO:0005840'	GO:0003735'	GO:0005198'	GO:0032543'	GO:0007005'	[]	[]	[]	[]	[]	[]	[]	[]	[]	[]	[]	[]	[]	[]	[]	[]	[]	[]	[]	[]	[]	[]	[]	[]	[]	[]	[]
YDL046W'	GO:0005737'	GO:0005773'	GO:0003674'	GO:0006869'	[]	[]	[]	[]	[]	[]	[]	[]	[]	[]	[]	[]	[]	[]	[]	[]	[]	[]	[]	[]	[]	[]	[]	[]	[]	[]	[]	[]	[]	[]
YDL047W'	GO:0005737'	GO:0005634'	GO:0016787'	GO:0016791'	GO:0006281'	GO:0009451'	GO:0071554'	GO:0006974'	GO:0007010'	GO:0000278'	GO:0006470'	GO:0042221'	GO:0006979'	GO:0023052'	GO:0008033'	[]	[]	[]	[]	[]	[]	[]	[]	[]	[]	[]	[]	[]	[]	[]	[]	[]	[]	[]
YDL048C'	GO:0005737'	GO:0005739'	GO:0005634'	GO:0003677'	GO:0008150'	[]	[]	[]	[]	[]	[]	[]	[]	[]	[]	[]	[]	[]	[]	[]	[]	[]	[]	[]	[]	[]	[]	[]	[]	[]	[]	[]	[]	[]
YDL049C'	GO:0005618'	GO:0005737'	GO:0005576'	GO:0005773'	GO:0003674'	GO:0005975'	[]	[]	[]	[]	[]	[]	[]	[]	[]	[]	[]	[]	[]	[]	[]	[]	[]	[]	[]	[]	[]	[]	[]	[]	[]	[]	[]	[]
YDL050C'	GO:0005575'	GO:0003674'	GO:0008150'	[]	[]	[]	[]	[]	[]	[]	[]	[]	[]	[]	[]	[]	[]	[]	[]	[]	[]	[]	[]	[]	[]	[]	[]	[]	[]	[]	[]	[]	[]	[]
YDL051W'	GO:0005730'	GO:0005634'	GO:0003723'	GO:0008033'	[]	[]	[]	[]	[]	[]	[]	[]	[]	[]	[]	[]	[]	[]	[]	[]	[]	[]	[]	[]	[]	[]	[]	[]	[]	[]	[]	[]	[]	[]
YDL052C'	GO:0005737'	GO:0012505'	GO:0005783'	GO:0016740'	GO:0006629'	[]	[]	[]	[]	[]	[]	[]	[]	[]	[]	[]	[]	[]	[]	[]	[]	[]	[]	[]	[]	[]	[]	[]	[]	[]	[]	[]	[]	[]
YDL053C'	GO:0005737'	GO:0005634'	GO:0003674'	GO:0008150'	[]	[]	[]	[]	[]	[]	[]	[]	[]	[]	[]	[]	[]	[]	[]	[]	[]	[]	[]	[]	[]	[]	[]	[]	[]	[]	[]	[]	[]	[]
YDL054C'	GO:0005737'	GO:0016020'	GO:0005773'	[]	[]	[]	[]	[]	[]	[]	[]	[]	[]	[]	[]	[]	[]	[]	[]	[]	[]	[]	[]	[]	[]	[]	[]	[]	[]	[]	[]	[]	[]	[]
YDL055C'	GO:0005737'	GO:0016779'	GO:0016740'	GO:0005975'	GO:0071554'	GO:0006486'	[]	[]	[]	[]	[]	[]	[]	[]	[]	[]	[]	[]	[]	[]	[]	[]	[]	[]	[]	[]	[]	[]	[]	[]	[]	[]	[]	[]
YDL056W'	GO:0005634'	GO:0003677'	GO:0001071'	GO:0000278'	[]	[]	[]	[]	[]	[]	[]	[]	[]	[]	[]	[]	[]	[]	[]	[]	[]	[]	[]	[]	[]	[]	[]	[]	[]	[]	[]	[]	[]	[]
YDL057W'	GO:0005575'	GO:0003674'	GO:0008150'	[]	[]	[]	[]	[]	[]	[]	[]	[]	[]	[]	[]	[]	[]	[]	[]	[]	[]	[]	[]	[]	[]	[]	[]	[]	[]	[]	[]	[]	[]	[]
YDL058W'	GO:0005794'	GO:0005737'	GO:0016023'	GO:0012505'	GO:0016020'	GO:0003674'	GO:0048193'	GO:0061025'	GO:0048284'	GO:0070271'	GO:0016050'	[]	[]	[]	[]	[]	[]	[]	[]	[]	[]	[]	[]	[]	[]	[]	[]	[]	[]	[]	[]	[]	[]	[]
YDL059C'	GO:0005737'	GO:0005634'	GO:0006310'	GO:0006281'	GO:0006974'	GO:0051052'	GO:0032200'	GO:0032200'	[]	[]	[]	[]	[]	[]	[]	[]	[]	[]	[]	[]	[]	[]	[]	[]	[]	[]	[]	[]	[]	[]	[]	[]	[]	[]
YDL060W'	GO:0005737'	GO:0005730'	GO:0005634'	GO:0006364'	GO:0042274'	GO:0042274'	[]	[]	[]	[]	[]	[]	[]	[]	[]	[]	[]	[]	[]	[]	[]	[]	[]	[]	[]	[]	[]	[]	[]	[]	[]	[]	[]	[]
YDL061C'	GO:0005737'	GO:0005840'	GO:0003735'	GO:0005198'	GO:0002181'	[]	[]	[]	[]	[]	[]	[]	[]	[]	[]	[]	[]	[]	[]	[]	[]	[]	[]	[]	[]	[]	[]	[]	[]	[]	[]	[]	[]	[]
YDL062W'	GO:0005575'	GO:0003674'	GO:0008150'	[]	[]	[]	[]	[]	[]	[]	[]	[]	[]	[]	[]	[]	[]	[]	[]	[]	[]	[]	[]	[]	[]	[]	[]	[]	[]	[]	[]	[]	[]	[]
YDL063C'	GO:0005737'	GO:0005634'	GO:0051082'	GO:0051169'	GO:0006605'	GO:0042273'	[]	[]	[]	[]	[]	[]	[]	[]	[]	[]	[]	[]	[]	[]	[]	[]	[]	[]	[]	[]	[]	[]	[]	[]	[]	[]	[]	[]
YDL064W'	GO:0005694'	GO:0005634'	GO:0016740'	GO:0007059'	GO:0007010'	GO:0000278'	GO:0048285'	GO:0018193'	GO:0070647'	[]	[]	[]	[]	[]	[]	[]	[]	[]	[]	[]	[]	[]	[]	[]	[]	[]	[]	[]	[]	[]	[]	[]	[]	[]
YDL065C'	GO:0005737'	GO:0012505'	GO:0005783'	GO:0016020'	GO:0005777'	GO:0048308'	GO:0007031'	GO:0006605'	GO:0055085'	GO:0055085'	[]	[]	[]	[]	[]	[]	[]	[]	[]	[]	[]	[]	[]	[]	[]	[]	[]	[]	[]	[]	[]	[]	[]	[]
YDL066W'	GO:0005737'	GO:0005739'	GO:0016491'	[]	[]	[]	[]	[]	[]	[]	[]	[]	[]	[]	[]	[]	[]	[]	[]	[]	[]	[]	[]	[]	[]	[]	[]	[]	[]	[]	[]	[]	[]	[]
YDL067C'	GO:0005737'	GO:0016020'	GO:0005740'	GO:0005739'	GO:0016491'	GO:0022857'	GO:0045333'	GO:0006091'	GO:0055086'	[]	[]	[]	[]	[]	[]	[]	[]	[]	[]	[]	[]	[]	[]	[]	[]	[]	[]	[]	[]	[]	[]	[]	[]	[]
YDL068W'	GO:0005575'	GO:0003674'	GO:0008150'	[]	[]	[]	[]	[]	[]	[]	[]	[]	[]	[]	[]	[]	[]	[]	[]	[]	[]	[]	[]	[]	[]	[]	[]	[]	[]	[]	[]	[]	[]	[]
YDL069C'	GO:0005737'	GO:0016020'	GO:0005740'	GO:0005739'	GO:0005840'	GO:0032543'	GO:0007005'	GO:0070271'	GO:0033043'	GO:0006417'	GO:0006417'	[]	[]	[]	[]	[]	[]	[]	[]	[]	[]	[]	[]	[]	[]	[]	[]	[]	[]	[]	[]	[]	[]	[]
YDL070W'	GO:0005634'	GO:0003677'	GO:0042393'	GO:0008134'	GO:0006325'	GO:0033043'	[]	[]	[]	[]	[]	[]	[]	[]	[]	[]	[]	[]	[]	[]	[]	[]	[]	[]	[]	[]	[]	[]	[]	[]	[]	[]	[]	[]
YDL071C'	GO:0005575'	GO:0003674'	GO:0008150'	[]	[]	[]	[]	[]	[]	[]	[]	[]	[]	[]	[]	[]	[]	[]	[]	[]	[]	[]	[]	[]	[]	[]	[]	[]	[]	[]	[]	[]	[]	[]
YDL072C'	GO:0005737'	GO:0012505'	GO:0005783'	GO:0016020'	GO:0003674'	GO:0008150'	[]	[]	[]	[]	[]	[]	[]	[]	[]	[]	[]	[]	[]	[]	[]	[]	[]	[]	[]	[]	[]	[]	[]	[]	[]	[]	[]	[]
YDL073W'	GO:0005575'	GO:0019899'	GO:0005198'	GO:0006468'	GO:0031399'	GO:0006970'	GO:0023052'	[]	[]	[]	[]	[]	[]	[]	[]	[]	[]	[]	[]	[]	[]	[]	[]	[]	[]	[]	[]	[]	[]	[]	[]	[]	[]	[]
YDL074C'	GO:0005694'	GO:0005634'	GO:0003677'	GO:0016740'	GO:0006310'	GO:0006281'	GO:0006260'	GO:0006974'	GO:0006325'	GO:0016570'	GO:0051321'	GO:0000278'	GO:0048285'	GO:0070647'	GO:0051052'	GO:0051726'	GO:0032200'	GO:0006366'	[]	[]	[]	[]	[]	[]	[]	[]	[]	[]	[]	[]	[]	[]	[]	[]
YDL075W'	GO:0005737'	GO:0005840'	GO:0003735'	GO:0005198'	GO:0002181'	GO:0006417'	GO:0006414'	[]	[]	[]	[]	[]	[]	[]	[]	[]	[]	[]	[]	[]	[]	[]	[]	[]	[]	[]	[]	[]	[]	[]	[]	[]	[]	[]
YDL076C'	GO:0005694'	GO:0005634'	GO:0003674'	GO:0006360'	[]	[]	[]	[]	[]	[]	[]	[]	[]	[]	[]	[]	[]	[]	[]	[]	[]	[]	[]	[]	[]	[]	[]	[]	[]	[]	[]	[]	[]	[]
YDL077C'	GO:0005737'	GO:0016020'	GO:0005773'	GO:0019899'	GO:0005085'	GO:0008289'	GO:0061025'	GO:0048284'	GO:0070271'	GO:0033043'	GO:0051049'	GO:0023052'	GO:0007033'	GO:0016050'	[]	[]	[]	[]	[]	[]	[]	[]	[]	[]	[]	[]	[]	[]	[]	[]	[]	[]	[]	[]
YDL078C'	GO:0005737'	GO:0005777'	GO:0003723'	GO:0003729'	GO:0016491'	GO:0051186'	GO:0006629'	GO:0032787'	GO:0055086'	[]	[]	[]	[]	[]	[]	[]	[]	[]	[]	[]	[]	[]	[]	[]	[]	[]	[]	[]	[]	[]	[]	[]	[]	[]
YDL079C'	GO:0005575'	GO:0016301'	GO:0016740'	GO:0006468'	GO:0009408'	GO:0006970'	[]	[]	[]	[]	[]	[]	[]	[]	[]	[]	[]	[]	[]	[]	[]	[]	[]	[]	[]	[]	[]	[]	[]	[]	[]	[]	[]	[]
YDL080C'	GO:0005634'	GO:0008134'	GO:0006366'	GO:0006766'	[]	[]	[]	[]	[]	[]	[]	[]	[]	[]	[]	[]	[]	[]	[]	[]	[]	[]	[]	[]	[]	[]	[]	[]	[]	[]	[]	[]	[]	[]
YDL081C'	GO:0005737'	GO:0005840'	GO:0030234'	GO:0003735'	GO:0005198'	GO:0002181'	GO:0006468'	GO:0031399'	[]	[]	[]	[]	[]	[]	[]	[]	[]	[]	[]	[]	[]	[]	[]	[]	[]	[]	[]	[]	[]	[]	[]	[]	[]	[]
YDL082W'	GO:0005737'	GO:0005840'	GO:0003735'	GO:0005198'	GO:0002181'	[]	[]	[]	[]	[]	[]	[]	[]	[]	[]	[]	[]	[]	[]	[]	[]	[]	[]	[]	[]	[]	[]	[]	[]	[]	[]	[]	[]	[]
YDL083C'	GO:0005737'	GO:0005840'	GO:0003735'	GO:0005198'	GO:0006310'	GO:0002181'	GO:0006364'	GO:0042274'	[]	[]	[]	[]	[]	[]	[]	[]	[]	[]	[]	[]	[]	[]	[]	[]	[]	[]	[]	[]	[]	[]	[]	[]	[]	[]
YDL084W'	GO:0005694'	GO:0005737'	GO:0005634'	GO:0016887'	GO:0004386'	GO:0016787'	GO:0006281'	GO:0006354'	GO:0008380'	GO:0006974'	GO:0006325'	GO:0006397'	GO:0051169'	GO:0015931'	GO:0006366'	[]	[]	[]	[]	[]	[]	[]	[]	[]	[]	[]	[]	[]	[]	[]	[]	[]	[]	[]
YDL085C-A'	GO:0005737'	GO:0005634'	GO:0003674'	GO:0008150'	[]	[]	[]	[]	[]	[]	[]	[]	[]	[]	[]	[]	[]	[]	[]	[]	[]	[]	[]	[]	[]	[]	[]	[]	[]	[]	[]	[]	[]	[]
YDL085W'	GO:0005737'	GO:0005739'	GO:0016491'	GO:0005975'	GO:0051186'	GO:0006091'	GO:0032787'	GO:0055086'	[]	[]	[]	[]	[]	[]	[]	[]	[]	[]	[]	[]	[]	[]	[]	[]	[]	[]	[]	[]	[]	[]	[]	[]	[]	[]
YDL086C-A'	GO:0005575'	GO:0003674'	GO:0008150'	[]	[]	[]	[]	[]	[]	[]	[]	[]	[]	[]	[]	[]	[]	[]	[]	[]	[]	[]	[]	[]	[]	[]	[]	[]	[]	[]	[]	[]	[]	[]
YDL086W'	GO:0005737'	GO:0005739'	GO:0016787'	GO:0008150'	[]	[]	[]	[]	[]	[]	[]	[]	[]	[]	[]	[]	[]	[]	[]	[]	[]	[]	[]	[]	[]	[]	[]	[]	[]	[]	[]	[]	[]	[]
YDL087C'	GO:0005737'	GO:0005634'	GO:0003723'	GO:0003729'	GO:0008380'	GO:0006397'	[]	[]	[]	[]	[]	[]	[]	[]	[]	[]	[]	[]	[]	[]	[]	[]	[]	[]	[]	[]	[]	[]	[]	[]	[]	[]	[]	[]
YDL088C'	GO:0012505'	GO:0016020'	GO:0005634'	GO:0003677'	GO:0008289'	GO:0051169'	GO:0015931'	GO:0006997'	GO:0009408'	[]	[]	[]	[]	[]	[]	[]	[]	[]	[]	[]	[]	[]	[]	[]	[]	[]	[]	[]	[]	[]	[]	[]	[]	[]
YDL089W'	GO:0005634'	GO:0003674'	GO:0000278'	GO:0048285'	GO:0051726'	GO:0033043'	[]	[]	[]	[]	[]	[]	[]	[]	[]	[]	[]	[]	[]	[]	[]	[]	[]	[]	[]	[]	[]	[]	[]	[]	[]	[]	[]	[]
YDL090C'	GO:0005737'	GO:0016740'	[]	[]	[]	[]	[]	[]	[]	[]	[]	[]	[]	[]	[]	[]	[]	[]	[]	[]	[]	[]	[]	[]	[]	[]	[]	[]	[]	[]	[]	[]	[]	[]
YDL091C'	GO:0005737'	GO:0016023'	GO:0012505'	GO:0005783'	GO:0016020'	GO:0006325'	GO:0006897'	GO:0016570'	GO:0070647'	GO:0070647'	[]	[]	[]	[]	[]	[]	[]	[]	[]	[]	[]	[]	[]	[]	[]	[]	[]	[]	[]	[]	[]	[]	[]	[]
YDL092W'	GO:0005737'	GO:0003723'	GO:0006605'	GO:0055085'	[]	[]	[]	[]	[]	[]	[]	[]	[]	[]	[]	[]	[]	[]	[]	[]	[]	[]	[]	[]	[]	[]	[]	[]	[]	[]	[]	[]	[]	[]
YDL093W'	GO:0005737'	GO:0012505'	GO:0005783'	GO:0016020'	GO:0016740'	GO:0016757'	GO:0005975'	GO:0006486'	[]	[]	[]	[]	[]	[]	[]	[]	[]	[]	[]	[]	[]	[]	[]	[]	[]	[]	[]	[]	[]	[]	[]	[]	[]	[]
YDL094C'	GO:0005575'	GO:0003674'	GO:0008150'	[]	[]	[]	[]	[]	[]	[]	[]	[]	[]	[]	[]	[]	[]	[]	[]	[]	[]	[]	[]	[]	[]	[]	[]	[]	[]	[]	[]	[]	[]	[]
YDL095W'	GO:0005737'	GO:0012505'	GO:0005783'	GO:0016020'	GO:0016740'	GO:0016757'	GO:0005975'	GO:0006486'	GO:0051603'	GO:0042221'	GO:0023052'	[]	[]	[]	[]	[]	[]	[]	[]	[]	[]	[]	[]	[]	[]	[]	[]	[]	[]	[]	[]	[]	[]	[]
YDL096C'	GO:0005575'	GO:0003674'	GO:0008150'	[]	[]	[]	[]	[]	[]	[]	[]	[]	[]	[]	[]	[]	[]	[]	[]	[]	[]	[]	[]	[]	[]	[]	[]	[]	[]	[]	[]	[]	[]	[]
YDL097C'	GO:0005737'	GO:0005198'	GO:0070271'	GO:0051603'	[]	[]	[]	[]	[]	[]	[]	[]	[]	[]	[]	[]	[]	[]	[]	[]	[]	[]	[]	[]	[]	[]	[]	[]	[]	[]	[]	[]	[]	[]
YDL098C'	GO:0005634'	GO:0003674'	GO:0008380'	GO:0006397'	[]	[]	[]	[]	[]	[]	[]	[]	[]	[]	[]	[]	[]	[]	[]	[]	[]	[]	[]	[]	[]	[]	[]	[]	[]	[]	[]	[]	[]	[]
YDL099W'	GO:0005737'	GO:0003674'	GO:0048193'	[]	[]	[]	[]	[]	[]	[]	[]	[]	[]	[]	[]	[]	[]	[]	[]	[]	[]	[]	[]	[]	[]	[]	[]	[]	[]	[]	[]	[]	[]	[]
YDL100C'	GO:0005737'	GO:0012505'	GO:0005783'	GO:0016887'	GO:0005085'	GO:0016787'	GO:0051082'	GO:0048193'	GO:0000746'	GO:0006457'	GO:0006605'	GO:0042221'	GO:0009408'	GO:0023052'	[]	[]	[]	[]	[]	[]	[]	[]	[]	[]	[]	[]	[]	[]	[]	[]	[]	[]	[]	[]
YDL101C'	GO:0005634'	GO:0016301'	GO:0016740'	GO:0006260'	GO:0006974'	GO:0018193'	GO:0006468'	GO:0051052'	[]	[]	[]	[]	[]	[]	[]	[]	[]	[]	[]	[]	[]	[]	[]	[]	[]	[]	[]	[]	[]	[]	[]	[]	[]	[]
YDL102W'	GO:0005694'	GO:0005634'	GO:0016787'	GO:0004518'	GO:0016779'	GO:0016740'	GO:0006260'	GO:0006401'	[]	[]	[]	[]	[]	[]	[]	[]	[]	[]	[]	[]	[]	[]	[]	[]	[]	[]	[]	[]	[]	[]	[]	[]	[]	[]
YDL103C'	GO:0005737'	GO:0005634'	GO:0016779'	GO:0016740'	[]	[]	[]	[]	[]	[]	[]	[]	[]	[]	[]	[]	[]	[]	[]	[]	[]	[]	[]	[]	[]	[]	[]	[]	[]	[]	[]	[]	[]	[]
YDL104C'	GO:0005737'	GO:0005739'	GO:0003674'	GO:0009451'	GO:0007005'	GO:0008033'	[]	[]	[]	[]	[]	[]	[]	[]	[]	[]	[]	[]	[]	[]	[]	[]	[]	[]	[]	[]	[]	[]	[]	[]	[]	[]	[]	[]
YDL105W'	GO:0005694'	GO:0005634'	GO:0016740'	GO:0006281'	GO:0006974'	[]	[]	[]	[]	[]	[]	[]	[]	[]	[]	[]	[]	[]	[]	[]	[]	[]	[]	[]	[]	[]	[]	[]	[]	[]	[]	[]	[]	[]
YDL106C'	GO:0005737'	GO:0005634'	GO:0003677'	GO:0001071'	GO:0006520'	GO:0006325'	GO:0055086'	GO:0006366'	[]	[]	[]	[]	[]	[]	[]	[]	[]	[]	[]	[]	[]	[]	[]	[]	[]	[]	[]	[]	[]	[]	[]	[]	[]	[]
YDL107W'	GO:0005737'	GO:0016020'	GO:0005740'	GO:0005739'	GO:0003674'	GO:0007005'	[]	[]	[]	[]	[]	[]	[]	[]	[]	[]	[]	[]	[]	[]	[]	[]	[]	[]	[]	[]	[]	[]	[]	[]	[]	[]	[]	[]
YDL108W'	GO:0005737'	GO:0005634'	GO:0016301'	GO:0000988'	GO:0016740'	GO:0006397'	GO:0006468'	GO:0006360'	GO:0006366'	[]	[]	[]	[]	[]	[]	[]	[]	[]	[]	[]	[]	[]	[]	[]	[]	[]	[]	[]	[]	[]	[]	[]	[]	[]
YDL109C'	GO:0005575'	GO:0003674'	GO:0006629'	[]	[]	[]	[]	[]	[]	[]	[]	[]	[]	[]	[]	[]	[]	[]	[]	[]	[]	[]	[]	[]	[]	[]	[]	[]	[]	[]	[]	[]	[]	[]
YDL110C'	GO:0005737'	GO:0005634'	GO:0005840'	GO:0030674'	GO:0070271'	[]	[]	[]	[]	[]	[]	[]	[]	[]	[]	[]	[]	[]	[]	[]	[]	[]	[]	[]	[]	[]	[]	[]	[]	[]	[]	[]	[]	[]
YDL111C'	GO:0005737'	GO:0005634'	GO:0003674'	GO:0006401'	GO:0006364'	GO:0043144'	[]	[]	[]	[]	[]	[]	[]	[]	[]	[]	[]	[]	[]	[]	[]	[]	[]	[]	[]	[]	[]	[]	[]	[]	[]	[]	[]	[]
YDL112W'	GO:0005737'	GO:0008168'	GO:0016740'	GO:0009451'	GO:0008033'	[]	[]	[]	[]	[]	[]	[]	[]	[]	[]	[]	[]	[]	[]	[]	[]	[]	[]	[]	[]	[]	[]	[]	[]	[]	[]	[]	[]	[]
YDL113C'	GO:0005737'	GO:0012505'	GO:0016020'	GO:0005773'	GO:0008289'	GO:0048193'	GO:0016197'	GO:0007005'	GO:0006605'	[]	[]	[]	[]	[]	[]	[]	[]	[]	[]	[]	[]	[]	[]	[]	[]	[]	[]	[]	[]	[]	[]	[]	[]	[]
YDL114W'	GO:0016020'	GO:0003674'	GO:0008150'	[]	[]	[]	[]	[]	[]	[]	[]	[]	[]	[]	[]	[]	[]	[]	[]	[]	[]	[]	[]	[]	[]	[]	[]	[]	[]	[]	[]	[]	[]	[]
YDL114W-A'	GO:0005575'	GO:0003674'	GO:0008150'	[]	[]	[]	[]	[]	[]	[]	[]	[]	[]	[]	[]	[]	[]	[]	[]	[]	[]	[]	[]	[]	[]	[]	[]	[]	[]	[]	[]	[]	[]	[]
YDL115C'	GO:0005737'	GO:0005634'	GO:0051169'	GO:0006605'	GO:0006605'	[]	[]	[]	[]	[]	[]	[]	[]	[]	[]	[]	[]	[]	[]	[]	[]	[]	[]	[]	[]	[]	[]	[]	[]	[]	[]	[]	[]	[]
YDL116W'	GO:0012505'	GO:0016020'	GO:0005634'	GO:0005198'	GO:0006281'	GO:0006974'	GO:0006325'	GO:0051169'	GO:0015931'	GO:0006997'	GO:0006605'	GO:0009408'	GO:0006366'	[]	[]	[]	[]	[]	[]	[]	[]	[]	[]	[]	[]	[]	[]	[]	[]	[]	[]	[]	[]	[]
YDL117W'	GO:0005938'	GO:0005933'	GO:0005737'	GO:0005856'	GO:0005634'	GO:0030427'	GO:0030234'	GO:0000910'	GO:0000278'	[]	[]	[]	[]	[]	[]	[]	[]	[]	[]	[]	[]	[]	[]	[]	[]	[]	[]	[]	[]	[]	[]	[]	[]	[]
YDL118W'	GO:0005575'	GO:0003674'	GO:0008150'	[]	[]	[]	[]	[]	[]	[]	[]	[]	[]	[]	[]	[]	[]	[]	[]	[]	[]	[]	[]	[]	[]	[]	[]	[]	[]	[]	[]	[]	[]	[]
YDL119C'	GO:0005737'	GO:0016020'	GO:0005740'	GO:0005739'	GO:0022857'	GO:0006865'	[]	[]	[]	[]	[]	[]	[]	[]	[]	[]	[]	[]	[]	[]	[]	[]	[]	[]	[]	[]	[]	[]	[]	[]	[]	[]	[]	[]
YDL120W'	GO:0005737'	GO:0005739'	GO:0043167'	GO:0016491'	GO:0006873'	GO:0051186'	[]	[]	[]	[]	[]	[]	[]	[]	[]	[]	[]	[]	[]	[]	[]	[]	[]	[]	[]	[]	[]	[]	[]	[]	[]	[]	[]	[]
YDL121C'	GO:0005737'	GO:0012505'	GO:0005783'	GO:0003674'	GO:0008150'	[]	[]	[]	[]	[]	[]	[]	[]	[]	[]	[]	[]	[]	[]	[]	[]	[]	[]	[]	[]	[]	[]	[]	[]	[]	[]	[]	[]	[]
YDL122W'	GO:0005737'	GO:0012505'	GO:0005783'	GO:0016787'	GO:0008233'	GO:0070647'	[]	[]	[]	[]	[]	[]	[]	[]	[]	[]	[]	[]	[]	[]	[]	[]	[]	[]	[]	[]	[]	[]	[]	[]	[]	[]	[]	[]
YDL123W'	GO:0005737'	GO:0016020'	GO:0005773'	GO:0003674'	GO:0008150'	[]	[]	[]	[]	[]	[]	[]	[]	[]	[]	[]	[]	[]	[]	[]	[]	[]	[]	[]	[]	[]	[]	[]	[]	[]	[]	[]	[]	[]
YDL124W'	GO:0005737'	GO:0016020'	GO:0005634'	GO:0005886'	GO:0016491'	GO:0042221'	GO:0006979'	[]	[]	[]	[]	[]	[]	[]	[]	[]	[]	[]	[]	[]	[]	[]	[]	[]	[]	[]	[]	[]	[]	[]	[]	[]	[]	[]
YDL125C'	GO:0005737'	GO:0005634'	GO:0016787'	GO:0055086'	[]	[]	[]	[]	[]	[]	[]	[]	[]	[]	[]	[]	[]	[]	[]	[]	[]	[]	[]	[]	[]	[]	[]	[]	[]	[]	[]	[]	[]	[]
YDL126C'	GO:0005737'	GO:0012505'	GO:0005783'	GO:0016020'	GO:0005740'	GO:0005739'	GO:0005634'	GO:0005840'	GO:0030427'	GO:0016887'	GO:0030234'	GO:0016787'	GO:0032182'	GO:0006401'	GO:0006325'	GO:0007059'	GO:0007010'	GO:0016570'	GO:0061025'	GO:0000278'	GO:0048284'	GO:0070647'	GO:0051603'	GO:0051052'	GO:0031399'	GO:0042221'	[]	[]	[]	[]	[]	[]	[]	[]
YDL127W'	GO:0005933'	GO:0005634'	GO:0030427'	GO:0030234'	GO:0007010'	GO:0006468'	GO:0051726'	GO:0031399'	[]	[]	[]	[]	[]	[]	[]	[]	[]	[]	[]	[]	[]	[]	[]	[]	[]	[]	[]	[]	[]	[]	[]	[]	[]	[]
YDL128W'	GO:0005737'	GO:0016020'	GO:0005773'	GO:0022857'	GO:0006873'	GO:0006811'	GO:0055085'	[]	[]	[]	[]	[]	[]	[]	[]	[]	[]	[]	[]	[]	[]	[]	[]	[]	[]	[]	[]	[]	[]	[]	[]	[]	[]	[]
YDL129W'	GO:0005737'	GO:0005634'	GO:0003674'	GO:0008150'	[]	[]	[]	[]	[]	[]	[]	[]	[]	[]	[]	[]	[]	[]	[]	[]	[]	[]	[]	[]	[]	[]	[]	[]	[]	[]	[]	[]	[]	[]
YDL130W'	GO:0005737'	GO:0005840'	GO:0005773'	GO:0030234'	GO:0003735'	GO:0005198'	GO:0002181'	GO:0006468'	GO:0031399'	[]	[]	[]	[]	[]	[]	[]	[]	[]	[]	[]	[]	[]	[]	[]	[]	[]	[]	[]	[]	[]	[]	[]	[]	[]
YDL130W-A'	GO:0005737'	GO:0005739'	GO:0019899'	[]	[]	[]	[]	[]	[]	[]	[]	[]	[]	[]	[]	[]	[]	[]	[]	[]	[]	[]	[]	[]	[]	[]	[]	[]	[]	[]	[]	[]	[]	[]
YDL131W'	GO:0005634'	GO:0016740'	GO:0006520'	[]	[]	[]	[]	[]	[]	[]	[]	[]	[]	[]	[]	[]	[]	[]	[]	[]	[]	[]	[]	[]	[]	[]	[]	[]	[]	[]	[]	[]	[]	[]
YDL132W'	GO:0003677'	GO:0030674'	GO:0016740'	GO:0000278'	GO:0070647'	GO:0051603'	GO:0051603'	[]	[]	[]	[]	[]	[]	[]	[]	[]	[]	[]	[]	[]	[]	[]	[]	[]	[]	[]	[]	[]	[]	[]	[]	[]	[]	[]
YDL133C-A'	GO:0005737'	GO:0005840'	GO:0003735'	GO:0005198'	GO:0002181'	[]	[]	[]	[]	[]	[]	[]	[]	[]	[]	[]	[]	[]	[]	[]	[]	[]	[]	[]	[]	[]	[]	[]	[]	[]	[]	[]	[]	[]
YDL133W'	GO:0005737'	GO:0016020'	GO:0005773'	GO:0003674'	[]	[]	[]	[]	[]	[]	[]	[]	[]	[]	[]	[]	[]	[]	[]	[]	[]	[]	[]	[]	[]	[]	[]	[]	[]	[]	[]	[]	[]	[]
YDL134C'	GO:0005737'	GO:0005634'	GO:0016787'	GO:0016791'	GO:0007114'	GO:0007059'	GO:0007010'	GO:0000278'	GO:0048285'	GO:0006470'	GO:0051726'	GO:0033043'	GO:0006417'	[]	[]	[]	[]	[]	[]	[]	[]	[]	[]	[]	[]	[]	[]	[]	[]	[]	[]	[]	[]	[]
YDL135C'	GO:0005933'	GO:0005737'	GO:0016020'	GO:0005886'	GO:0030427'	GO:0030234'	GO:0007010'	GO:0061025'	GO:0048284'	GO:0033043'	GO:0023052'	GO:0007033'	[]	[]	[]	[]	[]	[]	[]	[]	[]	[]	[]	[]	[]	[]	[]	[]	[]	[]	[]	[]	[]	[]
YDL136W'	GO:0005737'	GO:0005840'	GO:0003735'	GO:0005198'	GO:0002181'	GO:0006364'	GO:0042273'	[]	[]	[]	[]	[]	[]	[]	[]	[]	[]	[]	[]	[]	[]	[]	[]	[]	[]	[]	[]	[]	[]	[]	[]	[]	[]	[]
YDL137W'	GO:0005794'	GO:0005737'	GO:0012505'	GO:0003924'	GO:0016787'	[]	[]	[]	[]	[]	[]	[]	[]	[]	[]	[]	[]	[]	[]	[]	[]	[]	[]	[]	[]	[]	[]	[]	[]	[]	[]	[]	[]	[]
YDL138W'	GO:0016020'	GO:0005886'	GO:0003674'	GO:0042221'	GO:0023052'	[]	[]	[]	[]	[]	[]	[]	[]	[]	[]	[]	[]	[]	[]	[]	[]	[]	[]	[]	[]	[]	[]	[]	[]	[]	[]	[]	[]	[]
YDL139C'	GO:0005694'	GO:0005737'	GO:0005634'	GO:0003682'	GO:0007059'	GO:0000278'	GO:0070925'	GO:0070271'	GO:0070647'	GO:0051603'	GO:0031399'	[]	[]	[]	[]	[]	[]	[]	[]	[]	[]	[]	[]	[]	[]	[]	[]	[]	[]	[]	[]	[]	[]	[]
YDL140C'	GO:0005737'	GO:0005739'	GO:0005634'	GO:0003677'	GO:0016779'	GO:0016740'	GO:0006281'	GO:0006974'	GO:0006366'	[]	[]	[]	[]	[]	[]	[]	[]	[]	[]	[]	[]	[]	[]	[]	[]	[]	[]	[]	[]	[]	[]	[]	[]	[]
YDL141W'	GO:0005737'	GO:0005634'	GO:0016874'	[]	[]	[]	[]	[]	[]	[]	[]	[]	[]	[]	[]	[]	[]	[]	[]	[]	[]	[]	[]	[]	[]	[]	[]	[]	[]	[]	[]	[]	[]	[]
YDL142C'	GO:0005737'	GO:0016020'	GO:0005739'	GO:0016740'	GO:0006873'	GO:0006629'	GO:0007005'	GO:0006605'	[]	[]	[]	[]	[]	[]	[]	[]	[]	[]	[]	[]	[]	[]	[]	[]	[]	[]	[]	[]	[]	[]	[]	[]	[]	[]
YDL143W'	GO:0005737'	GO:0051082'	GO:0006457'	[]	[]	[]	[]	[]	[]	[]	[]	[]	[]	[]	[]	[]	[]	[]	[]	[]	[]	[]	[]	[]	[]	[]	[]	[]	[]	[]	[]	[]	[]	[]
YDL144C'	GO:0005737'	GO:0005634'	GO:0003674'	GO:0008150'	[]	[]	[]	[]	[]	[]	[]	[]	[]	[]	[]	[]	[]	[]	[]	[]	[]	[]	[]	[]	[]	[]	[]	[]	[]	[]	[]	[]	[]	[]
YDL145C'	GO:0005794'	GO:0005737'	GO:0016023'	GO:0012505'	GO:0016020'	GO:0032182'	GO:0048193'	[]	[]	[]	[]	[]	[]	[]	[]	[]	[]	[]	[]	[]	[]	[]	[]	[]	[]	[]	[]	[]	[]	[]	[]	[]	[]	[]
YDL146W'	GO:0005938'	GO:0005933'	GO:0005737'	GO:0005856'	GO:0030427'	GO:0003674'	GO:0006897'	[]	[]	[]	[]	[]	[]	[]	[]	[]	[]	[]	[]	[]	[]	[]	[]	[]	[]	[]	[]	[]	[]	[]	[]	[]	[]	[]
YDL147W'	GO:0005737'	GO:0005634'	GO:0003674'	GO:0070647'	GO:0051603'	[]	[]	[]	[]	[]	[]	[]	[]	[]	[]	[]	[]	[]	[]	[]	[]	[]	[]	[]	[]	[]	[]	[]	[]	[]	[]	[]	[]	[]
YDL148C'	GO:0005737'	GO:0005739'	GO:0005730'	GO:0005634'	GO:0003723'	GO:0006364'	GO:0042274'	[]	[]	[]	[]	[]	[]	[]	[]	[]	[]	[]	[]	[]	[]	[]	[]	[]	[]	[]	[]	[]	[]	[]	[]	[]	[]	[]
YDL149W'	GO:0005737'	GO:0016023'	GO:0016020'	GO:0005739'	GO:0003674'	GO:0007005'	GO:0070925'	GO:0070271'	GO:0006605'	GO:0007033'	[]	[]	[]	[]	[]	[]	[]	[]	[]	[]	[]	[]	[]	[]	[]	[]	[]	[]	[]	[]	[]	[]	[]	[]
YDL150W'	GO:0005634'	GO:0016779'	GO:0016740'	GO:0006383'	[]	[]	[]	[]	[]	[]	[]	[]	[]	[]	[]	[]	[]	[]	[]	[]	[]	[]	[]	[]	[]	[]	[]	[]	[]	[]	[]	[]	[]	[]
YDL151C'	GO:0005575'	GO:0003674'	GO:0000910'	GO:0051321'	GO:0000278'	GO:0043934'	GO:0006366'	[]	[]	[]	[]	[]	[]	[]	[]	[]	[]	[]	[]	[]	[]	[]	[]	[]	[]	[]	[]	[]	[]	[]	[]	[]	[]	[]
YDL152W'	GO:0005575'	GO:0003674'	GO:0008150'	[]	[]	[]	[]	[]	[]	[]	[]	[]	[]	[]	[]	[]	[]	[]	[]	[]	[]	[]	[]	[]	[]	[]	[]	[]	[]	[]	[]	[]	[]	[]
YDL153C'	GO:0005730'	GO:0005634'	GO:0003674'	GO:0006364'	GO:0042274'	[]	[]	[]	[]	[]	[]	[]	[]	[]	[]	[]	[]	[]	[]	[]	[]	[]	[]	[]	[]	[]	[]	[]	[]	[]	[]	[]	[]	[]
YDL154W'	GO:0005634'	GO:0003674'	GO:0006310'	GO:0051321'	GO:0048285'	[]	[]	[]	[]	[]	[]	[]	[]	[]	[]	[]	[]	[]	[]	[]	[]	[]	[]	[]	[]	[]	[]	[]	[]	[]	[]	[]	[]	[]
YDL155W'	GO:0005737'	GO:0005634'	GO:0030234'	GO:0007010'	GO:0000278'	GO:0070925'	GO:0048285'	GO:0006468'	GO:0051726'	GO:0033043'	GO:0031399'	[]	[]	[]	[]	[]	[]	[]	[]	[]	[]	[]	[]	[]	[]	[]	[]	[]	[]	[]	[]	[]	[]	[]
YDL156W'	GO:0005694'	GO:0005737'	GO:0005634'	GO:0003677'	GO:0006974'	GO:0051726'	[]	[]	[]	[]	[]	[]	[]	[]	[]	[]	[]	[]	[]	[]	[]	[]	[]	[]	[]	[]	[]	[]	[]	[]	[]	[]	[]	[]
YDL157C'	GO:0005737'	GO:0005739'	GO:0003674'	GO:0008150'	[]	[]	[]	[]	[]	[]	[]	[]	[]	[]	[]	[]	[]	[]	[]	[]	[]	[]	[]	[]	[]	[]	[]	[]	[]	[]	[]	[]	[]	[]
YDL158C'	GO:0005575'	GO:0003674'	GO:0008150'	[]	[]	[]	[]	[]	[]	[]	[]	[]	[]	[]	[]	[]	[]	[]	[]	[]	[]	[]	[]	[]	[]	[]	[]	[]	[]	[]	[]	[]	[]	[]
YDL159C-B'	GO:0005575'	GO:0003674'	GO:0008150'	[]	[]	[]	[]	[]	[]	[]	[]	[]	[]	[]	[]	[]	[]	[]	[]	[]	[]	[]	[]	[]	[]	[]	[]	[]	[]	[]	[]	[]	[]	[]
YDL159W'	GO:0005737'	GO:0030427'	GO:0016301'	GO:0004871'	GO:0016740'	GO:0071554'	GO:0000746'	GO:0001403'	GO:0006468'	GO:0007124'	GO:0031399'	GO:0042221'	GO:0023052'	GO:0032196'	[]	[]	[]	[]	[]	[]	[]	[]	[]	[]	[]	[]	[]	[]	[]	[]	[]	[]	[]	[]
YDL159W-A'	GO:0005575'	GO:0003674'	GO:0008150'	[]	[]	[]	[]	[]	[]	[]	[]	[]	[]	[]	[]	[]	[]	[]	[]	[]	[]	[]	[]	[]	[]	[]	[]	[]	[]	[]	[]	[]	[]	[]
YDL160C'	GO:0005737'	GO:0016020'	GO:0016887'	GO:0003723'	GO:0003682'	GO:0004386'	GO:0016787'	GO:0003729'	GO:0006401'	GO:0070925'	GO:0006417'	GO:0006414'	[]	[]	[]	[]	[]	[]	[]	[]	[]	[]	[]	[]	[]	[]	[]	[]	[]	[]	[]	[]	[]	[]
YDL160C-A'	GO:0005634'	GO:0003674'	GO:0006974'	[]	[]	[]	[]	[]	[]	[]	[]	[]	[]	[]	[]	[]	[]	[]	[]	[]	[]	[]	[]	[]	[]	[]	[]	[]	[]	[]	[]	[]	[]	[]
YDL161W'	GO:0005933'	GO:0005737'	GO:0012505'	GO:0030427'	GO:0005773'	GO:0032182'	GO:0007010'	GO:0006897'	[]	[]	[]	[]	[]	[]	[]	[]	[]	[]	[]	[]	[]	[]	[]	[]	[]	[]	[]	[]	[]	[]	[]	[]	[]	[]
YDL162C'	GO:0005575'	GO:0003674'	GO:0008150'	[]	[]	[]	[]	[]	[]	[]	[]	[]	[]	[]	[]	[]	[]	[]	[]	[]	[]	[]	[]	[]	[]	[]	[]	[]	[]	[]	[]	[]	[]	[]
YDL163W'	GO:0005575'	GO:0003674'	GO:0008150'	[]	[]	[]	[]	[]	[]	[]	[]	[]	[]	[]	[]	[]	[]	[]	[]	[]	[]	[]	[]	[]	[]	[]	[]	[]	[]	[]	[]	[]	[]	[]
YDL164C'	GO:0005694'	GO:0005737'	GO:0005739'	GO:0005634'	GO:0016874'	GO:0006310'	GO:0006281'	GO:0006260'	GO:0006974'	GO:0000278'	[]	[]	[]	[]	[]	[]	[]	[]	[]	[]	[]	[]	[]	[]	[]	[]	[]	[]	[]	[]	[]	[]	[]	[]
YDL165W'	GO:0005737'	GO:0005634'	GO:0016740'	GO:0006354'	GO:0006401'	GO:0000746'	GO:0070647'	GO:0051726'	GO:0042221'	GO:0006366'	[]	[]	[]	[]	[]	[]	[]	[]	[]	[]	[]	[]	[]	[]	[]	[]	[]	[]	[]	[]	[]	[]	[]	[]
YDL166C'	GO:0005737'	GO:0005634'	GO:0016787'	GO:0006364'	GO:0042221'	GO:0006979'	GO:0042274'	[]	[]	[]	[]	[]	[]	[]	[]	[]	[]	[]	[]	[]	[]	[]	[]	[]	[]	[]	[]	[]	[]	[]	[]	[]	[]	[]
YDL167C'	GO:0005737'	GO:0003674'	GO:0008150'	[]	[]	[]	[]	[]	[]	[]	[]	[]	[]	[]	[]	[]	[]	[]	[]	[]	[]	[]	[]	[]	[]	[]	[]	[]	[]	[]	[]	[]	[]	[]
YDL168W'	GO:0005737'	GO:0005739'	GO:0016491'	GO:0006520'	[]	[]	[]	[]	[]	[]	[]	[]	[]	[]	[]	[]	[]	[]	[]	[]	[]	[]	[]	[]	[]	[]	[]	[]	[]	[]	[]	[]	[]	[]
YDL169C'	GO:0005575'	GO:0003674'	GO:0008150'	[]	[]	[]	[]	[]	[]	[]	[]	[]	[]	[]	[]	[]	[]	[]	[]	[]	[]	[]	[]	[]	[]	[]	[]	[]	[]	[]	[]	[]	[]	[]
YDL170W'	GO:0005634'	GO:0003677'	GO:0001071'	GO:0000988'	GO:0006520'	GO:0042221'	GO:0006366'	[]	[]	[]	[]	[]	[]	[]	[]	[]	[]	[]	[]	[]	[]	[]	[]	[]	[]	[]	[]	[]	[]	[]	[]	[]	[]	[]
YDL171C'	GO:0005737'	GO:0005739'	GO:0016491'	GO:0006520'	[]	[]	[]	[]	[]	[]	[]	[]	[]	[]	[]	[]	[]	[]	[]	[]	[]	[]	[]	[]	[]	[]	[]	[]	[]	[]	[]	[]	[]	[]
YDL172C'	GO:0005575'	GO:0003674'	GO:0008150'	[]	[]	[]	[]	[]	[]	[]	[]	[]	[]	[]	[]	[]	[]	[]	[]	[]	[]	[]	[]	[]	[]	[]	[]	[]	[]	[]	[]	[]	[]	[]
YDL173W'	GO:0005737'	GO:0003674'	GO:0008150'	[]	[]	[]	[]	[]	[]	[]	[]	[]	[]	[]	[]	[]	[]	[]	[]	[]	[]	[]	[]	[]	[]	[]	[]	[]	[]	[]	[]	[]	[]	[]
YDL174C'	GO:0005737'	GO:0016020'	GO:0005740'	GO:0005739'	GO:0016491'	GO:0032787'	[]	[]	[]	[]	[]	[]	[]	[]	[]	[]	[]	[]	[]	[]	[]	[]	[]	[]	[]	[]	[]	[]	[]	[]	[]	[]	[]	[]
YDL175C'	GO:0005730'	GO:0005634'	GO:0016887'	GO:0003723'	GO:0004386'	GO:0016787'	GO:0016779'	GO:0030674'	GO:0016740'	GO:0006401'	GO:0009451'	GO:0008033'	[]	[]	[]	[]	[]	[]	[]	[]	[]	[]	[]	[]	[]	[]	[]	[]	[]	[]	[]	[]	[]	[]
YDL176W'	GO:0005575'	GO:0003674'	GO:0008150'	[]	[]	[]	[]	[]	[]	[]	[]	[]	[]	[]	[]	[]	[]	[]	[]	[]	[]	[]	[]	[]	[]	[]	[]	[]	[]	[]	[]	[]	[]	[]
YDL177C'	GO:0005575'	GO:0003674'	GO:0008150'	[]	[]	[]	[]	[]	[]	[]	[]	[]	[]	[]	[]	[]	[]	[]	[]	[]	[]	[]	[]	[]	[]	[]	[]	[]	[]	[]	[]	[]	[]	[]
YDL178W'	GO:0005737'	GO:0005739'	GO:0008092'	GO:0016491'	GO:0032787'	[]	[]	[]	[]	[]	[]	[]	[]	[]	[]	[]	[]	[]	[]	[]	[]	[]	[]	[]	[]	[]	[]	[]	[]	[]	[]	[]	[]	[]
YDL179W'	GO:0005933'	GO:0030427'	GO:0030234'	GO:0000278'	[]	[]	[]	[]	[]	[]	[]	[]	[]	[]	[]	[]	[]	[]	[]	[]	[]	[]	[]	[]	[]	[]	[]	[]	[]	[]	[]	[]	[]	[]
YDL180W'	GO:0005737'	GO:0016020'	GO:0005773'	GO:0003674'	GO:0008150'	[]	[]	[]	[]	[]	[]	[]	[]	[]	[]	[]	[]	[]	[]	[]	[]	[]	[]	[]	[]	[]	[]	[]	[]	[]	[]	[]	[]	[]
YDL181W'	GO:0005737'	GO:0005739'	GO:0030234'	[]	[]	[]	[]	[]	[]	[]	[]	[]	[]	[]	[]	[]	[]	[]	[]	[]	[]	[]	[]	[]	[]	[]	[]	[]	[]	[]	[]	[]	[]	[]
YDL182W'	GO:0005737'	GO:0005739'	GO:0005634'	GO:0016740'	GO:0006281'	GO:0006520'	GO:0006974'	GO:0006325'	[]	[]	[]	[]	[]	[]	[]	[]	[]	[]	[]	[]	[]	[]	[]	[]	[]	[]	[]	[]	[]	[]	[]	[]	[]	[]
YDL183C'	GO:0005737'	GO:0016020'	GO:0005740'	GO:0005739'	GO:0003674'	GO:0006811'	[]	[]	[]	[]	[]	[]	[]	[]	[]	[]	[]	[]	[]	[]	[]	[]	[]	[]	[]	[]	[]	[]	[]	[]	[]	[]	[]	[]
YDL184C'	GO:0005737'	GO:0005840'	GO:0003735'	GO:0005198'	GO:0002181'	[]	[]	[]	[]	[]	[]	[]	[]	[]	[]	[]	[]	[]	[]	[]	[]	[]	[]	[]	[]	[]	[]	[]	[]	[]	[]	[]	[]	[]
YDL185C-A'	GO:0016020'	GO:0003674'	GO:0008150'	[]	[]	[]	[]	[]	[]	[]	[]	[]	[]	[]	[]	[]	[]	[]	[]	[]	[]	[]	[]	[]	[]	[]	[]	[]	[]	[]	[]	[]	[]	[]
YDL185W'	GO:0005737'	GO:0016020'	GO:0005773'	GO:0016887'	GO:0003723'	GO:0016787'	GO:0003729'	GO:0022857'	GO:0006873'	[]	[]	[]	[]	[]	[]	[]	[]	[]	[]	[]	[]	[]	[]	[]	[]	[]	[]	[]	[]	[]	[]	[]	[]	[]
YDL186W'	GO:0005575'	GO:0003674'	GO:0008150'	[]	[]	[]	[]	[]	[]	[]	[]	[]	[]	[]	[]	[]	[]	[]	[]	[]	[]	[]	[]	[]	[]	[]	[]	[]	[]	[]	[]	[]	[]	[]
YDL187C'	GO:0005575'	GO:0003674'	GO:0008150'	[]	[]	[]	[]	[]	[]	[]	[]	[]	[]	[]	[]	[]	[]	[]	[]	[]	[]	[]	[]	[]	[]	[]	[]	[]	[]	[]	[]	[]	[]	[]
YDL188C'	GO:0005694'	GO:0005634'	GO:0016787'	GO:0016791'	GO:0007114'	GO:0007059'	GO:0007010'	GO:0000278'	GO:0048285'	GO:0006470'	GO:0051726'	GO:0033043'	GO:0006417'	[]	[]	[]	[]	[]	[]	[]	[]	[]	[]	[]	[]	[]	[]	[]	[]	[]	[]	[]	[]	[]
YDL189W'	GO:0005737'	GO:0005634'	GO:0003674'	GO:0005975'	GO:0070271'	[]	[]	[]	[]	[]	[]	[]	[]	[]	[]	[]	[]	[]	[]	[]	[]	[]	[]	[]	[]	[]	[]	[]	[]	[]	[]	[]	[]	[]
YDL190C'	GO:0005737'	GO:0005634'	GO:0016740'	GO:0070647'	GO:0051603'	GO:0042221'	[]	[]	[]	[]	[]	[]	[]	[]	[]	[]	[]	[]	[]	[]	[]	[]	[]	[]	[]	[]	[]	[]	[]	[]	[]	[]	[]	[]
YDL191W'	GO:0005737'	GO:0005840'	GO:0003735'	GO:0005198'	GO:0002181'	GO:0006364'	GO:0042273'	[]	[]	[]	[]	[]	[]	[]	[]	[]	[]	[]	[]	[]	[]	[]	[]	[]	[]	[]	[]	[]	[]	[]	[]	[]	[]	[]
YDL192W'	GO:0005794'	GO:0005737'	GO:0012505'	GO:0003924'	GO:0016787'	GO:0048193'	[]	[]	[]	[]	[]	[]	[]	[]	[]	[]	[]	[]	[]	[]	[]	[]	[]	[]	[]	[]	[]	[]	[]	[]	[]	[]	[]	[]
YDL193W'	GO:0005737'	GO:0012505'	GO:0005783'	GO:0005634'	GO:0016740'	GO:0005975'	GO:0006629'	GO:0006486'	[]	[]	[]	[]	[]	[]	[]	[]	[]	[]	[]	[]	[]	[]	[]	[]	[]	[]	[]	[]	[]	[]	[]	[]	[]	[]
YDL194W'	GO:0016020'	GO:0005886'	GO:0008643'	GO:0051321'	GO:0048285'	GO:0051726'	GO:0033043'	GO:0042221'	GO:0023052'	GO:0023052'	[]	[]	[]	[]	[]	[]	[]	[]	[]	[]	[]	[]	[]	[]	[]	[]	[]	[]	[]	[]	[]	[]	[]	[]
YDL195W'	GO:0005737'	GO:0016023'	GO:0012505'	GO:0016020'	GO:0030427'	GO:0005198'	GO:0048193'	GO:0016050'	[]	[]	[]	[]	[]	[]	[]	[]	[]	[]	[]	[]	[]	[]	[]	[]	[]	[]	[]	[]	[]	[]	[]	[]	[]	[]
YDL196W'	GO:0005575'	GO:0003674'	GO:0008150'	[]	[]	[]	[]	[]	[]	[]	[]	[]	[]	[]	[]	[]	[]	[]	[]	[]	[]	[]	[]	[]	[]	[]	[]	[]	[]	[]	[]	[]	[]	[]
YDL197C'	GO:0005694'	GO:0005634'	GO:0003674'	GO:0006325'	[]	[]	[]	[]	[]	[]	[]	[]	[]	[]	[]	[]	[]	[]	[]	[]	[]	[]	[]	[]	[]	[]	[]	[]	[]	[]	[]	[]	[]	[]
YDL198C'	GO:0005737'	GO:0016020'	GO:0005740'	GO:0005739'	GO:0022857'	GO:0006873'	GO:0007005'	GO:0015931'	GO:0055085'	[]	[]	[]	[]	[]	[]	[]	[]	[]	[]	[]	[]	[]	[]	[]	[]	[]	[]	[]	[]	[]	[]	[]	[]	[]
YDL199C'	GO:0005737'	GO:0016020'	GO:0005773'	GO:0022857'	GO:0055085'	[]	[]	[]	[]	[]	[]	[]	[]	[]	[]	[]	[]	[]	[]	[]	[]	[]	[]	[]	[]	[]	[]	[]	[]	[]	[]	[]	[]	[]
YDL200C'	GO:0005634'	GO:0008168'	GO:0016740'	GO:0006281'	GO:0006974'	[]	[]	[]	[]	[]	[]	[]	[]	[]	[]	[]	[]	[]	[]	[]	[]	[]	[]	[]	[]	[]	[]	[]	[]	[]	[]	[]	[]	[]
YDL201W'	GO:0005737'	GO:0005634'	GO:0008168'	GO:0016740'	GO:0009451'	GO:0008033'	[]	[]	[]	[]	[]	[]	[]	[]	[]	[]	[]	[]	[]	[]	[]	[]	[]	[]	[]	[]	[]	[]	[]	[]	[]	[]	[]	[]
YDL202W'	GO:0005737'	GO:0005739'	GO:0005840'	GO:0003735'	GO:0005198'	GO:0032543'	GO:0007005'	[]	[]	[]	[]	[]	[]	[]	[]	[]	[]	[]	[]	[]	[]	[]	[]	[]	[]	[]	[]	[]	[]	[]	[]	[]	[]	[]
YDL203C'	GO:0005737'	GO:0005739'	GO:0003674'	GO:0071554'	GO:0023052'	[]	[]	[]	[]	[]	[]	[]	[]	[]	[]	[]	[]	[]	[]	[]	[]	[]	[]	[]	[]	[]	[]	[]	[]	[]	[]	[]	[]	[]
YDL204W'	GO:0005938'	GO:0005737'	GO:0012505'	GO:0005783'	GO:0005634'	GO:0003674'	GO:0048308'	GO:0007031'	[]	[]	[]	[]	[]	[]	[]	[]	[]	[]	[]	[]	[]	[]	[]	[]	[]	[]	[]	[]	[]	[]	[]	[]	[]	[]
YDL205C'	GO:0005737'	GO:0005634'	GO:0016740'	GO:0051186'	[]	[]	[]	[]	[]	[]	[]	[]	[]	[]	[]	[]	[]	[]	[]	[]	[]	[]	[]	[]	[]	[]	[]	[]	[]	[]	[]	[]	[]	[]
YDL206W'	GO:0005737'	GO:0016020'	GO:0005773'	GO:0003674'	GO:0008150'	[]	[]	[]	[]	[]	[]	[]	[]	[]	[]	[]	[]	[]	[]	[]	[]	[]	[]	[]	[]	[]	[]	[]	[]	[]	[]	[]	[]	[]
YDL207W'	GO:0005737'	GO:0012505'	GO:0016020'	GO:0005739'	GO:0005634'	GO:0030234'	GO:0008289'	GO:0051169'	GO:0015931'	GO:0006417'	GO:0006413'	[]	[]	[]	[]	[]	[]	[]	[]	[]	[]	[]	[]	[]	[]	[]	[]	[]	[]	[]	[]	[]	[]	[]
YDL208W'	GO:0005730'	GO:0005634'	GO:0003723'	GO:0009451'	GO:0006364'	[]	[]	[]	[]	[]	[]	[]	[]	[]	[]	[]	[]	[]	[]	[]	[]	[]	[]	[]	[]	[]	[]	[]	[]	[]	[]	[]	[]	[]
YDL209C'	GO:0005634'	GO:0003723'	GO:0008380'	GO:0006397'	[]	[]	[]	[]	[]	[]	[]	[]	[]	[]	[]	[]	[]	[]	[]	[]	[]	[]	[]	[]	[]	[]	[]	[]	[]	[]	[]	[]	[]	[]
YDL210W'	GO:0005737'	GO:0016020'	GO:0005773'	GO:0022857'	GO:0006811'	GO:0055085'	[]	[]	[]	[]	[]	[]	[]	[]	[]	[]	[]	[]	[]	[]	[]	[]	[]	[]	[]	[]	[]	[]	[]	[]	[]	[]	[]	[]
YDL211C'	GO:0005737'	GO:0005773'	GO:0003674'	GO:0008150'	[]	[]	[]	[]	[]	[]	[]	[]	[]	[]	[]	[]	[]	[]	[]	[]	[]	[]	[]	[]	[]	[]	[]	[]	[]	[]	[]	[]	[]	[]
YDL212W'	GO:0005737'	GO:0012505'	GO:0005783'	GO:0016020'	GO:0030427'	GO:0051082'	GO:0048193'	GO:0006457'	[]	[]	[]	[]	[]	[]	[]	[]	[]	[]	[]	[]	[]	[]	[]	[]	[]	[]	[]	[]	[]	[]	[]	[]	[]	[]
YDL213C'	GO:0005730'	GO:0005634'	GO:0003723'	GO:0019843'	GO:0042274'	[]	[]	[]	[]	[]	[]	[]	[]	[]	[]	[]	[]	[]	[]	[]	[]	[]	[]	[]	[]	[]	[]	[]	[]	[]	[]	[]	[]	[]
YDL214C'	GO:0005575'	GO:0016301'	GO:0016740'	GO:0000746'	GO:0006468'	GO:0042221'	GO:0006366'	[]	[]	[]	[]	[]	[]	[]	[]	[]	[]	[]	[]	[]	[]	[]	[]	[]	[]	[]	[]	[]	[]	[]	[]	[]	[]	[]
YDL215C'	GO:0005737'	GO:0005739'	GO:0016491'	[]	[]	[]	[]	[]	[]	[]	[]	[]	[]	[]	[]	[]	[]	[]	[]	[]	[]	[]	[]	[]	[]	[]	[]	[]	[]	[]	[]	[]	[]	[]
YDL216C'	GO:0005634'	GO:0016787'	GO:0008233'	GO:0000746'	GO:0006629'	GO:0070647'	GO:0042221'	GO:0023052'	[]	[]	[]	[]	[]	[]	[]	[]	[]	[]	[]	[]	[]	[]	[]	[]	[]	[]	[]	[]	[]	[]	[]	[]	[]	[]
YDL217C'	GO:0005737'	GO:0016020'	GO:0005740'	GO:0005739'	GO:0008565'	GO:0022857'	GO:0007005'	GO:0006605'	GO:0055085'	[]	[]	[]	[]	[]	[]	[]	[]	[]	[]	[]	[]	[]	[]	[]	[]	[]	[]	[]	[]	[]	[]	[]	[]	[]
YDL218W'	GO:0005737'	GO:0016020'	GO:0003674'	GO:0008150'	[]	[]	[]	[]	[]	[]	[]	[]	[]	[]	[]	[]	[]	[]	[]	[]	[]	[]	[]	[]	[]	[]	[]	[]	[]	[]	[]	[]	[]	[]
YDL219W'	GO:0005737'	GO:0016787'	[]	[]	[]	[]	[]	[]	[]	[]	[]	[]	[]	[]	[]	[]	[]	[]	[]	[]	[]	[]	[]	[]	[]	[]	[]	[]	[]	[]	[]	[]	[]	[]
YDL220C'	GO:0005694'	GO:0005634'	GO:0003677'	GO:0030234'	GO:0051052'	GO:0033043'	GO:0032200'	[]	[]	[]	[]	[]	[]	[]	[]	[]	[]	[]	[]	[]	[]	[]	[]	[]	[]	[]	[]	[]	[]	[]	[]	[]	[]	[]
YDL221W'	GO:0005575'	GO:0003674'	GO:0008150'	[]	[]	[]	[]	[]	[]	[]	[]	[]	[]	[]	[]	[]	[]	[]	[]	[]	[]	[]	[]	[]	[]	[]	[]	[]	[]	[]	[]	[]	[]	[]
YDL222C'	GO:0005938'	GO:0005737'	GO:0016020'	GO:0005739'	GO:0005886'	GO:0003674'	GO:0071554'	GO:0051321'	GO:0043934'	[]	[]	[]	[]	[]	[]	[]	[]	[]	[]	[]	[]	[]	[]	[]	[]	[]	[]	[]	[]	[]	[]	[]	[]	[]
YDL223C'	GO:0016020'	GO:0005886'	GO:0003674'	GO:0000902'	GO:0000746'	GO:0042221'	[]	[]	[]	[]	[]	[]	[]	[]	[]	[]	[]	[]	[]	[]	[]	[]	[]	[]	[]	[]	[]	[]	[]	[]	[]	[]	[]	[]
YDL224C'	GO:0005737'	GO:0003723'	GO:0006417'	[]	[]	[]	[]	[]	[]	[]	[]	[]	[]	[]	[]	[]	[]	[]	[]	[]	[]	[]	[]	[]	[]	[]	[]	[]	[]	[]	[]	[]	[]	[]
YDL225W'	GO:0005938'	GO:0005933'	GO:0005737'	GO:0005856'	GO:0016020'	GO:0030427'	GO:0000910'	GO:0007010'	GO:0000278'	GO:0070925'	GO:0048285'	GO:0070271'	GO:0070271'	[]	[]	[]	[]	[]	[]	[]	[]	[]	[]	[]	[]	[]	[]	[]	[]	[]	[]	[]	[]	[]
YDL226C'	GO:0005794'	GO:0005737'	GO:0005856'	GO:0012505'	GO:0005773'	GO:0008092'	GO:0030234'	GO:0048193'	GO:0007010'	[]	[]	[]	[]	[]	[]	[]	[]	[]	[]	[]	[]	[]	[]	[]	[]	[]	[]	[]	[]	[]	[]	[]	[]	[]
YDL227C'	GO:0005634'	GO:0016787'	GO:0004518'	GO:0006310'	[]	[]	[]	[]	[]	[]	[]	[]	[]	[]	[]	[]	[]	[]	[]	[]	[]	[]	[]	[]	[]	[]	[]	[]	[]	[]	[]	[]	[]	[]
YDL228C'	GO:0005575'	GO:0003674'	GO:0008150'	[]	[]	[]	[]	[]	[]	[]	[]	[]	[]	[]	[]	[]	[]	[]	[]	[]	[]	[]	[]	[]	[]	[]	[]	[]	[]	[]	[]	[]	[]	[]
YDL229W'	GO:0005737'	GO:0016020'	GO:0005886'	GO:0016887'	GO:0016787'	GO:0051082'	GO:0002181'	GO:0051169'	GO:0006457'	GO:0006364'	GO:0006417'	GO:0042594'	GO:0000054'	GO:0006414'	[]	[]	[]	[]	[]	[]	[]	[]	[]	[]	[]	[]	[]	[]	[]	[]	[]	[]	[]	[]
YDL230W'	GO:0005737'	GO:0005739'	GO:0016787'	GO:0016791'	GO:0001403'	GO:0006470'	GO:0007124'	[]	[]	[]	[]	[]	[]	[]	[]	[]	[]	[]	[]	[]	[]	[]	[]	[]	[]	[]	[]	[]	[]	[]	[]	[]	[]	[]
YDL231C'	GO:0016020'	GO:0003674'	GO:0006897'	[]	[]	[]	[]	[]	[]	[]	[]	[]	[]	[]	[]	[]	[]	[]	[]	[]	[]	[]	[]	[]	[]	[]	[]	[]	[]	[]	[]	[]	[]	[]
YDL232W'	GO:0005737'	GO:0012505'	GO:0005783'	GO:0016020'	GO:0005739'	GO:0030674'	GO:0016740'	GO:0016757'	GO:0005975'	GO:0006486'	[]	[]	[]	[]	[]	[]	[]	[]	[]	[]	[]	[]	[]	[]	[]	[]	[]	[]	[]	[]	[]	[]	[]	[]
YDL233W'	GO:0005737'	GO:0005634'	GO:0003674'	GO:0008150'	[]	[]	[]	[]	[]	[]	[]	[]	[]	[]	[]	[]	[]	[]	[]	[]	[]	[]	[]	[]	[]	[]	[]	[]	[]	[]	[]	[]	[]	[]
YDL234C'	GO:0005737'	GO:0030234'	GO:0061025'	GO:0048284'	GO:0033043'	GO:0007033'	[]	[]	[]	[]	[]	[]	[]	[]	[]	[]	[]	[]	[]	[]	[]	[]	[]	[]	[]	[]	[]	[]	[]	[]	[]	[]	[]	[]
YDL235C'	GO:0005737'	GO:0005634'	GO:0019899'	GO:0016740'	GO:0006970'	GO:0023052'	[]	[]	[]	[]	[]	[]	[]	[]	[]	[]	[]	[]	[]	[]	[]	[]	[]	[]	[]	[]	[]	[]	[]	[]	[]	[]	[]	[]
YDL236W'	GO:0005737'	GO:0005634'	GO:0016787'	GO:0016791'	GO:0005975'	GO:0006470'	[]	[]	[]	[]	[]	[]	[]	[]	[]	[]	[]	[]	[]	[]	[]	[]	[]	[]	[]	[]	[]	[]	[]	[]	[]	[]	[]	[]
YDL237W'	GO:0005575'	GO:0003674'	GO:0008150'	[]	[]	[]	[]	[]	[]	[]	[]	[]	[]	[]	[]	[]	[]	[]	[]	[]	[]	[]	[]	[]	[]	[]	[]	[]	[]	[]	[]	[]	[]	[]
YDL238C'	GO:0005737'	GO:0016787'	GO:0055086'	[]	[]	[]	[]	[]	[]	[]	[]	[]	[]	[]	[]	[]	[]	[]	[]	[]	[]	[]	[]	[]	[]	[]	[]	[]	[]	[]	[]	[]	[]	[]
YDL239C'	GO:0005856'	GO:0016020'	GO:0005815'	GO:0003674'	GO:0071554'	GO:0051321'	GO:0007005'	GO:0048308'	GO:0043934'	[]	[]	[]	[]	[]	[]	[]	[]	[]	[]	[]	[]	[]	[]	[]	[]	[]	[]	[]	[]	[]	[]	[]	[]	[]
YDL240C-A'	GO:0005575'	GO:0003674'	GO:0008150'	[]	[]	[]	[]	[]	[]	[]	[]	[]	[]	[]	[]	[]	[]	[]	[]	[]	[]	[]	[]	[]	[]	[]	[]	[]	[]	[]	[]	[]	[]	[]
YDL240W'	GO:0005933'	GO:0005737'	GO:0005739'	GO:0030427'	GO:0030234'	GO:0005975'	GO:0071554'	GO:0000746'	GO:0023052'	[]	[]	[]	[]	[]	[]	[]	[]	[]	[]	[]	[]	[]	[]	[]	[]	[]	[]	[]	[]	[]	[]	[]	[]	[]
YDL241W'	GO:0005737'	GO:0012505'	GO:0005783'	GO:0003674'	GO:0008150'	[]	[]	[]	[]	[]	[]	[]	[]	[]	[]	[]	[]	[]	[]	[]	[]	[]	[]	[]	[]	[]	[]	[]	[]	[]	[]	[]	[]	[]
YDL242W'	GO:0005575'	GO:0003674'	GO:0008150'	[]	[]	[]	[]	[]	[]	[]	[]	[]	[]	[]	[]	[]	[]	[]	[]	[]	[]	[]	[]	[]	[]	[]	[]	[]	[]	[]	[]	[]	[]	[]
YDL243C'	GO:0005575'	GO:0016491'	[]	[]	[]	[]	[]	[]	[]	[]	[]	[]	[]	[]	[]	[]	[]	[]	[]	[]	[]	[]	[]	[]	[]	[]	[]	[]	[]	[]	[]	[]	[]	[]
YDL244W'	GO:0005575'	GO:0003674'	GO:0006766'	[]	[]	[]	[]	[]	[]	[]	[]	[]	[]	[]	[]	[]	[]	[]	[]	[]	[]	[]	[]	[]	[]	[]	[]	[]	[]	[]	[]	[]	[]	[]
YDL245C'	GO:0016020'	GO:0005886'	GO:0022857'	GO:0008643'	GO:0055085'	[]	[]	[]	[]	[]	[]	[]	[]	[]	[]	[]	[]	[]	[]	[]	[]	[]	[]	[]	[]	[]	[]	[]	[]	[]	[]	[]	[]	[]
YDL246C'	GO:0005575'	GO:0016491'	GO:0005975'	[]	[]	[]	[]	[]	[]	[]	[]	[]	[]	[]	[]	[]	[]	[]	[]	[]	[]	[]	[]	[]	[]	[]	[]	[]	[]	[]	[]	[]	[]	[]
YDL247W'	GO:0016020'	GO:0005886'	GO:0022857'	GO:0008643'	GO:0055085'	[]	[]	[]	[]	[]	[]	[]	[]	[]	[]	[]	[]	[]	[]	[]	[]	[]	[]	[]	[]	[]	[]	[]	[]	[]	[]	[]	[]	[]
YDL247W-A'	GO:0005575'	GO:0003674'	GO:0008150'	[]	[]	[]	[]	[]	[]	[]	[]	[]	[]	[]	[]	[]	[]	[]	[]	[]	[]	[]	[]	[]	[]	[]	[]	[]	[]	[]	[]	[]	[]	[]
YDL248W'	GO:0005737'	GO:0012505'	GO:0016020'	GO:0005739'	GO:0005773'	GO:0016197'	GO:0006605'	GO:0051603'	GO:0051603'	[]	[]	[]	[]	[]	[]	[]	[]	[]	[]	[]	[]	[]	[]	[]	[]	[]	[]	[]	[]	[]	[]	[]	[]	[]
YDR001C'	GO:0005737'	GO:0016787'	GO:0016798'	GO:0005975'	GO:0009311'	GO:0042221'	[]	[]	[]	[]	[]	[]	[]	[]	[]	[]	[]	[]	[]	[]	[]	[]	[]	[]	[]	[]	[]	[]	[]	[]	[]	[]	[]	[]
YDR002W'	GO:0005737'	GO:0005634'	GO:0019899'	GO:0000278'	GO:0051169'	GO:0015931'	GO:0006605'	GO:0051603'	[]	[]	[]	[]	[]	[]	[]	[]	[]	[]	[]	[]	[]	[]	[]	[]	[]	[]	[]	[]	[]	[]	[]	[]	[]	[]
YDR003W'	GO:0005737'	GO:0016020'	GO:0005773'	GO:0003674'	[]	[]	[]	[]	[]	[]	[]	[]	[]	[]	[]	[]	[]	[]	[]	[]	[]	[]	[]	[]	[]	[]	[]	[]	[]	[]	[]	[]	[]	[]
YDR003W-A'	GO:0005575'	GO:0003674'	GO:0008150'	[]	[]	[]	[]	[]	[]	[]	[]	[]	[]	[]	[]	[]	[]	[]	[]	[]	[]	[]	[]	[]	[]	[]	[]	[]	[]	[]	[]	[]	[]	[]
YDR004W'	GO:0005634'	GO:0016887'	GO:0016787'	GO:0006310'	GO:0006281'	GO:0006974'	GO:0051321'	GO:0048285'	GO:0032200'	[]	[]	[]	[]	[]	[]	[]	[]	[]	[]	[]	[]	[]	[]	[]	[]	[]	[]	[]	[]	[]	[]	[]	[]	[]
YDR005C'	GO:0005737'	GO:0005730'	GO:0005634'	GO:0019899'	GO:0006325'	GO:0006366'	GO:0006383'	[]	[]	[]	[]	[]	[]	[]	[]	[]	[]	[]	[]	[]	[]	[]	[]	[]	[]	[]	[]	[]	[]	[]	[]	[]	[]	[]
YDR006C'	GO:0005634'	GO:0003674'	GO:0023052'	[]	[]	[]	[]	[]	[]	[]	[]	[]	[]	[]	[]	[]	[]	[]	[]	[]	[]	[]	[]	[]	[]	[]	[]	[]	[]	[]	[]	[]	[]	[]
YDR007W'	GO:0005737'	GO:0016853'	[]	[]	[]	[]	[]	[]	[]	[]	[]	[]	[]	[]	[]	[]	[]	[]	[]	[]	[]	[]	[]	[]	[]	[]	[]	[]	[]	[]	[]	[]	[]	[]
YDR008C'	GO:0005575'	GO:0003674'	GO:0008150'	[]	[]	[]	[]	[]	[]	[]	[]	[]	[]	[]	[]	[]	[]	[]	[]	[]	[]	[]	[]	[]	[]	[]	[]	[]	[]	[]	[]	[]	[]	[]
YDR009W'	GO:0005737'	GO:0005634'	GO:0005975'	GO:0042221'	GO:0006366'	GO:0006366'	[]	[]	[]	[]	[]	[]	[]	[]	[]	[]	[]	[]	[]	[]	[]	[]	[]	[]	[]	[]	[]	[]	[]	[]	[]	[]	[]	[]
YDR010C'	GO:0005575'	GO:0003674'	GO:0008150'	[]	[]	[]	[]	[]	[]	[]	[]	[]	[]	[]	[]	[]	[]	[]	[]	[]	[]	[]	[]	[]	[]	[]	[]	[]	[]	[]	[]	[]	[]	[]
YDR011W'	GO:0005737'	GO:0016020'	GO:0005739'	GO:0005886'	GO:0016887'	GO:0016787'	GO:0022857'	GO:0006873'	GO:0042221'	[]	[]	[]	[]	[]	[]	[]	[]	[]	[]	[]	[]	[]	[]	[]	[]	[]	[]	[]	[]	[]	[]	[]	[]	[]
YDR012W'	GO:0005737'	GO:0005840'	GO:0003735'	GO:0005198'	GO:0002181'	[]	[]	[]	[]	[]	[]	[]	[]	[]	[]	[]	[]	[]	[]	[]	[]	[]	[]	[]	[]	[]	[]	[]	[]	[]	[]	[]	[]	[]
YDR013W'	GO:0005694'	GO:0005634'	GO:0003674'	GO:0006310'	GO:0006281'	GO:0006260'	GO:0006974'	[]	[]	[]	[]	[]	[]	[]	[]	[]	[]	[]	[]	[]	[]	[]	[]	[]	[]	[]	[]	[]	[]	[]	[]	[]	[]	[]
YDR014W'	GO:0005694'	GO:0005634'	GO:0003674'	GO:0007059'	GO:0000278'	GO:0048285'	GO:0051726'	GO:0033043'	[]	[]	[]	[]	[]	[]	[]	[]	[]	[]	[]	[]	[]	[]	[]	[]	[]	[]	[]	[]	[]	[]	[]	[]	[]	[]
YDR014W-A'	GO:0005694'	GO:0005634'	GO:0030234'	GO:0006310'	GO:0007059'	GO:0051321'	GO:0048285'	GO:0070271'	GO:0051052'	[]	[]	[]	[]	[]	[]	[]	[]	[]	[]	[]	[]	[]	[]	[]	[]	[]	[]	[]	[]	[]	[]	[]	[]	[]
YDR015C'	GO:0005575'	GO:0003674'	GO:0008150'	[]	[]	[]	[]	[]	[]	[]	[]	[]	[]	[]	[]	[]	[]	[]	[]	[]	[]	[]	[]	[]	[]	[]	[]	[]	[]	[]	[]	[]	[]	[]
YDR016C'	GO:0005694'	GO:0005634'	GO:0008092'	GO:0007059'	GO:0007010'	GO:0070271'	GO:0051726'	GO:0033043'	[]	[]	[]	[]	[]	[]	[]	[]	[]	[]	[]	[]	[]	[]	[]	[]	[]	[]	[]	[]	[]	[]	[]	[]	[]	[]
YDR017C'	GO:0005737'	GO:0016301'	GO:0016740'	GO:0005975'	[]	[]	[]	[]	[]	[]	[]	[]	[]	[]	[]	[]	[]	[]	[]	[]	[]	[]	[]	[]	[]	[]	[]	[]	[]	[]	[]	[]	[]	[]
YDR018C'	GO:0005737'	GO:0012505'	GO:0005783'	GO:0016020'	GO:0005634'	GO:0016740'	GO:0006629'	[]	[]	[]	[]	[]	[]	[]	[]	[]	[]	[]	[]	[]	[]	[]	[]	[]	[]	[]	[]	[]	[]	[]	[]	[]	[]	[]
YDR019C'	GO:0005737'	GO:0005739'	GO:0016491'	GO:0006520'	[]	[]	[]	[]	[]	[]	[]	[]	[]	[]	[]	[]	[]	[]	[]	[]	[]	[]	[]	[]	[]	[]	[]	[]	[]	[]	[]	[]	[]	[]
YDR020C'	GO:0005737'	GO:0005634'	GO:0003674'	GO:0008150'	[]	[]	[]	[]	[]	[]	[]	[]	[]	[]	[]	[]	[]	[]	[]	[]	[]	[]	[]	[]	[]	[]	[]	[]	[]	[]	[]	[]	[]	[]
YDR021W'	GO:0005730'	GO:0005634'	GO:0016887'	GO:0004386'	GO:0016787'	GO:0006364'	GO:0042274'	[]	[]	[]	[]	[]	[]	[]	[]	[]	[]	[]	[]	[]	[]	[]	[]	[]	[]	[]	[]	[]	[]	[]	[]	[]	[]	[]
YDR022C'	GO:0005737'	GO:0003674'	GO:0007005'	[]	[]	[]	[]	[]	[]	[]	[]	[]	[]	[]	[]	[]	[]	[]	[]	[]	[]	[]	[]	[]	[]	[]	[]	[]	[]	[]	[]	[]	[]	[]
YDR023W'	GO:0005737'	GO:0016874'	GO:0006520'	GO:0006418'	[]	[]	[]	[]	[]	[]	[]	[]	[]	[]	[]	[]	[]	[]	[]	[]	[]	[]	[]	[]	[]	[]	[]	[]	[]	[]	[]	[]	[]	[]
YDR024W'	GO:0005737'	GO:0005634'	GO:0003674'	GO:0008150'	[]	[]	[]	[]	[]	[]	[]	[]	[]	[]	[]	[]	[]	[]	[]	[]	[]	[]	[]	[]	[]	[]	[]	[]	[]	[]	[]	[]	[]	[]
YDR025W'	GO:0005737'	GO:0005840'	GO:0003735'	GO:0005198'	GO:0002181'	GO:0070925'	GO:0006364'	GO:0042274'	GO:0042255'	[]	[]	[]	[]	[]	[]	[]	[]	[]	[]	[]	[]	[]	[]	[]	[]	[]	[]	[]	[]	[]	[]	[]	[]	[]
YDR026C'	GO:0005694'	GO:0005737'	GO:0005730'	GO:0005634'	GO:0005840'	GO:0003677'	GO:0006353'	GO:0006325'	GO:0006360'	[]	[]	[]	[]	[]	[]	[]	[]	[]	[]	[]	[]	[]	[]	[]	[]	[]	[]	[]	[]	[]	[]	[]	[]	[]
YDR027C'	GO:0005794'	GO:0005737'	GO:0016023'	GO:0012505'	GO:0005739'	GO:0003674'	GO:0048193'	GO:0071554'	GO:0016197'	GO:0051321'	GO:0043934'	[]	[]	[]	[]	[]	[]	[]	[]	[]	[]	[]	[]	[]	[]	[]	[]	[]	[]	[]	[]	[]	[]	[]
YDR028C'	GO:0005737'	GO:0030234'	GO:0005975'	GO:0006325'	GO:0006091'	GO:0042221'	GO:0042594'	GO:0006366'	[]	[]	[]	[]	[]	[]	[]	[]	[]	[]	[]	[]	[]	[]	[]	[]	[]	[]	[]	[]	[]	[]	[]	[]	[]	[]
YDR029W'	GO:0005575'	GO:0003674'	GO:0008150'	[]	[]	[]	[]	[]	[]	[]	[]	[]	[]	[]	[]	[]	[]	[]	[]	[]	[]	[]	[]	[]	[]	[]	[]	[]	[]	[]	[]	[]	[]	[]
YDR030C'	GO:0005634'	GO:0003674'	GO:0006281'	GO:0006974'	[]	[]	[]	[]	[]	[]	[]	[]	[]	[]	[]	[]	[]	[]	[]	[]	[]	[]	[]	[]	[]	[]	[]	[]	[]	[]	[]	[]	[]	[]
YDR031W'	GO:0005737'	GO:0005740'	GO:0005739'	GO:0005634'	GO:0003674'	GO:0045333'	GO:0006091'	[]	[]	[]	[]	[]	[]	[]	[]	[]	[]	[]	[]	[]	[]	[]	[]	[]	[]	[]	[]	[]	[]	[]	[]	[]	[]	[]
YDR032C'	GO:0005737'	GO:0016020'	GO:0005739'	GO:0005886'	GO:0003674'	GO:0008150'	[]	[]	[]	[]	[]	[]	[]	[]	[]	[]	[]	[]	[]	[]	[]	[]	[]	[]	[]	[]	[]	[]	[]	[]	[]	[]	[]	[]
YDR033W'	GO:0005737'	GO:0012505'	GO:0005783'	GO:0016020'	GO:0005739'	GO:0005886'	GO:0003674'	GO:0008150'	[]	[]	[]	[]	[]	[]	[]	[]	[]	[]	[]	[]	[]	[]	[]	[]	[]	[]	[]	[]	[]	[]	[]	[]	[]	[]
YDR034C'	GO:0005634'	GO:0003677'	GO:0001071'	GO:0006520'	GO:0006366'	[]	[]	[]	[]	[]	[]	[]	[]	[]	[]	[]	[]	[]	[]	[]	[]	[]	[]	[]	[]	[]	[]	[]	[]	[]	[]	[]	[]	[]
YDR034C-A'	GO:0005575'	GO:0003674'	GO:0008150'	[]	[]	[]	[]	[]	[]	[]	[]	[]	[]	[]	[]	[]	[]	[]	[]	[]	[]	[]	[]	[]	[]	[]	[]	[]	[]	[]	[]	[]	[]	[]
YDR034W-B'	GO:0003674'	GO:0008150'	GO:0008150'	[]	[]	[]	[]	[]	[]	[]	[]	[]	[]	[]	[]	[]	[]	[]	[]	[]	[]	[]	[]	[]	[]	[]	[]	[]	[]	[]	[]	[]	[]	[]
YDR035W'	GO:0005737'	GO:0005739'	GO:0005634'	GO:0016740'	[]	[]	[]	[]	[]	[]	[]	[]	[]	[]	[]	[]	[]	[]	[]	[]	[]	[]	[]	[]	[]	[]	[]	[]	[]	[]	[]	[]	[]	[]
YDR036C'	GO:0005737'	GO:0005739'	GO:0016787'	GO:0008150'	[]	[]	[]	[]	[]	[]	[]	[]	[]	[]	[]	[]	[]	[]	[]	[]	[]	[]	[]	[]	[]	[]	[]	[]	[]	[]	[]	[]	[]	[]
YDR037W'	GO:0005737'	GO:0003723'	GO:0016874'	GO:0003729'	GO:0006520'	GO:0006418'	[]	[]	[]	[]	[]	[]	[]	[]	[]	[]	[]	[]	[]	[]	[]	[]	[]	[]	[]	[]	[]	[]	[]	[]	[]	[]	[]	[]
YDR038C'	GO:0016020'	GO:0005886'	GO:0016887'	GO:0016787'	GO:0022857'	GO:0006811'	GO:0055085'	[]	[]	[]	[]	[]	[]	[]	[]	[]	[]	[]	[]	[]	[]	[]	[]	[]	[]	[]	[]	[]	[]	[]	[]	[]	[]	[]
YDR039C'	GO:0005737'	GO:0016020'	GO:0005739'	GO:0005886'	GO:0016887'	GO:0016787'	GO:0022857'	GO:0006811'	GO:0055085'	[]	[]	[]	[]	[]	[]	[]	[]	[]	[]	[]	[]	[]	[]	[]	[]	[]	[]	[]	[]	[]	[]	[]	[]	[]
YDR040C'	GO:0005737'	GO:0016020'	GO:0005886'	GO:0005773'	GO:0016887'	GO:0016787'	GO:0022857'	GO:0006811'	GO:0006970'	GO:0042594'	GO:0055085'	[]	[]	[]	[]	[]	[]	[]	[]	[]	[]	[]	[]	[]	[]	[]	[]	[]	[]	[]	[]	[]	[]	[]
YDR041W'	GO:0005737'	GO:0005739'	GO:0005840'	GO:0003735'	GO:0005198'	GO:0032543'	GO:0007005'	[]	[]	[]	[]	[]	[]	[]	[]	[]	[]	[]	[]	[]	[]	[]	[]	[]	[]	[]	[]	[]	[]	[]	[]	[]	[]	[]
YDR042C'	GO:0005575'	GO:0003674'	GO:0008150'	[]	[]	[]	[]	[]	[]	[]	[]	[]	[]	[]	[]	[]	[]	[]	[]	[]	[]	[]	[]	[]	[]	[]	[]	[]	[]	[]	[]	[]	[]	[]
YDR043C'	GO:0005634'	GO:0003677'	GO:0001071'	GO:0000988'	GO:0008134'	GO:0001403'	GO:0007124'	GO:0042221'	GO:0006970'	GO:0006366'	[]	[]	[]	[]	[]	[]	[]	[]	[]	[]	[]	[]	[]	[]	[]	[]	[]	[]	[]	[]	[]	[]	[]	[]
YDR044W'	GO:0005737'	GO:0016491'	GO:0051186'	[]	[]	[]	[]	[]	[]	[]	[]	[]	[]	[]	[]	[]	[]	[]	[]	[]	[]	[]	[]	[]	[]	[]	[]	[]	[]	[]	[]	[]	[]	[]
YDR045C'	GO:0005634'	GO:0016779'	GO:0016740'	GO:0006353'	GO:0006383'	[]	[]	[]	[]	[]	[]	[]	[]	[]	[]	[]	[]	[]	[]	[]	[]	[]	[]	[]	[]	[]	[]	[]	[]	[]	[]	[]	[]	[]
YDR046C'	GO:0005737'	GO:0012505'	GO:0005783'	GO:0016020'	GO:0005739'	GO:0005886'	GO:0022857'	GO:0006865'	GO:0055085'	[]	[]	[]	[]	[]	[]	[]	[]	[]	[]	[]	[]	[]	[]	[]	[]	[]	[]	[]	[]	[]	[]	[]	[]	[]
YDR047W'	GO:0005737'	GO:0005634'	GO:0016829'	GO:0051186'	[]	[]	[]	[]	[]	[]	[]	[]	[]	[]	[]	[]	[]	[]	[]	[]	[]	[]	[]	[]	[]	[]	[]	[]	[]	[]	[]	[]	[]	[]
YDR048C'	GO:0005575'	GO:0003674'	GO:0008150'	[]	[]	[]	[]	[]	[]	[]	[]	[]	[]	[]	[]	[]	[]	[]	[]	[]	[]	[]	[]	[]	[]	[]	[]	[]	[]	[]	[]	[]	[]	[]
YDR049W'	GO:0005737'	GO:0012505'	GO:0005783'	GO:0016020'	GO:0005740'	GO:0005739'	GO:0016787'	GO:0008233'	GO:0051603'	GO:0042221'	[]	[]	[]	[]	[]	[]	[]	[]	[]	[]	[]	[]	[]	[]	[]	[]	[]	[]	[]	[]	[]	[]	[]	[]
YDR050C'	GO:0005737'	GO:0016020'	GO:0005739'	GO:0005886'	GO:0016853'	GO:0005975'	GO:0051186'	GO:0006091'	GO:0032787'	GO:0055086'	[]	[]	[]	[]	[]	[]	[]	[]	[]	[]	[]	[]	[]	[]	[]	[]	[]	[]	[]	[]	[]	[]	[]	[]
YDR051C'	GO:0005737'	GO:0005634'	GO:0016787'	GO:0016791'	GO:0006869'	[]	[]	[]	[]	[]	[]	[]	[]	[]	[]	[]	[]	[]	[]	[]	[]	[]	[]	[]	[]	[]	[]	[]	[]	[]	[]	[]	[]	[]
YDR052C'	GO:0005694'	GO:0005737'	GO:0005634'	GO:0003677'	GO:0030234'	GO:0006260'	GO:0051321'	GO:0000278'	GO:0048285'	GO:0006468'	GO:0051726'	GO:0033043'	GO:0031399'	[]	[]	[]	[]	[]	[]	[]	[]	[]	[]	[]	[]	[]	[]	[]	[]	[]	[]	[]	[]	[]
YDR053W'	GO:0016020'	GO:0003674'	GO:0008150'	[]	[]	[]	[]	[]	[]	[]	[]	[]	[]	[]	[]	[]	[]	[]	[]	[]	[]	[]	[]	[]	[]	[]	[]	[]	[]	[]	[]	[]	[]	[]
YDR054C'	GO:0005737'	GO:0005634'	GO:0016740'	GO:0000278'	GO:0070647'	GO:0051603'	[]	[]	[]	[]	[]	[]	[]	[]	[]	[]	[]	[]	[]	[]	[]	[]	[]	[]	[]	[]	[]	[]	[]	[]	[]	[]	[]	[]
YDR055W'	GO:0005618'	GO:0005737'	GO:0016020'	GO:0005886'	GO:0005773'	GO:0003674'	GO:0071554'	[]	[]	[]	[]	[]	[]	[]	[]	[]	[]	[]	[]	[]	[]	[]	[]	[]	[]	[]	[]	[]	[]	[]	[]	[]	[]	[]
YDR056C'	GO:0005737'	GO:0012505'	GO:0005783'	GO:0003674'	GO:0008150'	[]	[]	[]	[]	[]	[]	[]	[]	[]	[]	[]	[]	[]	[]	[]	[]	[]	[]	[]	[]	[]	[]	[]	[]	[]	[]	[]	[]	[]
YDR057W'	GO:0005737'	GO:0012505'	GO:0005783'	GO:0016020'	GO:0051603'	GO:0042221'	GO:0023052'	GO:0023052'	[]	[]	[]	[]	[]	[]	[]	[]	[]	[]	[]	[]	[]	[]	[]	[]	[]	[]	[]	[]	[]	[]	[]	[]	[]	[]
YDR058C'	GO:0005737'	GO:0005739'	GO:0016787'	GO:0006629'	[]	[]	[]	[]	[]	[]	[]	[]	[]	[]	[]	[]	[]	[]	[]	[]	[]	[]	[]	[]	[]	[]	[]	[]	[]	[]	[]	[]	[]	[]
YDR059C'	GO:0016740'	GO:0070647'	GO:0009408'	GO:0009408'	[]	[]	[]	[]	[]	[]	[]	[]	[]	[]	[]	[]	[]	[]	[]	[]	[]	[]	[]	[]	[]	[]	[]	[]	[]	[]	[]	[]	[]	[]
YDR060W'	GO:0005634'	GO:0003723'	GO:0003729'	GO:0070925'	GO:0042273'	GO:0042255'	[]	[]	[]	[]	[]	[]	[]	[]	[]	[]	[]	[]	[]	[]	[]	[]	[]	[]	[]	[]	[]	[]	[]	[]	[]	[]	[]	[]
YDR061W'	GO:0005737'	GO:0005739'	GO:0003674'	GO:0008150'	[]	[]	[]	[]	[]	[]	[]	[]	[]	[]	[]	[]	[]	[]	[]	[]	[]	[]	[]	[]	[]	[]	[]	[]	[]	[]	[]	[]	[]	[]
YDR062W'	GO:0005737'	GO:0012505'	GO:0005783'	GO:0016020'	GO:0016740'	GO:0006629'	[]	[]	[]	[]	[]	[]	[]	[]	[]	[]	[]	[]	[]	[]	[]	[]	[]	[]	[]	[]	[]	[]	[]	[]	[]	[]	[]	[]
YDR063W'	GO:0005938'	GO:0005737'	GO:0005856'	GO:0005634'	GO:0003674'	GO:0007010'	GO:0070271'	GO:0033043'	[]	[]	[]	[]	[]	[]	[]	[]	[]	[]	[]	[]	[]	[]	[]	[]	[]	[]	[]	[]	[]	[]	[]	[]	[]	[]
YDR064W'	GO:0005737'	GO:0005840'	GO:0003723'	GO:0019843'	GO:0003735'	GO:0005198'	GO:0002181'	GO:0006364'	GO:0042274'	[]	[]	[]	[]	[]	[]	[]	[]	[]	[]	[]	[]	[]	[]	[]	[]	[]	[]	[]	[]	[]	[]	[]	[]	[]
YDR065W'	GO:0005737'	GO:0005739'	GO:0003674'	GO:0006873'	GO:0007005'	[]	[]	[]	[]	[]	[]	[]	[]	[]	[]	[]	[]	[]	[]	[]	[]	[]	[]	[]	[]	[]	[]	[]	[]	[]	[]	[]	[]	[]
YDR066C'	GO:0005737'	GO:0005634'	GO:0003674'	GO:0008150'	[]	[]	[]	[]	[]	[]	[]	[]	[]	[]	[]	[]	[]	[]	[]	[]	[]	[]	[]	[]	[]	[]	[]	[]	[]	[]	[]	[]	[]	[]
YDR067C'	GO:0005737'	GO:0003674'	GO:0008150'	[]	[]	[]	[]	[]	[]	[]	[]	[]	[]	[]	[]	[]	[]	[]	[]	[]	[]	[]	[]	[]	[]	[]	[]	[]	[]	[]	[]	[]	[]	[]
YDR068W'	GO:0005737'	GO:0003674'	GO:0008150'	[]	[]	[]	[]	[]	[]	[]	[]	[]	[]	[]	[]	[]	[]	[]	[]	[]	[]	[]	[]	[]	[]	[]	[]	[]	[]	[]	[]	[]	[]	[]
YDR069C'	GO:0005737'	GO:0012505'	GO:0005739'	GO:0005773'	GO:0016787'	GO:0008233'	GO:0006260'	GO:0006897'	GO:0015931'	GO:0051603'	GO:0051052'	GO:0007033'	GO:0016050'	[]	[]	[]	[]	[]	[]	[]	[]	[]	[]	[]	[]	[]	[]	[]	[]	[]	[]	[]	[]	[]
YDR070C'	GO:0005737'	GO:0005739'	GO:0003674'	GO:0008150'	[]	[]	[]	[]	[]	[]	[]	[]	[]	[]	[]	[]	[]	[]	[]	[]	[]	[]	[]	[]	[]	[]	[]	[]	[]	[]	[]	[]	[]	[]
YDR071C'	GO:0005737'	GO:0016740'	GO:0006325'	[]	[]	[]	[]	[]	[]	[]	[]	[]	[]	[]	[]	[]	[]	[]	[]	[]	[]	[]	[]	[]	[]	[]	[]	[]	[]	[]	[]	[]	[]	[]
YDR072C'	GO:0016020'	GO:0016740'	GO:0006629'	[]	[]	[]	[]	[]	[]	[]	[]	[]	[]	[]	[]	[]	[]	[]	[]	[]	[]	[]	[]	[]	[]	[]	[]	[]	[]	[]	[]	[]	[]	[]
YDR073W'	GO:0005737'	GO:0005634'	GO:0016887'	GO:0016787'	GO:0006366'	[]	[]	[]	[]	[]	[]	[]	[]	[]	[]	[]	[]	[]	[]	[]	[]	[]	[]	[]	[]	[]	[]	[]	[]	[]	[]	[]	[]	[]
YDR074W'	GO:0005737'	GO:0005739'	GO:0016787'	GO:0016791'	GO:0005975'	GO:0009311'	GO:0009408'	[]	[]	[]	[]	[]	[]	[]	[]	[]	[]	[]	[]	[]	[]	[]	[]	[]	[]	[]	[]	[]	[]	[]	[]	[]	[]	[]
YDR075W'	GO:0005694'	GO:0005737'	GO:0005634'	GO:0016787'	GO:0016791'	GO:0006310'	GO:0006281'	GO:0006974'	GO:0051321'	GO:0048285'	GO:0006470'	GO:0051052'	GO:0051726'	GO:0033043'	GO:0042221'	GO:0023052'	[]	[]	[]	[]	[]	[]	[]	[]	[]	[]	[]	[]	[]	[]	[]	[]	[]	[]
YDR076W'	GO:0005634'	GO:0016887'	GO:0016787'	GO:0006310'	GO:0006281'	GO:0006974'	GO:0051321'	GO:0048285'	[]	[]	[]	[]	[]	[]	[]	[]	[]	[]	[]	[]	[]	[]	[]	[]	[]	[]	[]	[]	[]	[]	[]	[]	[]	[]
YDR077W'	GO:0005618'	GO:0005737'	GO:0005739'	GO:0005840'	GO:0005198'	GO:0071554'	GO:0007005'	[]	[]	[]	[]	[]	[]	[]	[]	[]	[]	[]	[]	[]	[]	[]	[]	[]	[]	[]	[]	[]	[]	[]	[]	[]	[]	[]
YDR078C'	GO:0005694'	GO:0003674'	GO:0006310'	GO:0006281'	GO:0006974'	[]	[]	[]	[]	[]	[]	[]	[]	[]	[]	[]	[]	[]	[]	[]	[]	[]	[]	[]	[]	[]	[]	[]	[]	[]	[]	[]	[]	[]
YDR079C-A'	GO:0005737'	GO:0005634'	GO:0000988'	GO:0006281'	GO:0006974'	GO:0006468'	GO:0006366'	[]	[]	[]	[]	[]	[]	[]	[]	[]	[]	[]	[]	[]	[]	[]	[]	[]	[]	[]	[]	[]	[]	[]	[]	[]	[]	[]
YDR079W'	GO:0005737'	GO:0016020'	GO:0005740'	GO:0005739'	GO:0051082'	GO:0007005'	GO:0070271'	[]	[]	[]	[]	[]	[]	[]	[]	[]	[]	[]	[]	[]	[]	[]	[]	[]	[]	[]	[]	[]	[]	[]	[]	[]	[]	[]
YDR080W'	GO:0005737'	GO:0012505'	GO:0016020'	GO:0005773'	GO:0019899'	GO:0008289'	GO:0061025'	GO:0048284'	GO:0070271'	GO:0051604'	GO:0006605'	GO:0033043'	GO:0051049'	GO:0007033'	GO:0016050'	[]	[]	[]	[]	[]	[]	[]	[]	[]	[]	[]	[]	[]	[]	[]	[]	[]	[]	[]
YDR081C'	GO:0005634'	GO:0003677'	GO:0005975'	GO:0051186'	GO:0006091'	GO:0032787'	GO:0055086'	GO:0006366'	GO:0006766'	[]	[]	[]	[]	[]	[]	[]	[]	[]	[]	[]	[]	[]	[]	[]	[]	[]	[]	[]	[]	[]	[]	[]	[]	[]
YDR082W'	GO:0005694'	GO:0005634'	GO:0003677'	GO:0051052'	GO:0033043'	GO:0032200'	[]	[]	[]	[]	[]	[]	[]	[]	[]	[]	[]	[]	[]	[]	[]	[]	[]	[]	[]	[]	[]	[]	[]	[]	[]	[]	[]	[]
YDR083W'	GO:0005730'	GO:0005634'	GO:0008168'	GO:0016740'	GO:0009451'	GO:0006364'	GO:0042273'	[]	[]	[]	[]	[]	[]	[]	[]	[]	[]	[]	[]	[]	[]	[]	[]	[]	[]	[]	[]	[]	[]	[]	[]	[]	[]	[]
YDR084C'	GO:0005794'	GO:0005737'	GO:0012505'	GO:0016020'	GO:0003674'	[]	[]	[]	[]	[]	[]	[]	[]	[]	[]	[]	[]	[]	[]	[]	[]	[]	[]	[]	[]	[]	[]	[]	[]	[]	[]	[]	[]	[]
YDR085C'	GO:0004871'	GO:0000902'	GO:0000746'	GO:0042221'	GO:0023052'	GO:0023052'	[]	[]	[]	[]	[]	[]	[]	[]	[]	[]	[]	[]	[]	[]	[]	[]	[]	[]	[]	[]	[]	[]	[]	[]	[]	[]	[]	[]
YDR086C'	GO:0005737'	GO:0012505'	GO:0005783'	GO:0016020'	GO:0008565'	GO:0005198'	GO:0022857'	GO:0006605'	GO:0055085'	[]	[]	[]	[]	[]	[]	[]	[]	[]	[]	[]	[]	[]	[]	[]	[]	[]	[]	[]	[]	[]	[]	[]	[]	[]
YDR087C'	GO:0005730'	GO:0005634'	GO:0003674'	GO:0006364'	[]	[]	[]	[]	[]	[]	[]	[]	[]	[]	[]	[]	[]	[]	[]	[]	[]	[]	[]	[]	[]	[]	[]	[]	[]	[]	[]	[]	[]	[]
YDR088C'	GO:0005634'	GO:0008380'	GO:0006397'	GO:0006397'	[]	[]	[]	[]	[]	[]	[]	[]	[]	[]	[]	[]	[]	[]	[]	[]	[]	[]	[]	[]	[]	[]	[]	[]	[]	[]	[]	[]	[]	[]
YDR089W'	GO:0005737'	GO:0016020'	GO:0005773'	GO:0003674'	[]	[]	[]	[]	[]	[]	[]	[]	[]	[]	[]	[]	[]	[]	[]	[]	[]	[]	[]	[]	[]	[]	[]	[]	[]	[]	[]	[]	[]	[]
YDR090C'	GO:0016020'	GO:0003674'	GO:0008150'	[]	[]	[]	[]	[]	[]	[]	[]	[]	[]	[]	[]	[]	[]	[]	[]	[]	[]	[]	[]	[]	[]	[]	[]	[]	[]	[]	[]	[]	[]	[]
YDR091C'	GO:0005737'	GO:0005634'	GO:0005840'	GO:0016887'	GO:0016787'	GO:0043167'	GO:0051169'	GO:0006417'	GO:0042273'	GO:0000054'	GO:0006413'	[]	[]	[]	[]	[]	[]	[]	[]	[]	[]	[]	[]	[]	[]	[]	[]	[]	[]	[]	[]	[]	[]	[]
YDR092W'	GO:0005737'	GO:0005634'	GO:0016740'	GO:0006281'	GO:0006974'	GO:0070271'	GO:0070647'	[]	[]	[]	[]	[]	[]	[]	[]	[]	[]	[]	[]	[]	[]	[]	[]	[]	[]	[]	[]	[]	[]	[]	[]	[]	[]	[]
YDR093W'	GO:0005933'	GO:0005737'	GO:0012505'	GO:0005783'	GO:0016020'	GO:0005886'	GO:0030427'	GO:0016887'	GO:0016787'	GO:0000746'	GO:0006897'	GO:0006869'	GO:0042221'	[]	[]	[]	[]	[]	[]	[]	[]	[]	[]	[]	[]	[]	[]	[]	[]	[]	[]	[]	[]	[]
YDR094W'	GO:0005575'	GO:0003674'	GO:0008150'	[]	[]	[]	[]	[]	[]	[]	[]	[]	[]	[]	[]	[]	[]	[]	[]	[]	[]	[]	[]	[]	[]	[]	[]	[]	[]	[]	[]	[]	[]	[]
YDR095C'	GO:0005575'	GO:0003674'	GO:0008150'	[]	[]	[]	[]	[]	[]	[]	[]	[]	[]	[]	[]	[]	[]	[]	[]	[]	[]	[]	[]	[]	[]	[]	[]	[]	[]	[]	[]	[]	[]	[]
YDR096W'	GO:0005737'	GO:0005739'	GO:0005634'	GO:0003677'	GO:0001071'	GO:0016491'	GO:0006325'	GO:0016570'	GO:0006629'	GO:0042594'	GO:0006366'	[]	[]	[]	[]	[]	[]	[]	[]	[]	[]	[]	[]	[]	[]	[]	[]	[]	[]	[]	[]	[]	[]	[]
YDR097C'	GO:0005737'	GO:0005634'	GO:0016887'	GO:0003677'	GO:0016787'	GO:0006281'	GO:0006260'	GO:0006974'	GO:0051321'	GO:0048285'	GO:0051052'	[]	[]	[]	[]	[]	[]	[]	[]	[]	[]	[]	[]	[]	[]	[]	[]	[]	[]	[]	[]	[]	[]	[]
YDR098C'	GO:0005737'	GO:0005634'	GO:0016491'	GO:0008134'	GO:0006873'	GO:0006325'	GO:0007010'	GO:0016570'	GO:0031399'	GO:0042221'	GO:0006979'	[]	[]	[]	[]	[]	[]	[]	[]	[]	[]	[]	[]	[]	[]	[]	[]	[]	[]	[]	[]	[]	[]	[]
YDR099W'	GO:0005737'	GO:0016020'	GO:0005634'	GO:0005886'	GO:0003677'	GO:0043167'	GO:0006260'	GO:0005975'	GO:0071554'	GO:0006974'	GO:0006091'	GO:0051321'	GO:0000278'	GO:0070647'	GO:0007124'	GO:0031399'	GO:0023052'	GO:0043934'	[]	[]	[]	[]	[]	[]	[]	[]	[]	[]	[]	[]	[]	[]	[]	[]
YDR100W'	GO:0005794'	GO:0005737'	GO:0016023'	GO:0012505'	GO:0016020'	GO:0003674'	[]	[]	[]	[]	[]	[]	[]	[]	[]	[]	[]	[]	[]	[]	[]	[]	[]	[]	[]	[]	[]	[]	[]	[]	[]	[]	[]	[]
YDR101C'	GO:0005737'	GO:0005730'	GO:0005634'	GO:0005840'	GO:0003674'	GO:0051169'	GO:0000054'	[]	[]	[]	[]	[]	[]	[]	[]	[]	[]	[]	[]	[]	[]	[]	[]	[]	[]	[]	[]	[]	[]	[]	[]	[]	[]	[]
YDR102C'	GO:0005575'	GO:0003674'	GO:0008150'	[]	[]	[]	[]	[]	[]	[]	[]	[]	[]	[]	[]	[]	[]	[]	[]	[]	[]	[]	[]	[]	[]	[]	[]	[]	[]	[]	[]	[]	[]	[]
YDR103W'	GO:0005737'	GO:0016020'	GO:0005634'	GO:0005886'	GO:0030427'	GO:0019899'	GO:0008289'	GO:0005198'	GO:0000746'	GO:0001403'	GO:0006468'	GO:0031399'	GO:0042221'	GO:0023052'	GO:0032196'	[]	[]	[]	[]	[]	[]	[]	[]	[]	[]	[]	[]	[]	[]	[]	[]	[]	[]	[]
YDR104C'	GO:0016020'	GO:0005886'	GO:0003674'	GO:0071554'	GO:0051321'	GO:0043934'	[]	[]	[]	[]	[]	[]	[]	[]	[]	[]	[]	[]	[]	[]	[]	[]	[]	[]	[]	[]	[]	[]	[]	[]	[]	[]	[]	[]
YDR105C'	GO:0005737'	GO:0016020'	GO:0005773'	GO:0003674'	GO:0008150'	[]	[]	[]	[]	[]	[]	[]	[]	[]	[]	[]	[]	[]	[]	[]	[]	[]	[]	[]	[]	[]	[]	[]	[]	[]	[]	[]	[]	[]
YDR106W'	GO:0005737'	GO:0005856'	GO:0005198'	GO:0000278'	GO:0048285'	[]	[]	[]	[]	[]	[]	[]	[]	[]	[]	[]	[]	[]	[]	[]	[]	[]	[]	[]	[]	[]	[]	[]	[]	[]	[]	[]	[]	[]
YDR107C'	GO:0005737'	GO:0016020'	GO:0005773'	GO:0003674'	GO:0006873'	GO:0001403'	GO:0007124'	[]	[]	[]	[]	[]	[]	[]	[]	[]	[]	[]	[]	[]	[]	[]	[]	[]	[]	[]	[]	[]	[]	[]	[]	[]	[]	[]
YDR108W'	GO:0005794'	GO:0005737'	GO:0012505'	GO:0003674'	GO:0048193'	GO:0051321'	GO:0070925'	GO:0048285'	GO:0007031'	GO:0006605'	GO:0007033'	GO:0016050'	[]	[]	[]	[]	[]	[]	[]	[]	[]	[]	[]	[]	[]	[]	[]	[]	[]	[]	[]	[]	[]	[]
YDR109C'	GO:0005575'	GO:0003674'	GO:0008150'	[]	[]	[]	[]	[]	[]	[]	[]	[]	[]	[]	[]	[]	[]	[]	[]	[]	[]	[]	[]	[]	[]	[]	[]	[]	[]	[]	[]	[]	[]	[]
YDR110W'	GO:0005694'	GO:0005730'	GO:0005634'	GO:0003677'	GO:0006310'	GO:0006260'	GO:0006325'	GO:0007059'	GO:0006997'	GO:0051052'	[]	[]	[]	[]	[]	[]	[]	[]	[]	[]	[]	[]	[]	[]	[]	[]	[]	[]	[]	[]	[]	[]	[]	[]
YDR111C'	GO:0005737'	GO:0005634'	GO:0016740'	GO:0008150'	[]	[]	[]	[]	[]	[]	[]	[]	[]	[]	[]	[]	[]	[]	[]	[]	[]	[]	[]	[]	[]	[]	[]	[]	[]	[]	[]	[]	[]	[]
YDR112W'	GO:0005575'	GO:0003674'	GO:0008150'	[]	[]	[]	[]	[]	[]	[]	[]	[]	[]	[]	[]	[]	[]	[]	[]	[]	[]	[]	[]	[]	[]	[]	[]	[]	[]	[]	[]	[]	[]	[]
YDR113C'	GO:0005737'	GO:0005856'	GO:0005634'	GO:0019899'	GO:0006310'	GO:0006281'	GO:0006974'	GO:0007059'	GO:0051321'	GO:0000278'	GO:0048285'	[]	[]	[]	[]	[]	[]	[]	[]	[]	[]	[]	[]	[]	[]	[]	[]	[]	[]	[]	[]	[]	[]	[]
YDR114C'	GO:0005575'	GO:0003674'	GO:0008150'	[]	[]	[]	[]	[]	[]	[]	[]	[]	[]	[]	[]	[]	[]	[]	[]	[]	[]	[]	[]	[]	[]	[]	[]	[]	[]	[]	[]	[]	[]	[]
YDR115W'	GO:0005737'	GO:0005739'	GO:0005634'	GO:0005840'	GO:0003735'	GO:0005198'	GO:0032543'	GO:0007005'	[]	[]	[]	[]	[]	[]	[]	[]	[]	[]	[]	[]	[]	[]	[]	[]	[]	[]	[]	[]	[]	[]	[]	[]	[]	[]
YDR116C'	GO:0005737'	GO:0005739'	GO:0005840'	GO:0003735'	GO:0005198'	GO:0032543'	GO:0007005'	[]	[]	[]	[]	[]	[]	[]	[]	[]	[]	[]	[]	[]	[]	[]	[]	[]	[]	[]	[]	[]	[]	[]	[]	[]	[]	[]
YDR117C'	GO:0005737'	GO:0005840'	GO:0003723'	GO:0006364'	[]	[]	[]	[]	[]	[]	[]	[]	[]	[]	[]	[]	[]	[]	[]	[]	[]	[]	[]	[]	[]	[]	[]	[]	[]	[]	[]	[]	[]	[]
YDR118W'	GO:0005634'	GO:0016740'	GO:0070647'	GO:0051603'	[]	[]	[]	[]	[]	[]	[]	[]	[]	[]	[]	[]	[]	[]	[]	[]	[]	[]	[]	[]	[]	[]	[]	[]	[]	[]	[]	[]	[]	[]
YDR118W-A'	GO:0005575'	GO:0003674'	GO:0008150'	[]	[]	[]	[]	[]	[]	[]	[]	[]	[]	[]	[]	[]	[]	[]	[]	[]	[]	[]	[]	[]	[]	[]	[]	[]	[]	[]	[]	[]	[]	[]
YDR119W'	GO:0005737'	GO:0016020'	GO:0005773'	GO:0003674'	GO:0008150'	[]	[]	[]	[]	[]	[]	[]	[]	[]	[]	[]	[]	[]	[]	[]	[]	[]	[]	[]	[]	[]	[]	[]	[]	[]	[]	[]	[]	[]
YDR119W-A'	GO:0005737'	GO:0016020'	GO:0005740'	GO:0005739'	GO:0003674'	GO:0008150'	[]	[]	[]	[]	[]	[]	[]	[]	[]	[]	[]	[]	[]	[]	[]	[]	[]	[]	[]	[]	[]	[]	[]	[]	[]	[]	[]	[]
YDR120C'	GO:0005737'	GO:0012505'	GO:0016020'	GO:0005739'	GO:0005634'	GO:0008168'	GO:0016740'	GO:0009451'	GO:0008033'	[]	[]	[]	[]	[]	[]	[]	[]	[]	[]	[]	[]	[]	[]	[]	[]	[]	[]	[]	[]	[]	[]	[]	[]	[]
YDR121W'	GO:0005694'	GO:0005634'	GO:0003677'	GO:0003682'	GO:0016779'	GO:0016740'	GO:0006281'	GO:0006260'	GO:0006974'	GO:0006325'	[]	[]	[]	[]	[]	[]	[]	[]	[]	[]	[]	[]	[]	[]	[]	[]	[]	[]	[]	[]	[]	[]	[]	[]
YDR122W'	GO:0016020'	GO:0005886'	GO:0016301'	GO:0016740'	GO:0006887'	GO:0006468'	[]	[]	[]	[]	[]	[]	[]	[]	[]	[]	[]	[]	[]	[]	[]	[]	[]	[]	[]	[]	[]	[]	[]	[]	[]	[]	[]	[]
YDR123C'	GO:0005634'	GO:0001071'	GO:0006629'	GO:0006366'	[]	[]	[]	[]	[]	[]	[]	[]	[]	[]	[]	[]	[]	[]	[]	[]	[]	[]	[]	[]	[]	[]	[]	[]	[]	[]	[]	[]	[]	[]
YDR124W'	GO:0005575'	GO:0003674'	GO:0008150'	[]	[]	[]	[]	[]	[]	[]	[]	[]	[]	[]	[]	[]	[]	[]	[]	[]	[]	[]	[]	[]	[]	[]	[]	[]	[]	[]	[]	[]	[]	[]
YDR125C'	GO:0005737'	GO:0005739'	GO:0003674'	GO:0008150'	[]	[]	[]	[]	[]	[]	[]	[]	[]	[]	[]	[]	[]	[]	[]	[]	[]	[]	[]	[]	[]	[]	[]	[]	[]	[]	[]	[]	[]	[]
YDR126W'	GO:0005938'	GO:0005737'	GO:0005856'	GO:0012505'	GO:0005783'	GO:0016020'	GO:0016740'	GO:0071554'	GO:0007010'	GO:0006887'	GO:0051321'	GO:0061025'	GO:0048284'	GO:0043543'	GO:0006497'	GO:0051049'	GO:0043934'	GO:0007033'	[]	[]	[]	[]	[]	[]	[]	[]	[]	[]	[]	[]	[]	[]	[]	[]
YDR127W'	GO:0005737'	GO:0016301'	GO:0016829'	GO:0016491'	GO:0016740'	[]	[]	[]	[]	[]	[]	[]	[]	[]	[]	[]	[]	[]	[]	[]	[]	[]	[]	[]	[]	[]	[]	[]	[]	[]	[]	[]	[]	[]
YDR128W'	GO:0005737'	GO:0016020'	GO:0005773'	GO:0003674'	GO:0023052'	[]	[]	[]	[]	[]	[]	[]	[]	[]	[]	[]	[]	[]	[]	[]	[]	[]	[]	[]	[]	[]	[]	[]	[]	[]	[]	[]	[]	[]
YDR129C'	GO:0005938'	GO:0005933'	GO:0005737'	GO:0005856'	GO:0016020'	GO:0005886'	GO:0030427'	GO:0008092'	GO:0030674'	GO:0007010'	[]	[]	[]	[]	[]	[]	[]	[]	[]	[]	[]	[]	[]	[]	[]	[]	[]	[]	[]	[]	[]	[]	[]	[]
YDR130C'	GO:0005694'	GO:0005737'	GO:0005856'	GO:0005815'	GO:0005634'	GO:0008092'	GO:0005198'	GO:0007059'	GO:0007010'	GO:0000278'	GO:0048285'	GO:0051726'	GO:0033043'	[]	[]	[]	[]	[]	[]	[]	[]	[]	[]	[]	[]	[]	[]	[]	[]	[]	[]	[]	[]	[]
YDR131C'	GO:0030674'	GO:0016740'	GO:0051603'	GO:0051603'	[]	[]	[]	[]	[]	[]	[]	[]	[]	[]	[]	[]	[]	[]	[]	[]	[]	[]	[]	[]	[]	[]	[]	[]	[]	[]	[]	[]	[]	[]
YDR132C'	GO:0005737'	GO:0005739'	GO:0005634'	GO:0003674'	GO:0008150'	[]	[]	[]	[]	[]	[]	[]	[]	[]	[]	[]	[]	[]	[]	[]	[]	[]	[]	[]	[]	[]	[]	[]	[]	[]	[]	[]	[]	[]
YDR133C'	GO:0005575'	GO:0003674'	GO:0008150'	[]	[]	[]	[]	[]	[]	[]	[]	[]	[]	[]	[]	[]	[]	[]	[]	[]	[]	[]	[]	[]	[]	[]	[]	[]	[]	[]	[]	[]	[]	[]
YDR135C'	GO:0005737'	GO:0016020'	GO:0005773'	GO:0016887'	GO:0016787'	GO:0022857'	GO:0006811'	GO:0061025'	GO:0048284'	GO:0042221'	GO:0055085'	GO:0007033'	[]	[]	[]	[]	[]	[]	[]	[]	[]	[]	[]	[]	[]	[]	[]	[]	[]	[]	[]	[]	[]	[]
YDR136C'	GO:0005575'	GO:0003674'	GO:0006605'	[]	[]	[]	[]	[]	[]	[]	[]	[]	[]	[]	[]	[]	[]	[]	[]	[]	[]	[]	[]	[]	[]	[]	[]	[]	[]	[]	[]	[]	[]	[]
YDR137W'	GO:0005794'	GO:0005737'	GO:0012505'	GO:0016020'	GO:0005085'	GO:0016197'	[]	[]	[]	[]	[]	[]	[]	[]	[]	[]	[]	[]	[]	[]	[]	[]	[]	[]	[]	[]	[]	[]	[]	[]	[]	[]	[]	[]
YDR138W'	GO:0005694'	GO:0005634'	GO:0005198'	GO:0006310'	GO:0006281'	GO:0006354'	GO:0006974'	GO:0006397'	GO:0051169'	GO:0015931'	GO:0006366'	[]	[]	[]	[]	[]	[]	[]	[]	[]	[]	[]	[]	[]	[]	[]	[]	[]	[]	[]	[]	[]	[]	[]
YDR139C'	GO:0005737'	GO:0070647'	GO:0070647'	[]	[]	[]	[]	[]	[]	[]	[]	[]	[]	[]	[]	[]	[]	[]	[]	[]	[]	[]	[]	[]	[]	[]	[]	[]	[]	[]	[]	[]	[]	[]
YDR140W'	GO:0005737'	GO:0005634'	GO:0008168'	GO:0016740'	GO:0008213'	GO:0006417'	[]	[]	[]	[]	[]	[]	[]	[]	[]	[]	[]	[]	[]	[]	[]	[]	[]	[]	[]	[]	[]	[]	[]	[]	[]	[]	[]	[]
YDR141C'	GO:0005794'	GO:0005737'	GO:0012505'	GO:0005739'	GO:0005773'	GO:0003674'	GO:0048193'	GO:0000902'	GO:0016197'	[]	[]	[]	[]	[]	[]	[]	[]	[]	[]	[]	[]	[]	[]	[]	[]	[]	[]	[]	[]	[]	[]	[]	[]	[]
YDR142C'	GO:0005737'	GO:0005777'	GO:0007031'	GO:0006605'	GO:0055085'	GO:0055085'	[]	[]	[]	[]	[]	[]	[]	[]	[]	[]	[]	[]	[]	[]	[]	[]	[]	[]	[]	[]	[]	[]	[]	[]	[]	[]	[]	[]
YDR143C'	GO:0005737'	GO:0005634'	GO:0016740'	GO:0070647'	GO:0051603'	GO:0042221'	[]	[]	[]	[]	[]	[]	[]	[]	[]	[]	[]	[]	[]	[]	[]	[]	[]	[]	[]	[]	[]	[]	[]	[]	[]	[]	[]	[]
YDR144C'	GO:0005618'	GO:0005737'	GO:0005773'	GO:0016787'	GO:0008233'	GO:0071554'	GO:0023052'	[]	[]	[]	[]	[]	[]	[]	[]	[]	[]	[]	[]	[]	[]	[]	[]	[]	[]	[]	[]	[]	[]	[]	[]	[]	[]	[]
YDR145W'	GO:0005634'	GO:0003682'	GO:0001071'	GO:0005198'	GO:0008134'	GO:0006352'	GO:0006325'	GO:0016570'	GO:0018193'	GO:0043543'	GO:0006366'	[]	[]	[]	[]	[]	[]	[]	[]	[]	[]	[]	[]	[]	[]	[]	[]	[]	[]	[]	[]	[]	[]	[]
YDR146C'	GO:0005737'	GO:0005634'	GO:0003677'	GO:0001071'	GO:0000988'	GO:0000278'	GO:0048285'	[]	[]	[]	[]	[]	[]	[]	[]	[]	[]	[]	[]	[]	[]	[]	[]	[]	[]	[]	[]	[]	[]	[]	[]	[]	[]	[]
YDR147W'	GO:0005737'	GO:0016301'	GO:0016740'	GO:0006629'	[]	[]	[]	[]	[]	[]	[]	[]	[]	[]	[]	[]	[]	[]	[]	[]	[]	[]	[]	[]	[]	[]	[]	[]	[]	[]	[]	[]	[]	[]
YDR148C'	GO:0005737'	GO:0005739'	GO:0016740'	GO:0045333'	GO:0006091'	GO:0007005'	[]	[]	[]	[]	[]	[]	[]	[]	[]	[]	[]	[]	[]	[]	[]	[]	[]	[]	[]	[]	[]	[]	[]	[]	[]	[]	[]	[]
YDR149C'	GO:0005575'	GO:0003674'	GO:0008150'	[]	[]	[]	[]	[]	[]	[]	[]	[]	[]	[]	[]	[]	[]	[]	[]	[]	[]	[]	[]	[]	[]	[]	[]	[]	[]	[]	[]	[]	[]	[]
YDR150W'	GO:0005938'	GO:0005933'	GO:0005737'	GO:0012505'	GO:0005783'	GO:0005739'	GO:0030427'	GO:0008092'	GO:0007010'	GO:0007005'	GO:0048285'	GO:0048308'	[]	[]	[]	[]	[]	[]	[]	[]	[]	[]	[]	[]	[]	[]	[]	[]	[]	[]	[]	[]	[]	[]
YDR151C'	GO:0005634'	GO:0003723'	GO:0003729'	GO:0006401'	GO:0006873'	[]	[]	[]	[]	[]	[]	[]	[]	[]	[]	[]	[]	[]	[]	[]	[]	[]	[]	[]	[]	[]	[]	[]	[]	[]	[]	[]	[]	[]
YDR152W'	GO:0005737'	GO:0002181'	GO:0042594'	GO:0042594'	[]	[]	[]	[]	[]	[]	[]	[]	[]	[]	[]	[]	[]	[]	[]	[]	[]	[]	[]	[]	[]	[]	[]	[]	[]	[]	[]	[]	[]	[]
YDR153C'	GO:0005737'	GO:0016023'	GO:0012505'	GO:0016020'	GO:0005773'	GO:0043167'	GO:0048193'	GO:0016197'	[]	[]	[]	[]	[]	[]	[]	[]	[]	[]	[]	[]	[]	[]	[]	[]	[]	[]	[]	[]	[]	[]	[]	[]	[]	[]
YDR154C'	GO:0005575'	GO:0003674'	GO:0008150'	[]	[]	[]	[]	[]	[]	[]	[]	[]	[]	[]	[]	[]	[]	[]	[]	[]	[]	[]	[]	[]	[]	[]	[]	[]	[]	[]	[]	[]	[]	[]
YDR155C'	GO:0005694'	GO:0005737'	GO:0005740'	GO:0005739'	GO:0005634'	GO:0003723'	GO:0016853'	GO:0003729'	GO:0006325'	GO:0016570'	GO:0051321'	GO:0048285'	GO:0051726'	GO:0033043'	GO:0043934'	[]	[]	[]	[]	[]	[]	[]	[]	[]	[]	[]	[]	[]	[]	[]	[]	[]	[]	[]
YDR156W'	GO:0005730'	GO:0005634'	GO:0016779'	GO:0016740'	GO:0006360'	[]	[]	[]	[]	[]	[]	[]	[]	[]	[]	[]	[]	[]	[]	[]	[]	[]	[]	[]	[]	[]	[]	[]	[]	[]	[]	[]	[]	[]
YDR157W'	GO:0005575'	GO:0003674'	GO:0008150'	[]	[]	[]	[]	[]	[]	[]	[]	[]	[]	[]	[]	[]	[]	[]	[]	[]	[]	[]	[]	[]	[]	[]	[]	[]	[]	[]	[]	[]	[]	[]
YDR158W'	GO:0005737'	GO:0016020'	GO:0005634'	GO:0005886'	GO:0016491'	GO:0006520'	[]	[]	[]	[]	[]	[]	[]	[]	[]	[]	[]	[]	[]	[]	[]	[]	[]	[]	[]	[]	[]	[]	[]	[]	[]	[]	[]	[]
YDR159W'	GO:0012505'	GO:0005634'	GO:0006281'	GO:0006401'	GO:0006974'	GO:0006397'	GO:0000278'	GO:0051169'	GO:0015931'	GO:0048285'	GO:0042274'	GO:0042274'	[]	[]	[]	[]	[]	[]	[]	[]	[]	[]	[]	[]	[]	[]	[]	[]	[]	[]	[]	[]	[]	[]
YDR160W'	GO:0005737'	GO:0012505'	GO:0005783'	GO:0016020'	GO:0005886'	GO:0003674'	GO:0042221'	[]	[]	[]	[]	[]	[]	[]	[]	[]	[]	[]	[]	[]	[]	[]	[]	[]	[]	[]	[]	[]	[]	[]	[]	[]	[]	[]
YDR161W'	GO:0005737'	GO:0005634'	GO:0003674'	GO:0051603'	GO:0042221'	[]	[]	[]	[]	[]	[]	[]	[]	[]	[]	[]	[]	[]	[]	[]	[]	[]	[]	[]	[]	[]	[]	[]	[]	[]	[]	[]	[]	[]
YDR162C'	GO:0005737'	GO:0005634'	GO:0030674'	GO:0071554'	GO:0006468'	GO:0031399'	GO:0009408'	GO:0006970'	GO:0023052'	[]	[]	[]	[]	[]	[]	[]	[]	[]	[]	[]	[]	[]	[]	[]	[]	[]	[]	[]	[]	[]	[]	[]	[]	[]
YDR163W'	GO:0005634'	GO:0003674'	GO:0008380'	GO:0006397'	[]	[]	[]	[]	[]	[]	[]	[]	[]	[]	[]	[]	[]	[]	[]	[]	[]	[]	[]	[]	[]	[]	[]	[]	[]	[]	[]	[]	[]	[]
YDR164C'	GO:0005933'	GO:0016020'	GO:0005886'	GO:0030427'	GO:0006887'	GO:0061025'	GO:0048284'	GO:0033043'	GO:0051049'	GO:0016050'	GO:0016050'	[]	[]	[]	[]	[]	[]	[]	[]	[]	[]	[]	[]	[]	[]	[]	[]	[]	[]	[]	[]	[]	[]	[]
YDR165W'	GO:0005737'	GO:0005634'	GO:0008168'	GO:0016740'	GO:0009451'	GO:0008033'	[]	[]	[]	[]	[]	[]	[]	[]	[]	[]	[]	[]	[]	[]	[]	[]	[]	[]	[]	[]	[]	[]	[]	[]	[]	[]	[]	[]
YDR166C'	GO:0005938'	GO:0005933'	GO:0005737'	GO:0016020'	GO:0030427'	GO:0003674'	GO:0048193'	GO:0006887'	GO:0048308'	GO:0070271'	[]	[]	[]	[]	[]	[]	[]	[]	[]	[]	[]	[]	[]	[]	[]	[]	[]	[]	[]	[]	[]	[]	[]	[]
YDR167W'	GO:0005634'	GO:0003682'	GO:0001071'	GO:0005198'	GO:0006352'	GO:0006325'	GO:0016570'	GO:0018193'	GO:0043543'	GO:0006366'	[]	[]	[]	[]	[]	[]	[]	[]	[]	[]	[]	[]	[]	[]	[]	[]	[]	[]	[]	[]	[]	[]	[]	[]
YDR168W'	GO:0005737'	GO:0051082'	GO:0007010'	GO:0006468'	GO:0051726'	GO:0031399'	GO:0006970'	GO:0023052'	[]	[]	[]	[]	[]	[]	[]	[]	[]	[]	[]	[]	[]	[]	[]	[]	[]	[]	[]	[]	[]	[]	[]	[]	[]	[]
YDR169C'	GO:0005737'	GO:0005634'	GO:0003677'	GO:0042221'	GO:0006366'	[]	[]	[]	[]	[]	[]	[]	[]	[]	[]	[]	[]	[]	[]	[]	[]	[]	[]	[]	[]	[]	[]	[]	[]	[]	[]	[]	[]	[]
YDR169C-A'	GO:0005575'	GO:0003674'	GO:0008150'	[]	[]	[]	[]	[]	[]	[]	[]	[]	[]	[]	[]	[]	[]	[]	[]	[]	[]	[]	[]	[]	[]	[]	[]	[]	[]	[]	[]	[]	[]	[]
YDR170C'	GO:0005794'	GO:0005737'	GO:0016023'	GO:0012505'	GO:0016020'	GO:0005773'	GO:0005085'	GO:0048193'	GO:0070925'	GO:0007033'	[]	[]	[]	[]	[]	[]	[]	[]	[]	[]	[]	[]	[]	[]	[]	[]	[]	[]	[]	[]	[]	[]	[]	[]
YDR171W'	GO:0005737'	GO:0005856'	GO:0051082'	GO:0007010'	[]	[]	[]	[]	[]	[]	[]	[]	[]	[]	[]	[]	[]	[]	[]	[]	[]	[]	[]	[]	[]	[]	[]	[]	[]	[]	[]	[]	[]	[]
YDR172W'	GO:0005737'	GO:0003723'	GO:0003729'	GO:0008135'	GO:0006401'	[]	[]	[]	[]	[]	[]	[]	[]	[]	[]	[]	[]	[]	[]	[]	[]	[]	[]	[]	[]	[]	[]	[]	[]	[]	[]	[]	[]	[]
YDR173C'	GO:0005634'	GO:0016301'	GO:0030674'	GO:0016740'	GO:0006520'	GO:0006629'	GO:0006366'	[]	[]	[]	[]	[]	[]	[]	[]	[]	[]	[]	[]	[]	[]	[]	[]	[]	[]	[]	[]	[]	[]	[]	[]	[]	[]	[]
YDR174W'	GO:0005694'	GO:0005737'	GO:0005730'	GO:0005634'	GO:0003677'	GO:0006352'	GO:0006360'	GO:0006366'	[]	[]	[]	[]	[]	[]	[]	[]	[]	[]	[]	[]	[]	[]	[]	[]	[]	[]	[]	[]	[]	[]	[]	[]	[]	[]
YDR175C'	GO:0005737'	GO:0005739'	GO:0005840'	GO:0003735'	GO:0005198'	GO:0032543'	GO:0007005'	[]	[]	[]	[]	[]	[]	[]	[]	[]	[]	[]	[]	[]	[]	[]	[]	[]	[]	[]	[]	[]	[]	[]	[]	[]	[]	[]
YDR176W'	GO:0005634'	GO:0016740'	GO:0006325'	GO:0016570'	GO:0018193'	GO:0043543'	[]	[]	[]	[]	[]	[]	[]	[]	[]	[]	[]	[]	[]	[]	[]	[]	[]	[]	[]	[]	[]	[]	[]	[]	[]	[]	[]	[]
YDR177W'	GO:0005737'	GO:0016740'	GO:0070647'	GO:0051603'	GO:0042221'	GO:0016050'	[]	[]	[]	[]	[]	[]	[]	[]	[]	[]	[]	[]	[]	[]	[]	[]	[]	[]	[]	[]	[]	[]	[]	[]	[]	[]	[]	[]
YDR178W'	GO:0005737'	GO:0016020'	GO:0005740'	GO:0005739'	GO:0016491'	GO:0045333'	GO:0006091'	GO:0055086'	[]	[]	[]	[]	[]	[]	[]	[]	[]	[]	[]	[]	[]	[]	[]	[]	[]	[]	[]	[]	[]	[]	[]	[]	[]	[]
YDR179C'	GO:0005634'	GO:0003674'	GO:0000746'	GO:0070647'	GO:0042221'	GO:0023052'	[]	[]	[]	[]	[]	[]	[]	[]	[]	[]	[]	[]	[]	[]	[]	[]	[]	[]	[]	[]	[]	[]	[]	[]	[]	[]	[]	[]
YDR179W-A'	GO:0008289'	GO:0008289'	[]	[]	[]	[]	[]	[]	[]	[]	[]	[]	[]	[]	[]	[]	[]	[]	[]	[]	[]	[]	[]	[]	[]	[]	[]	[]	[]	[]	[]	[]	[]	[]
YDR180W'	GO:0005694'	GO:0005737'	GO:0005634'	GO:0003674'	GO:0006310'	GO:0006281'	GO:0006974'	GO:0007059'	GO:0000278'	GO:0048285'	[]	[]	[]	[]	[]	[]	[]	[]	[]	[]	[]	[]	[]	[]	[]	[]	[]	[]	[]	[]	[]	[]	[]	[]
YDR181C'	GO:0005694'	GO:0005634'	GO:0016740'	GO:0006325'	[]	[]	[]	[]	[]	[]	[]	[]	[]	[]	[]	[]	[]	[]	[]	[]	[]	[]	[]	[]	[]	[]	[]	[]	[]	[]	[]	[]	[]	[]
YDR182W'	GO:0005737'	GO:0012505'	GO:0005783'	GO:0016020'	GO:0003674'	GO:0006281'	GO:0006974'	GO:0006629'	GO:0006497'	[]	[]	[]	[]	[]	[]	[]	[]	[]	[]	[]	[]	[]	[]	[]	[]	[]	[]	[]	[]	[]	[]	[]	[]	[]
YDR182W-A'	GO:0005575'	GO:0003674'	GO:0008150'	[]	[]	[]	[]	[]	[]	[]	[]	[]	[]	[]	[]	[]	[]	[]	[]	[]	[]	[]	[]	[]	[]	[]	[]	[]	[]	[]	[]	[]	[]	[]
YDR183C-A'	GO:0005575'	GO:0003674'	GO:0008150'	[]	[]	[]	[]	[]	[]	[]	[]	[]	[]	[]	[]	[]	[]	[]	[]	[]	[]	[]	[]	[]	[]	[]	[]	[]	[]	[]	[]	[]	[]	[]
YDR183W'	GO:0005575'	GO:0006457'	GO:0042221'	GO:0006366'	GO:0006366'	[]	[]	[]	[]	[]	[]	[]	[]	[]	[]	[]	[]	[]	[]	[]	[]	[]	[]	[]	[]	[]	[]	[]	[]	[]	[]	[]	[]	[]
YDR184C'	GO:0005737'	GO:0005634'	GO:0003674'	GO:0007114'	GO:0006873'	GO:0000910'	GO:0000278'	[]	[]	[]	[]	[]	[]	[]	[]	[]	[]	[]	[]	[]	[]	[]	[]	[]	[]	[]	[]	[]	[]	[]	[]	[]	[]	[]
YDR185C'	GO:0005737'	GO:0016020'	GO:0005740'	GO:0005739'	GO:0003674'	GO:0007005'	[]	[]	[]	[]	[]	[]	[]	[]	[]	[]	[]	[]	[]	[]	[]	[]	[]	[]	[]	[]	[]	[]	[]	[]	[]	[]	[]	[]
YDR186C'	GO:0005737'	GO:0005840'	GO:0003674'	GO:0008150'	[]	[]	[]	[]	[]	[]	[]	[]	[]	[]	[]	[]	[]	[]	[]	[]	[]	[]	[]	[]	[]	[]	[]	[]	[]	[]	[]	[]	[]	[]
YDR187C'	GO:0005575'	GO:0003674'	GO:0008150'	[]	[]	[]	[]	[]	[]	[]	[]	[]	[]	[]	[]	[]	[]	[]	[]	[]	[]	[]	[]	[]	[]	[]	[]	[]	[]	[]	[]	[]	[]	[]
YDR188W'	GO:0005737'	GO:0051082'	GO:0006457'	[]	[]	[]	[]	[]	[]	[]	[]	[]	[]	[]	[]	[]	[]	[]	[]	[]	[]	[]	[]	[]	[]	[]	[]	[]	[]	[]	[]	[]	[]	[]
YDR189W'	GO:0005794'	GO:0005737'	GO:0016023'	GO:0012505'	GO:0005783'	GO:0016020'	GO:0048193'	GO:0061025'	GO:0048284'	GO:0070271'	GO:0033043'	GO:0051049'	GO:0016050'	GO:0016050'	[]	[]	[]	[]	[]	[]	[]	[]	[]	[]	[]	[]	[]	[]	[]	[]	[]	[]	[]	[]
YDR190C'	GO:0005694'	GO:0005634'	GO:0016887'	GO:0004386'	GO:0016787'	GO:0006325'	GO:0006366'	[]	[]	[]	[]	[]	[]	[]	[]	[]	[]	[]	[]	[]	[]	[]	[]	[]	[]	[]	[]	[]	[]	[]	[]	[]	[]	[]
YDR191W'	GO:0005737'	GO:0005739'	GO:0005634'	GO:0016787'	GO:0006325'	GO:0016570'	GO:0006629'	GO:0032787'	GO:0042594'	[]	[]	[]	[]	[]	[]	[]	[]	[]	[]	[]	[]	[]	[]	[]	[]	[]	[]	[]	[]	[]	[]	[]	[]	[]
YDR192C'	GO:0012505'	GO:0016020'	GO:0005634'	GO:0005198'	GO:0051169'	GO:0015931'	GO:0006605'	GO:0009408'	GO:0006970'	[]	[]	[]	[]	[]	[]	[]	[]	[]	[]	[]	[]	[]	[]	[]	[]	[]	[]	[]	[]	[]	[]	[]	[]	[]
YDR193W'	GO:0016020'	GO:0003674'	GO:0008150'	[]	[]	[]	[]	[]	[]	[]	[]	[]	[]	[]	[]	[]	[]	[]	[]	[]	[]	[]	[]	[]	[]	[]	[]	[]	[]	[]	[]	[]	[]	[]
YDR194C'	GO:0005737'	GO:0005739'	GO:0016887'	GO:0003723'	GO:0004386'	GO:0016787'	GO:0003729'	GO:0006354'	GO:0008380'	GO:0007005'	[]	[]	[]	[]	[]	[]	[]	[]	[]	[]	[]	[]	[]	[]	[]	[]	[]	[]	[]	[]	[]	[]	[]	[]
YDR194W-A'	GO:0005575'	GO:0003674'	GO:0008150'	[]	[]	[]	[]	[]	[]	[]	[]	[]	[]	[]	[]	[]	[]	[]	[]	[]	[]	[]	[]	[]	[]	[]	[]	[]	[]	[]	[]	[]	[]	[]
YDR195W'	GO:0005737'	GO:0005634'	GO:0003723'	GO:0003682'	GO:0006353'	GO:0006397'	GO:0043144'	GO:0006366'	[]	[]	[]	[]	[]	[]	[]	[]	[]	[]	[]	[]	[]	[]	[]	[]	[]	[]	[]	[]	[]	[]	[]	[]	[]	[]
YDR196C'	GO:0005737'	GO:0012505'	GO:0005783'	GO:0005739'	GO:0005634'	GO:0016301'	GO:0016740'	GO:0051186'	GO:0055086'	[]	[]	[]	[]	[]	[]	[]	[]	[]	[]	[]	[]	[]	[]	[]	[]	[]	[]	[]	[]	[]	[]	[]	[]	[]
YDR197W'	GO:0005737'	GO:0016020'	GO:0005740'	GO:0005739'	GO:0005840'	GO:0032543'	GO:0007005'	GO:0070271'	GO:0033043'	GO:0006417'	GO:0006417'	[]	[]	[]	[]	[]	[]	[]	[]	[]	[]	[]	[]	[]	[]	[]	[]	[]	[]	[]	[]	[]	[]	[]
YDR198C'	GO:0005575'	GO:0008168'	GO:0016740'	GO:0018193'	GO:0008213'	[]	[]	[]	[]	[]	[]	[]	[]	[]	[]	[]	[]	[]	[]	[]	[]	[]	[]	[]	[]	[]	[]	[]	[]	[]	[]	[]	[]	[]
YDR199W'	GO:0005575'	GO:0003674'	GO:0008150'	[]	[]	[]	[]	[]	[]	[]	[]	[]	[]	[]	[]	[]	[]	[]	[]	[]	[]	[]	[]	[]	[]	[]	[]	[]	[]	[]	[]	[]	[]	[]
YDR200C'	GO:0005737'	GO:0012505'	GO:0005783'	GO:0016020'	GO:0003674'	GO:0000746'	GO:0006605'	GO:0042221'	GO:0023052'	[]	[]	[]	[]	[]	[]	[]	[]	[]	[]	[]	[]	[]	[]	[]	[]	[]	[]	[]	[]	[]	[]	[]	[]	[]
YDR201W'	GO:0005694'	GO:0005634'	GO:0008092'	GO:0007059'	GO:0007010'	GO:0070271'	GO:0051726'	GO:0033043'	[]	[]	[]	[]	[]	[]	[]	[]	[]	[]	[]	[]	[]	[]	[]	[]	[]	[]	[]	[]	[]	[]	[]	[]	[]	[]
YDR202C'	GO:0005737'	GO:0003674'	GO:0006873'	GO:0070271'	[]	[]	[]	[]	[]	[]	[]	[]	[]	[]	[]	[]	[]	[]	[]	[]	[]	[]	[]	[]	[]	[]	[]	[]	[]	[]	[]	[]	[]	[]
YDR203W'	GO:0005575'	GO:0003674'	GO:0008150'	[]	[]	[]	[]	[]	[]	[]	[]	[]	[]	[]	[]	[]	[]	[]	[]	[]	[]	[]	[]	[]	[]	[]	[]	[]	[]	[]	[]	[]	[]	[]
YDR204W'	GO:0005737'	GO:0016020'	GO:0005740'	GO:0005739'	GO:0003674'	GO:0051186'	[]	[]	[]	[]	[]	[]	[]	[]	[]	[]	[]	[]	[]	[]	[]	[]	[]	[]	[]	[]	[]	[]	[]	[]	[]	[]	[]	[]
YDR205W'	GO:0005737'	GO:0012505'	GO:0005783'	GO:0016020'	GO:0022857'	GO:0006873'	GO:0006811'	GO:0055085'	[]	[]	[]	[]	[]	[]	[]	[]	[]	[]	[]	[]	[]	[]	[]	[]	[]	[]	[]	[]	[]	[]	[]	[]	[]	[]
YDR206W'	GO:0005737'	GO:0003674'	GO:0006310'	GO:0006401'	GO:0006417'	[]	[]	[]	[]	[]	[]	[]	[]	[]	[]	[]	[]	[]	[]	[]	[]	[]	[]	[]	[]	[]	[]	[]	[]	[]	[]	[]	[]	[]
YDR207C'	GO:0005694'	GO:0005634'	GO:0003677'	GO:0001071'	GO:0000988'	GO:0008134'	GO:0005975'	GO:0006325'	GO:0006629'	GO:0051321'	GO:0000278'	GO:0048285'	GO:0007124'	GO:0051726'	GO:0033043'	GO:0042221'	GO:0006366'	[]	[]	[]	[]	[]	[]	[]	[]	[]	[]	[]	[]	[]	[]	[]	[]	[]
YDR208W'	GO:0016020'	GO:0005634'	GO:0005886'	GO:0016301'	GO:0016740'	GO:0006629'	GO:0051321'	GO:0043934'	[]	[]	[]	[]	[]	[]	[]	[]	[]	[]	[]	[]	[]	[]	[]	[]	[]	[]	[]	[]	[]	[]	[]	[]	[]	[]
YDR209C'	GO:0005575'	GO:0003674'	GO:0008150'	[]	[]	[]	[]	[]	[]	[]	[]	[]	[]	[]	[]	[]	[]	[]	[]	[]	[]	[]	[]	[]	[]	[]	[]	[]	[]	[]	[]	[]	[]	[]
YDR210W'	GO:0005575'	GO:0003674'	GO:0008150'	[]	[]	[]	[]	[]	[]	[]	[]	[]	[]	[]	[]	[]	[]	[]	[]	[]	[]	[]	[]	[]	[]	[]	[]	[]	[]	[]	[]	[]	[]	[]
YDR211W'	GO:0005737'	GO:0003723'	GO:0005085'	GO:0008135'	GO:0006417'	GO:0006413'	[]	[]	[]	[]	[]	[]	[]	[]	[]	[]	[]	[]	[]	[]	[]	[]	[]	[]	[]	[]	[]	[]	[]	[]	[]	[]	[]	[]
YDR212W'	GO:0005737'	GO:0016020'	GO:0005886'	GO:0051082'	GO:0006457'	[]	[]	[]	[]	[]	[]	[]	[]	[]	[]	[]	[]	[]	[]	[]	[]	[]	[]	[]	[]	[]	[]	[]	[]	[]	[]	[]	[]	[]
YDR213W'	GO:0005737'	GO:0016020'	GO:0005634'	GO:0003677'	GO:0001071'	GO:0006629'	GO:0006869'	GO:0051049'	GO:0042221'	GO:0042594'	GO:0006366'	[]	[]	[]	[]	[]	[]	[]	[]	[]	[]	[]	[]	[]	[]	[]	[]	[]	[]	[]	[]	[]	[]	[]
YDR214W'	GO:0005737'	GO:0030234'	GO:0006457'	GO:0009408'	[]	[]	[]	[]	[]	[]	[]	[]	[]	[]	[]	[]	[]	[]	[]	[]	[]	[]	[]	[]	[]	[]	[]	[]	[]	[]	[]	[]	[]	[]
YDR215C'	GO:0005575'	GO:0003674'	GO:0008150'	[]	[]	[]	[]	[]	[]	[]	[]	[]	[]	[]	[]	[]	[]	[]	[]	[]	[]	[]	[]	[]	[]	[]	[]	[]	[]	[]	[]	[]	[]	[]
YDR216W'	GO:0005737'	GO:0005634'	GO:0003677'	GO:0001071'	GO:0000988'	GO:0008134'	GO:0006325'	GO:0006629'	GO:0032787'	GO:0007031'	GO:0033043'	GO:0042221'	GO:0006366'	[]	[]	[]	[]	[]	[]	[]	[]	[]	[]	[]	[]	[]	[]	[]	[]	[]	[]	[]	[]	[]
YDR217C'	GO:0005694'	GO:0005634'	GO:0003677'	GO:0030234'	GO:0042393'	GO:0006281'	GO:0006974'	GO:0000278'	GO:0051726'	GO:0006366'	[]	[]	[]	[]	[]	[]	[]	[]	[]	[]	[]	[]	[]	[]	[]	[]	[]	[]	[]	[]	[]	[]	[]	[]
YDR218C'	GO:0005938'	GO:0005618'	GO:0005737'	GO:0005856'	GO:0016020'	GO:0005198'	GO:0051321'	GO:0043934'	[]	[]	[]	[]	[]	[]	[]	[]	[]	[]	[]	[]	[]	[]	[]	[]	[]	[]	[]	[]	[]	[]	[]	[]	[]	[]
YDR219C'	GO:0005737'	GO:0016020'	GO:0005740'	GO:0005739'	GO:0003674'	GO:0007005'	GO:0051603'	[]	[]	[]	[]	[]	[]	[]	[]	[]	[]	[]	[]	[]	[]	[]	[]	[]	[]	[]	[]	[]	[]	[]	[]	[]	[]	[]
YDR220C'	GO:0005575'	GO:0003674'	GO:0008150'	[]	[]	[]	[]	[]	[]	[]	[]	[]	[]	[]	[]	[]	[]	[]	[]	[]	[]	[]	[]	[]	[]	[]	[]	[]	[]	[]	[]	[]	[]	[]
YDR221W'	GO:0005737'	GO:0012505'	GO:0005783'	GO:0016787'	GO:0016798'	GO:0005975'	GO:0009311'	GO:0006486'	[]	[]	[]	[]	[]	[]	[]	[]	[]	[]	[]	[]	[]	[]	[]	[]	[]	[]	[]	[]	[]	[]	[]	[]	[]	[]
YDR222W'	GO:0005737'	GO:0003674'	GO:0008150'	[]	[]	[]	[]	[]	[]	[]	[]	[]	[]	[]	[]	[]	[]	[]	[]	[]	[]	[]	[]	[]	[]	[]	[]	[]	[]	[]	[]	[]	[]	[]
YDR223W'	GO:0005694'	GO:0005737'	GO:0005634'	GO:0000988'	GO:0006366'	[]	[]	[]	[]	[]	[]	[]	[]	[]	[]	[]	[]	[]	[]	[]	[]	[]	[]	[]	[]	[]	[]	[]	[]	[]	[]	[]	[]	[]
YDR224C'	GO:0005694'	GO:0005634'	GO:0003677'	GO:0006281'	GO:0006974'	GO:0006325'	GO:0006366'	[]	[]	[]	[]	[]	[]	[]	[]	[]	[]	[]	[]	[]	[]	[]	[]	[]	[]	[]	[]	[]	[]	[]	[]	[]	[]	[]
YDR225W'	GO:0005694'	GO:0005634'	GO:0003677'	GO:0006281'	GO:0006974'	GO:0006325'	GO:0006366'	[]	[]	[]	[]	[]	[]	[]	[]	[]	[]	[]	[]	[]	[]	[]	[]	[]	[]	[]	[]	[]	[]	[]	[]	[]	[]	[]
YDR226W'	GO:0005737'	GO:0005740'	GO:0005739'	GO:0016301'	GO:0016740'	GO:0006260'	GO:0055086'	[]	[]	[]	[]	[]	[]	[]	[]	[]	[]	[]	[]	[]	[]	[]	[]	[]	[]	[]	[]	[]	[]	[]	[]	[]	[]	[]
YDR227W'	GO:0005694'	GO:0005634'	GO:0003677'	GO:0003682'	GO:0006325'	[]	[]	[]	[]	[]	[]	[]	[]	[]	[]	[]	[]	[]	[]	[]	[]	[]	[]	[]	[]	[]	[]	[]	[]	[]	[]	[]	[]	[]
YDR228C'	GO:0005737'	GO:0005634'	GO:0003723'	GO:0019899'	GO:0003729'	GO:0006353'	GO:0006397'	GO:0006366'	[]	[]	[]	[]	[]	[]	[]	[]	[]	[]	[]	[]	[]	[]	[]	[]	[]	[]	[]	[]	[]	[]	[]	[]	[]	[]
YDR229W'	GO:0005737'	GO:0016020'	GO:0005773'	GO:0008289'	GO:0061025'	GO:0048284'	GO:0007033'	[]	[]	[]	[]	[]	[]	[]	[]	[]	[]	[]	[]	[]	[]	[]	[]	[]	[]	[]	[]	[]	[]	[]	[]	[]	[]	[]
YDR230W'	GO:0005575'	GO:0003674'	GO:0008150'	[]	[]	[]	[]	[]	[]	[]	[]	[]	[]	[]	[]	[]	[]	[]	[]	[]	[]	[]	[]	[]	[]	[]	[]	[]	[]	[]	[]	[]	[]	[]
YDR231C'	GO:0005737'	GO:0016020'	GO:0005740'	GO:0005739'	GO:0051082'	GO:0045333'	GO:0006091'	GO:0007005'	GO:0070271'	GO:0051604'	[]	[]	[]	[]	[]	[]	[]	[]	[]	[]	[]	[]	[]	[]	[]	[]	[]	[]	[]	[]	[]	[]	[]	[]
YDR232W'	GO:0005737'	GO:0005739'	GO:0016740'	GO:0051186'	[]	[]	[]	[]	[]	[]	[]	[]	[]	[]	[]	[]	[]	[]	[]	[]	[]	[]	[]	[]	[]	[]	[]	[]	[]	[]	[]	[]	[]	[]
YDR233C'	GO:0005794'	GO:0005938'	GO:0005737'	GO:0012505'	GO:0005783'	GO:0016020'	GO:0005739'	GO:0003674'	GO:0006997'	GO:0048308'	GO:0007031'	GO:0070271'	[]	[]	[]	[]	[]	[]	[]	[]	[]	[]	[]	[]	[]	[]	[]	[]	[]	[]	[]	[]	[]	[]
YDR234W'	GO:0005737'	GO:0005739'	GO:0016829'	GO:0006520'	[]	[]	[]	[]	[]	[]	[]	[]	[]	[]	[]	[]	[]	[]	[]	[]	[]	[]	[]	[]	[]	[]	[]	[]	[]	[]	[]	[]	[]	[]
YDR235W'	GO:0005634'	GO:0003723'	GO:0008380'	GO:0006397'	[]	[]	[]	[]	[]	[]	[]	[]	[]	[]	[]	[]	[]	[]	[]	[]	[]	[]	[]	[]	[]	[]	[]	[]	[]	[]	[]	[]	[]	[]
YDR236C'	GO:0005737'	GO:0016020'	GO:0005740'	GO:0005739'	GO:0016301'	GO:0016740'	GO:0051186'	GO:0055086'	[]	[]	[]	[]	[]	[]	[]	[]	[]	[]	[]	[]	[]	[]	[]	[]	[]	[]	[]	[]	[]	[]	[]	[]	[]	[]
YDR237W'	GO:0005737'	GO:0005739'	GO:0005840'	GO:0003735'	GO:0005198'	GO:0032543'	GO:0007005'	[]	[]	[]	[]	[]	[]	[]	[]	[]	[]	[]	[]	[]	[]	[]	[]	[]	[]	[]	[]	[]	[]	[]	[]	[]	[]	[]
YDR238C'	GO:0005794'	GO:0005737'	GO:0016023'	GO:0012505'	GO:0016020'	GO:0003674'	GO:0048193'	[]	[]	[]	[]	[]	[]	[]	[]	[]	[]	[]	[]	[]	[]	[]	[]	[]	[]	[]	[]	[]	[]	[]	[]	[]	[]	[]
YDR239C'	GO:0005737'	GO:0005840'	GO:0003674'	GO:0008150'	[]	[]	[]	[]	[]	[]	[]	[]	[]	[]	[]	[]	[]	[]	[]	[]	[]	[]	[]	[]	[]	[]	[]	[]	[]	[]	[]	[]	[]	[]
YDR240C'	GO:0005634'	GO:0003723'	GO:0003729'	GO:0008380'	GO:0006397'	[]	[]	[]	[]	[]	[]	[]	[]	[]	[]	[]	[]	[]	[]	[]	[]	[]	[]	[]	[]	[]	[]	[]	[]	[]	[]	[]	[]	[]
YDR241W'	GO:0005575'	GO:0003674'	GO:0000910'	GO:0000278'	[]	[]	[]	[]	[]	[]	[]	[]	[]	[]	[]	[]	[]	[]	[]	[]	[]	[]	[]	[]	[]	[]	[]	[]	[]	[]	[]	[]	[]	[]
YDR242W'	GO:0005575'	GO:0016787'	GO:0008150'	[]	[]	[]	[]	[]	[]	[]	[]	[]	[]	[]	[]	[]	[]	[]	[]	[]	[]	[]	[]	[]	[]	[]	[]	[]	[]	[]	[]	[]	[]	[]
YDR243C'	GO:0005634'	GO:0016887'	GO:0003723'	GO:0004386'	GO:0016787'	GO:0008380'	GO:0006397'	[]	[]	[]	[]	[]	[]	[]	[]	[]	[]	[]	[]	[]	[]	[]	[]	[]	[]	[]	[]	[]	[]	[]	[]	[]	[]	[]
YDR244W'	GO:0005737'	GO:0016020'	GO:0005777'	GO:0030674'	GO:0007031'	GO:0006605'	GO:0055085'	[]	[]	[]	[]	[]	[]	[]	[]	[]	[]	[]	[]	[]	[]	[]	[]	[]	[]	[]	[]	[]	[]	[]	[]	[]	[]	[]
YDR245W'	GO:0005794'	GO:0005737'	GO:0012505'	GO:0005783'	GO:0016020'	GO:0016740'	GO:0016757'	GO:0005975'	GO:0071554'	GO:0000910'	GO:0000278'	GO:0006486'	[]	[]	[]	[]	[]	[]	[]	[]	[]	[]	[]	[]	[]	[]	[]	[]	[]	[]	[]	[]	[]	[]
YDR246W'	GO:0005794'	GO:0005737'	GO:0012505'	GO:0005773'	GO:0005085'	GO:0048193'	[]	[]	[]	[]	[]	[]	[]	[]	[]	[]	[]	[]	[]	[]	[]	[]	[]	[]	[]	[]	[]	[]	[]	[]	[]	[]	[]	[]
YDR246W-A'	GO:0005575'	GO:0003674'	GO:0008150'	[]	[]	[]	[]	[]	[]	[]	[]	[]	[]	[]	[]	[]	[]	[]	[]	[]	[]	[]	[]	[]	[]	[]	[]	[]	[]	[]	[]	[]	[]	[]
YDR247W'	GO:0005737'	GO:0016301'	GO:0016740'	GO:0000278'	GO:0006468'	[]	[]	[]	[]	[]	[]	[]	[]	[]	[]	[]	[]	[]	[]	[]	[]	[]	[]	[]	[]	[]	[]	[]	[]	[]	[]	[]	[]	[]
YDR248C'	GO:0005737'	GO:0005773'	GO:0003674'	GO:0008150'	[]	[]	[]	[]	[]	[]	[]	[]	[]	[]	[]	[]	[]	[]	[]	[]	[]	[]	[]	[]	[]	[]	[]	[]	[]	[]	[]	[]	[]	[]
YDR249C'	GO:0005575'	GO:0003674'	GO:0008150'	[]	[]	[]	[]	[]	[]	[]	[]	[]	[]	[]	[]	[]	[]	[]	[]	[]	[]	[]	[]	[]	[]	[]	[]	[]	[]	[]	[]	[]	[]	[]
YDR250C'	GO:0005575'	GO:0003674'	GO:0008150'	[]	[]	[]	[]	[]	[]	[]	[]	[]	[]	[]	[]	[]	[]	[]	[]	[]	[]	[]	[]	[]	[]	[]	[]	[]	[]	[]	[]	[]	[]	[]
YDR251W'	GO:0005933'	GO:0030427'	GO:0003674'	GO:0007124'	[]	[]	[]	[]	[]	[]	[]	[]	[]	[]	[]	[]	[]	[]	[]	[]	[]	[]	[]	[]	[]	[]	[]	[]	[]	[]	[]	[]	[]	[]
YDR252W'	GO:0005737'	GO:0051082'	GO:0006457'	GO:0006605'	[]	[]	[]	[]	[]	[]	[]	[]	[]	[]	[]	[]	[]	[]	[]	[]	[]	[]	[]	[]	[]	[]	[]	[]	[]	[]	[]	[]	[]	[]
YDR253C'	GO:0005737'	GO:0005634'	GO:0003677'	GO:0001071'	GO:0000988'	GO:0008134'	GO:0000278'	GO:0051726'	GO:0006366'	[]	[]	[]	[]	[]	[]	[]	[]	[]	[]	[]	[]	[]	[]	[]	[]	[]	[]	[]	[]	[]	[]	[]	[]	[]
YDR254W'	GO:0005694'	GO:0005634'	GO:0005198'	GO:0007059'	GO:0051321'	GO:0000278'	GO:0070925'	GO:0048285'	GO:0070271'	GO:0051726'	GO:0033043'	[]	[]	[]	[]	[]	[]	[]	[]	[]	[]	[]	[]	[]	[]	[]	[]	[]	[]	[]	[]	[]	[]	[]
YDR255C'	GO:0005737'	GO:0005634'	GO:0016740'	GO:0005975'	GO:0070647'	GO:0051603'	[]	[]	[]	[]	[]	[]	[]	[]	[]	[]	[]	[]	[]	[]	[]	[]	[]	[]	[]	[]	[]	[]	[]	[]	[]	[]	[]	[]
YDR256C'	GO:0005737'	GO:0005739'	GO:0005777'	GO:0016491'	GO:0042221'	GO:0006979'	[]	[]	[]	[]	[]	[]	[]	[]	[]	[]	[]	[]	[]	[]	[]	[]	[]	[]	[]	[]	[]	[]	[]	[]	[]	[]	[]	[]
YDR257C'	GO:0005634'	GO:0008168'	GO:0016740'	GO:0018193'	GO:0008213'	[]	[]	[]	[]	[]	[]	[]	[]	[]	[]	[]	[]	[]	[]	[]	[]	[]	[]	[]	[]	[]	[]	[]	[]	[]	[]	[]	[]	[]
YDR258C'	GO:0005737'	GO:0005739'	GO:0016887'	GO:0016787'	GO:0007005'	GO:0006457'	GO:0009408'	[]	[]	[]	[]	[]	[]	[]	[]	[]	[]	[]	[]	[]	[]	[]	[]	[]	[]	[]	[]	[]	[]	[]	[]	[]	[]	[]
YDR259C'	GO:0005634'	GO:0003677'	GO:0001071'	GO:0000988'	GO:0006366'	[]	[]	[]	[]	[]	[]	[]	[]	[]	[]	[]	[]	[]	[]	[]	[]	[]	[]	[]	[]	[]	[]	[]	[]	[]	[]	[]	[]	[]
YDR260C'	GO:0005634'	GO:0003674'	GO:0071554'	GO:0007059'	GO:0051321'	GO:0000278'	GO:0048285'	GO:0070647'	GO:0051603'	GO:0051726'	GO:0033043'	GO:0043934'	[]	[]	[]	[]	[]	[]	[]	[]	[]	[]	[]	[]	[]	[]	[]	[]	[]	[]	[]	[]	[]	[]
YDR261C'	GO:0005618'	GO:0016787'	GO:0016798'	GO:0071554'	[]	[]	[]	[]	[]	[]	[]	[]	[]	[]	[]	[]	[]	[]	[]	[]	[]	[]	[]	[]	[]	[]	[]	[]	[]	[]	[]	[]	[]	[]
YDR262W'	GO:0005737'	GO:0005773'	GO:0003674'	GO:0008150'	[]	[]	[]	[]	[]	[]	[]	[]	[]	[]	[]	[]	[]	[]	[]	[]	[]	[]	[]	[]	[]	[]	[]	[]	[]	[]	[]	[]	[]	[]
YDR263C'	GO:0005737'	GO:0005739'	GO:0016787'	GO:0004518'	GO:0006281'	GO:0006974'	[]	[]	[]	[]	[]	[]	[]	[]	[]	[]	[]	[]	[]	[]	[]	[]	[]	[]	[]	[]	[]	[]	[]	[]	[]	[]	[]	[]
YDR264C'	GO:0005794'	GO:0005737'	GO:0012505'	GO:0016020'	GO:0016740'	GO:0000746'	GO:0006897'	GO:0043543'	GO:0006497'	GO:0006605'	GO:0051049'	GO:0042221'	GO:0023052'	[]	[]	[]	[]	[]	[]	[]	[]	[]	[]	[]	[]	[]	[]	[]	[]	[]	[]	[]	[]	[]
YDR265W'	GO:0005737'	GO:0016020'	GO:0005777'	GO:0016740'	GO:0007031'	GO:0070647'	GO:0006605'	GO:0055085'	[]	[]	[]	[]	[]	[]	[]	[]	[]	[]	[]	[]	[]	[]	[]	[]	[]	[]	[]	[]	[]	[]	[]	[]	[]	[]
YDR266C'	GO:0005737'	GO:0005840'	GO:0016740'	GO:0006325'	GO:0016570'	GO:0070647'	[]	[]	[]	[]	[]	[]	[]	[]	[]	[]	[]	[]	[]	[]	[]	[]	[]	[]	[]	[]	[]	[]	[]	[]	[]	[]	[]	[]
YDR267C'	GO:0005737'	GO:0005634'	GO:0003674'	GO:0009451'	GO:0051186'	GO:0008033'	[]	[]	[]	[]	[]	[]	[]	[]	[]	[]	[]	[]	[]	[]	[]	[]	[]	[]	[]	[]	[]	[]	[]	[]	[]	[]	[]	[]
YDR268W'	GO:0005737'	GO:0005739'	GO:0016874'	GO:0006520'	GO:0032543'	GO:0007005'	GO:0006418'	[]	[]	[]	[]	[]	[]	[]	[]	[]	[]	[]	[]	[]	[]	[]	[]	[]	[]	[]	[]	[]	[]	[]	[]	[]	[]	[]
YDR269C'	GO:0005575'	GO:0003674'	GO:0008150'	[]	[]	[]	[]	[]	[]	[]	[]	[]	[]	[]	[]	[]	[]	[]	[]	[]	[]	[]	[]	[]	[]	[]	[]	[]	[]	[]	[]	[]	[]	[]
YDR270W'	GO:0005794'	GO:0005737'	GO:0016023'	GO:0012505'	GO:0016020'	GO:0016887'	GO:0016787'	GO:0043167'	GO:0022857'	GO:0006873'	GO:0006811'	GO:0055085'	[]	[]	[]	[]	[]	[]	[]	[]	[]	[]	[]	[]	[]	[]	[]	[]	[]	[]	[]	[]	[]	[]
YDR271C'	GO:0005575'	GO:0003674'	GO:0008150'	[]	[]	[]	[]	[]	[]	[]	[]	[]	[]	[]	[]	[]	[]	[]	[]	[]	[]	[]	[]	[]	[]	[]	[]	[]	[]	[]	[]	[]	[]	[]
YDR272W'	GO:0005737'	GO:0016787'	GO:0032787'	[]	[]	[]	[]	[]	[]	[]	[]	[]	[]	[]	[]	[]	[]	[]	[]	[]	[]	[]	[]	[]	[]	[]	[]	[]	[]	[]	[]	[]	[]	[]
YDR273W'	GO:0016020'	GO:0003674'	GO:0071554'	GO:0051321'	GO:0043934'	[]	[]	[]	[]	[]	[]	[]	[]	[]	[]	[]	[]	[]	[]	[]	[]	[]	[]	[]	[]	[]	[]	[]	[]	[]	[]	[]	[]	[]
YDR274C'	GO:0005575'	GO:0003674'	GO:0008150'	[]	[]	[]	[]	[]	[]	[]	[]	[]	[]	[]	[]	[]	[]	[]	[]	[]	[]	[]	[]	[]	[]	[]	[]	[]	[]	[]	[]	[]	[]	[]
YDR275W'	GO:0003674'	GO:0008150'	GO:0008150'	[]	[]	[]	[]	[]	[]	[]	[]	[]	[]	[]	[]	[]	[]	[]	[]	[]	[]	[]	[]	[]	[]	[]	[]	[]	[]	[]	[]	[]	[]	[]
YDR276C'	GO:0016020'	GO:0005886'	GO:0043167'	GO:0008289'	GO:0006811'	GO:0042221'	[]	[]	[]	[]	[]	[]	[]	[]	[]	[]	[]	[]	[]	[]	[]	[]	[]	[]	[]	[]	[]	[]	[]	[]	[]	[]	[]	[]
YDR277C'	GO:0005575'	GO:0003674'	GO:0008643'	GO:0023052'	[]	[]	[]	[]	[]	[]	[]	[]	[]	[]	[]	[]	[]	[]	[]	[]	[]	[]	[]	[]	[]	[]	[]	[]	[]	[]	[]	[]	[]	[]
YDR278C'	GO:0005575'	GO:0003674'	GO:0008150'	[]	[]	[]	[]	[]	[]	[]	[]	[]	[]	[]	[]	[]	[]	[]	[]	[]	[]	[]	[]	[]	[]	[]	[]	[]	[]	[]	[]	[]	[]	[]
YDR279W'	GO:0005634'	GO:0016787'	GO:0004518'	GO:0006260'	GO:0006401'	[]	[]	[]	[]	[]	[]	[]	[]	[]	[]	[]	[]	[]	[]	[]	[]	[]	[]	[]	[]	[]	[]	[]	[]	[]	[]	[]	[]	[]
YDR280W'	GO:0005737'	GO:0005730'	GO:0005634'	GO:0003674'	GO:0006401'	GO:0006364'	GO:0043144'	[]	[]	[]	[]	[]	[]	[]	[]	[]	[]	[]	[]	[]	[]	[]	[]	[]	[]	[]	[]	[]	[]	[]	[]	[]	[]	[]
YDR281C'	GO:0005737'	GO:0005773'	GO:0003674'	GO:0008150'	[]	[]	[]	[]	[]	[]	[]	[]	[]	[]	[]	[]	[]	[]	[]	[]	[]	[]	[]	[]	[]	[]	[]	[]	[]	[]	[]	[]	[]	[]
YDR282C'	GO:0005737'	GO:0016020'	GO:0005740'	GO:0005739'	GO:0003674'	GO:0008150'	[]	[]	[]	[]	[]	[]	[]	[]	[]	[]	[]	[]	[]	[]	[]	[]	[]	[]	[]	[]	[]	[]	[]	[]	[]	[]	[]	[]
YDR283C'	GO:0005737'	GO:0005840'	GO:0003723'	GO:0016301'	GO:0016740'	GO:0006974'	GO:0006468'	GO:0006417'	GO:0042594'	GO:0006413'	[]	[]	[]	[]	[]	[]	[]	[]	[]	[]	[]	[]	[]	[]	[]	[]	[]	[]	[]	[]	[]	[]	[]	[]
YDR284C'	GO:0005737'	GO:0016020'	GO:0005773'	GO:0016787'	GO:0016791'	GO:0006629'	[]	[]	[]	[]	[]	[]	[]	[]	[]	[]	[]	[]	[]	[]	[]	[]	[]	[]	[]	[]	[]	[]	[]	[]	[]	[]	[]	[]
YDR285W'	GO:0005694'	GO:0005634'	GO:0032182'	GO:0006310'	GO:0007059'	GO:0051321'	GO:0048285'	GO:0018193'	GO:0070647'	GO:0051052'	GO:0051726'	GO:0033043'	GO:0031399'	[]	[]	[]	[]	[]	[]	[]	[]	[]	[]	[]	[]	[]	[]	[]	[]	[]	[]	[]	[]	[]
YDR286C'	GO:0005575'	GO:0003674'	GO:0008150'	[]	[]	[]	[]	[]	[]	[]	[]	[]	[]	[]	[]	[]	[]	[]	[]	[]	[]	[]	[]	[]	[]	[]	[]	[]	[]	[]	[]	[]	[]	[]
YDR287W'	GO:0005575'	GO:0016787'	GO:0016791'	GO:0005975'	[]	[]	[]	[]	[]	[]	[]	[]	[]	[]	[]	[]	[]	[]	[]	[]	[]	[]	[]	[]	[]	[]	[]	[]	[]	[]	[]	[]	[]	[]
YDR288W'	GO:0005694'	GO:0005737'	GO:0005634'	GO:0003677'	GO:0016740'	GO:0006281'	GO:0006974'	[]	[]	[]	[]	[]	[]	[]	[]	[]	[]	[]	[]	[]	[]	[]	[]	[]	[]	[]	[]	[]	[]	[]	[]	[]	[]	[]
YDR289C'	GO:0005694'	GO:0005634'	GO:0019899'	GO:0006974'	GO:0006397'	GO:0032196'	[]	[]	[]	[]	[]	[]	[]	[]	[]	[]	[]	[]	[]	[]	[]	[]	[]	[]	[]	[]	[]	[]	[]	[]	[]	[]	[]	[]
YDR290W'	GO:0005575'	GO:0003674'	GO:0008150'	[]	[]	[]	[]	[]	[]	[]	[]	[]	[]	[]	[]	[]	[]	[]	[]	[]	[]	[]	[]	[]	[]	[]	[]	[]	[]	[]	[]	[]	[]	[]
YDR291W'	GO:0005634'	GO:0016887'	GO:0004386'	GO:0016787'	GO:0006281'	GO:0006974'	[]	[]	[]	[]	[]	[]	[]	[]	[]	[]	[]	[]	[]	[]	[]	[]	[]	[]	[]	[]	[]	[]	[]	[]	[]	[]	[]	[]
YDR292C'	GO:0005737'	GO:0012505'	GO:0005783'	GO:0016020'	GO:0006605'	GO:0006605'	[]	[]	[]	[]	[]	[]	[]	[]	[]	[]	[]	[]	[]	[]	[]	[]	[]	[]	[]	[]	[]	[]	[]	[]	[]	[]	[]	[]
YDR293C'	GO:0005933'	GO:0005737'	GO:0005634'	GO:0030427'	GO:0003723'	GO:0003729'	GO:0071554'	GO:0006417'	[]	[]	[]	[]	[]	[]	[]	[]	[]	[]	[]	[]	[]	[]	[]	[]	[]	[]	[]	[]	[]	[]	[]	[]	[]	[]
YDR294C'	GO:0005938'	GO:0005737'	GO:0012505'	GO:0005783'	GO:0016829'	GO:0006629'	GO:0042594'	GO:0023052'	[]	[]	[]	[]	[]	[]	[]	[]	[]	[]	[]	[]	[]	[]	[]	[]	[]	[]	[]	[]	[]	[]	[]	[]	[]	[]
YDR295C'	GO:0005694'	GO:0005737'	GO:0005634'	GO:0003677'	GO:0003682'	GO:0016787'	GO:0006325'	GO:0016570'	GO:0006366'	[]	[]	[]	[]	[]	[]	[]	[]	[]	[]	[]	[]	[]	[]	[]	[]	[]	[]	[]	[]	[]	[]	[]	[]	[]
YDR296W'	GO:0005737'	GO:0005739'	GO:0005634'	GO:0005840'	GO:0003677'	GO:0003735'	GO:0005198'	GO:0006310'	GO:0006260'	GO:0032543'	GO:0007005'	GO:0051052'	GO:0033043'	GO:0042221'	GO:0006979'	[]	[]	[]	[]	[]	[]	[]	[]	[]	[]	[]	[]	[]	[]	[]	[]	[]	[]	[]
YDR297W'	GO:0005737'	GO:0012505'	GO:0005783'	GO:0016020'	GO:0016491'	GO:0006629'	[]	[]	[]	[]	[]	[]	[]	[]	[]	[]	[]	[]	[]	[]	[]	[]	[]	[]	[]	[]	[]	[]	[]	[]	[]	[]	[]	[]
YDR298C'	GO:0005737'	GO:0016020'	GO:0005740'	GO:0005739'	GO:0016887'	GO:0016787'	GO:0022857'	GO:0006811'	GO:0055086'	GO:0055085'	[]	[]	[]	[]	[]	[]	[]	[]	[]	[]	[]	[]	[]	[]	[]	[]	[]	[]	[]	[]	[]	[]	[]	[]
YDR299W'	GO:0005730'	GO:0005634'	GO:0003674'	GO:0006364'	GO:0042274'	[]	[]	[]	[]	[]	[]	[]	[]	[]	[]	[]	[]	[]	[]	[]	[]	[]	[]	[]	[]	[]	[]	[]	[]	[]	[]	[]	[]	[]
YDR300C'	GO:0005737'	GO:0016301'	GO:0016740'	GO:0006520'	[]	[]	[]	[]	[]	[]	[]	[]	[]	[]	[]	[]	[]	[]	[]	[]	[]	[]	[]	[]	[]	[]	[]	[]	[]	[]	[]	[]	[]	[]
YDR301W'	GO:0005737'	GO:0005739'	GO:0005634'	GO:0003723'	GO:0006353'	GO:0006397'	GO:0006366'	[]	[]	[]	[]	[]	[]	[]	[]	[]	[]	[]	[]	[]	[]	[]	[]	[]	[]	[]	[]	[]	[]	[]	[]	[]	[]	[]
YDR302W'	GO:0005737'	GO:0012505'	GO:0005783'	GO:0016020'	GO:0016740'	GO:0006629'	GO:0006497'	[]	[]	[]	[]	[]	[]	[]	[]	[]	[]	[]	[]	[]	[]	[]	[]	[]	[]	[]	[]	[]	[]	[]	[]	[]	[]	[]
YDR303C'	GO:0005634'	GO:0016887'	GO:0003677'	GO:0016787'	GO:0006260'	GO:0006354'	GO:0006325'	GO:0051052'	GO:0051726'	GO:0006366'	[]	[]	[]	[]	[]	[]	[]	[]	[]	[]	[]	[]	[]	[]	[]	[]	[]	[]	[]	[]	[]	[]	[]	[]
YDR304C'	GO:0005737'	GO:0012505'	GO:0005783'	GO:0016853'	GO:0008150'	[]	[]	[]	[]	[]	[]	[]	[]	[]	[]	[]	[]	[]	[]	[]	[]	[]	[]	[]	[]	[]	[]	[]	[]	[]	[]	[]	[]	[]
YDR305C'	GO:0005737'	GO:0005739'	GO:0005634'	GO:0016787'	GO:0055086'	[]	[]	[]	[]	[]	[]	[]	[]	[]	[]	[]	[]	[]	[]	[]	[]	[]	[]	[]	[]	[]	[]	[]	[]	[]	[]	[]	[]	[]
YDR306C'	GO:0030674'	GO:0016740'	GO:0051603'	GO:0051603'	[]	[]	[]	[]	[]	[]	[]	[]	[]	[]	[]	[]	[]	[]	[]	[]	[]	[]	[]	[]	[]	[]	[]	[]	[]	[]	[]	[]	[]	[]
YDR307W'	GO:0005737'	GO:0012505'	GO:0005783'	GO:0016020'	GO:0003674'	GO:0008150'	[]	[]	[]	[]	[]	[]	[]	[]	[]	[]	[]	[]	[]	[]	[]	[]	[]	[]	[]	[]	[]	[]	[]	[]	[]	[]	[]	[]
YDR308C'	GO:0005634'	GO:0000988'	GO:0008134'	GO:0006366'	[]	[]	[]	[]	[]	[]	[]	[]	[]	[]	[]	[]	[]	[]	[]	[]	[]	[]	[]	[]	[]	[]	[]	[]	[]	[]	[]	[]	[]	[]
YDR309C'	GO:0005933'	GO:0016020'	GO:0005886'	GO:0030427'	GO:0019899'	GO:0030234'	GO:0008289'	GO:0007010'	GO:0000278'	GO:0048285'	GO:0051726'	GO:0033043'	[]	[]	[]	[]	[]	[]	[]	[]	[]	[]	[]	[]	[]	[]	[]	[]	[]	[]	[]	[]	[]	[]
YDR310C'	GO:0005634'	GO:0003677'	GO:0001071'	GO:0006260'	GO:0006325'	GO:0000278'	GO:0048285'	GO:0051052'	GO:0006366'	[]	[]	[]	[]	[]	[]	[]	[]	[]	[]	[]	[]	[]	[]	[]	[]	[]	[]	[]	[]	[]	[]	[]	[]	[]
YDR311W'	GO:0005737'	GO:0005634'	GO:0008289'	GO:0000988'	GO:0006281'	GO:0006974'	GO:0006468'	GO:0006360'	GO:0006366'	[]	[]	[]	[]	[]	[]	[]	[]	[]	[]	[]	[]	[]	[]	[]	[]	[]	[]	[]	[]	[]	[]	[]	[]	[]
YDR312W'	GO:0005730'	GO:0005634'	GO:0003723'	GO:0019843'	GO:0000746'	GO:0070925'	GO:0042273'	GO:0042255'	[]	[]	[]	[]	[]	[]	[]	[]	[]	[]	[]	[]	[]	[]	[]	[]	[]	[]	[]	[]	[]	[]	[]	[]	[]	[]
YDR313C'	GO:0005737'	GO:0012505'	GO:0016020'	GO:0005773'	GO:0008289'	GO:0016740'	GO:0070647'	[]	[]	[]	[]	[]	[]	[]	[]	[]	[]	[]	[]	[]	[]	[]	[]	[]	[]	[]	[]	[]	[]	[]	[]	[]	[]	[]
YDR314C'	GO:0005634'	GO:0003674'	GO:0006281'	GO:0006974'	[]	[]	[]	[]	[]	[]	[]	[]	[]	[]	[]	[]	[]	[]	[]	[]	[]	[]	[]	[]	[]	[]	[]	[]	[]	[]	[]	[]	[]	[]
YDR315C'	GO:0005634'	GO:0016301'	GO:0016740'	GO:0006401'	[]	[]	[]	[]	[]	[]	[]	[]	[]	[]	[]	[]	[]	[]	[]	[]	[]	[]	[]	[]	[]	[]	[]	[]	[]	[]	[]	[]	[]	[]
YDR316W'	GO:0005737'	GO:0005740'	GO:0005739'	GO:0008168'	GO:0016740'	GO:0008150'	[]	[]	[]	[]	[]	[]	[]	[]	[]	[]	[]	[]	[]	[]	[]	[]	[]	[]	[]	[]	[]	[]	[]	[]	[]	[]	[]	[]
YDR317W'	GO:0005575'	GO:0003674'	GO:0006281'	GO:0006974'	[]	[]	[]	[]	[]	[]	[]	[]	[]	[]	[]	[]	[]	[]	[]	[]	[]	[]	[]	[]	[]	[]	[]	[]	[]	[]	[]	[]	[]	[]
YDR318W'	GO:0005694'	GO:0005634'	GO:0003674'	GO:0006310'	GO:0007059'	GO:0051321'	GO:0000278'	GO:0048285'	GO:0051052'	GO:0051726'	GO:0033043'	[]	[]	[]	[]	[]	[]	[]	[]	[]	[]	[]	[]	[]	[]	[]	[]	[]	[]	[]	[]	[]	[]	[]
YDR319C'	GO:0016020'	GO:0003674'	GO:0006629'	[]	[]	[]	[]	[]	[]	[]	[]	[]	[]	[]	[]	[]	[]	[]	[]	[]	[]	[]	[]	[]	[]	[]	[]	[]	[]	[]	[]	[]	[]	[]
YDR320C'	GO:0005737'	GO:0012505'	GO:0005783'	GO:0016020'	GO:0032182'	GO:0048308'	[]	[]	[]	[]	[]	[]	[]	[]	[]	[]	[]	[]	[]	[]	[]	[]	[]	[]	[]	[]	[]	[]	[]	[]	[]	[]	[]	[]
YDR320C-A'	GO:0005694'	GO:0005634'	GO:0008092'	GO:0007059'	GO:0007010'	GO:0070271'	GO:0051726'	GO:0033043'	[]	[]	[]	[]	[]	[]	[]	[]	[]	[]	[]	[]	[]	[]	[]	[]	[]	[]	[]	[]	[]	[]	[]	[]	[]	[]
YDR320W-B'	GO:0005575'	GO:0003674'	GO:0008150'	[]	[]	[]	[]	[]	[]	[]	[]	[]	[]	[]	[]	[]	[]	[]	[]	[]	[]	[]	[]	[]	[]	[]	[]	[]	[]	[]	[]	[]	[]	[]
YDR321W'	GO:0016787'	GO:0006520'	GO:0006520'	[]	[]	[]	[]	[]	[]	[]	[]	[]	[]	[]	[]	[]	[]	[]	[]	[]	[]	[]	[]	[]	[]	[]	[]	[]	[]	[]	[]	[]	[]	[]
YDR322C-A'	GO:0005737'	GO:0016020'	GO:0005740'	GO:0005739'	GO:0016887'	GO:0016787'	GO:0005198'	GO:0022857'	GO:0006811'	GO:0007005'	GO:0055086'	GO:0070271'	GO:0055085'	[]	[]	[]	[]	[]	[]	[]	[]	[]	[]	[]	[]	[]	[]	[]	[]	[]	[]	[]	[]	[]
YDR322W'	GO:0005737'	GO:0005739'	GO:0005840'	GO:0003735'	GO:0005198'	GO:0032543'	GO:0007005'	[]	[]	[]	[]	[]	[]	[]	[]	[]	[]	[]	[]	[]	[]	[]	[]	[]	[]	[]	[]	[]	[]	[]	[]	[]	[]	[]
YDR323C'	GO:0005737'	GO:0012505'	GO:0016020'	GO:0005634'	GO:0005773'	GO:0008289'	GO:0048193'	GO:0016197'	GO:0006887'	GO:0061025'	GO:0048284'	GO:0048308'	GO:0007033'	GO:0016050'	[]	[]	[]	[]	[]	[]	[]	[]	[]	[]	[]	[]	[]	[]	[]	[]	[]	[]	[]	[]
YDR324C'	GO:0005730'	GO:0005634'	GO:0003674'	GO:0006364'	GO:0042274'	GO:0006360'	[]	[]	[]	[]	[]	[]	[]	[]	[]	[]	[]	[]	[]	[]	[]	[]	[]	[]	[]	[]	[]	[]	[]	[]	[]	[]	[]	[]
YDR325W'	GO:0005694'	GO:0005634'	GO:0003682'	GO:0007059'	GO:0051321'	GO:0000278'	GO:0048285'	GO:0051726'	GO:0033043'	[]	[]	[]	[]	[]	[]	[]	[]	[]	[]	[]	[]	[]	[]	[]	[]	[]	[]	[]	[]	[]	[]	[]	[]	[]
YDR326C'	GO:0005938'	GO:0005737'	GO:0012505'	GO:0005783'	GO:0005739'	GO:0008289'	GO:0006869'	[]	[]	[]	[]	[]	[]	[]	[]	[]	[]	[]	[]	[]	[]	[]	[]	[]	[]	[]	[]	[]	[]	[]	[]	[]	[]	[]
YDR327W'	GO:0005575'	GO:0003674'	GO:0008150'	[]	[]	[]	[]	[]	[]	[]	[]	[]	[]	[]	[]	[]	[]	[]	[]	[]	[]	[]	[]	[]	[]	[]	[]	[]	[]	[]	[]	[]	[]	[]
YDR328C'	GO:0005694'	GO:0005737'	GO:0005634'	GO:0003677'	GO:0016740'	GO:0006873'	GO:0002181'	GO:0007010'	GO:0000278'	GO:0070925'	GO:0048285'	GO:0070271'	GO:0070647'	GO:0051603'	GO:0051726'	GO:0033043'	GO:0006417'	[]	[]	[]	[]	[]	[]	[]	[]	[]	[]	[]	[]	[]	[]	[]	[]	[]
YDR329C'	GO:0005737'	GO:0012505'	GO:0005783'	GO:0016020'	GO:0005777'	GO:0030674'	GO:0048308'	GO:0007031'	GO:0006605'	GO:0055085'	[]	[]	[]	[]	[]	[]	[]	[]	[]	[]	[]	[]	[]	[]	[]	[]	[]	[]	[]	[]	[]	[]	[]	[]
YDR330W'	GO:0005737'	GO:0005634'	GO:0003674'	GO:0051603'	[]	[]	[]	[]	[]	[]	[]	[]	[]	[]	[]	[]	[]	[]	[]	[]	[]	[]	[]	[]	[]	[]	[]	[]	[]	[]	[]	[]	[]	[]
YDR331W'	GO:0005737'	GO:0012505'	GO:0005783'	GO:0016020'	GO:0016787'	GO:0006629'	GO:0006497'	[]	[]	[]	[]	[]	[]	[]	[]	[]	[]	[]	[]	[]	[]	[]	[]	[]	[]	[]	[]	[]	[]	[]	[]	[]	[]	[]
YDR332W'	GO:0005737'	GO:0005739'	GO:0016887'	GO:0016787'	GO:0007005'	[]	[]	[]	[]	[]	[]	[]	[]	[]	[]	[]	[]	[]	[]	[]	[]	[]	[]	[]	[]	[]	[]	[]	[]	[]	[]	[]	[]	[]
YDR333C'	GO:0005737'	GO:0005840'	GO:0003674'	GO:0051603'	GO:0006417'	GO:0006414'	[]	[]	[]	[]	[]	[]	[]	[]	[]	[]	[]	[]	[]	[]	[]	[]	[]	[]	[]	[]	[]	[]	[]	[]	[]	[]	[]	[]
YDR334W'	GO:0005694'	GO:0005737'	GO:0005634'	GO:0005198'	GO:0006325'	[]	[]	[]	[]	[]	[]	[]	[]	[]	[]	[]	[]	[]	[]	[]	[]	[]	[]	[]	[]	[]	[]	[]	[]	[]	[]	[]	[]	[]
YDR335W'	GO:0005737'	GO:0016020'	GO:0005634'	GO:0008565'	GO:0051169'	GO:0015931'	[]	[]	[]	[]	[]	[]	[]	[]	[]	[]	[]	[]	[]	[]	[]	[]	[]	[]	[]	[]	[]	[]	[]	[]	[]	[]	[]	[]
YDR336W'	GO:0005575'	GO:0003674'	GO:0008150'	[]	[]	[]	[]	[]	[]	[]	[]	[]	[]	[]	[]	[]	[]	[]	[]	[]	[]	[]	[]	[]	[]	[]	[]	[]	[]	[]	[]	[]	[]	[]
YDR337W'	GO:0005737'	GO:0005739'	GO:0005840'	GO:0003735'	GO:0005198'	GO:0032543'	GO:0007005'	[]	[]	[]	[]	[]	[]	[]	[]	[]	[]	[]	[]	[]	[]	[]	[]	[]	[]	[]	[]	[]	[]	[]	[]	[]	[]	[]
YDR338C'	GO:0016020'	GO:0022857'	GO:0042221'	[]	[]	[]	[]	[]	[]	[]	[]	[]	[]	[]	[]	[]	[]	[]	[]	[]	[]	[]	[]	[]	[]	[]	[]	[]	[]	[]	[]	[]	[]	[]
YDR339C'	GO:0005730'	GO:0005634'	GO:0003674'	GO:0006364'	GO:0042274'	[]	[]	[]	[]	[]	[]	[]	[]	[]	[]	[]	[]	[]	[]	[]	[]	[]	[]	[]	[]	[]	[]	[]	[]	[]	[]	[]	[]	[]
YDR340W'	GO:0005575'	GO:0003674'	GO:0008150'	[]	[]	[]	[]	[]	[]	[]	[]	[]	[]	[]	[]	[]	[]	[]	[]	[]	[]	[]	[]	[]	[]	[]	[]	[]	[]	[]	[]	[]	[]	[]
YDR341C'	GO:0005737'	GO:0005739'	GO:0016874'	GO:0006520'	GO:0006418'	[]	[]	[]	[]	[]	[]	[]	[]	[]	[]	[]	[]	[]	[]	[]	[]	[]	[]	[]	[]	[]	[]	[]	[]	[]	[]	[]	[]	[]
YDR342C'	GO:0005737'	GO:0016020'	GO:0005739'	GO:0005886'	GO:0022857'	GO:0008643'	GO:0055085'	[]	[]	[]	[]	[]	[]	[]	[]	[]	[]	[]	[]	[]	[]	[]	[]	[]	[]	[]	[]	[]	[]	[]	[]	[]	[]	[]
YDR343C'	GO:0005737'	GO:0016020'	GO:0005739'	GO:0005886'	GO:0022857'	GO:0008643'	GO:0055085'	[]	[]	[]	[]	[]	[]	[]	[]	[]	[]	[]	[]	[]	[]	[]	[]	[]	[]	[]	[]	[]	[]	[]	[]	[]	[]	[]
YDR344C'	GO:0005575'	GO:0003674'	GO:0008150'	[]	[]	[]	[]	[]	[]	[]	[]	[]	[]	[]	[]	[]	[]	[]	[]	[]	[]	[]	[]	[]	[]	[]	[]	[]	[]	[]	[]	[]	[]	[]
YDR345C'	GO:0016020'	GO:0005886'	GO:0022857'	GO:0008643'	GO:0055085'	[]	[]	[]	[]	[]	[]	[]	[]	[]	[]	[]	[]	[]	[]	[]	[]	[]	[]	[]	[]	[]	[]	[]	[]	[]	[]	[]	[]	[]
YDR346C'	GO:0005737'	GO:0005634'	GO:0003674'	GO:0042221'	GO:0006979'	[]	[]	[]	[]	[]	[]	[]	[]	[]	[]	[]	[]	[]	[]	[]	[]	[]	[]	[]	[]	[]	[]	[]	[]	[]	[]	[]	[]	[]
YDR347W'	GO:0005737'	GO:0005739'	GO:0005840'	GO:0003735'	GO:0005198'	GO:0032543'	GO:0007005'	[]	[]	[]	[]	[]	[]	[]	[]	[]	[]	[]	[]	[]	[]	[]	[]	[]	[]	[]	[]	[]	[]	[]	[]	[]	[]	[]
YDR348C'	GO:0005938'	GO:0005933'	GO:0005737'	GO:0030427'	GO:0003674'	GO:0008150'	[]	[]	[]	[]	[]	[]	[]	[]	[]	[]	[]	[]	[]	[]	[]	[]	[]	[]	[]	[]	[]	[]	[]	[]	[]	[]	[]	[]
YDR349C'	GO:0005737'	GO:0012505'	GO:0005783'	GO:0016787'	GO:0008233'	GO:0071554'	[]	[]	[]	[]	[]	[]	[]	[]	[]	[]	[]	[]	[]	[]	[]	[]	[]	[]	[]	[]	[]	[]	[]	[]	[]	[]	[]	[]
YDR350C'	GO:0005737'	GO:0016020'	GO:0005740'	GO:0005739'	GO:0032543'	GO:0007005'	GO:0070271'	GO:0033043'	GO:0006417'	GO:0006417'	[]	[]	[]	[]	[]	[]	[]	[]	[]	[]	[]	[]	[]	[]	[]	[]	[]	[]	[]	[]	[]	[]	[]	[]
YDR351W'	GO:0005794'	GO:0005737'	GO:0012505'	GO:0003674'	GO:0071554'	[]	[]	[]	[]	[]	[]	[]	[]	[]	[]	[]	[]	[]	[]	[]	[]	[]	[]	[]	[]	[]	[]	[]	[]	[]	[]	[]	[]	[]
YDR352W'	GO:0005737'	GO:0016020'	GO:0005773'	GO:0022857'	GO:0006865'	GO:0055085'	[]	[]	[]	[]	[]	[]	[]	[]	[]	[]	[]	[]	[]	[]	[]	[]	[]	[]	[]	[]	[]	[]	[]	[]	[]	[]	[]	[]
YDR353W'	GO:0005737'	GO:0005740'	GO:0005739'	GO:0043167'	GO:0016491'	GO:0042221'	GO:0006979'	[]	[]	[]	[]	[]	[]	[]	[]	[]	[]	[]	[]	[]	[]	[]	[]	[]	[]	[]	[]	[]	[]	[]	[]	[]	[]	[]
YDR354C-A'	GO:0005575'	GO:0003674'	GO:0008150'	[]	[]	[]	[]	[]	[]	[]	[]	[]	[]	[]	[]	[]	[]	[]	[]	[]	[]	[]	[]	[]	[]	[]	[]	[]	[]	[]	[]	[]	[]	[]
YDR354W'	GO:0005737'	GO:0005634'	GO:0016740'	GO:0016757'	[]	[]	[]	[]	[]	[]	[]	[]	[]	[]	[]	[]	[]	[]	[]	[]	[]	[]	[]	[]	[]	[]	[]	[]	[]	[]	[]	[]	[]	[]
YDR355C'	GO:0005575'	GO:0003674'	GO:0008150'	[]	[]	[]	[]	[]	[]	[]	[]	[]	[]	[]	[]	[]	[]	[]	[]	[]	[]	[]	[]	[]	[]	[]	[]	[]	[]	[]	[]	[]	[]	[]
YDR356W'	GO:0005737'	GO:0005856'	GO:0005815'	GO:0005634'	GO:0005198'	GO:0007059'	GO:0000746'	GO:0007010'	GO:0000278'	GO:0006997'	GO:0048285'	GO:0048284'	GO:0070271'	[]	[]	[]	[]	[]	[]	[]	[]	[]	[]	[]	[]	[]	[]	[]	[]	[]	[]	[]	[]	[]
YDR357C'	GO:0005737'	GO:0003674'	GO:0007033'	[]	[]	[]	[]	[]	[]	[]	[]	[]	[]	[]	[]	[]	[]	[]	[]	[]	[]	[]	[]	[]	[]	[]	[]	[]	[]	[]	[]	[]	[]	[]
YDR358W'	GO:0005794'	GO:0005737'	GO:0012505'	GO:0032182'	GO:0048193'	GO:0016197'	GO:0006605'	GO:0051603'	[]	[]	[]	[]	[]	[]	[]	[]	[]	[]	[]	[]	[]	[]	[]	[]	[]	[]	[]	[]	[]	[]	[]	[]	[]	[]
YDR359C'	GO:0005634'	GO:0003674'	GO:0006281'	GO:0006974'	GO:0070271'	[]	[]	[]	[]	[]	[]	[]	[]	[]	[]	[]	[]	[]	[]	[]	[]	[]	[]	[]	[]	[]	[]	[]	[]	[]	[]	[]	[]	[]
YDR360W'	GO:0005575'	GO:0003674'	GO:0008150'	[]	[]	[]	[]	[]	[]	[]	[]	[]	[]	[]	[]	[]	[]	[]	[]	[]	[]	[]	[]	[]	[]	[]	[]	[]	[]	[]	[]	[]	[]	[]
YDR361C'	GO:0005737'	GO:0005634'	GO:0003674'	GO:0051169'	GO:0000054'	[]	[]	[]	[]	[]	[]	[]	[]	[]	[]	[]	[]	[]	[]	[]	[]	[]	[]	[]	[]	[]	[]	[]	[]	[]	[]	[]	[]	[]
YDR362C'	GO:0005634'	GO:0003677'	GO:0001071'	GO:0000988'	GO:0006383'	[]	[]	[]	[]	[]	[]	[]	[]	[]	[]	[]	[]	[]	[]	[]	[]	[]	[]	[]	[]	[]	[]	[]	[]	[]	[]	[]	[]	[]
YDR363W'	GO:0005634'	GO:0003674'	GO:0006310'	GO:0006281'	GO:0006974'	GO:0006325'	GO:0007059'	GO:0000278'	GO:0048285'	GO:0018193'	GO:0070647'	GO:0051726'	GO:0031399'	[]	[]	[]	[]	[]	[]	[]	[]	[]	[]	[]	[]	[]	[]	[]	[]	[]	[]	[]	[]	[]
YDR363W-A'	GO:0005737'	GO:0005634'	GO:0003674'	GO:0006325'	GO:0006887'	GO:0016570'	GO:0051169'	GO:0015931'	GO:0070271'	GO:0070647'	GO:0051603'	GO:0051726'	[]	[]	[]	[]	[]	[]	[]	[]	[]	[]	[]	[]	[]	[]	[]	[]	[]	[]	[]	[]	[]	[]
YDR364C'	GO:0005634'	GO:0008380'	GO:0006397'	GO:0006397'	[]	[]	[]	[]	[]	[]	[]	[]	[]	[]	[]	[]	[]	[]	[]	[]	[]	[]	[]	[]	[]	[]	[]	[]	[]	[]	[]	[]	[]	[]
YDR365C'	GO:0005730'	GO:0005634'	GO:0003723'	GO:0006364'	[]	[]	[]	[]	[]	[]	[]	[]	[]	[]	[]	[]	[]	[]	[]	[]	[]	[]	[]	[]	[]	[]	[]	[]	[]	[]	[]	[]	[]	[]
YDR366C'	GO:0016020'	GO:0003674'	GO:0008150'	[]	[]	[]	[]	[]	[]	[]	[]	[]	[]	[]	[]	[]	[]	[]	[]	[]	[]	[]	[]	[]	[]	[]	[]	[]	[]	[]	[]	[]	[]	[]
YDR367W'	GO:0005794'	GO:0005737'	GO:0012505'	GO:0016020'	GO:0030234'	GO:0006629'	[]	[]	[]	[]	[]	[]	[]	[]	[]	[]	[]	[]	[]	[]	[]	[]	[]	[]	[]	[]	[]	[]	[]	[]	[]	[]	[]	[]
YDR368W'	GO:0005737'	GO:0005634'	GO:0016491'	GO:0005975'	GO:0042221'	GO:0006979'	[]	[]	[]	[]	[]	[]	[]	[]	[]	[]	[]	[]	[]	[]	[]	[]	[]	[]	[]	[]	[]	[]	[]	[]	[]	[]	[]	[]
YDR369C'	GO:0005634'	GO:0003677'	GO:0030674'	GO:0006310'	GO:0006281'	GO:0006974'	GO:0051321'	GO:0048285'	GO:0043934'	GO:0032200'	[]	[]	[]	[]	[]	[]	[]	[]	[]	[]	[]	[]	[]	[]	[]	[]	[]	[]	[]	[]	[]	[]	[]	[]
YDR370C'	GO:0005737'	GO:0016787'	GO:0004518'	GO:0006401'	[]	[]	[]	[]	[]	[]	[]	[]	[]	[]	[]	[]	[]	[]	[]	[]	[]	[]	[]	[]	[]	[]	[]	[]	[]	[]	[]	[]	[]	[]
YDR371C-A'	GO:0005575'	GO:0003674'	GO:0008150'	[]	[]	[]	[]	[]	[]	[]	[]	[]	[]	[]	[]	[]	[]	[]	[]	[]	[]	[]	[]	[]	[]	[]	[]	[]	[]	[]	[]	[]	[]	[]
YDR371W'	GO:0005737'	GO:0003674'	GO:0043934'	[]	[]	[]	[]	[]	[]	[]	[]	[]	[]	[]	[]	[]	[]	[]	[]	[]	[]	[]	[]	[]	[]	[]	[]	[]	[]	[]	[]	[]	[]	[]
YDR372C'	GO:0005794'	GO:0005737'	GO:0012505'	GO:0016020'	GO:0005634'	GO:0019899'	GO:0008289'	GO:0048193'	GO:0006629'	GO:0042221'	GO:0023052'	[]	[]	[]	[]	[]	[]	[]	[]	[]	[]	[]	[]	[]	[]	[]	[]	[]	[]	[]	[]	[]	[]	[]
YDR373W'	GO:0005794'	GO:0005737'	GO:0012505'	GO:0016020'	GO:0030234'	GO:0043167'	GO:0023052'	[]	[]	[]	[]	[]	[]	[]	[]	[]	[]	[]	[]	[]	[]	[]	[]	[]	[]	[]	[]	[]	[]	[]	[]	[]	[]	[]
YDR374C'	GO:0005737'	GO:0003723'	GO:0003729'	[]	[]	[]	[]	[]	[]	[]	[]	[]	[]	[]	[]	[]	[]	[]	[]	[]	[]	[]	[]	[]	[]	[]	[]	[]	[]	[]	[]	[]	[]	[]
YDR374W-A'	GO:0005694'	GO:0003677'	GO:0007059'	[]	[]	[]	[]	[]	[]	[]	[]	[]	[]	[]	[]	[]	[]	[]	[]	[]	[]	[]	[]	[]	[]	[]	[]	[]	[]	[]	[]	[]	[]	[]
YDR375C'	GO:0005737'	GO:0016020'	GO:0005740'	GO:0005739'	GO:0016887'	GO:0016787'	GO:0008565'	GO:0022857'	GO:0007005'	GO:0070271'	[]	[]	[]	[]	[]	[]	[]	[]	[]	[]	[]	[]	[]	[]	[]	[]	[]	[]	[]	[]	[]	[]	[]	[]
YDR376W'	GO:0005737'	GO:0016020'	GO:0005740'	GO:0005739'	GO:0016491'	GO:0006873'	GO:0051186'	[]	[]	[]	[]	[]	[]	[]	[]	[]	[]	[]	[]	[]	[]	[]	[]	[]	[]	[]	[]	[]	[]	[]	[]	[]	[]	[]
YDR377W'	GO:0005737'	GO:0016020'	GO:0005740'	GO:0005739'	GO:0016887'	GO:0016787'	GO:0022857'	GO:0006811'	GO:0055086'	GO:0055085'	[]	[]	[]	[]	[]	[]	[]	[]	[]	[]	[]	[]	[]	[]	[]	[]	[]	[]	[]	[]	[]	[]	[]	[]
YDR378C'	GO:0005737'	GO:0005730'	GO:0005634'	GO:0003723'	GO:0008380'	GO:0006397'	GO:0006364'	GO:0042274'	[]	[]	[]	[]	[]	[]	[]	[]	[]	[]	[]	[]	[]	[]	[]	[]	[]	[]	[]	[]	[]	[]	[]	[]	[]	[]
YDR379C-A'	GO:0005737'	GO:0005739'	GO:0003674'	GO:0007005'	GO:0070271'	[]	[]	[]	[]	[]	[]	[]	[]	[]	[]	[]	[]	[]	[]	[]	[]	[]	[]	[]	[]	[]	[]	[]	[]	[]	[]	[]	[]	[]
YDR379W'	GO:0005938'	GO:0005933'	GO:0005737'	GO:0005856'	GO:0030427'	GO:0030234'	GO:0007010'	GO:0023052'	[]	[]	[]	[]	[]	[]	[]	[]	[]	[]	[]	[]	[]	[]	[]	[]	[]	[]	[]	[]	[]	[]	[]	[]	[]	[]
YDR380W'	GO:0005737'	GO:0016829'	GO:0006520'	[]	[]	[]	[]	[]	[]	[]	[]	[]	[]	[]	[]	[]	[]	[]	[]	[]	[]	[]	[]	[]	[]	[]	[]	[]	[]	[]	[]	[]	[]	[]
YDR381C-A'	GO:0005737'	GO:0016020'	GO:0005740'	GO:0005739'	GO:0003674'	GO:0008150'	[]	[]	[]	[]	[]	[]	[]	[]	[]	[]	[]	[]	[]	[]	[]	[]	[]	[]	[]	[]	[]	[]	[]	[]	[]	[]	[]	[]
YDR381W'	GO:0005634'	GO:0003723'	GO:0030234'	GO:0006281'	GO:0006974'	GO:0051169'	GO:0015931'	[]	[]	[]	[]	[]	[]	[]	[]	[]	[]	[]	[]	[]	[]	[]	[]	[]	[]	[]	[]	[]	[]	[]	[]	[]	[]	[]
YDR382W'	GO:0005737'	GO:0005840'	GO:0005773'	GO:0030234'	GO:0003735'	GO:0005198'	GO:0002181'	GO:0006468'	GO:0031399'	[]	[]	[]	[]	[]	[]	[]	[]	[]	[]	[]	[]	[]	[]	[]	[]	[]	[]	[]	[]	[]	[]	[]	[]	[]
YDR383C'	GO:0005694'	GO:0003674'	GO:0008150'	[]	[]	[]	[]	[]	[]	[]	[]	[]	[]	[]	[]	[]	[]	[]	[]	[]	[]	[]	[]	[]	[]	[]	[]	[]	[]	[]	[]	[]	[]	[]
YDR384C'	GO:0005737'	GO:0016020'	GO:0005739'	GO:0005886'	GO:0022857'	GO:0006811'	GO:0055085'	[]	[]	[]	[]	[]	[]	[]	[]	[]	[]	[]	[]	[]	[]	[]	[]	[]	[]	[]	[]	[]	[]	[]	[]	[]	[]	[]
YDR385W'	GO:0005737'	GO:0005840'	GO:0003723'	GO:0008135'	GO:0006417'	GO:0006414'	[]	[]	[]	[]	[]	[]	[]	[]	[]	[]	[]	[]	[]	[]	[]	[]	[]	[]	[]	[]	[]	[]	[]	[]	[]	[]	[]	[]
YDR386W'	GO:0005634'	GO:0030234'	GO:0016787'	GO:0004518'	GO:0006310'	GO:0006281'	GO:0006974'	GO:0007059'	GO:0051321'	GO:0048285'	[]	[]	[]	[]	[]	[]	[]	[]	[]	[]	[]	[]	[]	[]	[]	[]	[]	[]	[]	[]	[]	[]	[]	[]
YDR387C'	GO:0005737'	GO:0016020'	GO:0005773'	GO:0022857'	GO:0055085'	[]	[]	[]	[]	[]	[]	[]	[]	[]	[]	[]	[]	[]	[]	[]	[]	[]	[]	[]	[]	[]	[]	[]	[]	[]	[]	[]	[]	[]
YDR388W'	GO:0005938'	GO:0005737'	GO:0005856'	GO:0030427'	GO:0008092'	GO:0008289'	GO:0006897'	[]	[]	[]	[]	[]	[]	[]	[]	[]	[]	[]	[]	[]	[]	[]	[]	[]	[]	[]	[]	[]	[]	[]	[]	[]	[]	[]
YDR389W'	GO:0005938'	GO:0005737'	GO:0030234'	GO:0071554'	GO:0007010'	GO:0033043'	GO:0023052'	[]	[]	[]	[]	[]	[]	[]	[]	[]	[]	[]	[]	[]	[]	[]	[]	[]	[]	[]	[]	[]	[]	[]	[]	[]	[]	[]
YDR390C'	GO:0005634'	GO:0016874'	GO:0018193'	GO:0070647'	[]	[]	[]	[]	[]	[]	[]	[]	[]	[]	[]	[]	[]	[]	[]	[]	[]	[]	[]	[]	[]	[]	[]	[]	[]	[]	[]	[]	[]	[]
YDR391C'	GO:0005737'	GO:0005634'	GO:0003674'	GO:0008150'	[]	[]	[]	[]	[]	[]	[]	[]	[]	[]	[]	[]	[]	[]	[]	[]	[]	[]	[]	[]	[]	[]	[]	[]	[]	[]	[]	[]	[]	[]
YDR392W'	GO:0005737'	GO:0005634'	GO:0000988'	GO:0006325'	GO:0016570'	GO:0001403'	GO:0018193'	GO:0043543'	GO:0007124'	GO:0006366'	[]	[]	[]	[]	[]	[]	[]	[]	[]	[]	[]	[]	[]	[]	[]	[]	[]	[]	[]	[]	[]	[]	[]	[]
YDR393W'	GO:0005737'	GO:0016020'	GO:0005740'	GO:0005739'	GO:0003674'	GO:0007005'	[]	[]	[]	[]	[]	[]	[]	[]	[]	[]	[]	[]	[]	[]	[]	[]	[]	[]	[]	[]	[]	[]	[]	[]	[]	[]	[]	[]
YDR394W'	GO:0016887'	GO:0016787'	GO:0006352'	GO:0070271'	GO:0051603'	GO:0006366'	GO:0006366'	[]	[]	[]	[]	[]	[]	[]	[]	[]	[]	[]	[]	[]	[]	[]	[]	[]	[]	[]	[]	[]	[]	[]	[]	[]	[]	[]
YDR395W'	GO:0005737'	GO:0016020'	GO:0005634'	GO:0008565'	GO:0051169'	GO:0015931'	[]	[]	[]	[]	[]	[]	[]	[]	[]	[]	[]	[]	[]	[]	[]	[]	[]	[]	[]	[]	[]	[]	[]	[]	[]	[]	[]	[]
YDR396W'	GO:0005575'	GO:0003674'	GO:0008150'	[]	[]	[]	[]	[]	[]	[]	[]	[]	[]	[]	[]	[]	[]	[]	[]	[]	[]	[]	[]	[]	[]	[]	[]	[]	[]	[]	[]	[]	[]	[]
YDR397C'	GO:0005634'	GO:0003677'	GO:0003682'	GO:0000988'	GO:0006352'	GO:0070271'	GO:0009408'	GO:0006366'	GO:0006383'	[]	[]	[]	[]	[]	[]	[]	[]	[]	[]	[]	[]	[]	[]	[]	[]	[]	[]	[]	[]	[]	[]	[]	[]	[]
YDR398W'	GO:0005694'	GO:0005730'	GO:0005634'	GO:0003674'	GO:0006364'	GO:0042274'	GO:0006360'	[]	[]	[]	[]	[]	[]	[]	[]	[]	[]	[]	[]	[]	[]	[]	[]	[]	[]	[]	[]	[]	[]	[]	[]	[]	[]	[]
YDR399W'	GO:0005737'	GO:0005634'	GO:0016740'	GO:0016757'	GO:0055086'	[]	[]	[]	[]	[]	[]	[]	[]	[]	[]	[]	[]	[]	[]	[]	[]	[]	[]	[]	[]	[]	[]	[]	[]	[]	[]	[]	[]	[]
YDR400W'	GO:0005737'	GO:0005634'	GO:0016787'	GO:0016798'	GO:0051186'	GO:0055086'	[]	[]	[]	[]	[]	[]	[]	[]	[]	[]	[]	[]	[]	[]	[]	[]	[]	[]	[]	[]	[]	[]	[]	[]	[]	[]	[]	[]
YDR401W'	GO:0005575'	GO:0003674'	GO:0008150'	[]	[]	[]	[]	[]	[]	[]	[]	[]	[]	[]	[]	[]	[]	[]	[]	[]	[]	[]	[]	[]	[]	[]	[]	[]	[]	[]	[]	[]	[]	[]
YDR402C'	GO:0005575'	GO:0016491'	GO:0071554'	GO:0051321'	GO:0043934'	[]	[]	[]	[]	[]	[]	[]	[]	[]	[]	[]	[]	[]	[]	[]	[]	[]	[]	[]	[]	[]	[]	[]	[]	[]	[]	[]	[]	[]
YDR403W'	GO:0005575'	GO:0071554'	GO:0051321'	GO:0043934'	GO:0043934'	[]	[]	[]	[]	[]	[]	[]	[]	[]	[]	[]	[]	[]	[]	[]	[]	[]	[]	[]	[]	[]	[]	[]	[]	[]	[]	[]	[]	[]
YDR404C'	GO:0005737'	GO:0005634'	GO:0003677'	GO:0003723'	GO:0016779'	GO:0016740'	GO:0006352'	GO:0006401'	GO:0006417'	GO:0006366'	GO:0006413'	[]	[]	[]	[]	[]	[]	[]	[]	[]	[]	[]	[]	[]	[]	[]	[]	[]	[]	[]	[]	[]	[]	[]
YDR405W'	GO:0005737'	GO:0005739'	GO:0005840'	GO:0003735'	GO:0005198'	GO:0032543'	GO:0007005'	[]	[]	[]	[]	[]	[]	[]	[]	[]	[]	[]	[]	[]	[]	[]	[]	[]	[]	[]	[]	[]	[]	[]	[]	[]	[]	[]
YDR406W'	GO:0016020'	GO:0016887'	GO:0016787'	GO:0022857'	GO:0042221'	[]	[]	[]	[]	[]	[]	[]	[]	[]	[]	[]	[]	[]	[]	[]	[]	[]	[]	[]	[]	[]	[]	[]	[]	[]	[]	[]	[]	[]
YDR406W-A'	GO:0005575'	GO:0003674'	GO:0008150'	[]	[]	[]	[]	[]	[]	[]	[]	[]	[]	[]	[]	[]	[]	[]	[]	[]	[]	[]	[]	[]	[]	[]	[]	[]	[]	[]	[]	[]	[]	[]
YDR407C'	GO:0005794'	GO:0005737'	GO:0012505'	GO:0005773'	GO:0005085'	GO:0048193'	GO:0016197'	[]	[]	[]	[]	[]	[]	[]	[]	[]	[]	[]	[]	[]	[]	[]	[]	[]	[]	[]	[]	[]	[]	[]	[]	[]	[]	[]
YDR408C'	GO:0005737'	GO:0005634'	GO:0016740'	GO:0055086'	[]	[]	[]	[]	[]	[]	[]	[]	[]	[]	[]	[]	[]	[]	[]	[]	[]	[]	[]	[]	[]	[]	[]	[]	[]	[]	[]	[]	[]	[]
YDR409W'	GO:0005938'	GO:0005694'	GO:0005737'	GO:0005856'	GO:0005634'	GO:0016740'	GO:0007059'	GO:0018193'	GO:0070647'	GO:0031399'	[]	[]	[]	[]	[]	[]	[]	[]	[]	[]	[]	[]	[]	[]	[]	[]	[]	[]	[]	[]	[]	[]	[]	[]
YDR410C'	GO:0005737'	GO:0012505'	GO:0005783'	GO:0016020'	GO:0005634'	GO:0008168'	GO:0016740'	GO:0008213'	GO:0051604'	[]	[]	[]	[]	[]	[]	[]	[]	[]	[]	[]	[]	[]	[]	[]	[]	[]	[]	[]	[]	[]	[]	[]	[]	[]
YDR411C'	GO:0005737'	GO:0012505'	GO:0005783'	GO:0016020'	GO:0003674'	GO:0051603'	GO:0042221'	GO:0023052'	[]	[]	[]	[]	[]	[]	[]	[]	[]	[]	[]	[]	[]	[]	[]	[]	[]	[]	[]	[]	[]	[]	[]	[]	[]	[]
YDR412W'	GO:0005737'	GO:0003674'	GO:0006364'	[]	[]	[]	[]	[]	[]	[]	[]	[]	[]	[]	[]	[]	[]	[]	[]	[]	[]	[]	[]	[]	[]	[]	[]	[]	[]	[]	[]	[]	[]	[]
YDR413C'	GO:0016020'	GO:0003674'	GO:0008150'	[]	[]	[]	[]	[]	[]	[]	[]	[]	[]	[]	[]	[]	[]	[]	[]	[]	[]	[]	[]	[]	[]	[]	[]	[]	[]	[]	[]	[]	[]	[]
YDR414C'	GO:0016020'	GO:0003674'	GO:0005975'	GO:0006486'	[]	[]	[]	[]	[]	[]	[]	[]	[]	[]	[]	[]	[]	[]	[]	[]	[]	[]	[]	[]	[]	[]	[]	[]	[]	[]	[]	[]	[]	[]
YDR415C'	GO:0005737'	GO:0005773'	GO:0003674'	GO:0008150'	[]	[]	[]	[]	[]	[]	[]	[]	[]	[]	[]	[]	[]	[]	[]	[]	[]	[]	[]	[]	[]	[]	[]	[]	[]	[]	[]	[]	[]	[]
YDR416W'	GO:0005737'	GO:0005634'	GO:0008380'	GO:0006397'	GO:0006397'	[]	[]	[]	[]	[]	[]	[]	[]	[]	[]	[]	[]	[]	[]	[]	[]	[]	[]	[]	[]	[]	[]	[]	[]	[]	[]	[]	[]	[]
YDR417C'	GO:0016020'	GO:0003674'	GO:0008150'	[]	[]	[]	[]	[]	[]	[]	[]	[]	[]	[]	[]	[]	[]	[]	[]	[]	[]	[]	[]	[]	[]	[]	[]	[]	[]	[]	[]	[]	[]	[]
YDR418W'	GO:0005737'	GO:0005840'	GO:0003735'	GO:0005198'	GO:0002181'	GO:0070925'	GO:0042273'	GO:0042255'	[]	[]	[]	[]	[]	[]	[]	[]	[]	[]	[]	[]	[]	[]	[]	[]	[]	[]	[]	[]	[]	[]	[]	[]	[]	[]
YDR419W'	GO:0005694'	GO:0005737'	GO:0005739'	GO:0005634'	GO:0016779'	GO:0016740'	GO:0006281'	GO:0006974'	GO:0007059'	GO:0000278'	GO:0048285'	[]	[]	[]	[]	[]	[]	[]	[]	[]	[]	[]	[]	[]	[]	[]	[]	[]	[]	[]	[]	[]	[]	[]
YDR420W'	GO:0016020'	GO:0005886'	GO:0030427'	GO:0004871'	GO:0005975'	GO:0071554'	GO:0000910'	GO:0000278'	GO:0006970'	GO:0023052'	[]	[]	[]	[]	[]	[]	[]	[]	[]	[]	[]	[]	[]	[]	[]	[]	[]	[]	[]	[]	[]	[]	[]	[]
YDR421W'	GO:0005634'	GO:0003677'	GO:0001071'	GO:0006366'	[]	[]	[]	[]	[]	[]	[]	[]	[]	[]	[]	[]	[]	[]	[]	[]	[]	[]	[]	[]	[]	[]	[]	[]	[]	[]	[]	[]	[]	[]
YDR422C'	GO:0005737'	GO:0005773'	GO:0016301'	GO:0016740'	GO:0070271'	GO:0006468'	GO:0023052'	[]	[]	[]	[]	[]	[]	[]	[]	[]	[]	[]	[]	[]	[]	[]	[]	[]	[]	[]	[]	[]	[]	[]	[]	[]	[]	[]
YDR423C'	GO:0005737'	GO:0005634'	GO:0003677'	GO:0001071'	GO:0042221'	GO:0006366'	[]	[]	[]	[]	[]	[]	[]	[]	[]	[]	[]	[]	[]	[]	[]	[]	[]	[]	[]	[]	[]	[]	[]	[]	[]	[]	[]	[]
YDR424C'	GO:0005737'	GO:0005856'	GO:0012505'	GO:0005634'	GO:0005777'	GO:0016887'	GO:0016787'	GO:0007010'	GO:0000278'	GO:0006997'	GO:0070271'	[]	[]	[]	[]	[]	[]	[]	[]	[]	[]	[]	[]	[]	[]	[]	[]	[]	[]	[]	[]	[]	[]	[]
YDR425W'	GO:0005737'	GO:0012505'	GO:0005773'	GO:0008289'	GO:0016197'	[]	[]	[]	[]	[]	[]	[]	[]	[]	[]	[]	[]	[]	[]	[]	[]	[]	[]	[]	[]	[]	[]	[]	[]	[]	[]	[]	[]	[]
YDR426C'	GO:0005575'	GO:0003674'	GO:0008150'	[]	[]	[]	[]	[]	[]	[]	[]	[]	[]	[]	[]	[]	[]	[]	[]	[]	[]	[]	[]	[]	[]	[]	[]	[]	[]	[]	[]	[]	[]	[]
YDR427W'	GO:0005737'	GO:0005634'	GO:0005198'	GO:0070271'	GO:0051603'	[]	[]	[]	[]	[]	[]	[]	[]	[]	[]	[]	[]	[]	[]	[]	[]	[]	[]	[]	[]	[]	[]	[]	[]	[]	[]	[]	[]	[]
YDR428C'	GO:0005575'	GO:0016787'	GO:0051186'	GO:0055086'	[]	[]	[]	[]	[]	[]	[]	[]	[]	[]	[]	[]	[]	[]	[]	[]	[]	[]	[]	[]	[]	[]	[]	[]	[]	[]	[]	[]	[]	[]
YDR429C'	GO:0005737'	GO:0003723'	GO:0008135'	GO:0002181'	GO:0006413'	[]	[]	[]	[]	[]	[]	[]	[]	[]	[]	[]	[]	[]	[]	[]	[]	[]	[]	[]	[]	[]	[]	[]	[]	[]	[]	[]	[]	[]
YDR430C'	GO:0005737'	GO:0005740'	GO:0005739'	GO:0016787'	GO:0008233'	GO:0051603'	[]	[]	[]	[]	[]	[]	[]	[]	[]	[]	[]	[]	[]	[]	[]	[]	[]	[]	[]	[]	[]	[]	[]	[]	[]	[]	[]	[]
YDR431W'	GO:0005575'	GO:0003674'	GO:0008150'	[]	[]	[]	[]	[]	[]	[]	[]	[]	[]	[]	[]	[]	[]	[]	[]	[]	[]	[]	[]	[]	[]	[]	[]	[]	[]	[]	[]	[]	[]	[]
YDR432W'	GO:0005737'	GO:0005634'	GO:0003723'	GO:0019899'	GO:0003729'	GO:0006354'	GO:0006353'	GO:0008380'	GO:0006397'	GO:0051169'	GO:0015931'	GO:0006417'	GO:0006366'	[]	[]	[]	[]	[]	[]	[]	[]	[]	[]	[]	[]	[]	[]	[]	[]	[]	[]	[]	[]	[]
YDR433W'	GO:0005575'	GO:0003674'	GO:0006974'	[]	[]	[]	[]	[]	[]	[]	[]	[]	[]	[]	[]	[]	[]	[]	[]	[]	[]	[]	[]	[]	[]	[]	[]	[]	[]	[]	[]	[]	[]	[]
YDR434W'	GO:0005737'	GO:0012505'	GO:0005783'	GO:0016020'	GO:0016787'	GO:0006629'	GO:0006497'	[]	[]	[]	[]	[]	[]	[]	[]	[]	[]	[]	[]	[]	[]	[]	[]	[]	[]	[]	[]	[]	[]	[]	[]	[]	[]	[]
YDR435C'	GO:0005575'	GO:0008168'	GO:0016740'	GO:0008213'	GO:0070271'	[]	[]	[]	[]	[]	[]	[]	[]	[]	[]	[]	[]	[]	[]	[]	[]	[]	[]	[]	[]	[]	[]	[]	[]	[]	[]	[]	[]	[]
YDR436W'	GO:0005575'	GO:0016787'	GO:0016791'	GO:0006873'	[]	[]	[]	[]	[]	[]	[]	[]	[]	[]	[]	[]	[]	[]	[]	[]	[]	[]	[]	[]	[]	[]	[]	[]	[]	[]	[]	[]	[]	[]
YDR437W'	GO:0005737'	GO:0012505'	GO:0005783'	GO:0016020'	GO:0005634'	GO:0016740'	GO:0016757'	GO:0006629'	GO:0006497'	[]	[]	[]	[]	[]	[]	[]	[]	[]	[]	[]	[]	[]	[]	[]	[]	[]	[]	[]	[]	[]	[]	[]	[]	[]
YDR438W'	GO:0005737'	GO:0016020'	GO:0005739'	GO:0005773'	GO:0003674'	GO:0008150'	[]	[]	[]	[]	[]	[]	[]	[]	[]	[]	[]	[]	[]	[]	[]	[]	[]	[]	[]	[]	[]	[]	[]	[]	[]	[]	[]	[]
YDR439W'	GO:0005694'	GO:0005730'	GO:0005634'	GO:0003674'	GO:0006325'	GO:0007059'	GO:0051321'	GO:0006997'	GO:0048285'	[]	[]	[]	[]	[]	[]	[]	[]	[]	[]	[]	[]	[]	[]	[]	[]	[]	[]	[]	[]	[]	[]	[]	[]	[]
YDR440W'	GO:0005634'	GO:0003682'	GO:0042393'	GO:0008168'	GO:0016740'	GO:0006310'	GO:0006281'	GO:0006974'	GO:0006325'	GO:0016570'	GO:0051321'	GO:0000278'	GO:0048285'	GO:0018193'	GO:0008213'	GO:0051726'	GO:0033043'	[]	[]	[]	[]	[]	[]	[]	[]	[]	[]	[]	[]	[]	[]	[]	[]	[]
YDR441C'	GO:0005737'	GO:0003674'	GO:0008150'	[]	[]	[]	[]	[]	[]	[]	[]	[]	[]	[]	[]	[]	[]	[]	[]	[]	[]	[]	[]	[]	[]	[]	[]	[]	[]	[]	[]	[]	[]	[]
YDR442W'	GO:0005575'	GO:0003674'	GO:0008150'	[]	[]	[]	[]	[]	[]	[]	[]	[]	[]	[]	[]	[]	[]	[]	[]	[]	[]	[]	[]	[]	[]	[]	[]	[]	[]	[]	[]	[]	[]	[]
YDR443C'	GO:0005634'	GO:0000988'	GO:0042221'	GO:0006366'	[]	[]	[]	[]	[]	[]	[]	[]	[]	[]	[]	[]	[]	[]	[]	[]	[]	[]	[]	[]	[]	[]	[]	[]	[]	[]	[]	[]	[]	[]
YDR444W'	GO:0005737'	GO:0003674'	GO:0008150'	[]	[]	[]	[]	[]	[]	[]	[]	[]	[]	[]	[]	[]	[]	[]	[]	[]	[]	[]	[]	[]	[]	[]	[]	[]	[]	[]	[]	[]	[]	[]
YDR445C'	GO:0005575'	GO:0003674'	GO:0008150'	[]	[]	[]	[]	[]	[]	[]	[]	[]	[]	[]	[]	[]	[]	[]	[]	[]	[]	[]	[]	[]	[]	[]	[]	[]	[]	[]	[]	[]	[]	[]
YDR446W'	GO:0005694'	GO:0005634'	GO:0003674'	GO:0006310'	GO:0051321'	GO:0048285'	[]	[]	[]	[]	[]	[]	[]	[]	[]	[]	[]	[]	[]	[]	[]	[]	[]	[]	[]	[]	[]	[]	[]	[]	[]	[]	[]	[]
YDR447C'	GO:0005737'	GO:0005840'	GO:0003735'	GO:0005198'	GO:0002181'	GO:0070925'	GO:0042274'	GO:0042255'	[]	[]	[]	[]	[]	[]	[]	[]	[]	[]	[]	[]	[]	[]	[]	[]	[]	[]	[]	[]	[]	[]	[]	[]	[]	[]
YDR448W'	GO:0005634'	GO:0003682'	GO:0008289'	GO:0000988'	GO:0016740'	GO:0006325'	GO:0016570'	GO:0018193'	GO:0043543'	GO:0031399'	GO:0006366'	[]	[]	[]	[]	[]	[]	[]	[]	[]	[]	[]	[]	[]	[]	[]	[]	[]	[]	[]	[]	[]	[]	[]
YDR449C'	GO:0005730'	GO:0005634'	GO:0003723'	GO:0006364'	GO:0042274'	[]	[]	[]	[]	[]	[]	[]	[]	[]	[]	[]	[]	[]	[]	[]	[]	[]	[]	[]	[]	[]	[]	[]	[]	[]	[]	[]	[]	[]
YDR450W'	GO:0005737'	GO:0005739'	GO:0005840'	GO:0003735'	GO:0005198'	GO:0002181'	GO:0051169'	GO:0015931'	GO:0006364'	GO:0042274'	[]	[]	[]	[]	[]	[]	[]	[]	[]	[]	[]	[]	[]	[]	[]	[]	[]	[]	[]	[]	[]	[]	[]	[]
YDR451C'	GO:0005694'	GO:0005634'	GO:0003677'	GO:0000988'	GO:0000278'	GO:0006366'	[]	[]	[]	[]	[]	[]	[]	[]	[]	[]	[]	[]	[]	[]	[]	[]	[]	[]	[]	[]	[]	[]	[]	[]	[]	[]	[]	[]
YDR452W'	GO:0005737'	GO:0016020'	GO:0005634'	GO:0005773'	GO:0016787'	[]	[]	[]	[]	[]	[]	[]	[]	[]	[]	[]	[]	[]	[]	[]	[]	[]	[]	[]	[]	[]	[]	[]	[]	[]	[]	[]	[]	[]
YDR453C'	GO:0005737'	GO:0016491'	GO:0006457'	GO:0042221'	GO:0006979'	[]	[]	[]	[]	[]	[]	[]	[]	[]	[]	[]	[]	[]	[]	[]	[]	[]	[]	[]	[]	[]	[]	[]	[]	[]	[]	[]	[]	[]
YDR454C'	GO:0005737'	GO:0005634'	GO:0016301'	GO:0016740'	GO:0055086'	[]	[]	[]	[]	[]	[]	[]	[]	[]	[]	[]	[]	[]	[]	[]	[]	[]	[]	[]	[]	[]	[]	[]	[]	[]	[]	[]	[]	[]
YDR455C'	GO:0005575'	GO:0003674'	GO:0008150'	[]	[]	[]	[]	[]	[]	[]	[]	[]	[]	[]	[]	[]	[]	[]	[]	[]	[]	[]	[]	[]	[]	[]	[]	[]	[]	[]	[]	[]	[]	[]
YDR456W'	GO:0005794'	GO:0005737'	GO:0012505'	GO:0005783'	GO:0016020'	GO:0005773'	GO:0022857'	GO:0006873'	GO:0006811'	GO:0055085'	[]	[]	[]	[]	[]	[]	[]	[]	[]	[]	[]	[]	[]	[]	[]	[]	[]	[]	[]	[]	[]	[]	[]	[]
YDR457W'	GO:0016020'	GO:0005730'	GO:0005634'	GO:0016740'	GO:0000278'	GO:0051169'	GO:0006997'	GO:0048285'	GO:0070647'	GO:0051603'	GO:0006364'	GO:0042273'	GO:0042274'	[]	[]	[]	[]	[]	[]	[]	[]	[]	[]	[]	[]	[]	[]	[]	[]	[]	[]	[]	[]	[]
YDR458C'	GO:0012505'	GO:0005634'	GO:0003674'	GO:0008150'	[]	[]	[]	[]	[]	[]	[]	[]	[]	[]	[]	[]	[]	[]	[]	[]	[]	[]	[]	[]	[]	[]	[]	[]	[]	[]	[]	[]	[]	[]
YDR459C'	GO:0016020'	GO:0005886'	GO:0016740'	GO:0043543'	GO:0006497'	[]	[]	[]	[]	[]	[]	[]	[]	[]	[]	[]	[]	[]	[]	[]	[]	[]	[]	[]	[]	[]	[]	[]	[]	[]	[]	[]	[]	[]
YDR460W'	GO:0005634'	GO:0000988'	GO:0006281'	GO:0006974'	GO:0006468'	GO:0006366'	[]	[]	[]	[]	[]	[]	[]	[]	[]	[]	[]	[]	[]	[]	[]	[]	[]	[]	[]	[]	[]	[]	[]	[]	[]	[]	[]	[]
YDR461C-A'	GO:0005575'	GO:0003674'	GO:0008150'	[]	[]	[]	[]	[]	[]	[]	[]	[]	[]	[]	[]	[]	[]	[]	[]	[]	[]	[]	[]	[]	[]	[]	[]	[]	[]	[]	[]	[]	[]	[]
YDR461W'	GO:0005737'	GO:0012505'	GO:0005783'	GO:0005576'	GO:0000746'	GO:0042221'	GO:0023052'	GO:0023052'	[]	[]	[]	[]	[]	[]	[]	[]	[]	[]	[]	[]	[]	[]	[]	[]	[]	[]	[]	[]	[]	[]	[]	[]	[]	[]
YDR462W'	GO:0005737'	GO:0005739'	GO:0005840'	GO:0003735'	GO:0005198'	GO:0032543'	GO:0007005'	[]	[]	[]	[]	[]	[]	[]	[]	[]	[]	[]	[]	[]	[]	[]	[]	[]	[]	[]	[]	[]	[]	[]	[]	[]	[]	[]
YDR463W'	GO:0005737'	GO:0016020'	GO:0005634'	GO:0005886'	GO:0003677'	GO:0001071'	GO:0006366'	[]	[]	[]	[]	[]	[]	[]	[]	[]	[]	[]	[]	[]	[]	[]	[]	[]	[]	[]	[]	[]	[]	[]	[]	[]	[]	[]
YDR464C-A'	GO:0005575'	GO:0003674'	GO:0008150'	[]	[]	[]	[]	[]	[]	[]	[]	[]	[]	[]	[]	[]	[]	[]	[]	[]	[]	[]	[]	[]	[]	[]	[]	[]	[]	[]	[]	[]	[]	[]
YDR464W'	GO:0005737'	GO:0005634'	GO:0003674'	GO:0006366'	[]	[]	[]	[]	[]	[]	[]	[]	[]	[]	[]	[]	[]	[]	[]	[]	[]	[]	[]	[]	[]	[]	[]	[]	[]	[]	[]	[]	[]	[]
YDR465C'	GO:0005737'	GO:0005634'	GO:0008168'	GO:0016740'	GO:0018193'	GO:0008213'	[]	[]	[]	[]	[]	[]	[]	[]	[]	[]	[]	[]	[]	[]	[]	[]	[]	[]	[]	[]	[]	[]	[]	[]	[]	[]	[]	[]
YDR466W'	GO:0005575'	GO:0016301'	GO:0016740'	GO:0071554'	GO:0006468'	GO:0023052'	[]	[]	[]	[]	[]	[]	[]	[]	[]	[]	[]	[]	[]	[]	[]	[]	[]	[]	[]	[]	[]	[]	[]	[]	[]	[]	[]	[]
YDR467C'	GO:0005575'	GO:0003674'	GO:0008150'	[]	[]	[]	[]	[]	[]	[]	[]	[]	[]	[]	[]	[]	[]	[]	[]	[]	[]	[]	[]	[]	[]	[]	[]	[]	[]	[]	[]	[]	[]	[]
YDR468C'	GO:0005794'	GO:0005737'	GO:0012505'	GO:0016020'	GO:0005773'	GO:0006897'	GO:0061025'	GO:0048284'	GO:0016050'	GO:0016050'	[]	[]	[]	[]	[]	[]	[]	[]	[]	[]	[]	[]	[]	[]	[]	[]	[]	[]	[]	[]	[]	[]	[]	[]
YDR469W'	GO:0005634'	GO:0008168'	GO:0016740'	GO:0006325'	GO:0016570'	GO:0018193'	GO:0008213'	[]	[]	[]	[]	[]	[]	[]	[]	[]	[]	[]	[]	[]	[]	[]	[]	[]	[]	[]	[]	[]	[]	[]	[]	[]	[]	[]
YDR470C'	GO:0005737'	GO:0016020'	GO:0005740'	GO:0005739'	GO:0003674'	GO:0061025'	GO:0007005'	GO:0048284'	[]	[]	[]	[]	[]	[]	[]	[]	[]	[]	[]	[]	[]	[]	[]	[]	[]	[]	[]	[]	[]	[]	[]	[]	[]	[]
YDR471W'	GO:0005737'	GO:0005840'	GO:0003735'	GO:0005198'	GO:0002181'	[]	[]	[]	[]	[]	[]	[]	[]	[]	[]	[]	[]	[]	[]	[]	[]	[]	[]	[]	[]	[]	[]	[]	[]	[]	[]	[]	[]	[]
YDR472W'	GO:0005794'	GO:0005737'	GO:0012505'	GO:0005773'	GO:0005085'	GO:0048193'	[]	[]	[]	[]	[]	[]	[]	[]	[]	[]	[]	[]	[]	[]	[]	[]	[]	[]	[]	[]	[]	[]	[]	[]	[]	[]	[]	[]
YDR473C'	GO:0005634'	GO:0003674'	GO:0008380'	GO:0006397'	[]	[]	[]	[]	[]	[]	[]	[]	[]	[]	[]	[]	[]	[]	[]	[]	[]	[]	[]	[]	[]	[]	[]	[]	[]	[]	[]	[]	[]	[]
YDR475C'	GO:0005575'	GO:0003674'	GO:0008150'	[]	[]	[]	[]	[]	[]	[]	[]	[]	[]	[]	[]	[]	[]	[]	[]	[]	[]	[]	[]	[]	[]	[]	[]	[]	[]	[]	[]	[]	[]	[]
YDR476C'	GO:0005737'	GO:0012505'	GO:0005783'	GO:0003674'	GO:0008150'	[]	[]	[]	[]	[]	[]	[]	[]	[]	[]	[]	[]	[]	[]	[]	[]	[]	[]	[]	[]	[]	[]	[]	[]	[]	[]	[]	[]	[]
YDR477W'	GO:0005737'	GO:0012505'	GO:0005739'	GO:0005634'	GO:0005773'	GO:0005085'	GO:0016301'	GO:0016740'	GO:0005975'	GO:0071554'	GO:0001403'	GO:0006468'	GO:0007124'	GO:0006417'	GO:0042221'	GO:0042594'	[]	[]	[]	[]	[]	[]	[]	[]	[]	[]	[]	[]	[]	[]	[]	[]	[]	[]
YDR478W'	GO:0003723'	GO:0019843'	GO:0006397'	GO:0006364'	GO:0006364'	[]	[]	[]	[]	[]	[]	[]	[]	[]	[]	[]	[]	[]	[]	[]	[]	[]	[]	[]	[]	[]	[]	[]	[]	[]	[]	[]	[]	[]
YDR479C'	GO:0005737'	GO:0012505'	GO:0005783'	GO:0016020'	GO:0005777'	GO:0003674'	GO:0007031'	[]	[]	[]	[]	[]	[]	[]	[]	[]	[]	[]	[]	[]	[]	[]	[]	[]	[]	[]	[]	[]	[]	[]	[]	[]	[]	[]
YDR480W'	GO:0005634'	GO:0008134'	GO:0001403'	GO:0007124'	GO:0042221'	GO:0006366'	[]	[]	[]	[]	[]	[]	[]	[]	[]	[]	[]	[]	[]	[]	[]	[]	[]	[]	[]	[]	[]	[]	[]	[]	[]	[]	[]	[]
YDR481C'	GO:0005737'	GO:0016020'	GO:0005773'	GO:0016787'	GO:0016791'	GO:0051186'	GO:0055086'	GO:0006470'	[]	[]	[]	[]	[]	[]	[]	[]	[]	[]	[]	[]	[]	[]	[]	[]	[]	[]	[]	[]	[]	[]	[]	[]	[]	[]
YDR482C'	GO:0005634'	GO:0003674'	GO:0008380'	GO:0006397'	[]	[]	[]	[]	[]	[]	[]	[]	[]	[]	[]	[]	[]	[]	[]	[]	[]	[]	[]	[]	[]	[]	[]	[]	[]	[]	[]	[]	[]	[]
YDR483W'	GO:0005794'	GO:0005737'	GO:0012505'	GO:0016020'	GO:0005773'	GO:0016740'	GO:0016757'	GO:0005975'	GO:0071554'	GO:0009311'	GO:0006486'	[]	[]	[]	[]	[]	[]	[]	[]	[]	[]	[]	[]	[]	[]	[]	[]	[]	[]	[]	[]	[]	[]	[]
YDR484W'	GO:0005794'	GO:0005737'	GO:0016023'	GO:0012505'	GO:0048193'	GO:0016197'	GO:0016197'	[]	[]	[]	[]	[]	[]	[]	[]	[]	[]	[]	[]	[]	[]	[]	[]	[]	[]	[]	[]	[]	[]	[]	[]	[]	[]	[]
YDR485C'	GO:0005694'	GO:0005737'	GO:0005634'	GO:0042393'	GO:0006325'	[]	[]	[]	[]	[]	[]	[]	[]	[]	[]	[]	[]	[]	[]	[]	[]	[]	[]	[]	[]	[]	[]	[]	[]	[]	[]	[]	[]	[]
YDR486C'	GO:0005737'	GO:0016020'	GO:0005773'	GO:0003674'	GO:0016197'	[]	[]	[]	[]	[]	[]	[]	[]	[]	[]	[]	[]	[]	[]	[]	[]	[]	[]	[]	[]	[]	[]	[]	[]	[]	[]	[]	[]	[]
YDR487C'	GO:0005737'	GO:0005740'	GO:0005739'	GO:0016829'	GO:0045333'	GO:0006091'	GO:0006766'	[]	[]	[]	[]	[]	[]	[]	[]	[]	[]	[]	[]	[]	[]	[]	[]	[]	[]	[]	[]	[]	[]	[]	[]	[]	[]	[]
YDR488C'	GO:0005737'	GO:0005856'	GO:0016887'	GO:0016787'	GO:0007010'	GO:0000278'	[]	[]	[]	[]	[]	[]	[]	[]	[]	[]	[]	[]	[]	[]	[]	[]	[]	[]	[]	[]	[]	[]	[]	[]	[]	[]	[]	[]
YDR489W'	GO:0005694'	GO:0005634'	GO:0003674'	GO:0006310'	GO:0006281'	GO:0006260'	GO:0006974'	[]	[]	[]	[]	[]	[]	[]	[]	[]	[]	[]	[]	[]	[]	[]	[]	[]	[]	[]	[]	[]	[]	[]	[]	[]	[]	[]
YDR490C'	GO:0005938'	GO:0005737'	GO:0016301'	GO:0016740'	GO:0006401'	GO:0071554'	GO:0006897'	GO:0016197'	GO:0070925'	GO:0018193'	GO:0006468'	GO:0023052'	[]	[]	[]	[]	[]	[]	[]	[]	[]	[]	[]	[]	[]	[]	[]	[]	[]	[]	[]	[]	[]	[]
YDR491C'	GO:0016020'	GO:0003674'	GO:0008150'	[]	[]	[]	[]	[]	[]	[]	[]	[]	[]	[]	[]	[]	[]	[]	[]	[]	[]	[]	[]	[]	[]	[]	[]	[]	[]	[]	[]	[]	[]	[]
YDR492W'	GO:0005737'	GO:0012505'	GO:0005783'	GO:0016020'	GO:0003674'	GO:0006873'	[]	[]	[]	[]	[]	[]	[]	[]	[]	[]	[]	[]	[]	[]	[]	[]	[]	[]	[]	[]	[]	[]	[]	[]	[]	[]	[]	[]
YDR493W'	GO:0005737'	GO:0005739'	GO:0007005'	GO:0070271'	GO:0070271'	[]	[]	[]	[]	[]	[]	[]	[]	[]	[]	[]	[]	[]	[]	[]	[]	[]	[]	[]	[]	[]	[]	[]	[]	[]	[]	[]	[]	[]
YDR494W'	GO:0005737'	GO:0005739'	GO:0005840'	GO:0003735'	GO:0005198'	GO:0032543'	GO:0007005'	GO:0006413'	[]	[]	[]	[]	[]	[]	[]	[]	[]	[]	[]	[]	[]	[]	[]	[]	[]	[]	[]	[]	[]	[]	[]	[]	[]	[]
YDR495C'	GO:0005737'	GO:0012505'	GO:0005773'	GO:0003674'	GO:0006873'	GO:0048308'	GO:0006605'	GO:0007033'	[]	[]	[]	[]	[]	[]	[]	[]	[]	[]	[]	[]	[]	[]	[]	[]	[]	[]	[]	[]	[]	[]	[]	[]	[]	[]
YDR496C'	GO:0005737'	GO:0005730'	GO:0005634'	GO:0005840'	GO:0003723'	GO:0003729'	GO:0006417'	GO:0042273'	[]	[]	[]	[]	[]	[]	[]	[]	[]	[]	[]	[]	[]	[]	[]	[]	[]	[]	[]	[]	[]	[]	[]	[]	[]	[]
YDR497C'	GO:0005737'	GO:0016020'	GO:0005886'	GO:0005773'	GO:0022857'	GO:0007124'	GO:0055085'	[]	[]	[]	[]	[]	[]	[]	[]	[]	[]	[]	[]	[]	[]	[]	[]	[]	[]	[]	[]	[]	[]	[]	[]	[]	[]	[]
YDR498C'	GO:0005737'	GO:0012505'	GO:0005783'	GO:0016020'	GO:0005777'	GO:0048193'	GO:0061025'	GO:0048284'	GO:0016050'	GO:0016050'	[]	[]	[]	[]	[]	[]	[]	[]	[]	[]	[]	[]	[]	[]	[]	[]	[]	[]	[]	[]	[]	[]	[]	[]
YDR499W'	GO:0005694'	GO:0005634'	GO:0003677'	GO:0006974'	GO:0032200'	[]	[]	[]	[]	[]	[]	[]	[]	[]	[]	[]	[]	[]	[]	[]	[]	[]	[]	[]	[]	[]	[]	[]	[]	[]	[]	[]	[]	[]
YDR500C'	GO:0005737'	GO:0005840'	GO:0003735'	GO:0005198'	GO:0002181'	GO:0006364'	GO:0042273'	[]	[]	[]	[]	[]	[]	[]	[]	[]	[]	[]	[]	[]	[]	[]	[]	[]	[]	[]	[]	[]	[]	[]	[]	[]	[]	[]
YDR501W'	GO:0005694'	GO:0005634'	GO:0003682'	GO:0006974'	[]	[]	[]	[]	[]	[]	[]	[]	[]	[]	[]	[]	[]	[]	[]	[]	[]	[]	[]	[]	[]	[]	[]	[]	[]	[]	[]	[]	[]	[]
YDR502C'	GO:0005575'	GO:0005737'	GO:0016740'	GO:0006520'	GO:0051186'	[]	[]	[]	[]	[]	[]	[]	[]	[]	[]	[]	[]	[]	[]	[]	[]	[]	[]	[]	[]	[]	[]	[]	[]	[]	[]	[]	[]	[]
YDR503C'	GO:0016020'	GO:0016787'	GO:0016791'	GO:0006629'	[]	[]	[]	[]	[]	[]	[]	[]	[]	[]	[]	[]	[]	[]	[]	[]	[]	[]	[]	[]	[]	[]	[]	[]	[]	[]	[]	[]	[]	[]
YDR504C'	GO:0005737'	GO:0012505'	GO:0005783'	GO:0003674'	GO:0008150'	[]	[]	[]	[]	[]	[]	[]	[]	[]	[]	[]	[]	[]	[]	[]	[]	[]	[]	[]	[]	[]	[]	[]	[]	[]	[]	[]	[]	[]
YDR505C'	GO:0005737'	GO:0005739'	GO:0003723'	GO:0003729'	GO:0008150'	[]	[]	[]	[]	[]	[]	[]	[]	[]	[]	[]	[]	[]	[]	[]	[]	[]	[]	[]	[]	[]	[]	[]	[]	[]	[]	[]	[]	[]
YDR506C'	GO:0005575'	GO:0003674'	GO:0051321'	GO:0048285'	[]	[]	[]	[]	[]	[]	[]	[]	[]	[]	[]	[]	[]	[]	[]	[]	[]	[]	[]	[]	[]	[]	[]	[]	[]	[]	[]	[]	[]	[]
YDR507C'	GO:0005933'	GO:0030427'	GO:0016301'	GO:0016740'	GO:0007114'	GO:0007010'	GO:0000278'	GO:0070925'	GO:0070271'	GO:0006468'	GO:0051726'	[]	[]	[]	[]	[]	[]	[]	[]	[]	[]	[]	[]	[]	[]	[]	[]	[]	[]	[]	[]	[]	[]	[]
YDR508C'	GO:0005933'	GO:0005737'	GO:0012505'	GO:0005783'	GO:0016020'	GO:0005739'	GO:0005886'	GO:0030427'	GO:0022857'	GO:0006865'	GO:0055085'	[]	[]	[]	[]	[]	[]	[]	[]	[]	[]	[]	[]	[]	[]	[]	[]	[]	[]	[]	[]	[]	[]	[]
YDR509W'	GO:0005575'	GO:0003674'	GO:0008150'	[]	[]	[]	[]	[]	[]	[]	[]	[]	[]	[]	[]	[]	[]	[]	[]	[]	[]	[]	[]	[]	[]	[]	[]	[]	[]	[]	[]	[]	[]	[]
YDR510C-A'	GO:0005575'	GO:0003674'	GO:0008150'	[]	[]	[]	[]	[]	[]	[]	[]	[]	[]	[]	[]	[]	[]	[]	[]	[]	[]	[]	[]	[]	[]	[]	[]	[]	[]	[]	[]	[]	[]	[]
YDR510W'	GO:0005938'	GO:0005694'	GO:0005737'	GO:0005856'	GO:0005634'	GO:0018193'	GO:0070647'	GO:0070647'	[]	[]	[]	[]	[]	[]	[]	[]	[]	[]	[]	[]	[]	[]	[]	[]	[]	[]	[]	[]	[]	[]	[]	[]	[]	[]
YDR511W'	GO:0005737'	GO:0005740'	GO:0005739'	GO:0003674'	GO:0005975'	GO:0007005'	GO:0070271'	[]	[]	[]	[]	[]	[]	[]	[]	[]	[]	[]	[]	[]	[]	[]	[]	[]	[]	[]	[]	[]	[]	[]	[]	[]	[]	[]
YDR512C'	GO:0005575'	GO:0003674'	GO:0051321'	GO:0007005'	GO:0043934'	GO:0006366'	[]	[]	[]	[]	[]	[]	[]	[]	[]	[]	[]	[]	[]	[]	[]	[]	[]	[]	[]	[]	[]	[]	[]	[]	[]	[]	[]	[]
YDR513W'	GO:0005737'	GO:0005739'	GO:0005634'	GO:0016491'	GO:0016740'	GO:0042221'	GO:0006979'	[]	[]	[]	[]	[]	[]	[]	[]	[]	[]	[]	[]	[]	[]	[]	[]	[]	[]	[]	[]	[]	[]	[]	[]	[]	[]	[]
YDR514C'	GO:0005737'	GO:0005739'	GO:0005634'	GO:0003674'	GO:0008150'	[]	[]	[]	[]	[]	[]	[]	[]	[]	[]	[]	[]	[]	[]	[]	[]	[]	[]	[]	[]	[]	[]	[]	[]	[]	[]	[]	[]	[]
YDR515W'	GO:0005737'	GO:0003723'	GO:0003729'	GO:0006873'	GO:0006417'	[]	[]	[]	[]	[]	[]	[]	[]	[]	[]	[]	[]	[]	[]	[]	[]	[]	[]	[]	[]	[]	[]	[]	[]	[]	[]	[]	[]	[]
YDR516C'	GO:0005737'	GO:0003674'	GO:0051321'	GO:0043934'	GO:0006366'	[]	[]	[]	[]	[]	[]	[]	[]	[]	[]	[]	[]	[]	[]	[]	[]	[]	[]	[]	[]	[]	[]	[]	[]	[]	[]	[]	[]	[]
YDR517W'	GO:0005794'	GO:0005737'	GO:0016023'	GO:0012505'	GO:0016020'	GO:0003674'	GO:0048193'	[]	[]	[]	[]	[]	[]	[]	[]	[]	[]	[]	[]	[]	[]	[]	[]	[]	[]	[]	[]	[]	[]	[]	[]	[]	[]	[]
YDR518W'	GO:0005737'	GO:0012505'	GO:0005783'	GO:0016853'	GO:0016491'	GO:0051082'	GO:0006457'	[]	[]	[]	[]	[]	[]	[]	[]	[]	[]	[]	[]	[]	[]	[]	[]	[]	[]	[]	[]	[]	[]	[]	[]	[]	[]	[]
YDR519W'	GO:0005737'	GO:0012505'	GO:0005783'	GO:0016020'	GO:0005634'	GO:0005773'	GO:0016853'	GO:0008150'	[]	[]	[]	[]	[]	[]	[]	[]	[]	[]	[]	[]	[]	[]	[]	[]	[]	[]	[]	[]	[]	[]	[]	[]	[]	[]
YDR520C'	GO:0005737'	GO:0005634'	GO:0003677'	GO:0055086'	[]	[]	[]	[]	[]	[]	[]	[]	[]	[]	[]	[]	[]	[]	[]	[]	[]	[]	[]	[]	[]	[]	[]	[]	[]	[]	[]	[]	[]	[]
YDR521W'	GO:0005575'	GO:0003674'	GO:0008150'	[]	[]	[]	[]	[]	[]	[]	[]	[]	[]	[]	[]	[]	[]	[]	[]	[]	[]	[]	[]	[]	[]	[]	[]	[]	[]	[]	[]	[]	[]	[]
YDR522C'	GO:0005618'	GO:0016020'	GO:0005886'	GO:0003674'	GO:0071554'	GO:0051321'	GO:0043934'	[]	[]	[]	[]	[]	[]	[]	[]	[]	[]	[]	[]	[]	[]	[]	[]	[]	[]	[]	[]	[]	[]	[]	[]	[]	[]	[]
YDR523C'	GO:0005737'	GO:0016020'	GO:0005634'	GO:0016301'	GO:0016740'	GO:0071554'	GO:0051321'	GO:0006468'	GO:0043934'	[]	[]	[]	[]	[]	[]	[]	[]	[]	[]	[]	[]	[]	[]	[]	[]	[]	[]	[]	[]	[]	[]	[]	[]	[]
YDR524C'	GO:0005794'	GO:0005737'	GO:0012505'	GO:0005773'	GO:0030234'	GO:0008289'	GO:0048193'	[]	[]	[]	[]	[]	[]	[]	[]	[]	[]	[]	[]	[]	[]	[]	[]	[]	[]	[]	[]	[]	[]	[]	[]	[]	[]	[]
YDR524C-A'	GO:0005575'	GO:0003674'	GO:0008150'	[]	[]	[]	[]	[]	[]	[]	[]	[]	[]	[]	[]	[]	[]	[]	[]	[]	[]	[]	[]	[]	[]	[]	[]	[]	[]	[]	[]	[]	[]	[]
YDR524C-B'	GO:0005737'	GO:0012505'	GO:0005783'	GO:0003674'	GO:0008150'	[]	[]	[]	[]	[]	[]	[]	[]	[]	[]	[]	[]	[]	[]	[]	[]	[]	[]	[]	[]	[]	[]	[]	[]	[]	[]	[]	[]	[]
YDR524W-C'	GO:0005575'	GO:0003674'	GO:0008150'	[]	[]	[]	[]	[]	[]	[]	[]	[]	[]	[]	[]	[]	[]	[]	[]	[]	[]	[]	[]	[]	[]	[]	[]	[]	[]	[]	[]	[]	[]	[]
YDR525W'	GO:0005575'	GO:0003674'	GO:0008150'	[]	[]	[]	[]	[]	[]	[]	[]	[]	[]	[]	[]	[]	[]	[]	[]	[]	[]	[]	[]	[]	[]	[]	[]	[]	[]	[]	[]	[]	[]	[]
YDR525W-A'	GO:0005737'	GO:0016020'	GO:0005773'	GO:0003674'	GO:0008150'	[]	[]	[]	[]	[]	[]	[]	[]	[]	[]	[]	[]	[]	[]	[]	[]	[]	[]	[]	[]	[]	[]	[]	[]	[]	[]	[]	[]	[]
YDR526C'	GO:0016020'	GO:0003674'	GO:0008150'	[]	[]	[]	[]	[]	[]	[]	[]	[]	[]	[]	[]	[]	[]	[]	[]	[]	[]	[]	[]	[]	[]	[]	[]	[]	[]	[]	[]	[]	[]	[]
YDR527W'	GO:0005737'	GO:0003674'	GO:0006366'	[]	[]	[]	[]	[]	[]	[]	[]	[]	[]	[]	[]	[]	[]	[]	[]	[]	[]	[]	[]	[]	[]	[]	[]	[]	[]	[]	[]	[]	[]	[]
YDR528W'	GO:0005737'	GO:0003674'	GO:0071554'	[]	[]	[]	[]	[]	[]	[]	[]	[]	[]	[]	[]	[]	[]	[]	[]	[]	[]	[]	[]	[]	[]	[]	[]	[]	[]	[]	[]	[]	[]	[]
YDR529C'	GO:0005737'	GO:0016020'	GO:0005740'	GO:0005739'	GO:0016491'	GO:0022857'	GO:0045333'	GO:0006091'	GO:0007005'	GO:0055086'	GO:0070271'	[]	[]	[]	[]	[]	[]	[]	[]	[]	[]	[]	[]	[]	[]	[]	[]	[]	[]	[]	[]	[]	[]	[]
YDR530C'	GO:0005737'	GO:0005634'	GO:0016787'	GO:0055086'	[]	[]	[]	[]	[]	[]	[]	[]	[]	[]	[]	[]	[]	[]	[]	[]	[]	[]	[]	[]	[]	[]	[]	[]	[]	[]	[]	[]	[]	[]
YDR531W'	GO:0005737'	GO:0005634'	GO:0016301'	GO:0016740'	GO:0051186'	GO:0055086'	[]	[]	[]	[]	[]	[]	[]	[]	[]	[]	[]	[]	[]	[]	[]	[]	[]	[]	[]	[]	[]	[]	[]	[]	[]	[]	[]	[]
YDR532C'	GO:0005694'	GO:0005856'	GO:0005815'	GO:0005634'	GO:0003674'	GO:0008150'	[]	[]	[]	[]	[]	[]	[]	[]	[]	[]	[]	[]	[]	[]	[]	[]	[]	[]	[]	[]	[]	[]	[]	[]	[]	[]	[]	[]
YDR533C'	GO:0005737'	GO:0016829'	GO:0032787'	GO:0042221'	GO:0006979'	[]	[]	[]	[]	[]	[]	[]	[]	[]	[]	[]	[]	[]	[]	[]	[]	[]	[]	[]	[]	[]	[]	[]	[]	[]	[]	[]	[]	[]
YDR534C'	GO:0005618'	GO:0003674'	[]	[]	[]	[]	[]	[]	[]	[]	[]	[]	[]	[]	[]	[]	[]	[]	[]	[]	[]	[]	[]	[]	[]	[]	[]	[]	[]	[]	[]	[]	[]	[]
YDR535C'	GO:0005575'	GO:0003674'	GO:0008150'	[]	[]	[]	[]	[]	[]	[]	[]	[]	[]	[]	[]	[]	[]	[]	[]	[]	[]	[]	[]	[]	[]	[]	[]	[]	[]	[]	[]	[]	[]	[]
YDR536W'	GO:0005737'	GO:0016020'	GO:0005886'	GO:0005773'	GO:0022857'	GO:0008643'	GO:0055085'	[]	[]	[]	[]	[]	[]	[]	[]	[]	[]	[]	[]	[]	[]	[]	[]	[]	[]	[]	[]	[]	[]	[]	[]	[]	[]	[]
YDR537C'	GO:0005575'	GO:0003674'	GO:0008150'	[]	[]	[]	[]	[]	[]	[]	[]	[]	[]	[]	[]	[]	[]	[]	[]	[]	[]	[]	[]	[]	[]	[]	[]	[]	[]	[]	[]	[]	[]	[]
YDR538W'	GO:0005737'	GO:0005739'	GO:0003723'	GO:0016829'	GO:0003729'	GO:0032787'	[]	[]	[]	[]	[]	[]	[]	[]	[]	[]	[]	[]	[]	[]	[]	[]	[]	[]	[]	[]	[]	[]	[]	[]	[]	[]	[]	[]
YDR539W'	GO:0005737'	GO:0016829'	GO:0032787'	[]	[]	[]	[]	[]	[]	[]	[]	[]	[]	[]	[]	[]	[]	[]	[]	[]	[]	[]	[]	[]	[]	[]	[]	[]	[]	[]	[]	[]	[]	[]
YDR540C'	GO:0005737'	GO:0005634'	GO:0003674'	GO:0006310'	[]	[]	[]	[]	[]	[]	[]	[]	[]	[]	[]	[]	[]	[]	[]	[]	[]	[]	[]	[]	[]	[]	[]	[]	[]	[]	[]	[]	[]	[]
YDR541C'	GO:0005575'	GO:0016491'	GO:0042221'	[]	[]	[]	[]	[]	[]	[]	[]	[]	[]	[]	[]	[]	[]	[]	[]	[]	[]	[]	[]	[]	[]	[]	[]	[]	[]	[]	[]	[]	[]	[]
YDR542W'	GO:0005737'	GO:0005773'	GO:0003674'	GO:0008150'	[]	[]	[]	[]	[]	[]	[]	[]	[]	[]	[]	[]	[]	[]	[]	[]	[]	[]	[]	[]	[]	[]	[]	[]	[]	[]	[]	[]	[]	[]
YDR543C'	GO:0005575'	GO:0003674'	GO:0008150'	[]	[]	[]	[]	[]	[]	[]	[]	[]	[]	[]	[]	[]	[]	[]	[]	[]	[]	[]	[]	[]	[]	[]	[]	[]	[]	[]	[]	[]	[]	[]
YDR544C'	GO:0005575'	GO:0003674'	GO:0008150'	[]	[]	[]	[]	[]	[]	[]	[]	[]	[]	[]	[]	[]	[]	[]	[]	[]	[]	[]	[]	[]	[]	[]	[]	[]	[]	[]	[]	[]	[]	[]
YDR545C-A'	GO:0005575'	GO:0003674'	GO:0008150'	[]	[]	[]	[]	[]	[]	[]	[]	[]	[]	[]	[]	[]	[]	[]	[]	[]	[]	[]	[]	[]	[]	[]	[]	[]	[]	[]	[]	[]	[]	[]
YDR545W'	GO:0005634'	GO:0004386'	GO:0016787'	GO:0006310'	GO:0032200'	[]	[]	[]	[]	[]	[]	[]	[]	[]	[]	[]	[]	[]	[]	[]	[]	[]	[]	[]	[]	[]	[]	[]	[]	[]	[]	[]	[]	[]
YEL001C'	GO:0005737'	GO:0012505'	GO:0005783'	GO:0003674'	GO:0008150'	[]	[]	[]	[]	[]	[]	[]	[]	[]	[]	[]	[]	[]	[]	[]	[]	[]	[]	[]	[]	[]	[]	[]	[]	[]	[]	[]	[]	[]
YEL002C'	GO:0005737'	GO:0012505'	GO:0005783'	GO:0016020'	GO:0005634'	GO:0003674'	GO:0005975'	GO:0006486'	[]	[]	[]	[]	[]	[]	[]	[]	[]	[]	[]	[]	[]	[]	[]	[]	[]	[]	[]	[]	[]	[]	[]	[]	[]	[]
YEL003W'	GO:0005737'	GO:0008092'	GO:0070271'	[]	[]	[]	[]	[]	[]	[]	[]	[]	[]	[]	[]	[]	[]	[]	[]	[]	[]	[]	[]	[]	[]	[]	[]	[]	[]	[]	[]	[]	[]	[]
YEL004W'	GO:0005737'	GO:0012505'	GO:0005783'	GO:0016020'	GO:0022857'	GO:0005975'	GO:0071554'	GO:0015931'	GO:0055085'	[]	[]	[]	[]	[]	[]	[]	[]	[]	[]	[]	[]	[]	[]	[]	[]	[]	[]	[]	[]	[]	[]	[]	[]	[]
YEL005C'	GO:0005737'	GO:0003674'	GO:0007033'	[]	[]	[]	[]	[]	[]	[]	[]	[]	[]	[]	[]	[]	[]	[]	[]	[]	[]	[]	[]	[]	[]	[]	[]	[]	[]	[]	[]	[]	[]	[]
YEL006W'	GO:0005737'	GO:0016020'	GO:0005740'	GO:0005739'	GO:0015931'	GO:0055085'	GO:0055085'	[]	[]	[]	[]	[]	[]	[]	[]	[]	[]	[]	[]	[]	[]	[]	[]	[]	[]	[]	[]	[]	[]	[]	[]	[]	[]	[]
YEL007W'	GO:0005737'	GO:0005634'	GO:0003674'	GO:0008150'	[]	[]	[]	[]	[]	[]	[]	[]	[]	[]	[]	[]	[]	[]	[]	[]	[]	[]	[]	[]	[]	[]	[]	[]	[]	[]	[]	[]	[]	[]
YEL008C-A'	GO:0005575'	GO:0003674'	GO:0008150'	[]	[]	[]	[]	[]	[]	[]	[]	[]	[]	[]	[]	[]	[]	[]	[]	[]	[]	[]	[]	[]	[]	[]	[]	[]	[]	[]	[]	[]	[]	[]
YEL008W'	GO:0005575'	GO:0003674'	GO:0008150'	[]	[]	[]	[]	[]	[]	[]	[]	[]	[]	[]	[]	[]	[]	[]	[]	[]	[]	[]	[]	[]	[]	[]	[]	[]	[]	[]	[]	[]	[]	[]
YEL009C'	GO:0005634'	GO:0003677'	GO:0003682'	GO:0001071'	GO:0000988'	GO:0006352'	GO:0070271'	GO:0042221'	GO:0042594'	GO:0006366'	[]	[]	[]	[]	[]	[]	[]	[]	[]	[]	[]	[]	[]	[]	[]	[]	[]	[]	[]	[]	[]	[]	[]	[]
YEL009C-A'	GO:0005575'	GO:0003674'	GO:0008150'	[]	[]	[]	[]	[]	[]	[]	[]	[]	[]	[]	[]	[]	[]	[]	[]	[]	[]	[]	[]	[]	[]	[]	[]	[]	[]	[]	[]	[]	[]	[]
YEL010W'	GO:0005575'	GO:0003674'	GO:0008150'	[]	[]	[]	[]	[]	[]	[]	[]	[]	[]	[]	[]	[]	[]	[]	[]	[]	[]	[]	[]	[]	[]	[]	[]	[]	[]	[]	[]	[]	[]	[]
YEL011W'	GO:0005737'	GO:0016740'	GO:0016757'	GO:0005975'	GO:0006091'	[]	[]	[]	[]	[]	[]	[]	[]	[]	[]	[]	[]	[]	[]	[]	[]	[]	[]	[]	[]	[]	[]	[]	[]	[]	[]	[]	[]	[]
YEL012W'	GO:0005737'	GO:0016740'	GO:0005975'	GO:0070647'	GO:0051603'	[]	[]	[]	[]	[]	[]	[]	[]	[]	[]	[]	[]	[]	[]	[]	[]	[]	[]	[]	[]	[]	[]	[]	[]	[]	[]	[]	[]	[]
YEL013W'	GO:0005737'	GO:0016020'	GO:0005773'	GO:0061025'	GO:0070925'	GO:0048284'	GO:0048308'	GO:0006605'	GO:0007033'	GO:0016050'	GO:0016050'	[]	[]	[]	[]	[]	[]	[]	[]	[]	[]	[]	[]	[]	[]	[]	[]	[]	[]	[]	[]	[]	[]	[]
YEL014C'	GO:0005575'	GO:0003674'	GO:0008150'	[]	[]	[]	[]	[]	[]	[]	[]	[]	[]	[]	[]	[]	[]	[]	[]	[]	[]	[]	[]	[]	[]	[]	[]	[]	[]	[]	[]	[]	[]	[]
YEL015W'	GO:0005737'	GO:0005634'	GO:0003723'	GO:0003729'	GO:0006401'	GO:0070925'	[]	[]	[]	[]	[]	[]	[]	[]	[]	[]	[]	[]	[]	[]	[]	[]	[]	[]	[]	[]	[]	[]	[]	[]	[]	[]	[]	[]
YEL016C'	GO:0005737'	GO:0012505'	GO:0005783'	GO:0016787'	GO:0004518'	GO:0055086'	[]	[]	[]	[]	[]	[]	[]	[]	[]	[]	[]	[]	[]	[]	[]	[]	[]	[]	[]	[]	[]	[]	[]	[]	[]	[]	[]	[]
YEL017C-A'	GO:0005737'	GO:0016020'	GO:0005773'	GO:0003674'	GO:0006811'	[]	[]	[]	[]	[]	[]	[]	[]	[]	[]	[]	[]	[]	[]	[]	[]	[]	[]	[]	[]	[]	[]	[]	[]	[]	[]	[]	[]	[]
YEL017W'	GO:0005634'	GO:0003674'	GO:0008150'	[]	[]	[]	[]	[]	[]	[]	[]	[]	[]	[]	[]	[]	[]	[]	[]	[]	[]	[]	[]	[]	[]	[]	[]	[]	[]	[]	[]	[]	[]	[]
YEL018C-A'	GO:0016020'	GO:0003674'	GO:0008150'	[]	[]	[]	[]	[]	[]	[]	[]	[]	[]	[]	[]	[]	[]	[]	[]	[]	[]	[]	[]	[]	[]	[]	[]	[]	[]	[]	[]	[]	[]	[]
YEL018W'	GO:0005737'	GO:0005634'	GO:0003674'	GO:0006281'	GO:0006974'	[]	[]	[]	[]	[]	[]	[]	[]	[]	[]	[]	[]	[]	[]	[]	[]	[]	[]	[]	[]	[]	[]	[]	[]	[]	[]	[]	[]	[]
YEL019C'	GO:0005694'	GO:0005737'	GO:0012505'	GO:0005634'	GO:0030234'	GO:0016740'	GO:0006281'	GO:0006974'	[]	[]	[]	[]	[]	[]	[]	[]	[]	[]	[]	[]	[]	[]	[]	[]	[]	[]	[]	[]	[]	[]	[]	[]	[]	[]
YEL020C'	GO:0005737'	GO:0005777'	GO:0003674'	GO:0008150'	[]	[]	[]	[]	[]	[]	[]	[]	[]	[]	[]	[]	[]	[]	[]	[]	[]	[]	[]	[]	[]	[]	[]	[]	[]	[]	[]	[]	[]	[]
YEL020C-B'	GO:0005575'	GO:0003674'	GO:0008150'	[]	[]	[]	[]	[]	[]	[]	[]	[]	[]	[]	[]	[]	[]	[]	[]	[]	[]	[]	[]	[]	[]	[]	[]	[]	[]	[]	[]	[]	[]	[]
YEL020W-A'	GO:0005737'	GO:0016020'	GO:0005740'	GO:0005739'	GO:0008565'	GO:0051082'	GO:0007005'	GO:0006605'	GO:0055085'	[]	[]	[]	[]	[]	[]	[]	[]	[]	[]	[]	[]	[]	[]	[]	[]	[]	[]	[]	[]	[]	[]	[]	[]	[]
YEL021W'	GO:0005737'	GO:0016829'	GO:0055086'	[]	[]	[]	[]	[]	[]	[]	[]	[]	[]	[]	[]	[]	[]	[]	[]	[]	[]	[]	[]	[]	[]	[]	[]	[]	[]	[]	[]	[]	[]	[]
YEL022W'	GO:0005794'	GO:0005737'	GO:0012505'	GO:0016020'	GO:0005085'	GO:0048193'	GO:0007010'	GO:0016050'	[]	[]	[]	[]	[]	[]	[]	[]	[]	[]	[]	[]	[]	[]	[]	[]	[]	[]	[]	[]	[]	[]	[]	[]	[]	[]
YEL023C'	GO:0005575'	GO:0003674'	GO:0008150'	[]	[]	[]	[]	[]	[]	[]	[]	[]	[]	[]	[]	[]	[]	[]	[]	[]	[]	[]	[]	[]	[]	[]	[]	[]	[]	[]	[]	[]	[]	[]
YEL024W'	GO:0005737'	GO:0016020'	GO:0005740'	GO:0005739'	GO:0003674'	GO:0045333'	GO:0006091'	GO:0055086'	[]	[]	[]	[]	[]	[]	[]	[]	[]	[]	[]	[]	[]	[]	[]	[]	[]	[]	[]	[]	[]	[]	[]	[]	[]	[]
YEL025C'	GO:0005737'	GO:0005634'	GO:0003674'	GO:0008150'	[]	[]	[]	[]	[]	[]	[]	[]	[]	[]	[]	[]	[]	[]	[]	[]	[]	[]	[]	[]	[]	[]	[]	[]	[]	[]	[]	[]	[]	[]
YEL026W'	GO:0005730'	GO:0005634'	GO:0003723'	GO:0008380'	GO:0006397'	GO:0006364'	GO:0042274'	[]	[]	[]	[]	[]	[]	[]	[]	[]	[]	[]	[]	[]	[]	[]	[]	[]	[]	[]	[]	[]	[]	[]	[]	[]	[]	[]
YEL027W'	GO:0005737'	GO:0016020'	GO:0005773'	GO:0022857'	GO:0006873'	GO:0006897'	GO:0006811'	GO:0006605'	GO:0007033'	[]	[]	[]	[]	[]	[]	[]	[]	[]	[]	[]	[]	[]	[]	[]	[]	[]	[]	[]	[]	[]	[]	[]	[]	[]
YEL028W'	GO:0005575'	GO:0003674'	GO:0008150'	[]	[]	[]	[]	[]	[]	[]	[]	[]	[]	[]	[]	[]	[]	[]	[]	[]	[]	[]	[]	[]	[]	[]	[]	[]	[]	[]	[]	[]	[]	[]
YEL029C'	GO:0005575'	GO:0016301'	GO:0016740'	GO:0051186'	GO:0000910'	GO:0000278'	[]	[]	[]	[]	[]	[]	[]	[]	[]	[]	[]	[]	[]	[]	[]	[]	[]	[]	[]	[]	[]	[]	[]	[]	[]	[]	[]	[]
YEL030C-A'	GO:0005575'	GO:0003674'	GO:0008150'	[]	[]	[]	[]	[]	[]	[]	[]	[]	[]	[]	[]	[]	[]	[]	[]	[]	[]	[]	[]	[]	[]	[]	[]	[]	[]	[]	[]	[]	[]	[]
YEL030W'	GO:0005737'	GO:0005739'	GO:0003674'	GO:0007005'	GO:0006457'	GO:0006605'	[]	[]	[]	[]	[]	[]	[]	[]	[]	[]	[]	[]	[]	[]	[]	[]	[]	[]	[]	[]	[]	[]	[]	[]	[]	[]	[]	[]
YEL031W'	GO:0005737'	GO:0012505'	GO:0005783'	GO:0016020'	GO:0005739'	GO:0016887'	GO:0016787'	GO:0022857'	GO:0006873'	GO:0055085'	[]	[]	[]	[]	[]	[]	[]	[]	[]	[]	[]	[]	[]	[]	[]	[]	[]	[]	[]	[]	[]	[]	[]	[]
YEL032C-A'	GO:0005575'	GO:0003674'	GO:0008150'	[]	[]	[]	[]	[]	[]	[]	[]	[]	[]	[]	[]	[]	[]	[]	[]	[]	[]	[]	[]	[]	[]	[]	[]	[]	[]	[]	[]	[]	[]	[]
YEL032W'	GO:0005694'	GO:0005737'	GO:0005634'	GO:0016887'	GO:0003677'	GO:0003682'	GO:0004386'	GO:0016787'	GO:0006310'	GO:0006281'	GO:0006260'	GO:0006974'	GO:0006325'	[]	[]	[]	[]	[]	[]	[]	[]	[]	[]	[]	[]	[]	[]	[]	[]	[]	[]	[]	[]	[]
YEL033W'	GO:0005575'	GO:0003674'	GO:0008150'	[]	[]	[]	[]	[]	[]	[]	[]	[]	[]	[]	[]	[]	[]	[]	[]	[]	[]	[]	[]	[]	[]	[]	[]	[]	[]	[]	[]	[]	[]	[]
YEL034C-A'	GO:0005575'	GO:0003674'	GO:0008150'	[]	[]	[]	[]	[]	[]	[]	[]	[]	[]	[]	[]	[]	[]	[]	[]	[]	[]	[]	[]	[]	[]	[]	[]	[]	[]	[]	[]	[]	[]	[]
YEL034W'	GO:0005737'	GO:0005739'	GO:0005840'	GO:0003723'	GO:0008135'	GO:0002181'	GO:0006417'	GO:0006414'	GO:0006413'	[]	[]	[]	[]	[]	[]	[]	[]	[]	[]	[]	[]	[]	[]	[]	[]	[]	[]	[]	[]	[]	[]	[]	[]	[]
YEL035C'	GO:0005575'	GO:0003674'	GO:0008150'	[]	[]	[]	[]	[]	[]	[]	[]	[]	[]	[]	[]	[]	[]	[]	[]	[]	[]	[]	[]	[]	[]	[]	[]	[]	[]	[]	[]	[]	[]	[]
YEL036C'	GO:0005794'	GO:0005737'	GO:0012505'	GO:0016020'	GO:0016740'	GO:0016757'	GO:0005975'	GO:0006486'	[]	[]	[]	[]	[]	[]	[]	[]	[]	[]	[]	[]	[]	[]	[]	[]	[]	[]	[]	[]	[]	[]	[]	[]	[]	[]
YEL037C'	GO:0005737'	GO:0005739'	GO:0005634'	GO:0003677'	GO:0016787'	GO:0030674'	GO:0032182'	GO:0051603'	GO:0042221'	GO:0006366'	[]	[]	[]	[]	[]	[]	[]	[]	[]	[]	[]	[]	[]	[]	[]	[]	[]	[]	[]	[]	[]	[]	[]	[]
YEL038W'	GO:0005737'	GO:0005634'	GO:0016787'	GO:0016791'	GO:0006520'	[]	[]	[]	[]	[]	[]	[]	[]	[]	[]	[]	[]	[]	[]	[]	[]	[]	[]	[]	[]	[]	[]	[]	[]	[]	[]	[]	[]	[]
YEL039C'	GO:0005737'	GO:0005740'	GO:0005739'	GO:0045333'	GO:0006091'	GO:0055086'	GO:0055086'	[]	[]	[]	[]	[]	[]	[]	[]	[]	[]	[]	[]	[]	[]	[]	[]	[]	[]	[]	[]	[]	[]	[]	[]	[]	[]	[]
YEL040W'	GO:0005938'	GO:0005618'	GO:0005933'	GO:0005737'	GO:0005856'	GO:0030427'	GO:0016740'	GO:0016757'	GO:0005975'	GO:0071554'	[]	[]	[]	[]	[]	[]	[]	[]	[]	[]	[]	[]	[]	[]	[]	[]	[]	[]	[]	[]	[]	[]	[]	[]
YEL041W'	GO:0005575'	GO:0016301'	GO:0016740'	GO:0051186'	GO:0055086'	[]	[]	[]	[]	[]	[]	[]	[]	[]	[]	[]	[]	[]	[]	[]	[]	[]	[]	[]	[]	[]	[]	[]	[]	[]	[]	[]	[]	[]
YEL042W'	GO:0005794'	GO:0005737'	GO:0012505'	GO:0016787'	GO:0005975'	GO:0006486'	[]	[]	[]	[]	[]	[]	[]	[]	[]	[]	[]	[]	[]	[]	[]	[]	[]	[]	[]	[]	[]	[]	[]	[]	[]	[]	[]	[]
YEL043W'	GO:0005737'	GO:0012505'	GO:0005783'	GO:0005840'	GO:0003674'	GO:0008150'	[]	[]	[]	[]	[]	[]	[]	[]	[]	[]	[]	[]	[]	[]	[]	[]	[]	[]	[]	[]	[]	[]	[]	[]	[]	[]	[]	[]
YEL044W'	GO:0005694'	GO:0005634'	GO:0003674'	GO:0006325'	GO:0007059'	[]	[]	[]	[]	[]	[]	[]	[]	[]	[]	[]	[]	[]	[]	[]	[]	[]	[]	[]	[]	[]	[]	[]	[]	[]	[]	[]	[]	[]
YEL045C'	GO:0016020'	GO:0003674'	GO:0008150'	[]	[]	[]	[]	[]	[]	[]	[]	[]	[]	[]	[]	[]	[]	[]	[]	[]	[]	[]	[]	[]	[]	[]	[]	[]	[]	[]	[]	[]	[]	[]
YEL046C'	GO:0005737'	GO:0016829'	GO:0006520'	[]	[]	[]	[]	[]	[]	[]	[]	[]	[]	[]	[]	[]	[]	[]	[]	[]	[]	[]	[]	[]	[]	[]	[]	[]	[]	[]	[]	[]	[]	[]
YEL047C'	GO:0005737'	GO:0016020'	GO:0005739'	GO:0005886'	GO:0005840'	GO:0016491'	GO:0042221'	[]	[]	[]	[]	[]	[]	[]	[]	[]	[]	[]	[]	[]	[]	[]	[]	[]	[]	[]	[]	[]	[]	[]	[]	[]	[]	[]
YEL048C'	GO:0005794'	GO:0005737'	GO:0016023'	GO:0012505'	GO:0005773'	GO:0003674'	GO:0048193'	GO:0016197'	GO:0070271'	[]	[]	[]	[]	[]	[]	[]	[]	[]	[]	[]	[]	[]	[]	[]	[]	[]	[]	[]	[]	[]	[]	[]	[]	[]
YEL049W'	GO:0005575'	GO:0003674'	GO:0008150'	[]	[]	[]	[]	[]	[]	[]	[]	[]	[]	[]	[]	[]	[]	[]	[]	[]	[]	[]	[]	[]	[]	[]	[]	[]	[]	[]	[]	[]	[]	[]
YEL050C'	GO:0005737'	GO:0005739'	GO:0005840'	GO:0003735'	GO:0005198'	GO:0032543'	GO:0007005'	[]	[]	[]	[]	[]	[]	[]	[]	[]	[]	[]	[]	[]	[]	[]	[]	[]	[]	[]	[]	[]	[]	[]	[]	[]	[]	[]
YEL050W-A'	GO:0005575'	GO:0003674'	GO:0008150'	[]	[]	[]	[]	[]	[]	[]	[]	[]	[]	[]	[]	[]	[]	[]	[]	[]	[]	[]	[]	[]	[]	[]	[]	[]	[]	[]	[]	[]	[]	[]
YEL051W'	GO:0005737'	GO:0016020'	GO:0005773'	GO:0016887'	GO:0016787'	GO:0022857'	GO:0006873'	[]	[]	[]	[]	[]	[]	[]	[]	[]	[]	[]	[]	[]	[]	[]	[]	[]	[]	[]	[]	[]	[]	[]	[]	[]	[]	[]
YEL052W'	GO:0005737'	GO:0016020'	GO:0005740'	GO:0005739'	GO:0003674'	GO:0007031'	GO:0006605'	GO:0051603'	GO:0042221'	GO:0006979'	GO:0055085'	[]	[]	[]	[]	[]	[]	[]	[]	[]	[]	[]	[]	[]	[]	[]	[]	[]	[]	[]	[]	[]	[]	[]
YEL053C'	GO:0005737'	GO:0016740'	GO:0043543'	[]	[]	[]	[]	[]	[]	[]	[]	[]	[]	[]	[]	[]	[]	[]	[]	[]	[]	[]	[]	[]	[]	[]	[]	[]	[]	[]	[]	[]	[]	[]
YEL053W-A'	GO:0016020'	GO:0003674'	GO:0008150'	[]	[]	[]	[]	[]	[]	[]	[]	[]	[]	[]	[]	[]	[]	[]	[]	[]	[]	[]	[]	[]	[]	[]	[]	[]	[]	[]	[]	[]	[]	[]
YEL054C'	GO:0005737'	GO:0005840'	GO:0003735'	GO:0005198'	GO:0002181'	GO:0070925'	GO:0042273'	GO:0042255'	[]	[]	[]	[]	[]	[]	[]	[]	[]	[]	[]	[]	[]	[]	[]	[]	[]	[]	[]	[]	[]	[]	[]	[]	[]	[]
YEL055C'	GO:0005730'	GO:0005634'	GO:0016779'	GO:0016740'	[]	[]	[]	[]	[]	[]	[]	[]	[]	[]	[]	[]	[]	[]	[]	[]	[]	[]	[]	[]	[]	[]	[]	[]	[]	[]	[]	[]	[]	[]
YEL056W'	GO:0005737'	GO:0005634'	GO:0042393'	GO:0016740'	GO:0006325'	GO:0016570'	GO:0018193'	GO:0043543'	[]	[]	[]	[]	[]	[]	[]	[]	[]	[]	[]	[]	[]	[]	[]	[]	[]	[]	[]	[]	[]	[]	[]	[]	[]	[]
YEL057C'	GO:0005575'	GO:0003674'	GO:0008150'	[]	[]	[]	[]	[]	[]	[]	[]	[]	[]	[]	[]	[]	[]	[]	[]	[]	[]	[]	[]	[]	[]	[]	[]	[]	[]	[]	[]	[]	[]	[]
YEL058W'	GO:0005737'	GO:0005634'	GO:0016853'	GO:0005975'	GO:0071554'	[]	[]	[]	[]	[]	[]	[]	[]	[]	[]	[]	[]	[]	[]	[]	[]	[]	[]	[]	[]	[]	[]	[]	[]	[]	[]	[]	[]	[]
YEL059C-A'	GO:0005737'	GO:0016020'	GO:0005740'	GO:0005739'	GO:0016787'	GO:0008233'	GO:0007005'	GO:0070271'	[]	[]	[]	[]	[]	[]	[]	[]	[]	[]	[]	[]	[]	[]	[]	[]	[]	[]	[]	[]	[]	[]	[]	[]	[]	[]
YEL059W'	GO:0016020'	GO:0003674'	GO:0008150'	[]	[]	[]	[]	[]	[]	[]	[]	[]	[]	[]	[]	[]	[]	[]	[]	[]	[]	[]	[]	[]	[]	[]	[]	[]	[]	[]	[]	[]	[]	[]
YEL060C'	GO:0005737'	GO:0005773'	GO:0016787'	GO:0008233'	GO:0042594'	GO:0043934'	[]	[]	[]	[]	[]	[]	[]	[]	[]	[]	[]	[]	[]	[]	[]	[]	[]	[]	[]	[]	[]	[]	[]	[]	[]	[]	[]	[]
YEL061C'	GO:0005694'	GO:0005737'	GO:0005856'	GO:0005739'	GO:0005634'	GO:0016887'	GO:0016787'	GO:0007059'	GO:0007010'	GO:0000278'	GO:0070925'	GO:0048285'	[]	[]	[]	[]	[]	[]	[]	[]	[]	[]	[]	[]	[]	[]	[]	[]	[]	[]	[]	[]	[]	[]
YEL062W'	GO:0005737'	GO:0016020'	GO:0005773'	GO:0003674'	GO:0006865'	GO:0006811'	GO:0070925'	GO:0033043'	GO:0042221'	GO:0042594'	GO:0023052'	GO:0007033'	[]	[]	[]	[]	[]	[]	[]	[]	[]	[]	[]	[]	[]	[]	[]	[]	[]	[]	[]	[]	[]	[]
YEL063C'	GO:0005737'	GO:0012505'	GO:0005783'	GO:0016020'	GO:0005739'	GO:0005886'	GO:0022857'	GO:0006865'	GO:0006811'	GO:0055085'	[]	[]	[]	[]	[]	[]	[]	[]	[]	[]	[]	[]	[]	[]	[]	[]	[]	[]	[]	[]	[]	[]	[]	[]
YEL064C'	GO:0005737'	GO:0012505'	GO:0005783'	GO:0016020'	GO:0003674'	GO:0008150'	[]	[]	[]	[]	[]	[]	[]	[]	[]	[]	[]	[]	[]	[]	[]	[]	[]	[]	[]	[]	[]	[]	[]	[]	[]	[]	[]	[]
YEL065W'	GO:0005737'	GO:0016023'	GO:0012505'	GO:0016020'	GO:0005773'	GO:0022857'	GO:0006873'	GO:0055085'	[]	[]	[]	[]	[]	[]	[]	[]	[]	[]	[]	[]	[]	[]	[]	[]	[]	[]	[]	[]	[]	[]	[]	[]	[]	[]
YEL066W'	GO:0005737'	GO:0005634'	GO:0016740'	GO:0006520'	GO:0042221'	[]	[]	[]	[]	[]	[]	[]	[]	[]	[]	[]	[]	[]	[]	[]	[]	[]	[]	[]	[]	[]	[]	[]	[]	[]	[]	[]	[]	[]
YEL067C'	GO:0005737'	GO:0005739'	GO:0003674'	GO:0008150'	[]	[]	[]	[]	[]	[]	[]	[]	[]	[]	[]	[]	[]	[]	[]	[]	[]	[]	[]	[]	[]	[]	[]	[]	[]	[]	[]	[]	[]	[]
YEL068C'	GO:0005737'	GO:0012505'	GO:0005783'	GO:0003674'	GO:0008150'	[]	[]	[]	[]	[]	[]	[]	[]	[]	[]	[]	[]	[]	[]	[]	[]	[]	[]	[]	[]	[]	[]	[]	[]	[]	[]	[]	[]	[]
YEL069C'	GO:0005737'	GO:0012505'	GO:0005783'	GO:0016020'	GO:0005886'	GO:0022857'	GO:0008643'	GO:0055085'	[]	[]	[]	[]	[]	[]	[]	[]	[]	[]	[]	[]	[]	[]	[]	[]	[]	[]	[]	[]	[]	[]	[]	[]	[]	[]
YEL070W'	GO:0005575'	GO:0016491'	GO:0008150'	[]	[]	[]	[]	[]	[]	[]	[]	[]	[]	[]	[]	[]	[]	[]	[]	[]	[]	[]	[]	[]	[]	[]	[]	[]	[]	[]	[]	[]	[]	[]
YEL071W'	GO:0005737'	GO:0016491'	GO:0032787'	[]	[]	[]	[]	[]	[]	[]	[]	[]	[]	[]	[]	[]	[]	[]	[]	[]	[]	[]	[]	[]	[]	[]	[]	[]	[]	[]	[]	[]	[]	[]
YEL072W'	GO:0005575'	GO:0003674'	GO:0008150'	[]	[]	[]	[]	[]	[]	[]	[]	[]	[]	[]	[]	[]	[]	[]	[]	[]	[]	[]	[]	[]	[]	[]	[]	[]	[]	[]	[]	[]	[]	[]
YEL073C'	GO:0005575'	GO:0003674'	GO:0008150'	[]	[]	[]	[]	[]	[]	[]	[]	[]	[]	[]	[]	[]	[]	[]	[]	[]	[]	[]	[]	[]	[]	[]	[]	[]	[]	[]	[]	[]	[]	[]
YEL074W'	GO:0005575'	GO:0003674'	GO:0008150'	[]	[]	[]	[]	[]	[]	[]	[]	[]	[]	[]	[]	[]	[]	[]	[]	[]	[]	[]	[]	[]	[]	[]	[]	[]	[]	[]	[]	[]	[]	[]
YEL075C'	GO:0005575'	GO:0003674'	GO:0008150'	[]	[]	[]	[]	[]	[]	[]	[]	[]	[]	[]	[]	[]	[]	[]	[]	[]	[]	[]	[]	[]	[]	[]	[]	[]	[]	[]	[]	[]	[]	[]
YEL075W-A'	GO:0005575'	GO:0003674'	GO:0008150'	[]	[]	[]	[]	[]	[]	[]	[]	[]	[]	[]	[]	[]	[]	[]	[]	[]	[]	[]	[]	[]	[]	[]	[]	[]	[]	[]	[]	[]	[]	[]
YEL076C'	GO:0005575'	GO:0003674'	GO:0008150'	[]	[]	[]	[]	[]	[]	[]	[]	[]	[]	[]	[]	[]	[]	[]	[]	[]	[]	[]	[]	[]	[]	[]	[]	[]	[]	[]	[]	[]	[]	[]
YEL076C-A'	GO:0005575'	GO:0003674'	GO:0008150'	[]	[]	[]	[]	[]	[]	[]	[]	[]	[]	[]	[]	[]	[]	[]	[]	[]	[]	[]	[]	[]	[]	[]	[]	[]	[]	[]	[]	[]	[]	[]
YEL077C'	GO:0005575'	GO:0004386'	GO:0016787'	GO:0008150'	[]	[]	[]	[]	[]	[]	[]	[]	[]	[]	[]	[]	[]	[]	[]	[]	[]	[]	[]	[]	[]	[]	[]	[]	[]	[]	[]	[]	[]	[]
YEL077W-A'	GO:0005575'	GO:0003674'	GO:0008150'	[]	[]	[]	[]	[]	[]	[]	[]	[]	[]	[]	[]	[]	[]	[]	[]	[]	[]	[]	[]	[]	[]	[]	[]	[]	[]	[]	[]	[]	[]	[]
YER001W'	GO:0005794'	GO:0005737'	GO:0012505'	GO:0016740'	GO:0016757'	GO:0005975'	GO:0009311'	GO:0006486'	[]	[]	[]	[]	[]	[]	[]	[]	[]	[]	[]	[]	[]	[]	[]	[]	[]	[]	[]	[]	[]	[]	[]	[]	[]	[]
YER002W'	GO:0005730'	GO:0005634'	GO:0003674'	GO:0042273'	[]	[]	[]	[]	[]	[]	[]	[]	[]	[]	[]	[]	[]	[]	[]	[]	[]	[]	[]	[]	[]	[]	[]	[]	[]	[]	[]	[]	[]	[]
YER003C'	GO:0005737'	GO:0005634'	GO:0016853'	GO:0005975'	GO:0071554'	GO:0006486'	[]	[]	[]	[]	[]	[]	[]	[]	[]	[]	[]	[]	[]	[]	[]	[]	[]	[]	[]	[]	[]	[]	[]	[]	[]	[]	[]	[]
YER004W'	GO:0005737'	GO:0012505'	GO:0005783'	GO:0016020'	GO:0005740'	GO:0005739'	GO:0003674'	GO:0008150'	[]	[]	[]	[]	[]	[]	[]	[]	[]	[]	[]	[]	[]	[]	[]	[]	[]	[]	[]	[]	[]	[]	[]	[]	[]	[]
YER005W'	GO:0005794'	GO:0005737'	GO:0016023'	GO:0012505'	GO:0016020'	GO:0016787'	GO:0005975'	GO:0006486'	[]	[]	[]	[]	[]	[]	[]	[]	[]	[]	[]	[]	[]	[]	[]	[]	[]	[]	[]	[]	[]	[]	[]	[]	[]	[]
YER006C-A'	GO:0005575'	GO:0003674'	GO:0008150'	[]	[]	[]	[]	[]	[]	[]	[]	[]	[]	[]	[]	[]	[]	[]	[]	[]	[]	[]	[]	[]	[]	[]	[]	[]	[]	[]	[]	[]	[]	[]
YER006W'	GO:0005730'	GO:0005634'	GO:0003924'	GO:0003723'	GO:0016787'	GO:0003729'	GO:0051169'	GO:0006364'	GO:0042273'	GO:0000054'	[]	[]	[]	[]	[]	[]	[]	[]	[]	[]	[]	[]	[]	[]	[]	[]	[]	[]	[]	[]	[]	[]	[]	[]
YER007C-A'	GO:0005737'	GO:0005840'	GO:0003723'	[]	[]	[]	[]	[]	[]	[]	[]	[]	[]	[]	[]	[]	[]	[]	[]	[]	[]	[]	[]	[]	[]	[]	[]	[]	[]	[]	[]	[]	[]	[]
YER007W'	GO:0005575'	GO:0008092'	GO:0070271'	GO:0006457'	[]	[]	[]	[]	[]	[]	[]	[]	[]	[]	[]	[]	[]	[]	[]	[]	[]	[]	[]	[]	[]	[]	[]	[]	[]	[]	[]	[]	[]	[]
YER008C'	GO:0005938'	GO:0005933'	GO:0005737'	GO:0016020'	GO:0030427'	GO:0019899'	GO:0008289'	GO:0048193'	GO:0006887'	GO:0048308'	GO:0070271'	[]	[]	[]	[]	[]	[]	[]	[]	[]	[]	[]	[]	[]	[]	[]	[]	[]	[]	[]	[]	[]	[]	[]
YER009W'	GO:0012505'	GO:0016020'	GO:0005634'	GO:0019899'	GO:0051169'	GO:0006605'	[]	[]	[]	[]	[]	[]	[]	[]	[]	[]	[]	[]	[]	[]	[]	[]	[]	[]	[]	[]	[]	[]	[]	[]	[]	[]	[]	[]
YER010C'	GO:0005575'	GO:0016829'	GO:0032787'	[]	[]	[]	[]	[]	[]	[]	[]	[]	[]	[]	[]	[]	[]	[]	[]	[]	[]	[]	[]	[]	[]	[]	[]	[]	[]	[]	[]	[]	[]	[]
YER011W'	GO:0005618'	GO:0005737'	GO:0005773'	GO:0005198'	GO:0008150'	[]	[]	[]	[]	[]	[]	[]	[]	[]	[]	[]	[]	[]	[]	[]	[]	[]	[]	[]	[]	[]	[]	[]	[]	[]	[]	[]	[]	[]
YER012W'	GO:0005737'	GO:0012505'	GO:0005783'	GO:0016020'	GO:0005634'	GO:0030234'	GO:0051603'	[]	[]	[]	[]	[]	[]	[]	[]	[]	[]	[]	[]	[]	[]	[]	[]	[]	[]	[]	[]	[]	[]	[]	[]	[]	[]	[]
YER013W'	GO:0005634'	GO:0016887'	GO:0004386'	GO:0016787'	GO:0008380'	GO:0006397'	[]	[]	[]	[]	[]	[]	[]	[]	[]	[]	[]	[]	[]	[]	[]	[]	[]	[]	[]	[]	[]	[]	[]	[]	[]	[]	[]	[]
YER014C-A'	GO:0005575'	GO:0003674'	GO:0000910'	GO:0000278'	[]	[]	[]	[]	[]	[]	[]	[]	[]	[]	[]	[]	[]	[]	[]	[]	[]	[]	[]	[]	[]	[]	[]	[]	[]	[]	[]	[]	[]	[]
YER014W'	GO:0005737'	GO:0016020'	GO:0005740'	GO:0005739'	GO:0016491'	GO:0051186'	[]	[]	[]	[]	[]	[]	[]	[]	[]	[]	[]	[]	[]	[]	[]	[]	[]	[]	[]	[]	[]	[]	[]	[]	[]	[]	[]	[]
YER015W'	GO:0005737'	GO:0005739'	GO:0005777'	GO:0016874'	GO:0006629'	GO:0032787'	[]	[]	[]	[]	[]	[]	[]	[]	[]	[]	[]	[]	[]	[]	[]	[]	[]	[]	[]	[]	[]	[]	[]	[]	[]	[]	[]	[]
YER016W'	GO:0005737'	GO:0005856'	GO:0005815'	GO:0008092'	GO:0005198'	GO:0007059'	GO:0007010'	GO:0000278'	GO:0048285'	GO:0070271'	GO:0051726'	GO:0033043'	[]	[]	[]	[]	[]	[]	[]	[]	[]	[]	[]	[]	[]	[]	[]	[]	[]	[]	[]	[]	[]	[]
YER017C'	GO:0005737'	GO:0016020'	GO:0005740'	GO:0005739'	GO:0005773'	GO:0016887'	GO:0016787'	GO:0008233'	GO:0002181'	GO:0070271'	GO:0051604'	[]	[]	[]	[]	[]	[]	[]	[]	[]	[]	[]	[]	[]	[]	[]	[]	[]	[]	[]	[]	[]	[]	[]
YER018C'	GO:0005694'	GO:0005634'	GO:0005198'	GO:0007059'	GO:0007010'	GO:0070271'	[]	[]	[]	[]	[]	[]	[]	[]	[]	[]	[]	[]	[]	[]	[]	[]	[]	[]	[]	[]	[]	[]	[]	[]	[]	[]	[]	[]
YER019C-A'	GO:0005737'	GO:0012505'	GO:0005783'	GO:0016020'	GO:0005085'	GO:0006605'	[]	[]	[]	[]	[]	[]	[]	[]	[]	[]	[]	[]	[]	[]	[]	[]	[]	[]	[]	[]	[]	[]	[]	[]	[]	[]	[]	[]
YER019W'	GO:0005737'	GO:0012505'	GO:0005783'	GO:0016020'	GO:0005740'	GO:0005739'	GO:0016787'	GO:0006629'	GO:0006970'	[]	[]	[]	[]	[]	[]	[]	[]	[]	[]	[]	[]	[]	[]	[]	[]	[]	[]	[]	[]	[]	[]	[]	[]	[]
YER020W'	GO:0005737'	GO:0016020'	GO:0005739'	GO:0005886'	GO:0003924'	GO:0016787'	GO:0051321'	GO:0007124'	GO:0042221'	GO:0023052'	GO:0043934'	[]	[]	[]	[]	[]	[]	[]	[]	[]	[]	[]	[]	[]	[]	[]	[]	[]	[]	[]	[]	[]	[]	[]
YER021W'	GO:0003674'	GO:0051603'	GO:0051603'	[]	[]	[]	[]	[]	[]	[]	[]	[]	[]	[]	[]	[]	[]	[]	[]	[]	[]	[]	[]	[]	[]	[]	[]	[]	[]	[]	[]	[]	[]	[]
YER022W'	GO:0005634'	GO:0003677'	GO:0000988'	GO:0008134'	GO:0006352'	GO:0006366'	[]	[]	[]	[]	[]	[]	[]	[]	[]	[]	[]	[]	[]	[]	[]	[]	[]	[]	[]	[]	[]	[]	[]	[]	[]	[]	[]	[]
YER023C-A'	GO:0005575'	GO:0003674'	GO:0008150'	[]	[]	[]	[]	[]	[]	[]	[]	[]	[]	[]	[]	[]	[]	[]	[]	[]	[]	[]	[]	[]	[]	[]	[]	[]	[]	[]	[]	[]	[]	[]
YER023W'	GO:0005737'	GO:0016491'	GO:0006520'	[]	[]	[]	[]	[]	[]	[]	[]	[]	[]	[]	[]	[]	[]	[]	[]	[]	[]	[]	[]	[]	[]	[]	[]	[]	[]	[]	[]	[]	[]	[]
YER024W'	GO:0005737'	GO:0016740'	[]	[]	[]	[]	[]	[]	[]	[]	[]	[]	[]	[]	[]	[]	[]	[]	[]	[]	[]	[]	[]	[]	[]	[]	[]	[]	[]	[]	[]	[]	[]	[]
YER025W'	GO:0005737'	GO:0003723'	GO:0008135'	GO:0006417'	GO:0006414'	GO:0006413'	[]	[]	[]	[]	[]	[]	[]	[]	[]	[]	[]	[]	[]	[]	[]	[]	[]	[]	[]	[]	[]	[]	[]	[]	[]	[]	[]	[]
YER026C'	GO:0005737'	GO:0016020'	GO:0005740'	GO:0005739'	GO:0016740'	GO:0006629'	[]	[]	[]	[]	[]	[]	[]	[]	[]	[]	[]	[]	[]	[]	[]	[]	[]	[]	[]	[]	[]	[]	[]	[]	[]	[]	[]	[]
YER027C'	GO:0005737'	GO:0012505'	GO:0005634'	GO:0016301'	GO:0016740'	GO:0001403'	GO:0070271'	GO:0006468'	GO:0023052'	[]	[]	[]	[]	[]	[]	[]	[]	[]	[]	[]	[]	[]	[]	[]	[]	[]	[]	[]	[]	[]	[]	[]	[]	[]
YER028C'	GO:0005694'	GO:0005634'	GO:0003677'	GO:0001071'	GO:0006974'	GO:0042221'	GO:0006366'	[]	[]	[]	[]	[]	[]	[]	[]	[]	[]	[]	[]	[]	[]	[]	[]	[]	[]	[]	[]	[]	[]	[]	[]	[]	[]	[]
YER029C'	GO:0005634'	GO:0003674'	GO:0008380'	GO:0006397'	[]	[]	[]	[]	[]	[]	[]	[]	[]	[]	[]	[]	[]	[]	[]	[]	[]	[]	[]	[]	[]	[]	[]	[]	[]	[]	[]	[]	[]	[]
YER030W'	GO:0005634'	GO:0042393'	GO:0006325'	[]	[]	[]	[]	[]	[]	[]	[]	[]	[]	[]	[]	[]	[]	[]	[]	[]	[]	[]	[]	[]	[]	[]	[]	[]	[]	[]	[]	[]	[]	[]
YER031C'	GO:0005794'	GO:0005737'	GO:0012505'	GO:0016020'	GO:0005740'	GO:0005739'	GO:0005773'	GO:0003924'	GO:0016787'	GO:0048193'	GO:0016197'	GO:0006887'	[]	[]	[]	[]	[]	[]	[]	[]	[]	[]	[]	[]	[]	[]	[]	[]	[]	[]	[]	[]	[]	[]
YER032W'	GO:0005933'	GO:0030427'	GO:0003674'	GO:0006397'	[]	[]	[]	[]	[]	[]	[]	[]	[]	[]	[]	[]	[]	[]	[]	[]	[]	[]	[]	[]	[]	[]	[]	[]	[]	[]	[]	[]	[]	[]
YER033C'	GO:0005933'	GO:0005737'	GO:0005739'	GO:0030427'	GO:0003674'	GO:0071554'	[]	[]	[]	[]	[]	[]	[]	[]	[]	[]	[]	[]	[]	[]	[]	[]	[]	[]	[]	[]	[]	[]	[]	[]	[]	[]	[]	[]
YER034W'	GO:0005737'	GO:0005634'	GO:0003674'	GO:0008150'	[]	[]	[]	[]	[]	[]	[]	[]	[]	[]	[]	[]	[]	[]	[]	[]	[]	[]	[]	[]	[]	[]	[]	[]	[]	[]	[]	[]	[]	[]
YER035W'	GO:0005737'	GO:0005730'	GO:0005634'	GO:0003723'	GO:0003729'	GO:0006401'	GO:0006417'	[]	[]	[]	[]	[]	[]	[]	[]	[]	[]	[]	[]	[]	[]	[]	[]	[]	[]	[]	[]	[]	[]	[]	[]	[]	[]	[]
YER036C'	GO:0005737'	GO:0005634'	GO:0005840'	GO:0016887'	GO:0016787'	GO:0051169'	GO:0000054'	[]	[]	[]	[]	[]	[]	[]	[]	[]	[]	[]	[]	[]	[]	[]	[]	[]	[]	[]	[]	[]	[]	[]	[]	[]	[]	[]
YER037W'	GO:0005737'	GO:0005634'	GO:0016787'	GO:0016791'	GO:0055086'	GO:0042594'	[]	[]	[]	[]	[]	[]	[]	[]	[]	[]	[]	[]	[]	[]	[]	[]	[]	[]	[]	[]	[]	[]	[]	[]	[]	[]	[]	[]
YER038C'	GO:0005694'	GO:0005737'	GO:0005634'	GO:0016740'	GO:0006281'	GO:0006974'	[]	[]	[]	[]	[]	[]	[]	[]	[]	[]	[]	[]	[]	[]	[]	[]	[]	[]	[]	[]	[]	[]	[]	[]	[]	[]	[]	[]
YER038W-A'	GO:0005737'	GO:0005739'	GO:0003674'	GO:0008150'	[]	[]	[]	[]	[]	[]	[]	[]	[]	[]	[]	[]	[]	[]	[]	[]	[]	[]	[]	[]	[]	[]	[]	[]	[]	[]	[]	[]	[]	[]
YER039C'	GO:0005737'	GO:0012505'	GO:0005783'	GO:0016020'	GO:0003674'	GO:0008150'	[]	[]	[]	[]	[]	[]	[]	[]	[]	[]	[]	[]	[]	[]	[]	[]	[]	[]	[]	[]	[]	[]	[]	[]	[]	[]	[]	[]
YER039C-A'	GO:0016020'	GO:0003674'	GO:0008150'	[]	[]	[]	[]	[]	[]	[]	[]	[]	[]	[]	[]	[]	[]	[]	[]	[]	[]	[]	[]	[]	[]	[]	[]	[]	[]	[]	[]	[]	[]	[]
YER040W'	GO:0005737'	GO:0005634'	GO:0003677'	GO:0001071'	GO:0042221'	GO:0006366'	[]	[]	[]	[]	[]	[]	[]	[]	[]	[]	[]	[]	[]	[]	[]	[]	[]	[]	[]	[]	[]	[]	[]	[]	[]	[]	[]	[]
YER041W'	GO:0005737'	GO:0005634'	GO:0016787'	GO:0004518'	GO:0006281'	GO:0006974'	[]	[]	[]	[]	[]	[]	[]	[]	[]	[]	[]	[]	[]	[]	[]	[]	[]	[]	[]	[]	[]	[]	[]	[]	[]	[]	[]	[]
YER042W'	GO:0005737'	GO:0005634'	GO:0016491'	GO:0042221'	GO:0006979'	[]	[]	[]	[]	[]	[]	[]	[]	[]	[]	[]	[]	[]	[]	[]	[]	[]	[]	[]	[]	[]	[]	[]	[]	[]	[]	[]	[]	[]
YER043C'	GO:0005737'	GO:0016787'	GO:0006520'	GO:0006629'	GO:0055086'	[]	[]	[]	[]	[]	[]	[]	[]	[]	[]	[]	[]	[]	[]	[]	[]	[]	[]	[]	[]	[]	[]	[]	[]	[]	[]	[]	[]	[]
YER044C'	GO:0005737'	GO:0012505'	GO:0005783'	GO:0016020'	GO:0030674'	GO:0006629'	[]	[]	[]	[]	[]	[]	[]	[]	[]	[]	[]	[]	[]	[]	[]	[]	[]	[]	[]	[]	[]	[]	[]	[]	[]	[]	[]	[]
YER044C-A'	GO:0005694'	GO:0005634'	GO:0003674'	GO:0051321'	GO:0048285'	[]	[]	[]	[]	[]	[]	[]	[]	[]	[]	[]	[]	[]	[]	[]	[]	[]	[]	[]	[]	[]	[]	[]	[]	[]	[]	[]	[]	[]
YER045C'	GO:0005634'	GO:0003677'	GO:0001071'	GO:0006366'	[]	[]	[]	[]	[]	[]	[]	[]	[]	[]	[]	[]	[]	[]	[]	[]	[]	[]	[]	[]	[]	[]	[]	[]	[]	[]	[]	[]	[]	[]
YER046W'	GO:0005737'	GO:0016020'	GO:0003674'	GO:0071554'	GO:0051321'	GO:0043934'	[]	[]	[]	[]	[]	[]	[]	[]	[]	[]	[]	[]	[]	[]	[]	[]	[]	[]	[]	[]	[]	[]	[]	[]	[]	[]	[]	[]
YER046W-A'	GO:0005575'	GO:0003674'	GO:0008150'	[]	[]	[]	[]	[]	[]	[]	[]	[]	[]	[]	[]	[]	[]	[]	[]	[]	[]	[]	[]	[]	[]	[]	[]	[]	[]	[]	[]	[]	[]	[]
YER047C'	GO:0005737'	GO:0016887'	GO:0016787'	GO:0008150'	[]	[]	[]	[]	[]	[]	[]	[]	[]	[]	[]	[]	[]	[]	[]	[]	[]	[]	[]	[]	[]	[]	[]	[]	[]	[]	[]	[]	[]	[]
YER048C'	GO:0005634'	GO:0003674'	GO:0006457'	[]	[]	[]	[]	[]	[]	[]	[]	[]	[]	[]	[]	[]	[]	[]	[]	[]	[]	[]	[]	[]	[]	[]	[]	[]	[]	[]	[]	[]	[]	[]
YER048W-A'	GO:0005737'	GO:0016020'	GO:0005740'	GO:0005739'	GO:0016740'	GO:0051186'	[]	[]	[]	[]	[]	[]	[]	[]	[]	[]	[]	[]	[]	[]	[]	[]	[]	[]	[]	[]	[]	[]	[]	[]	[]	[]	[]	[]
YER049W'	GO:0005634'	GO:0003723'	GO:0043167'	GO:0016491'	GO:0006281'	GO:0006401'	GO:0006974'	[]	[]	[]	[]	[]	[]	[]	[]	[]	[]	[]	[]	[]	[]	[]	[]	[]	[]	[]	[]	[]	[]	[]	[]	[]	[]	[]
YER050C'	GO:0005737'	GO:0005739'	GO:0005840'	GO:0003735'	GO:0005198'	GO:0032543'	GO:0007005'	[]	[]	[]	[]	[]	[]	[]	[]	[]	[]	[]	[]	[]	[]	[]	[]	[]	[]	[]	[]	[]	[]	[]	[]	[]	[]	[]
YER051W'	GO:0005575'	GO:0042393'	GO:0016491'	GO:0006354'	GO:0006325'	GO:0016570'	GO:0006366'	[]	[]	[]	[]	[]	[]	[]	[]	[]	[]	[]	[]	[]	[]	[]	[]	[]	[]	[]	[]	[]	[]	[]	[]	[]	[]	[]
YER052C'	GO:0005737'	GO:0016301'	GO:0016740'	GO:0006520'	[]	[]	[]	[]	[]	[]	[]	[]	[]	[]	[]	[]	[]	[]	[]	[]	[]	[]	[]	[]	[]	[]	[]	[]	[]	[]	[]	[]	[]	[]
YER053C'	GO:0005737'	GO:0016020'	GO:0005739'	GO:0022857'	GO:0006873'	GO:0006811'	GO:0055085'	[]	[]	[]	[]	[]	[]	[]	[]	[]	[]	[]	[]	[]	[]	[]	[]	[]	[]	[]	[]	[]	[]	[]	[]	[]	[]	[]
YER053C-A'	GO:0005737'	GO:0012505'	GO:0005783'	GO:0003674'	GO:0008150'	[]	[]	[]	[]	[]	[]	[]	[]	[]	[]	[]	[]	[]	[]	[]	[]	[]	[]	[]	[]	[]	[]	[]	[]	[]	[]	[]	[]	[]
YER054C'	GO:0005737'	GO:0030234'	GO:0005975'	GO:0006091'	GO:0006470'	[]	[]	[]	[]	[]	[]	[]	[]	[]	[]	[]	[]	[]	[]	[]	[]	[]	[]	[]	[]	[]	[]	[]	[]	[]	[]	[]	[]	[]
YER055C'	GO:0005575'	GO:0016740'	GO:0016757'	GO:0006520'	[]	[]	[]	[]	[]	[]	[]	[]	[]	[]	[]	[]	[]	[]	[]	[]	[]	[]	[]	[]	[]	[]	[]	[]	[]	[]	[]	[]	[]	[]
YER056C'	GO:0005737'	GO:0016020'	GO:0005886'	GO:0005773'	GO:0022857'	GO:0015931'	GO:0055085'	[]	[]	[]	[]	[]	[]	[]	[]	[]	[]	[]	[]	[]	[]	[]	[]	[]	[]	[]	[]	[]	[]	[]	[]	[]	[]	[]
YER056C-A'	GO:0003735'	GO:0005198'	GO:0002181'	GO:0002181'	[]	[]	[]	[]	[]	[]	[]	[]	[]	[]	[]	[]	[]	[]	[]	[]	[]	[]	[]	[]	[]	[]	[]	[]	[]	[]	[]	[]	[]	[]
YER057C'	GO:0005737'	GO:0005740'	GO:0005739'	GO:0005634'	GO:0003674'	GO:0008150'	[]	[]	[]	[]	[]	[]	[]	[]	[]	[]	[]	[]	[]	[]	[]	[]	[]	[]	[]	[]	[]	[]	[]	[]	[]	[]	[]	[]
YER058W'	GO:0005737'	GO:0005739'	GO:0003674'	GO:0007005'	GO:0070271'	[]	[]	[]	[]	[]	[]	[]	[]	[]	[]	[]	[]	[]	[]	[]	[]	[]	[]	[]	[]	[]	[]	[]	[]	[]	[]	[]	[]	[]
YER059W'	GO:0030234'	GO:0005975'	GO:0006091'	GO:0006091'	[]	[]	[]	[]	[]	[]	[]	[]	[]	[]	[]	[]	[]	[]	[]	[]	[]	[]	[]	[]	[]	[]	[]	[]	[]	[]	[]	[]	[]	[]
YER060W'	GO:0016020'	GO:0005886'	GO:0022857'	GO:0055085'	[]	[]	[]	[]	[]	[]	[]	[]	[]	[]	[]	[]	[]	[]	[]	[]	[]	[]	[]	[]	[]	[]	[]	[]	[]	[]	[]	[]	[]	[]
YER060W-A'	GO:0005737'	GO:0016020'	GO:0005886'	GO:0005773'	GO:0022857'	GO:0055085'	[]	[]	[]	[]	[]	[]	[]	[]	[]	[]	[]	[]	[]	[]	[]	[]	[]	[]	[]	[]	[]	[]	[]	[]	[]	[]	[]	[]
YER061C'	GO:0005737'	GO:0005739'	GO:0016740'	GO:0006629'	GO:0032787'	[]	[]	[]	[]	[]	[]	[]	[]	[]	[]	[]	[]	[]	[]	[]	[]	[]	[]	[]	[]	[]	[]	[]	[]	[]	[]	[]	[]	[]
YER062C'	GO:0005737'	GO:0005634'	GO:0016787'	GO:0016791'	GO:0005975'	GO:0006970'	[]	[]	[]	[]	[]	[]	[]	[]	[]	[]	[]	[]	[]	[]	[]	[]	[]	[]	[]	[]	[]	[]	[]	[]	[]	[]	[]	[]
YER063W'	GO:0005634'	GO:0003677'	GO:0003723'	GO:0003682'	GO:0051169'	GO:0015931'	[]	[]	[]	[]	[]	[]	[]	[]	[]	[]	[]	[]	[]	[]	[]	[]	[]	[]	[]	[]	[]	[]	[]	[]	[]	[]	[]	[]
YER064C'	GO:0005737'	GO:0005634'	GO:0003674'	[]	[]	[]	[]	[]	[]	[]	[]	[]	[]	[]	[]	[]	[]	[]	[]	[]	[]	[]	[]	[]	[]	[]	[]	[]	[]	[]	[]	[]	[]	[]
YER065C'	GO:0005737'	GO:0016829'	GO:0005975'	GO:0032787'	[]	[]	[]	[]	[]	[]	[]	[]	[]	[]	[]	[]	[]	[]	[]	[]	[]	[]	[]	[]	[]	[]	[]	[]	[]	[]	[]	[]	[]	[]
YER066C-A'	GO:0005575'	GO:0003674'	GO:0008150'	[]	[]	[]	[]	[]	[]	[]	[]	[]	[]	[]	[]	[]	[]	[]	[]	[]	[]	[]	[]	[]	[]	[]	[]	[]	[]	[]	[]	[]	[]	[]
YER066W'	GO:0005575'	GO:0003674'	GO:0008150'	[]	[]	[]	[]	[]	[]	[]	[]	[]	[]	[]	[]	[]	[]	[]	[]	[]	[]	[]	[]	[]	[]	[]	[]	[]	[]	[]	[]	[]	[]	[]
YER067C-A'	GO:0005575'	GO:0003674'	GO:0008150'	[]	[]	[]	[]	[]	[]	[]	[]	[]	[]	[]	[]	[]	[]	[]	[]	[]	[]	[]	[]	[]	[]	[]	[]	[]	[]	[]	[]	[]	[]	[]
YER067W'	GO:0005737'	GO:0005634'	GO:0003674'	GO:0006091'	[]	[]	[]	[]	[]	[]	[]	[]	[]	[]	[]	[]	[]	[]	[]	[]	[]	[]	[]	[]	[]	[]	[]	[]	[]	[]	[]	[]	[]	[]
YER068C-A'	GO:0005575'	GO:0003674'	GO:0008150'	[]	[]	[]	[]	[]	[]	[]	[]	[]	[]	[]	[]	[]	[]	[]	[]	[]	[]	[]	[]	[]	[]	[]	[]	[]	[]	[]	[]	[]	[]	[]
YER068W'	GO:0005737'	GO:0003677'	GO:0016740'	GO:0006354'	GO:0006401'	GO:0070647'	GO:0051603'	GO:0006366'	[]	[]	[]	[]	[]	[]	[]	[]	[]	[]	[]	[]	[]	[]	[]	[]	[]	[]	[]	[]	[]	[]	[]	[]	[]	[]
YER069W'	GO:0005737'	GO:0005739'	GO:0016301'	GO:0016491'	GO:0016740'	GO:0006520'	[]	[]	[]	[]	[]	[]	[]	[]	[]	[]	[]	[]	[]	[]	[]	[]	[]	[]	[]	[]	[]	[]	[]	[]	[]	[]	[]	[]
YER070W'	GO:0005737'	GO:0005634'	GO:0016491'	GO:0055086'	[]	[]	[]	[]	[]	[]	[]	[]	[]	[]	[]	[]	[]	[]	[]	[]	[]	[]	[]	[]	[]	[]	[]	[]	[]	[]	[]	[]	[]	[]
YER071C'	GO:0005737'	GO:0030427'	GO:0003674'	GO:0008150'	[]	[]	[]	[]	[]	[]	[]	[]	[]	[]	[]	[]	[]	[]	[]	[]	[]	[]	[]	[]	[]	[]	[]	[]	[]	[]	[]	[]	[]	[]
YER072W'	GO:0005737'	GO:0012505'	GO:0005783'	GO:0016020'	GO:0005773'	GO:0003723'	GO:0003729'	GO:0061025'	GO:0048284'	GO:0007033'	[]	[]	[]	[]	[]	[]	[]	[]	[]	[]	[]	[]	[]	[]	[]	[]	[]	[]	[]	[]	[]	[]	[]	[]
YER073W'	GO:0005737'	GO:0005739'	GO:0016491'	GO:0032787'	[]	[]	[]	[]	[]	[]	[]	[]	[]	[]	[]	[]	[]	[]	[]	[]	[]	[]	[]	[]	[]	[]	[]	[]	[]	[]	[]	[]	[]	[]
YER074W'	GO:0005737'	GO:0005739'	GO:0005840'	GO:0003735'	GO:0005198'	GO:0002181'	GO:0006364'	GO:0042274'	[]	[]	[]	[]	[]	[]	[]	[]	[]	[]	[]	[]	[]	[]	[]	[]	[]	[]	[]	[]	[]	[]	[]	[]	[]	[]
YER074W-A'	GO:0005794'	GO:0005737'	GO:0016023'	GO:0012505'	GO:0005783'	GO:0016020'	GO:0003674'	GO:0048193'	[]	[]	[]	[]	[]	[]	[]	[]	[]	[]	[]	[]	[]	[]	[]	[]	[]	[]	[]	[]	[]	[]	[]	[]	[]	[]
YER075C'	GO:0005737'	GO:0005634'	GO:0016787'	GO:0016791'	GO:0000746'	GO:0006470'	GO:0006468'	GO:0031399'	GO:0042221'	GO:0006970'	GO:0023052'	GO:0043934'	[]	[]	[]	[]	[]	[]	[]	[]	[]	[]	[]	[]	[]	[]	[]	[]	[]	[]	[]	[]	[]	[]
YER076C'	GO:0005737'	GO:0012505'	GO:0005783'	GO:0005739'	GO:0003674'	GO:0008150'	[]	[]	[]	[]	[]	[]	[]	[]	[]	[]	[]	[]	[]	[]	[]	[]	[]	[]	[]	[]	[]	[]	[]	[]	[]	[]	[]	[]
YER076W-A'	GO:0005575'	GO:0003674'	GO:0008150'	[]	[]	[]	[]	[]	[]	[]	[]	[]	[]	[]	[]	[]	[]	[]	[]	[]	[]	[]	[]	[]	[]	[]	[]	[]	[]	[]	[]	[]	[]	[]
YER077C'	GO:0005737'	GO:0005739'	GO:0003674'	GO:0008150'	[]	[]	[]	[]	[]	[]	[]	[]	[]	[]	[]	[]	[]	[]	[]	[]	[]	[]	[]	[]	[]	[]	[]	[]	[]	[]	[]	[]	[]	[]
YER078C'	GO:0005737'	GO:0016020'	GO:0005740'	GO:0005739'	GO:0005634'	GO:0016787'	GO:0008233'	GO:0051604'	[]	[]	[]	[]	[]	[]	[]	[]	[]	[]	[]	[]	[]	[]	[]	[]	[]	[]	[]	[]	[]	[]	[]	[]	[]	[]
YER078W-A'	GO:0005575'	GO:0003674'	GO:0008150'	[]	[]	[]	[]	[]	[]	[]	[]	[]	[]	[]	[]	[]	[]	[]	[]	[]	[]	[]	[]	[]	[]	[]	[]	[]	[]	[]	[]	[]	[]	[]
YER079C-A'	GO:0016020'	GO:0003674'	GO:0008150'	[]	[]	[]	[]	[]	[]	[]	[]	[]	[]	[]	[]	[]	[]	[]	[]	[]	[]	[]	[]	[]	[]	[]	[]	[]	[]	[]	[]	[]	[]	[]
YER079W'	GO:0005737'	GO:0005634'	GO:0003674'	GO:0008150'	[]	[]	[]	[]	[]	[]	[]	[]	[]	[]	[]	[]	[]	[]	[]	[]	[]	[]	[]	[]	[]	[]	[]	[]	[]	[]	[]	[]	[]	[]
YER080W'	GO:0005737'	GO:0005739'	GO:0003674'	GO:0008150'	[]	[]	[]	[]	[]	[]	[]	[]	[]	[]	[]	[]	[]	[]	[]	[]	[]	[]	[]	[]	[]	[]	[]	[]	[]	[]	[]	[]	[]	[]
YER081W'	GO:0005737'	GO:0016491'	[]	[]	[]	[]	[]	[]	[]	[]	[]	[]	[]	[]	[]	[]	[]	[]	[]	[]	[]	[]	[]	[]	[]	[]	[]	[]	[]	[]	[]	[]	[]	[]
YER082C'	GO:0005730'	GO:0005634'	GO:0003674'	GO:0006364'	GO:0042274'	[]	[]	[]	[]	[]	[]	[]	[]	[]	[]	[]	[]	[]	[]	[]	[]	[]	[]	[]	[]	[]	[]	[]	[]	[]	[]	[]	[]	[]
YER083C'	GO:0005737'	GO:0012505'	GO:0005783'	GO:0016020'	GO:0048193'	GO:0048193'	[]	[]	[]	[]	[]	[]	[]	[]	[]	[]	[]	[]	[]	[]	[]	[]	[]	[]	[]	[]	[]	[]	[]	[]	[]	[]	[]	[]
YER084W'	GO:0005575'	GO:0003674'	GO:0008150'	[]	[]	[]	[]	[]	[]	[]	[]	[]	[]	[]	[]	[]	[]	[]	[]	[]	[]	[]	[]	[]	[]	[]	[]	[]	[]	[]	[]	[]	[]	[]
YER084W-A'	GO:0005575'	GO:0003674'	GO:0008150'	[]	[]	[]	[]	[]	[]	[]	[]	[]	[]	[]	[]	[]	[]	[]	[]	[]	[]	[]	[]	[]	[]	[]	[]	[]	[]	[]	[]	[]	[]	[]
YER085C'	GO:0005575'	GO:0003674'	GO:0008150'	[]	[]	[]	[]	[]	[]	[]	[]	[]	[]	[]	[]	[]	[]	[]	[]	[]	[]	[]	[]	[]	[]	[]	[]	[]	[]	[]	[]	[]	[]	[]
YER086W'	GO:0005737'	GO:0005739'	GO:0016829'	GO:0006520'	[]	[]	[]	[]	[]	[]	[]	[]	[]	[]	[]	[]	[]	[]	[]	[]	[]	[]	[]	[]	[]	[]	[]	[]	[]	[]	[]	[]	[]	[]
YER087C-A'	GO:0005575'	GO:0003674'	GO:0008150'	[]	[]	[]	[]	[]	[]	[]	[]	[]	[]	[]	[]	[]	[]	[]	[]	[]	[]	[]	[]	[]	[]	[]	[]	[]	[]	[]	[]	[]	[]	[]
YER087C-B'	GO:0005737'	GO:0012505'	GO:0005783'	GO:0016020'	GO:0005085'	GO:0008565'	GO:0022857'	GO:0006605'	GO:0055085'	[]	[]	[]	[]	[]	[]	[]	[]	[]	[]	[]	[]	[]	[]	[]	[]	[]	[]	[]	[]	[]	[]	[]	[]	[]
YER087W'	GO:0005737'	GO:0005739'	GO:0016874'	GO:0008150'	[]	[]	[]	[]	[]	[]	[]	[]	[]	[]	[]	[]	[]	[]	[]	[]	[]	[]	[]	[]	[]	[]	[]	[]	[]	[]	[]	[]	[]	[]
YER088C'	GO:0005694'	GO:0005737'	GO:0005634'	GO:0003677'	GO:0006325'	GO:0006366'	[]	[]	[]	[]	[]	[]	[]	[]	[]	[]	[]	[]	[]	[]	[]	[]	[]	[]	[]	[]	[]	[]	[]	[]	[]	[]	[]	[]
YER088C-A'	GO:0005575'	GO:0003674'	GO:0008150'	[]	[]	[]	[]	[]	[]	[]	[]	[]	[]	[]	[]	[]	[]	[]	[]	[]	[]	[]	[]	[]	[]	[]	[]	[]	[]	[]	[]	[]	[]	[]
YER088W-B'	GO:0005575'	GO:0003674'	GO:0008150'	[]	[]	[]	[]	[]	[]	[]	[]	[]	[]	[]	[]	[]	[]	[]	[]	[]	[]	[]	[]	[]	[]	[]	[]	[]	[]	[]	[]	[]	[]	[]
YER089C'	GO:0005737'	GO:0005634'	GO:0016787'	GO:0016791'	GO:0006974'	GO:0006470'	GO:0006468'	GO:0051726'	GO:0031399'	GO:0042221'	GO:0006970'	GO:0023052'	[]	[]	[]	[]	[]	[]	[]	[]	[]	[]	[]	[]	[]	[]	[]	[]	[]	[]	[]	[]	[]	[]
YER090C-A'	GO:0005575'	GO:0003674'	GO:0008150'	[]	[]	[]	[]	[]	[]	[]	[]	[]	[]	[]	[]	[]	[]	[]	[]	[]	[]	[]	[]	[]	[]	[]	[]	[]	[]	[]	[]	[]	[]	[]
YER090W'	GO:0005737'	GO:0016829'	[]	[]	[]	[]	[]	[]	[]	[]	[]	[]	[]	[]	[]	[]	[]	[]	[]	[]	[]	[]	[]	[]	[]	[]	[]	[]	[]	[]	[]	[]	[]	[]
YER091C'	GO:0005737'	GO:0016020'	GO:0005886'	GO:0008168'	GO:0016740'	GO:0006520'	[]	[]	[]	[]	[]	[]	[]	[]	[]	[]	[]	[]	[]	[]	[]	[]	[]	[]	[]	[]	[]	[]	[]	[]	[]	[]	[]	[]
YER091C-A'	GO:0005575'	GO:0003674'	GO:0008150'	[]	[]	[]	[]	[]	[]	[]	[]	[]	[]	[]	[]	[]	[]	[]	[]	[]	[]	[]	[]	[]	[]	[]	[]	[]	[]	[]	[]	[]	[]	[]
YER092W'	GO:0005694'	GO:0005634'	GO:0003674'	GO:0006310'	GO:0032200'	[]	[]	[]	[]	[]	[]	[]	[]	[]	[]	[]	[]	[]	[]	[]	[]	[]	[]	[]	[]	[]	[]	[]	[]	[]	[]	[]	[]	[]
YER093C'	GO:0005737'	GO:0071554'	GO:0007010'	GO:0006629'	GO:0023052'	GO:0023052'	[]	[]	[]	[]	[]	[]	[]	[]	[]	[]	[]	[]	[]	[]	[]	[]	[]	[]	[]	[]	[]	[]	[]	[]	[]	[]	[]	[]
YER093C-A'	GO:0005737'	GO:0005739'	GO:0003674'	GO:0008150'	[]	[]	[]	[]	[]	[]	[]	[]	[]	[]	[]	[]	[]	[]	[]	[]	[]	[]	[]	[]	[]	[]	[]	[]	[]	[]	[]	[]	[]	[]
YER094C'	GO:0005737'	GO:0012505'	GO:0005783'	GO:0016020'	GO:0005634'	GO:0030234'	GO:0051603'	[]	[]	[]	[]	[]	[]	[]	[]	[]	[]	[]	[]	[]	[]	[]	[]	[]	[]	[]	[]	[]	[]	[]	[]	[]	[]	[]
YER095W'	GO:0005694'	GO:0005634'	GO:0016887'	GO:0003677'	GO:0016787'	GO:0006310'	GO:0051321'	GO:0048285'	GO:0032200'	[]	[]	[]	[]	[]	[]	[]	[]	[]	[]	[]	[]	[]	[]	[]	[]	[]	[]	[]	[]	[]	[]	[]	[]	[]
YER096W'	GO:0016020'	GO:0030234'	GO:0051321'	GO:0043934'	[]	[]	[]	[]	[]	[]	[]	[]	[]	[]	[]	[]	[]	[]	[]	[]	[]	[]	[]	[]	[]	[]	[]	[]	[]	[]	[]	[]	[]	[]
YER097W'	GO:0005575'	GO:0003674'	GO:0008150'	[]	[]	[]	[]	[]	[]	[]	[]	[]	[]	[]	[]	[]	[]	[]	[]	[]	[]	[]	[]	[]	[]	[]	[]	[]	[]	[]	[]	[]	[]	[]
YER098W'	GO:0005737'	GO:0016787'	GO:0008233'	GO:0070647'	[]	[]	[]	[]	[]	[]	[]	[]	[]	[]	[]	[]	[]	[]	[]	[]	[]	[]	[]	[]	[]	[]	[]	[]	[]	[]	[]	[]	[]	[]
YER099C'	GO:0005737'	GO:0016740'	GO:0071554'	[]	[]	[]	[]	[]	[]	[]	[]	[]	[]	[]	[]	[]	[]	[]	[]	[]	[]	[]	[]	[]	[]	[]	[]	[]	[]	[]	[]	[]	[]	[]
YER100W'	GO:0005737'	GO:0012505'	GO:0005783'	GO:0016020'	GO:0016740'	GO:0070647'	GO:0051603'	GO:0042221'	[]	[]	[]	[]	[]	[]	[]	[]	[]	[]	[]	[]	[]	[]	[]	[]	[]	[]	[]	[]	[]	[]	[]	[]	[]	[]
YER101C'	GO:0005737'	GO:0003674'	GO:0006605'	[]	[]	[]	[]	[]	[]	[]	[]	[]	[]	[]	[]	[]	[]	[]	[]	[]	[]	[]	[]	[]	[]	[]	[]	[]	[]	[]	[]	[]	[]	[]
YER102W'	GO:0005737'	GO:0005840'	GO:0003735'	GO:0005198'	GO:0002181'	GO:0006364'	GO:0042274'	[]	[]	[]	[]	[]	[]	[]	[]	[]	[]	[]	[]	[]	[]	[]	[]	[]	[]	[]	[]	[]	[]	[]	[]	[]	[]	[]
YER103W'	GO:0005737'	GO:0005634'	GO:0016887'	GO:0016787'	GO:0051082'	GO:0006457'	GO:0006605'	GO:0009408'	GO:0055085'	[]	[]	[]	[]	[]	[]	[]	[]	[]	[]	[]	[]	[]	[]	[]	[]	[]	[]	[]	[]	[]	[]	[]	[]	[]
YER104W'	GO:0005737'	GO:0005634'	GO:0003674'	GO:0032196'	[]	[]	[]	[]	[]	[]	[]	[]	[]	[]	[]	[]	[]	[]	[]	[]	[]	[]	[]	[]	[]	[]	[]	[]	[]	[]	[]	[]	[]	[]
YER105C'	GO:0012505'	GO:0016020'	GO:0005634'	GO:0003677'	GO:0003723'	GO:0005198'	GO:0051169'	GO:0006997'	GO:0070271'	[]	[]	[]	[]	[]	[]	[]	[]	[]	[]	[]	[]	[]	[]	[]	[]	[]	[]	[]	[]	[]	[]	[]	[]	[]
YER106W'	GO:0005694'	GO:0005634'	GO:0003674'	GO:0007059'	GO:0051321'	GO:0048285'	[]	[]	[]	[]	[]	[]	[]	[]	[]	[]	[]	[]	[]	[]	[]	[]	[]	[]	[]	[]	[]	[]	[]	[]	[]	[]	[]	[]
YER107C'	GO:0005737'	GO:0012505'	GO:0016020'	GO:0005634'	GO:0003674'	GO:0051169'	GO:0015931'	GO:0006997'	GO:0051049'	GO:0009408'	[]	[]	[]	[]	[]	[]	[]	[]	[]	[]	[]	[]	[]	[]	[]	[]	[]	[]	[]	[]	[]	[]	[]	[]
YER107W-A'	GO:0016020'	GO:0003674'	GO:0008150'	[]	[]	[]	[]	[]	[]	[]	[]	[]	[]	[]	[]	[]	[]	[]	[]	[]	[]	[]	[]	[]	[]	[]	[]	[]	[]	[]	[]	[]	[]	[]
YER110C'	GO:0005737'	GO:0012505'	GO:0016020'	GO:0005634'	GO:0008565'	GO:0051169'	GO:0006605'	GO:0007124'	[]	[]	[]	[]	[]	[]	[]	[]	[]	[]	[]	[]	[]	[]	[]	[]	[]	[]	[]	[]	[]	[]	[]	[]	[]	[]
YER111C'	GO:0005694'	GO:0005634'	GO:0003677'	GO:0001071'	GO:0000278'	GO:0009408'	GO:0006366'	[]	[]	[]	[]	[]	[]	[]	[]	[]	[]	[]	[]	[]	[]	[]	[]	[]	[]	[]	[]	[]	[]	[]	[]	[]	[]	[]
YER112W'	GO:0005737'	GO:0005730'	GO:0005634'	GO:0003723'	GO:0006401'	GO:0008380'	GO:0006397'	GO:0070925'	[]	[]	[]	[]	[]	[]	[]	[]	[]	[]	[]	[]	[]	[]	[]	[]	[]	[]	[]	[]	[]	[]	[]	[]	[]	[]
YER113C'	GO:0005794'	GO:0005737'	GO:0016023'	GO:0012505'	GO:0016020'	GO:0003674'	GO:0006873'	GO:0001403'	GO:0007124'	[]	[]	[]	[]	[]	[]	[]	[]	[]	[]	[]	[]	[]	[]	[]	[]	[]	[]	[]	[]	[]	[]	[]	[]	[]
YER114C'	GO:0005933'	GO:0030427'	GO:0008289'	GO:0007114'	GO:0023052'	[]	[]	[]	[]	[]	[]	[]	[]	[]	[]	[]	[]	[]	[]	[]	[]	[]	[]	[]	[]	[]	[]	[]	[]	[]	[]	[]	[]	[]
YER115C'	GO:0005737'	GO:0005739'	GO:0003674'	GO:0051321'	GO:0043934'	[]	[]	[]	[]	[]	[]	[]	[]	[]	[]	[]	[]	[]	[]	[]	[]	[]	[]	[]	[]	[]	[]	[]	[]	[]	[]	[]	[]	[]
YER116C'	GO:0005694'	GO:0005737'	GO:0005634'	GO:0016740'	GO:0006974'	GO:0018193'	GO:0070647'	GO:0032200'	[]	[]	[]	[]	[]	[]	[]	[]	[]	[]	[]	[]	[]	[]	[]	[]	[]	[]	[]	[]	[]	[]	[]	[]	[]	[]
YER117W'	GO:0005737'	GO:0005634'	GO:0005840'	GO:0003735'	GO:0005198'	GO:0002181'	[]	[]	[]	[]	[]	[]	[]	[]	[]	[]	[]	[]	[]	[]	[]	[]	[]	[]	[]	[]	[]	[]	[]	[]	[]	[]	[]	[]
YER118C'	GO:0005933'	GO:0005737'	GO:0012505'	GO:0005783'	GO:0016020'	GO:0005886'	GO:0030427'	GO:0019899'	GO:0004871'	GO:0005198'	GO:0009408'	GO:0006970'	GO:0023052'	[]	[]	[]	[]	[]	[]	[]	[]	[]	[]	[]	[]	[]	[]	[]	[]	[]	[]	[]	[]	[]
YER119C'	GO:0005737'	GO:0016020'	GO:0005773'	GO:0022857'	GO:0006865'	GO:0055085'	[]	[]	[]	[]	[]	[]	[]	[]	[]	[]	[]	[]	[]	[]	[]	[]	[]	[]	[]	[]	[]	[]	[]	[]	[]	[]	[]	[]
YER119C-A'	GO:0005575'	GO:0003674'	GO:0008150'	[]	[]	[]	[]	[]	[]	[]	[]	[]	[]	[]	[]	[]	[]	[]	[]	[]	[]	[]	[]	[]	[]	[]	[]	[]	[]	[]	[]	[]	[]	[]
YER120W'	GO:0005933'	GO:0005737'	GO:0012505'	GO:0005783'	GO:0016020'	GO:0005634'	GO:0005886'	GO:0030427'	GO:0008289'	GO:0006325'	GO:0006629'	GO:0006869'	GO:0051169'	GO:0048308'	GO:0006605'	GO:0051049'	[]	[]	[]	[]	[]	[]	[]	[]	[]	[]	[]	[]	[]	[]	[]	[]	[]	[]
YER121W'	GO:0005575'	GO:0003674'	GO:0008150'	[]	[]	[]	[]	[]	[]	[]	[]	[]	[]	[]	[]	[]	[]	[]	[]	[]	[]	[]	[]	[]	[]	[]	[]	[]	[]	[]	[]	[]	[]	[]
YER122C'	GO:0005794'	GO:0005737'	GO:0016023'	GO:0012505'	GO:0016020'	GO:0030234'	GO:0048193'	GO:0016050'	[]	[]	[]	[]	[]	[]	[]	[]	[]	[]	[]	[]	[]	[]	[]	[]	[]	[]	[]	[]	[]	[]	[]	[]	[]	[]
YER123W'	GO:0005737'	GO:0016020'	GO:0005634'	GO:0005886'	GO:0005773'	GO:0016301'	GO:0016740'	GO:0006468'	[]	[]	[]	[]	[]	[]	[]	[]	[]	[]	[]	[]	[]	[]	[]	[]	[]	[]	[]	[]	[]	[]	[]	[]	[]	[]
YER124C'	GO:0005933'	GO:0030427'	GO:0003674'	GO:0000746'	GO:0001403'	GO:0042221'	GO:0023052'	[]	[]	[]	[]	[]	[]	[]	[]	[]	[]	[]	[]	[]	[]	[]	[]	[]	[]	[]	[]	[]	[]	[]	[]	[]	[]	[]
YER125W'	GO:0005794'	GO:0005933'	GO:0005737'	GO:0012505'	GO:0016020'	GO:0005739'	GO:0005634'	GO:0005886'	GO:0030427'	GO:0005773'	GO:0008289'	GO:0016740'	GO:0032182'	GO:0000902'	GO:0006325'	GO:0051186'	GO:0000746'	GO:0007010'	GO:0006897'	GO:0016197'	GO:0006629'	GO:0007005'	GO:0032787'	GO:0051169'	GO:0015931'	GO:0070647'	GO:0051603'	GO:0006364'	GO:0033043'	GO:0051049'	GO:0042221'	GO:0000054'	GO:0008033'	GO:0006366'
YER126C'	GO:0005634'	GO:0003674'	GO:0006364'	GO:0042273'	[]	[]	[]	[]	[]	[]	[]	[]	[]	[]	[]	[]	[]	[]	[]	[]	[]	[]	[]	[]	[]	[]	[]	[]	[]	[]	[]	[]	[]	[]
YER127W'	GO:0005634'	GO:0003674'	GO:0006364'	GO:0042274'	[]	[]	[]	[]	[]	[]	[]	[]	[]	[]	[]	[]	[]	[]	[]	[]	[]	[]	[]	[]	[]	[]	[]	[]	[]	[]	[]	[]	[]	[]
YER128W'	GO:0005737'	GO:0012505'	GO:0005773'	GO:0030234'	[]	[]	[]	[]	[]	[]	[]	[]	[]	[]	[]	[]	[]	[]	[]	[]	[]	[]	[]	[]	[]	[]	[]	[]	[]	[]	[]	[]	[]	[]
YER129W'	GO:0005737'	GO:0016301'	GO:0016740'	GO:0006260'	GO:0005975'	GO:0006468'	GO:0007124'	[]	[]	[]	[]	[]	[]	[]	[]	[]	[]	[]	[]	[]	[]	[]	[]	[]	[]	[]	[]	[]	[]	[]	[]	[]	[]	[]
YER130C'	GO:0005575'	GO:0003677'	GO:0008150'	[]	[]	[]	[]	[]	[]	[]	[]	[]	[]	[]	[]	[]	[]	[]	[]	[]	[]	[]	[]	[]	[]	[]	[]	[]	[]	[]	[]	[]	[]	[]
YER131W'	GO:0005737'	GO:0005840'	GO:0003735'	GO:0005198'	GO:0002181'	GO:0051169'	GO:0015931'	GO:0070925'	GO:0042255'	[]	[]	[]	[]	[]	[]	[]	[]	[]	[]	[]	[]	[]	[]	[]	[]	[]	[]	[]	[]	[]	[]	[]	[]	[]
YER132C'	GO:0005737'	GO:0003674'	GO:0043934'	[]	[]	[]	[]	[]	[]	[]	[]	[]	[]	[]	[]	[]	[]	[]	[]	[]	[]	[]	[]	[]	[]	[]	[]	[]	[]	[]	[]	[]	[]	[]
YER133W'	GO:0005933'	GO:0005694'	GO:0005737'	GO:0005856'	GO:0005815'	GO:0005730'	GO:0005634'	GO:0030427'	GO:0016787'	GO:0016791'	GO:0006260'	GO:0006353'	GO:0005975'	GO:0007114'	GO:0000902'	GO:0006873'	GO:0006974'	GO:0006325'	GO:0007059'	GO:0006091'	GO:0016570'	GO:0051321'	GO:0000278'	GO:0048285'	GO:0006470'	GO:0006364'	GO:0051726'	GO:0033043'	GO:0031399'	GO:0042221'	GO:0009408'	GO:0043934'	GO:0006366'	[]
YER133W-A'	GO:0005575'	GO:0003674'	GO:0008150'	[]	[]	[]	[]	[]	[]	[]	[]	[]	[]	[]	[]	[]	[]	[]	[]	[]	[]	[]	[]	[]	[]	[]	[]	[]	[]	[]	[]	[]	[]	[]
YER134C'	GO:0005737'	GO:0005634'	GO:0016787'	GO:0016791'	GO:0008150'	[]	[]	[]	[]	[]	[]	[]	[]	[]	[]	[]	[]	[]	[]	[]	[]	[]	[]	[]	[]	[]	[]	[]	[]	[]	[]	[]	[]	[]
YER135C'	GO:0005575'	GO:0003674'	GO:0008150'	[]	[]	[]	[]	[]	[]	[]	[]	[]	[]	[]	[]	[]	[]	[]	[]	[]	[]	[]	[]	[]	[]	[]	[]	[]	[]	[]	[]	[]	[]	[]
YER136W'	GO:0005575'	GO:0030234'	[]	[]	[]	[]	[]	[]	[]	[]	[]	[]	[]	[]	[]	[]	[]	[]	[]	[]	[]	[]	[]	[]	[]	[]	[]	[]	[]	[]	[]	[]	[]	[]
YER137C'	GO:0005575'	GO:0003674'	GO:0008150'	[]	[]	[]	[]	[]	[]	[]	[]	[]	[]	[]	[]	[]	[]	[]	[]	[]	[]	[]	[]	[]	[]	[]	[]	[]	[]	[]	[]	[]	[]	[]
YER137W-A'	GO:0005575'	GO:0003674'	GO:0008150'	[]	[]	[]	[]	[]	[]	[]	[]	[]	[]	[]	[]	[]	[]	[]	[]	[]	[]	[]	[]	[]	[]	[]	[]	[]	[]	[]	[]	[]	[]	[]
YER138W-A'	GO:0005575'	GO:0003674'	GO:0008150'	[]	[]	[]	[]	[]	[]	[]	[]	[]	[]	[]	[]	[]	[]	[]	[]	[]	[]	[]	[]	[]	[]	[]	[]	[]	[]	[]	[]	[]	[]	[]
YER139C'	GO:0005737'	GO:0005634'	GO:0016787'	GO:0016791'	GO:0006470'	GO:0006366'	[]	[]	[]	[]	[]	[]	[]	[]	[]	[]	[]	[]	[]	[]	[]	[]	[]	[]	[]	[]	[]	[]	[]	[]	[]	[]	[]	[]
YER140W'	GO:0005737'	GO:0012505'	GO:0005783'	GO:0016020'	GO:0005739'	GO:0003674'	GO:0006457'	[]	[]	[]	[]	[]	[]	[]	[]	[]	[]	[]	[]	[]	[]	[]	[]	[]	[]	[]	[]	[]	[]	[]	[]	[]	[]	[]
YER141W'	GO:0005737'	GO:0016020'	GO:0005740'	GO:0005739'	GO:0016491'	GO:0022857'	GO:0051186'	[]	[]	[]	[]	[]	[]	[]	[]	[]	[]	[]	[]	[]	[]	[]	[]	[]	[]	[]	[]	[]	[]	[]	[]	[]	[]	[]
YER142C'	GO:0005634'	GO:0003677'	GO:0016787'	GO:0016798'	GO:0006281'	GO:0006974'	[]	[]	[]	[]	[]	[]	[]	[]	[]	[]	[]	[]	[]	[]	[]	[]	[]	[]	[]	[]	[]	[]	[]	[]	[]	[]	[]	[]
YER143W'	GO:0016020'	GO:0005886'	GO:0032182'	GO:0051603'	[]	[]	[]	[]	[]	[]	[]	[]	[]	[]	[]	[]	[]	[]	[]	[]	[]	[]	[]	[]	[]	[]	[]	[]	[]	[]	[]	[]	[]	[]
YER144C'	GO:0005933'	GO:0030427'	GO:0016787'	GO:0008233'	GO:0070647'	[]	[]	[]	[]	[]	[]	[]	[]	[]	[]	[]	[]	[]	[]	[]	[]	[]	[]	[]	[]	[]	[]	[]	[]	[]	[]	[]	[]	[]
YER145C'	GO:0016020'	GO:0005886'	GO:0022857'	GO:0006873'	GO:0006811'	GO:0055085'	[]	[]	[]	[]	[]	[]	[]	[]	[]	[]	[]	[]	[]	[]	[]	[]	[]	[]	[]	[]	[]	[]	[]	[]	[]	[]	[]	[]
YER145C-A'	GO:0005575'	GO:0003674'	GO:0008150'	[]	[]	[]	[]	[]	[]	[]	[]	[]	[]	[]	[]	[]	[]	[]	[]	[]	[]	[]	[]	[]	[]	[]	[]	[]	[]	[]	[]	[]	[]	[]
YER146W'	GO:0005730'	GO:0005634'	GO:0003723'	GO:0006401'	GO:0008380'	GO:0006397'	[]	[]	[]	[]	[]	[]	[]	[]	[]	[]	[]	[]	[]	[]	[]	[]	[]	[]	[]	[]	[]	[]	[]	[]	[]	[]	[]	[]
YER147C'	GO:0005694'	GO:0005634'	GO:0003674'	GO:0006281'	GO:0006974'	GO:0007059'	GO:0000278'	GO:0048285'	[]	[]	[]	[]	[]	[]	[]	[]	[]	[]	[]	[]	[]	[]	[]	[]	[]	[]	[]	[]	[]	[]	[]	[]	[]	[]
YER147C-A'	GO:0005575'	GO:0003674'	GO:0008150'	[]	[]	[]	[]	[]	[]	[]	[]	[]	[]	[]	[]	[]	[]	[]	[]	[]	[]	[]	[]	[]	[]	[]	[]	[]	[]	[]	[]	[]	[]	[]
YER148W'	GO:0005730'	GO:0005634'	GO:0003677'	GO:0003682'	GO:0001071'	GO:0000988'	GO:0008134'	GO:0006352'	GO:0006360'	GO:0006366'	GO:0006383'	GO:0032196'	[]	[]	[]	[]	[]	[]	[]	[]	[]	[]	[]	[]	[]	[]	[]	[]	[]	[]	[]	[]	[]	[]
YER148W-A'	GO:0005575'	GO:0003674'	GO:0008150'	[]	[]	[]	[]	[]	[]	[]	[]	[]	[]	[]	[]	[]	[]	[]	[]	[]	[]	[]	[]	[]	[]	[]	[]	[]	[]	[]	[]	[]	[]	[]
YER149C'	GO:0005938'	GO:0005933'	GO:0005737'	GO:0030427'	GO:0003674'	GO:0007114'	GO:0000902'	GO:0000746'	GO:0000910'	GO:0007010'	GO:0000278'	GO:0007124'	GO:0033043'	GO:0042221'	[]	[]	[]	[]	[]	[]	[]	[]	[]	[]	[]	[]	[]	[]	[]	[]	[]	[]	[]	[]
YER150W'	GO:0005618'	GO:0003674'	[]	[]	[]	[]	[]	[]	[]	[]	[]	[]	[]	[]	[]	[]	[]	[]	[]	[]	[]	[]	[]	[]	[]	[]	[]	[]	[]	[]	[]	[]	[]	[]
YER151C'	GO:0005737'	GO:0003723'	GO:0016787'	GO:0003729'	GO:0008233'	GO:0048193'	GO:0070647'	GO:0051049'	GO:0006970'	[]	[]	[]	[]	[]	[]	[]	[]	[]	[]	[]	[]	[]	[]	[]	[]	[]	[]	[]	[]	[]	[]	[]	[]	[]
YER152C'	GO:0005737'	GO:0005634'	GO:0016740'	GO:0008150'	[]	[]	[]	[]	[]	[]	[]	[]	[]	[]	[]	[]	[]	[]	[]	[]	[]	[]	[]	[]	[]	[]	[]	[]	[]	[]	[]	[]	[]	[]
YER152W-A'	GO:0005575'	GO:0003674'	GO:0008150'	[]	[]	[]	[]	[]	[]	[]	[]	[]	[]	[]	[]	[]	[]	[]	[]	[]	[]	[]	[]	[]	[]	[]	[]	[]	[]	[]	[]	[]	[]	[]
YER153C'	GO:0005737'	GO:0016020'	GO:0005740'	GO:0005739'	GO:0003723'	GO:0008135'	GO:0032543'	GO:0007005'	GO:0070271'	GO:0033043'	GO:0006417'	[]	[]	[]	[]	[]	[]	[]	[]	[]	[]	[]	[]	[]	[]	[]	[]	[]	[]	[]	[]	[]	[]	[]
YER154W'	GO:0005737'	GO:0016020'	GO:0005740'	GO:0005739'	GO:0005840'	GO:0008565'	GO:0022857'	GO:0007005'	GO:0070271'	GO:0006605'	GO:0055085'	[]	[]	[]	[]	[]	[]	[]	[]	[]	[]	[]	[]	[]	[]	[]	[]	[]	[]	[]	[]	[]	[]	[]
YER155C'	GO:0005938'	GO:0005933'	GO:0005737'	GO:0016020'	GO:0005739'	GO:0005886'	GO:0030427'	GO:0003723'	GO:0030234'	GO:0003729'	GO:0007010'	GO:0023052'	[]	[]	[]	[]	[]	[]	[]	[]	[]	[]	[]	[]	[]	[]	[]	[]	[]	[]	[]	[]	[]	[]
YER156C'	GO:0005737'	GO:0005634'	GO:0003674'	GO:0008150'	[]	[]	[]	[]	[]	[]	[]	[]	[]	[]	[]	[]	[]	[]	[]	[]	[]	[]	[]	[]	[]	[]	[]	[]	[]	[]	[]	[]	[]	[]
YER157W'	GO:0005794'	GO:0005737'	GO:0012505'	GO:0008565'	GO:0048193'	GO:0007031'	GO:0006605'	[]	[]	[]	[]	[]	[]	[]	[]	[]	[]	[]	[]	[]	[]	[]	[]	[]	[]	[]	[]	[]	[]	[]	[]	[]	[]	[]
YER158C'	GO:0005575'	GO:0003674'	GO:0008150'	[]	[]	[]	[]	[]	[]	[]	[]	[]	[]	[]	[]	[]	[]	[]	[]	[]	[]	[]	[]	[]	[]	[]	[]	[]	[]	[]	[]	[]	[]	[]
YER158W-A'	GO:0005575'	GO:0003674'	GO:0008150'	[]	[]	[]	[]	[]	[]	[]	[]	[]	[]	[]	[]	[]	[]	[]	[]	[]	[]	[]	[]	[]	[]	[]	[]	[]	[]	[]	[]	[]	[]	[]
YER159C'	GO:0005634'	GO:0003677'	GO:0003682'	GO:0000988'	GO:0006352'	GO:0009408'	GO:0006366'	[]	[]	[]	[]	[]	[]	[]	[]	[]	[]	[]	[]	[]	[]	[]	[]	[]	[]	[]	[]	[]	[]	[]	[]	[]	[]	[]
YER161C'	GO:0005737'	GO:0005634'	GO:0003677'	GO:0006354'	GO:0006325'	GO:0006366'	[]	[]	[]	[]	[]	[]	[]	[]	[]	[]	[]	[]	[]	[]	[]	[]	[]	[]	[]	[]	[]	[]	[]	[]	[]	[]	[]	[]
YER162C'	GO:0005737'	GO:0005634'	GO:0003677'	GO:0006281'	GO:0006974'	GO:0051603'	GO:0006366'	[]	[]	[]	[]	[]	[]	[]	[]	[]	[]	[]	[]	[]	[]	[]	[]	[]	[]	[]	[]	[]	[]	[]	[]	[]	[]	[]
YER163C'	GO:0005737'	GO:0005634'	GO:0016740'	[]	[]	[]	[]	[]	[]	[]	[]	[]	[]	[]	[]	[]	[]	[]	[]	[]	[]	[]	[]	[]	[]	[]	[]	[]	[]	[]	[]	[]	[]	[]
YER164W'	GO:0005694'	GO:0005737'	GO:0005739'	GO:0005730'	GO:0005634'	GO:0016887'	GO:0003677'	GO:0003682'	GO:0042393'	GO:0016787'	GO:0006260'	GO:0006354'	GO:0006352'	GO:0006353'	GO:0006325'	GO:0016570'	GO:0018193'	GO:0043543'	GO:0070271'	GO:0070647'	GO:0051052'	GO:0031399'	GO:0006360'	GO:0006366'	[]	[]	[]	[]	[]	[]	[]	[]	[]	[]
YER165C-A'	GO:0005575'	GO:0003674'	GO:0008150'	[]	[]	[]	[]	[]	[]	[]	[]	[]	[]	[]	[]	[]	[]	[]	[]	[]	[]	[]	[]	[]	[]	[]	[]	[]	[]	[]	[]	[]	[]	[]
YER165W'	GO:0005737'	GO:0005634'	GO:0005840'	GO:0003723'	GO:0003682'	GO:0030234'	GO:0003729'	GO:0006401'	GO:0006417'	GO:0006413'	[]	[]	[]	[]	[]	[]	[]	[]	[]	[]	[]	[]	[]	[]	[]	[]	[]	[]	[]	[]	[]	[]	[]	[]
YER166W'	GO:0005933'	GO:0005737'	GO:0012505'	GO:0005783'	GO:0016020'	GO:0005739'	GO:0005886'	GO:0030427'	GO:0016887'	GO:0016787'	GO:0022857'	GO:0000746'	GO:0006897'	GO:0006869'	GO:0042221'	[]	[]	[]	[]	[]	[]	[]	[]	[]	[]	[]	[]	[]	[]	[]	[]	[]	[]	[]
YER167W'	GO:0005737'	GO:0005634'	GO:0003674'	GO:0000278'	GO:0051726'	[]	[]	[]	[]	[]	[]	[]	[]	[]	[]	[]	[]	[]	[]	[]	[]	[]	[]	[]	[]	[]	[]	[]	[]	[]	[]	[]	[]	[]
YER168C'	GO:0005737'	GO:0005739'	GO:0005634'	GO:0016779'	GO:0016740'	GO:0008033'	[]	[]	[]	[]	[]	[]	[]	[]	[]	[]	[]	[]	[]	[]	[]	[]	[]	[]	[]	[]	[]	[]	[]	[]	[]	[]	[]	[]
YER169W'	GO:0005634'	GO:0003677'	GO:0001071'	GO:0016491'	GO:0006354'	GO:0006325'	GO:0016570'	GO:0006366'	[]	[]	[]	[]	[]	[]	[]	[]	[]	[]	[]	[]	[]	[]	[]	[]	[]	[]	[]	[]	[]	[]	[]	[]	[]	[]
YER170W'	GO:0005737'	GO:0016020'	GO:0005740'	GO:0005739'	GO:0016301'	GO:0016740'	GO:0055086'	[]	[]	[]	[]	[]	[]	[]	[]	[]	[]	[]	[]	[]	[]	[]	[]	[]	[]	[]	[]	[]	[]	[]	[]	[]	[]	[]
YER171W'	GO:0005634'	GO:0016887'	GO:0003677'	GO:0004386'	GO:0016787'	GO:0000988'	GO:0006310'	GO:0006281'	GO:0006974'	GO:0006468'	GO:0051052'	GO:0006366'	GO:0032196'	[]	[]	[]	[]	[]	[]	[]	[]	[]	[]	[]	[]	[]	[]	[]	[]	[]	[]	[]	[]	[]
YER172C'	GO:0005634'	GO:0016887'	GO:0004386'	GO:0016787'	GO:0008380'	GO:0006397'	[]	[]	[]	[]	[]	[]	[]	[]	[]	[]	[]	[]	[]	[]	[]	[]	[]	[]	[]	[]	[]	[]	[]	[]	[]	[]	[]	[]
YER172C-A'	GO:0005575'	GO:0003674'	GO:0008150'	[]	[]	[]	[]	[]	[]	[]	[]	[]	[]	[]	[]	[]	[]	[]	[]	[]	[]	[]	[]	[]	[]	[]	[]	[]	[]	[]	[]	[]	[]	[]
YER173W'	GO:0005694'	GO:0005634'	GO:0016887'	GO:0003677'	GO:0016787'	GO:0006310'	GO:0006281'	GO:0006974'	GO:0051321'	GO:0048285'	[]	[]	[]	[]	[]	[]	[]	[]	[]	[]	[]	[]	[]	[]	[]	[]	[]	[]	[]	[]	[]	[]	[]	[]
YER174C'	GO:0005634'	GO:0016491'	GO:0008134'	GO:0006873'	GO:0006325'	GO:0007010'	GO:0016570'	GO:0031399'	GO:0042221'	GO:0006979'	[]	[]	[]	[]	[]	[]	[]	[]	[]	[]	[]	[]	[]	[]	[]	[]	[]	[]	[]	[]	[]	[]	[]	[]
YER175C'	GO:0005737'	GO:0008168'	GO:0016740'	GO:0008150'	[]	[]	[]	[]	[]	[]	[]	[]	[]	[]	[]	[]	[]	[]	[]	[]	[]	[]	[]	[]	[]	[]	[]	[]	[]	[]	[]	[]	[]	[]
YER175W-A'	GO:0005575'	GO:0003674'	GO:0008150'	[]	[]	[]	[]	[]	[]	[]	[]	[]	[]	[]	[]	[]	[]	[]	[]	[]	[]	[]	[]	[]	[]	[]	[]	[]	[]	[]	[]	[]	[]	[]
YER176W'	GO:0005737'	GO:0003723'	GO:0004386'	GO:0016787'	GO:0003729'	GO:0006417'	[]	[]	[]	[]	[]	[]	[]	[]	[]	[]	[]	[]	[]	[]	[]	[]	[]	[]	[]	[]	[]	[]	[]	[]	[]	[]	[]	[]
YER177W'	GO:0005737'	GO:0016020'	GO:0005634'	GO:0005886'	GO:0003677'	GO:0043167'	GO:0008134'	GO:0005975'	GO:0071554'	GO:0006974'	GO:0007059'	GO:0006091'	GO:0051321'	GO:0000278'	GO:0048285'	GO:0070647'	GO:0007124'	GO:0051726'	GO:0033043'	GO:0031399'	GO:0023052'	GO:0043934'	GO:0006366'	[]	[]	[]	[]	[]	[]	[]	[]	[]	[]	[]
YER178W'	GO:0005737'	GO:0005739'	GO:0016491'	GO:0051186'	GO:0032787'	GO:0007124'	[]	[]	[]	[]	[]	[]	[]	[]	[]	[]	[]	[]	[]	[]	[]	[]	[]	[]	[]	[]	[]	[]	[]	[]	[]	[]	[]	[]
YER179W'	GO:0005694'	GO:0005634'	GO:0003677'	GO:0006310'	GO:0007059'	GO:0051321'	GO:0048285'	[]	[]	[]	[]	[]	[]	[]	[]	[]	[]	[]	[]	[]	[]	[]	[]	[]	[]	[]	[]	[]	[]	[]	[]	[]	[]	[]
YER180C'	GO:0005575'	GO:0003674'	GO:0043934'	[]	[]	[]	[]	[]	[]	[]	[]	[]	[]	[]	[]	[]	[]	[]	[]	[]	[]	[]	[]	[]	[]	[]	[]	[]	[]	[]	[]	[]	[]	[]
YER180C-A'	GO:0005575'	GO:0003674'	[]	[]	[]	[]	[]	[]	[]	[]	[]	[]	[]	[]	[]	[]	[]	[]	[]	[]	[]	[]	[]	[]	[]	[]	[]	[]	[]	[]	[]	[]	[]	[]
YER181C'	GO:0005737'	GO:0016020'	GO:0005739'	GO:0003674'	GO:0008150'	[]	[]	[]	[]	[]	[]	[]	[]	[]	[]	[]	[]	[]	[]	[]	[]	[]	[]	[]	[]	[]	[]	[]	[]	[]	[]	[]	[]	[]
YER182W'	GO:0005737'	GO:0005739'	GO:0003674'	GO:0008150'	[]	[]	[]	[]	[]	[]	[]	[]	[]	[]	[]	[]	[]	[]	[]	[]	[]	[]	[]	[]	[]	[]	[]	[]	[]	[]	[]	[]	[]	[]
YER183C'	GO:0005737'	GO:0005739'	GO:0016874'	GO:0051186'	[]	[]	[]	[]	[]	[]	[]	[]	[]	[]	[]	[]	[]	[]	[]	[]	[]	[]	[]	[]	[]	[]	[]	[]	[]	[]	[]	[]	[]	[]
YER184C'	GO:0005634'	GO:0003677'	GO:0001071'	GO:0006366'	[]	[]	[]	[]	[]	[]	[]	[]	[]	[]	[]	[]	[]	[]	[]	[]	[]	[]	[]	[]	[]	[]	[]	[]	[]	[]	[]	[]	[]	[]
YER185W'	GO:0016020'	GO:0005886'	GO:0003674'	[]	[]	[]	[]	[]	[]	[]	[]	[]	[]	[]	[]	[]	[]	[]	[]	[]	[]	[]	[]	[]	[]	[]	[]	[]	[]	[]	[]	[]	[]	[]
YER186C'	GO:0005575'	GO:0003674'	GO:0008150'	[]	[]	[]	[]	[]	[]	[]	[]	[]	[]	[]	[]	[]	[]	[]	[]	[]	[]	[]	[]	[]	[]	[]	[]	[]	[]	[]	[]	[]	[]	[]
YER187W'	GO:0005575'	GO:0003674'	GO:0008150'	[]	[]	[]	[]	[]	[]	[]	[]	[]	[]	[]	[]	[]	[]	[]	[]	[]	[]	[]	[]	[]	[]	[]	[]	[]	[]	[]	[]	[]	[]	[]
YER188C-A'	GO:0005575'	GO:0003674'	GO:0008150'	[]	[]	[]	[]	[]	[]	[]	[]	[]	[]	[]	[]	[]	[]	[]	[]	[]	[]	[]	[]	[]	[]	[]	[]	[]	[]	[]	[]	[]	[]	[]
YER188W'	GO:0005575'	GO:0003674'	GO:0008150'	[]	[]	[]	[]	[]	[]	[]	[]	[]	[]	[]	[]	[]	[]	[]	[]	[]	[]	[]	[]	[]	[]	[]	[]	[]	[]	[]	[]	[]	[]	[]
YER189W'	GO:0005575'	GO:0003674'	GO:0008150'	[]	[]	[]	[]	[]	[]	[]	[]	[]	[]	[]	[]	[]	[]	[]	[]	[]	[]	[]	[]	[]	[]	[]	[]	[]	[]	[]	[]	[]	[]	[]
YER190C-A'	GO:0005575'	GO:0003674'	GO:0008150'	[]	[]	[]	[]	[]	[]	[]	[]	[]	[]	[]	[]	[]	[]	[]	[]	[]	[]	[]	[]	[]	[]	[]	[]	[]	[]	[]	[]	[]	[]	[]
YER190C-B'	GO:0005575'	GO:0003674'	GO:0008150'	[]	[]	[]	[]	[]	[]	[]	[]	[]	[]	[]	[]	[]	[]	[]	[]	[]	[]	[]	[]	[]	[]	[]	[]	[]	[]	[]	[]	[]	[]	[]
YER190W'	GO:0005634'	GO:0004386'	GO:0016787'	GO:0006310'	GO:0032200'	[]	[]	[]	[]	[]	[]	[]	[]	[]	[]	[]	[]	[]	[]	[]	[]	[]	[]	[]	[]	[]	[]	[]	[]	[]	[]	[]	[]	[]
YFL001W'	GO:0005737'	GO:0005634'	GO:0016853'	GO:0009451'	GO:0008033'	[]	[]	[]	[]	[]	[]	[]	[]	[]	[]	[]	[]	[]	[]	[]	[]	[]	[]	[]	[]	[]	[]	[]	[]	[]	[]	[]	[]	[]
YFL002C'	GO:0005730'	GO:0005634'	GO:0016887'	GO:0004386'	GO:0016787'	GO:0070925'	GO:0006364'	GO:0042273'	GO:0042255'	[]	[]	[]	[]	[]	[]	[]	[]	[]	[]	[]	[]	[]	[]	[]	[]	[]	[]	[]	[]	[]	[]	[]	[]	[]
YFL003C'	GO:0005694'	GO:0005634'	GO:0003677'	GO:0006310'	GO:0051321'	GO:0048285'	[]	[]	[]	[]	[]	[]	[]	[]	[]	[]	[]	[]	[]	[]	[]	[]	[]	[]	[]	[]	[]	[]	[]	[]	[]	[]	[]	[]
YFL004W'	GO:0005737'	GO:0012505'	GO:0005783'	GO:0016020'	GO:0005773'	GO:0003674'	GO:0061025'	GO:0048284'	GO:0007033'	[]	[]	[]	[]	[]	[]	[]	[]	[]	[]	[]	[]	[]	[]	[]	[]	[]	[]	[]	[]	[]	[]	[]	[]	[]
YFL005W'	GO:0005933'	GO:0005737'	GO:0016023'	GO:0012505'	GO:0005783'	GO:0016020'	GO:0005740'	GO:0005739'	GO:0005886'	GO:0030427'	GO:0003924'	GO:0016787'	GO:0048193'	GO:0000910'	GO:0006887'	GO:0051321'	GO:0061025'	GO:0048284'	GO:0043934'	GO:0016050'	[]	[]	[]	[]	[]	[]	[]	[]	[]	[]	[]	[]	[]	[]
YFL007W'	GO:0005737'	GO:0016020'	GO:0005634'	GO:0030234'	GO:0051169'	GO:0070271'	GO:0006605'	GO:0051603'	[]	[]	[]	[]	[]	[]	[]	[]	[]	[]	[]	[]	[]	[]	[]	[]	[]	[]	[]	[]	[]	[]	[]	[]	[]	[]
YFL008W'	GO:0005694'	GO:0005634'	GO:0016887'	GO:0003677'	GO:0016787'	GO:0006281'	GO:0006974'	GO:0007059'	GO:0000278'	GO:0048285'	[]	[]	[]	[]	[]	[]	[]	[]	[]	[]	[]	[]	[]	[]	[]	[]	[]	[]	[]	[]	[]	[]	[]	[]
YFL009W'	GO:0005634'	GO:0043167'	GO:0016740'	GO:0032182'	GO:0051321'	GO:0000278'	GO:0048285'	GO:0070647'	GO:0051603'	[]	[]	[]	[]	[]	[]	[]	[]	[]	[]	[]	[]	[]	[]	[]	[]	[]	[]	[]	[]	[]	[]	[]	[]	[]
YFL010C'	GO:0005737'	GO:0005739'	GO:0005634'	GO:0003674'	GO:0008150'	[]	[]	[]	[]	[]	[]	[]	[]	[]	[]	[]	[]	[]	[]	[]	[]	[]	[]	[]	[]	[]	[]	[]	[]	[]	[]	[]	[]	[]
YFL010W-A'	GO:0005575'	GO:0003674'	GO:0006865'	[]	[]	[]	[]	[]	[]	[]	[]	[]	[]	[]	[]	[]	[]	[]	[]	[]	[]	[]	[]	[]	[]	[]	[]	[]	[]	[]	[]	[]	[]	[]
YFL011W'	GO:0005737'	GO:0016020'	GO:0005739'	GO:0005886'	GO:0005773'	GO:0022857'	GO:0008643'	GO:0055085'	[]	[]	[]	[]	[]	[]	[]	[]	[]	[]	[]	[]	[]	[]	[]	[]	[]	[]	[]	[]	[]	[]	[]	[]	[]	[]
YFL012W'	GO:0005575'	GO:0003674'	GO:0008150'	[]	[]	[]	[]	[]	[]	[]	[]	[]	[]	[]	[]	[]	[]	[]	[]	[]	[]	[]	[]	[]	[]	[]	[]	[]	[]	[]	[]	[]	[]	[]
YFL012W-A'	GO:0005575'	GO:0003674'	GO:0008150'	[]	[]	[]	[]	[]	[]	[]	[]	[]	[]	[]	[]	[]	[]	[]	[]	[]	[]	[]	[]	[]	[]	[]	[]	[]	[]	[]	[]	[]	[]	[]
YFL013C'	GO:0005694'	GO:0005737'	GO:0005634'	GO:0003674'	GO:0006325'	[]	[]	[]	[]	[]	[]	[]	[]	[]	[]	[]	[]	[]	[]	[]	[]	[]	[]	[]	[]	[]	[]	[]	[]	[]	[]	[]	[]	[]
YFL013W-A'	GO:0005575'	GO:0003674'	GO:0008150'	[]	[]	[]	[]	[]	[]	[]	[]	[]	[]	[]	[]	[]	[]	[]	[]	[]	[]	[]	[]	[]	[]	[]	[]	[]	[]	[]	[]	[]	[]	[]
YFL014W'	GO:0005737'	GO:0012505'	GO:0016020'	GO:0005634'	GO:0005886'	GO:0005773'	GO:0008289'	GO:0042221'	GO:0009408'	GO:0006970'	GO:0006979'	[]	[]	[]	[]	[]	[]	[]	[]	[]	[]	[]	[]	[]	[]	[]	[]	[]	[]	[]	[]	[]	[]	[]
YFL015C'	GO:0005575'	GO:0003674'	GO:0008150'	[]	[]	[]	[]	[]	[]	[]	[]	[]	[]	[]	[]	[]	[]	[]	[]	[]	[]	[]	[]	[]	[]	[]	[]	[]	[]	[]	[]	[]	[]	[]
YFL015W-A'	GO:0005575'	GO:0003674'	GO:0008150'	[]	[]	[]	[]	[]	[]	[]	[]	[]	[]	[]	[]	[]	[]	[]	[]	[]	[]	[]	[]	[]	[]	[]	[]	[]	[]	[]	[]	[]	[]	[]
YFL016C'	GO:0005737'	GO:0016020'	GO:0005740'	GO:0005739'	GO:0030234'	GO:0051082'	GO:0007005'	GO:0006457'	GO:0051603'	GO:0009408'	[]	[]	[]	[]	[]	[]	[]	[]	[]	[]	[]	[]	[]	[]	[]	[]	[]	[]	[]	[]	[]	[]	[]	[]
YFL017C'	GO:0005737'	GO:0005634'	GO:0016740'	[]	[]	[]	[]	[]	[]	[]	[]	[]	[]	[]	[]	[]	[]	[]	[]	[]	[]	[]	[]	[]	[]	[]	[]	[]	[]	[]	[]	[]	[]	[]
YFL017W-A'	GO:0005634'	GO:0003674'	GO:0008380'	GO:0006397'	[]	[]	[]	[]	[]	[]	[]	[]	[]	[]	[]	[]	[]	[]	[]	[]	[]	[]	[]	[]	[]	[]	[]	[]	[]	[]	[]	[]	[]	[]
YFL018C'	GO:0005737'	GO:0005739'	GO:0016491'	GO:0006520'	GO:0032787'	[]	[]	[]	[]	[]	[]	[]	[]	[]	[]	[]	[]	[]	[]	[]	[]	[]	[]	[]	[]	[]	[]	[]	[]	[]	[]	[]	[]	[]
[truncated: 5,014 more rows]
