# Supplementary material for: A new method for predicting essential proteins based on participation degree in protein complex and subgraph density
Source: PLoS One. 2018 Jun 12;13(6):e0198998. doi: 10.1371/journal.pone.0198998 (PMC5997351; doi:10.1371/journal.pone.0198998)
Supplement: S2 Text — (TXT) [file pone.0198998.s006.txt]

'Q0050'	'YPR140W'
'Q0110'	'YGR037C'
'Q0250'	'YIL051C'
'YAL001C'	'YBR123C'
'YAL001C'	'YDL074C'
'YAL001C'	'YDL078C'
'YAL001C'	'YDL097C'
'YAL001C'	'YDL147W'
'YAL001C'	'YDR362C'
'YAL001C'	'YDR381W'
'YAL001C'	'YDR449C'
'YAL001C'	'YDR523C'
'YAL001C'	'YFR052W'
'YAL001C'	'YGR047C'
'YAL001C'	'YMR093W'
'YAL001C'	'YOR110W'
'YAL007C'	'YAR002C-A'
'YAL007C'	'YBL003C'
'YAL007C'	'YBR009C'
'YAL007C'	'YDR086C'
'YAL007C'	'YDR174W'
'YAL007C'	'YDR381W'
'YAL007C'	'YGL008C'
'YAL007C'	'YGL055W'
'YAL007C'	'YGL200C'
'YAL007C'	'YGR231C'
'YAL007C'	'YJL034W'
'YAL007C'	'YLR075W'
'YAL007C'	'YLR150W'
'YAL007C'	'YLR342W'
'YAL007C'	'YML012W'
'YAL007C'	'YMR214W'
'YAL007C'	'YNL055C'
'YAL008W'	'YJL033W'
'YAL011W'	'YBL003C'
'YAL011W'	'YBR231C'
'YAL011W'	'YDR190C'
'YAL011W'	'YDR334W'
'YAL011W'	'YDR485C'
'YAL011W'	'YGR086C'
'YAL011W'	'YJL081C'
'YAL011W'	'YLR085C'
'YAL011W'	'YLR385C'
'YAL011W'	'YML041C'
'YAL011W'	'YPL235W'
'YAL012W'	'YKL210W'
'YAL012W'	'YOL013C'
'YAL013W'	'YBR095C'
'YAL013W'	'YMR263W'
'YAL013W'	'YPL139C'
'YAL013W'	'YPL181W'
'YAL016W'	'YBR079C'
'YAL016W'	'YDL134C'
'YAL016W'	'YDL188C'
'YAL016W'	'YGL190C'
'YAL016W'	'YGR161C'
'YAL016W'	'YML109W'
'YAL016W'	'YMR273C'
'YAL016W'	'YNL209W'
'YAL016W'	'YOR014W'
'YAL016W'	'YOR162C'
'YAL016W'	'YPL152W'
'YAL017W'	'YCR020W-B'
'YAL017W'	'YDL100C'
'YAL017W'	'YLR150W'
'YAL017W'	'YNL247W'
'YAL017W'	'YOR196C'
'YAL017W'	'YPR034W'
'YAL019W'	'YAL026C'
'YAL019W'	'YDL097C'
'YAL019W'	'YDL147W'
'YAL019W'	'YFR052W'
'YAL019W'	'YIL035C'
'YAL019W'	'YJR119C'
'YAL019W'	'YLR027C'
'YAL020C'	'YBL071W-A'
'YAL021C'	'YCR093W'
'YAL021C'	'YDR252W'
'YAL021C'	'YGR134W'
'YAL021C'	'YNL288W'
'YAL021C'	'YNR052C'
'YAL023C'	'YBR159W'
'YAL023C'	'YCR043C'
'YAL024C'	'YNL312W'
'YAL024C'	'YPR140W'
'YAL026C'	'YDL019C'
'YAL026C'	'YDR054C'
'YAL026C'	'YKL010C'
'YAL026C'	'YML069W'
'YAL027W'	'YCR009C'
'YAL027W'	'YCR028C-A'
'YAL027W'	'YDL014W'
'YAL027W'	'YDR381W'
'YAL027W'	'YDR388W'
'YAL027W'	'YER049W'
'YAL027W'	'YGL106W'
'YAL027W'	'YIL095W'
'YAL027W'	'YIL105C'
'YAL027W'	'YLL018C'
'YAL027W'	'YLR429W'
'YAL027W'	'YML095C'
'YAL027W'	'YMR128W'
'YAL027W'	'YNL106C'
'YAL027W'	'YOR294W'
'YAL027W'	'YPL004C'
'YAL027W'	'YPL022W'
'YAL027W'	'YPL146C'
'YAL027W'	'YPR171W'
'YAL028W'	'YMR186W'
'YAL029C'	'YBR130C'
'YAL029C'	'YDR457W'
'YAL029C'	'YGL106W'
'YAL029C'	'YGL213C'
'YAL029C'	'YKL018W'
'YAL029C'	'YKL124W'
'YAL029C'	'YLR304C'
'YAL029C'	'YMR075W'
'YAL031C'	'YNL317W'
'YAL032C'	'YDL043C'
'YAL032C'	'YDR416W'
'YAL032C'	'YPL151C'
'YAL033W'	'YBR257W'
'YAL033W'	'YHR062C'
'YAL033W'	'YIR015W'
'YAL033W'	'YNL221C'
'YAL034C'	'YER110C'
'YAL034C'	'YOL004W'
'YAL034W-A'	'YIR010W'
'YAL034W-A'	'YJR112W'
'YAL034W-A'	'YPL233W'
'YAL036C'	'YBR279W'
'YAL036C'	'YDL168W'
'YAL036C'	'YNL209W'
'YAL036C'	'YOR091W'
'YAL042W'	'YDL097C'
'YAL042W'	'YDL147W'
'YAL042W'	'YFR052W'
'YAL043C'	'YAL046C'
'YAL043C'	'YBL076C'
'YAL043C'	'YBL101C'
'YAL043C'	'YBR119W'
'YAL043C'	'YDL199C'
'YAL043C'	'YDR195W'
'YAL043C'	'YER133W'
'YAL043C'	'YGR156W'
'YAL043C'	'YJR093C'
'YAL043C'	'YKL018W'
'YAL043C'	'YKL059C'
'YAL043C'	'YLR115W'
'YAL043C'	'YLR277C'
'YAL043C'	'YLR303W'
'YAL043C'	'YNL317W'
'YAL043C'	'YOR179C'
'YAL043C'	'YPR107C'
'YAL044C'	'YLR239C'
'YAL047C'	'YDR179C'
'YAL047C'	'YHR172W'
'YAL047C'	'YLR179C'
'YAL047C'	'YNL209W'
'YAL047C'	'YNL224C'
'YAL051W'	'YCR087C-A'
'YAL051W'	'YDR060W'
'YAL051W'	'YDR412W'
'YAL051W'	'YIL036W'
'YAL051W'	'YKL172W'
'YAL051W'	'YLR197W'
'YAL051W'	'YNL325C'
'YAL051W'	'YOR310C'
'YAL051W'	'YPL146C'
'YAL051W'	'YPR169W'
'YAL053W'	'YKL028W'
'YAL059W'	'YMR124W'
'YAL060W'	'YAL061W'
'YAL062W'	'YAR071W'
'YAL062W'	'YCR020W-B'
'YAL062W'	'YGL070C'
'YAL062W'	'YIL033C'
'YAL062W'	'YOR362C'
'YAL062W'	'YPL160W'
'YAL067C'	'YNL162W'
'YAR002C-A'	'YGL200C'
'YAR002W'	'YER110C'
'YAR002W'	'YLR335W'
'YAR002W'	'YLR347C'
'YAR002W'	'YNL189W'
'YAR003W'	'YBR175W'
'YAR003W'	'YDR469W'
'YAR003W'	'YHR119W'
'YAR003W'	'YLR015W'
'YAR003W'	'YPL138C'
'YAR007C'	'YBL002W'
'YAR007C'	'YDL140C'
'YAR007C'	'YDR129C'
'YAR007C'	'YDR174W'
'YAR007C'	'YEL030W'
'YAR007C'	'YFL014W'
'YAR007C'	'YHR164C'
'YAR007C'	'YJL115W'
'YAR007C'	'YJL173C'
'YAR007C'	'YLR429W'
'YAR007C'	'YNL031C'
'YAR007C'	'YNL312W'
'YAR007C'	'YPR161C'
'YAR010C'	'YBR264C'
'YAR010C'	'YDL095W'
'YAR010C'	'YDR044W'
'YAR010C'	'YGL035C'
'YAR010C'	'YGL167C'
'YAR010C'	'YIL043C'
'YAR010C'	'YIL148W'
'YAR010C'	'YJR010C-A'
'YAR010C'	'YJR135C'
'YAR010C'	'YLR022C'
'YAR010C'	'YML131W'
'YAR010C'	'YNR051C'
'YAR010C'	'YPR161C'
'YAR010C'	'YPR164W'
'YAR014C'	'YER133W'
'YAR014C'	'YER155C'
'YAR014C'	'YHR158C'
'YAR014C'	'YML131W'
'YAR015W'	'YLR291C'
'YAR019C'	'YDL220C'
'YAR019C'	'YGR173W'
'YAR042W'	'YBR079C'
'YAR042W'	'YDL019C'
'YAR042W'	'YDL040C'
'YAR042W'	'YLR119W'
'YAR042W'	'YML069W'
'YAR042W'	'YOR361C'
'YAR042W'	'YPR080W'
'YAR062W'	'YMR108W'
'YAR071W'	'YBR093C'
'YAR071W'	'YCR038C'
'YAR071W'	'YFR055W'
'YAR071W'	'YGL245W'
'YBL002W'	'YBL003C'
'YBL002W'	'YBR009C'
'YBL002W'	'YBR010W'
'YBL002W'	'YBR060C'
'YBL002W'	'YCR043C'
'YBL002W'	'YDL095W'
'YBL002W'	'YDL156W'
'YBL002W'	'YDR044W'
'YBL002W'	'YDR075W'
'YBL002W'	'YDR224C'
'YBL002W'	'YER091C'
'YBL002W'	'YGL035C'
'YBL002W'	'YGL112C'
'YBL002W'	'YGL207W'
'YBL002W'	'YGL241W'
'YBL002W'	'YGR275W'
'YBL002W'	'YHR118C'
'YBL002W'	'YIL076W'
'YBL002W'	'YJR010C-A'
'YBL002W'	'YKR048C'
'YBL002W'	'YLR133W'
'YBL002W'	'YLR320W'
'YBL002W'	'YLR385C'
'YBL002W'	'YLR455W'
'YBL002W'	'YML065W'
'YBL002W'	'YML069W'
'YBL002W'	'YMR044W'
'YBL002W'	'YMR072W'
'YBL002W'	'YMR075W'
'YBL002W'	'YNL030W'
'YBL002W'	'YNL088W'
'YBL002W'	'YNL201C'
'YBL002W'	'YNL261W'
'YBL002W'	'YOL012C'
'YBL002W'	'YOL054W'
'YBL002W'	'YPL001W'
'YBL002W'	'YPR161C'
'YBL002W'	'YPR162C'
'YBL003C'	'YBL046W'
'YBL003C'	'YBL052C'
'YBL003C'	'YBR009C'
'YBL003C'	'YBR010W'
'YBL003C'	'YBR049C'
'YBL003C'	'YBR060C'
'YBL003C'	'YBR247C'
'YBL003C'	'YCR028C-A'
'YBL003C'	'YCR087C-A'
'YBL003C'	'YDL002C'
'YBL003C'	'YDL014W'
'YBL003C'	'YDL019C'
'YBL003C'	'YDL070W'
'YBL003C'	'YDL095W'
'YBL003C'	'YDL105W'
'YBL003C'	'YDL208W'
'YBL003C'	'YDR044W'
'YBL003C'	'YDR052C'
'YBL003C'	'YDR075W'
'YBL003C'	'YDR174W'
'YBL003C'	'YDR207C'
'YBL003C'	'YDR224C'
'YBL003C'	'YDR225W'
'YBL003C'	'YDR463W'
'YBL003C'	'YEL012W'
'YBL003C'	'YEL018W'
'YBL003C'	'YER092W'
'YBL003C'	'YER116C'
'YBL003C'	'YER147C'
'YBL003C'	'YFL013C'
'YBL003C'	'YFL024C'
'YBL003C'	'YGL035C'
'YBL003C'	'YGL207W'
'YBL003C'	'YGL227W'
'YBL003C'	'YGL241W'
'YBL003C'	'YGL252C'
'YBL003C'	'YGR250C'
'YBL003C'	'YHL024W'
'YBL003C'	'YHL034C'
'YBL003C'	'YHR090C'
'YBL003C'	'YHR118C'
'YBL003C'	'YHR193C'
'YBL003C'	'YIL026C'
'YBL003C'	'YIL035C'
'YBL003C'	'YIL043C'
'YBL003C'	'YIL056W'
'YBL003C'	'YIL076W'
'YBL003C'	'YIL148W'
'YBL003C'	'YIL173W'
'YBL003C'	'YJL033W'
'YBL003C'	'YJL034W'
'YBL003C'	'YJL047C'
'YBL003C'	'YJL138C'
'YBL003C'	'YJR010C-A'
'YBL003C'	'YJR052W'
'YBL003C'	'YJR082C'
'YBL003C'	'YKR048C'
'YBL003C'	'YLR022C'
'YBL003C'	'YLR033W'
'YBL003C'	'YLR385C'
'YBL003C'	'YML069W'
'YBL003C'	'YML103C'
'YBL003C'	'YMR044W'
'YBL003C'	'YMR072W'
'YBL003C'	'YMR223W'
'YBL003C'	'YMR284W'
'YBL003C'	'YNL030W'
'YBL003C'	'YNL031C'
'YBL003C'	'YNL059C'
'YBL003C'	'YNL088W'
'YBL003C'	'YNL201C'
'YBL003C'	'YNL209W'
'YBL003C'	'YNL290W'
'YBL003C'	'YOL051W'
'YBL003C'	'YOL059W'
'YBL003C'	'YOR058C'
'YBL003C'	'YOR061W'
'YBL003C'	'YOR217W'
'YBL003C'	'YOR244W'
'YBL003C'	'YPL001W'
'YBL003C'	'YPL032C'
'YBL003C'	'YPL090C'
'YBL003C'	'YPR008W'
'YBL003C'	'YPR161C'
'YBL004W'	'YJL124C'
'YBL004W'	'YMR186W'
'YBL005W'	'YBR149W'
'YBL007C'	'YLR435W'
'YBL007C'	'YOR181W'
'YBL008W'	'YBR215W'
'YBL008W'	'YJL115W'
'YBL010C'	'YNL317W'
'YBL014C'	'YJL025W'
'YBL014C'	'YML043C'
'YBL016W'	'YBR072W'
'YBL016W'	'YDR171W'
'YBL016W'	'YLR259C'
'YBL016W'	'YNL246W'
'YBL017C'	'YDL097C'
'YBL019W'	'YCR020W-B'
'YBL019W'	'YCR028C-A'
'YBL020W'	'YGL011C'
'YBL021C'	'YGL045W'
'YBL021C'	'YGL237C'
'YBL021C'	'YOR358W'
'YBL023C'	'YNL262W'
'YBL024W'	'YDL014W'
'YBL024W'	'YDR381W'
'YBL024W'	'YIL070C'
'YBL024W'	'YLR150W'
'YBL026W'	'YCR077C'
'YBL026W'	'YGL173C'
'YBL026W'	'YGR074W'
'YBL026W'	'YJL124C'
'YBL026W'	'YJR022W'
'YBL026W'	'YKL173W'
'YBL026W'	'YLR275W'
'YBL026W'	'YLR438C-A'
'YBL026W'	'YMR268C'
'YBL026W'	'YPR178W'
'YBL030C'	'YGL167C'
'YBL032W'	'YGL105W'
'YBL032W'	'YGL245W'
'YBL032W'	'YLR363W-A'
'YBL035C'	'YDR054C'
'YBL035C'	'YKL210W'
'YBL035C'	'YNL102W'
'YBL036C'	'YGR185C'
'YBL036C'	'YLR150W'
'YBL037W'	'YJL084C'
'YBL037W'	'YKR026C'
'YBL037W'	'YNL265C'
'YBL037W'	'YOL062C'
'YBL038W'	'YGR093W'
'YBL038W'	'YJL200C'
'YBL038W'	'YKR006C'
'YBL038W'	'YLR399C'
'YBL038W'	'YML025C'
'YBL039C'	'YGL022W'
'YBL039C'	'YGR124W'
'YBL041W'	'YER012W'
'YBL041W'	'YFR050C'
'YBL041W'	'YGL011C'
'YBL041W'	'YGR135W'
'YBL041W'	'YGR253C'
'YBL041W'	'YJL001W'
'YBL041W'	'YML092C'
'YBL041W'	'YMR314W'
'YBL041W'	'YOL038W'
'YBL041W'	'YOR157C'
'YBL041W'	'YOR362C'
'YBL041W'	'YPR103W'
'YBL044W'	'YMR224C'
'YBL045C'	'YPR191W'
'YBL046W'	'YDR075W'
'YBL046W'	'YDR225W'
'YBL046W'	'YDR293C'
'YBL046W'	'YML010W'
'YBL046W'	'YNL201C'
'YBL047C'	'YCR030C'
'YBL047C'	'YJL148W'
'YBL052C'	'YBR010W'
'YBL052C'	'YJR082C'
'YBL052C'	'YLR455W'
'YBL052C'	'YPR031W'
'YBL054W'	'YDL147W'
'YBL054W'	'YDR363W-A'
'YBL054W'	'YFR010W'
'YBL055C'	'YDR280W'
'YBL055C'	'YOR052C'
'YBL056W'	'YDR071C'
'YBL056W'	'YLR240W'
'YBL057C'	'YER021W'
'YBL058W'	'YDL126C'
'YBL058W'	'YDR295C'
'YBL058W'	'YDR388W'
'YBL058W'	'YHR064C'
'YBL058W'	'YJR098C'
'YBL058W'	'YLR377C'
'YBL058W'	'YML064C'
'YBL058W'	'YNL155W'
'YBL058W'	'YOR342C'
'YBL058W'	'YPL133C'
'YBL058W'	'YPR168W'
'YBL059W'	'YGL070C'
'YBL060W'	'YBR159W'
'YBL060W'	'YJL047C'
'YBL060W'	'YMR214W'
'YBL061C'	'YGL073W'
'YBL061C'	'YJL020C'
'YBL063W'	'YMR016C'
'YBL067C'	'YER030W'
'YBL067C'	'YML105C'
'YBL067C'	'YOL087C'
'YBL071W-A'	'YCR009C'
'YBL071W-A'	'YDR385W'
'YBL071W-A'	'YDR388W'
'YBL071W-A'	'YEL037C'
'YBL071W-A'	'YIL103W'
'YBL071W-A'	'YKL191W'
'YBL071W-A'	'YLR384C'
'YBL071W-A'	'YLR429W'
'YBL074C'	'YGR074W'
'YBL074C'	'YHR165C'
'YBL074C'	'YLR347C'
'YBL074C'	'YPR182W'
'YBL075C'	'YBR247C'
'YBL075C'	'YCR043C'
'YBL075C'	'YDL095W'
'YBL075C'	'YDR044W'
'YBL075C'	'YDR128W'
'YBL075C'	'YDR449C'
'YBL075C'	'YEL037C'
'YBL075C'	'YKR072C'
'YBL075C'	'YLL060C'
'YBL075C'	'YLR320W'
'YBL075C'	'YLR325C'
'YBL075C'	'YMR123W'
'YBL075C'	'YNL250W'
'YBL075C'	'YNL293W'
'YBL076C'	'YDR238C'
'YBL076C'	'YFR052W'
'YBL076C'	'YLR060W'
'YBL078C'	'YLR295C'
'YBL079W'	'YGL106W'
'YBL079W'	'YGR037C'
'YBL079W'	'YLR429W'
'YBL081W'	'YPR173C'
'YBL082C'	'YBR193C'
'YBL082C'	'YGL070C'
'YBL084C'	'YBR054W'
'YBL084C'	'YDR118W'
'YBL084C'	'YGL240W'
'YBL084C'	'YHR166C'
'YBL084C'	'YKL022C'
'YBL084C'	'YLR127C'
'YBL084C'	'YNL172W'
'YBL084C'	'YOR242C'
'YBL084C'	'YOR249C'
'YBL086C'	'YDL182W'
'YBL086C'	'YLR045C'
'YBL087C'	'YDR361C'
'YBL087C'	'YGL227W'
'YBL087C'	'YJR010C-A'
'YBL087C'	'YKL117W'
'YBL090W'	'YIL070C'
'YBL090W'	'YIL093C'
'YBL090W'	'YJL063C'
'YBL093C'	'YBR193C'
'YBL093C'	'YBR253W'
'YBL093C'	'YDL005C'
'YBL093C'	'YDR308C'
'YBL093C'	'YDR381W'
'YBL093C'	'YER022W'
'YBL093C'	'YGL025C'
'YBL093C'	'YGL127C'
'YBL093C'	'YGR104C'
'YBL093C'	'YGR198W'
'YBL093C'	'YHR058C'
'YBL093C'	'YHR121W'
'YBL093C'	'YLR150W'
'YBL093C'	'YNL236W'
'YBL093C'	'YNR010W'
'YBL093C'	'YOL051W'
'YBL093C'	'YOR174W'
'YBL093C'	'YPR070W'
'YBL093C'	'YPR168W'
'YBL097W'	'YDR388W'
'YBL097W'	'YFR031C'
'YBL097W'	'YGR135W'
'YBL097W'	'YHL002W'
'YBL097W'	'YLR086W'
'YBL097W'	'YLR272C'
'YBL099W'	'YJR121W'
'YBL103C'	'YBR010W'
'YBL103C'	'YOL067C'
'YBL104C'	'YMR186W'
'YBL105C'	'YBR166C'
'YBL105C'	'YHR070W'
'YBL105C'	'YIL143C'
'YBL105C'	'YMR113W'
'YBL105C'	'YMR219W'
'YBL105C'	'YNL232W'
'YBL106C'	'YFL013C'
'YBL106C'	'YKL117W'
'YBL111C'	'YIL069C'
'YBR001C'	'YBR109C'
'YBR001C'	'YBR127C'
'YBR001C'	'YDR001C'
'YBR001C'	'YDR171W'
'YBR001C'	'YGL106W'
'YBR009C'	'YBR010W'
'YBR009C'	'YBR060C'
'YBR009C'	'YCL040W'
'YBR009C'	'YCR043C'
'YBR009C'	'YDL095W'
'YBR009C'	'YDR044W'
'YBR009C'	'YDR174W'
'YBR009C'	'YDR224C'
'YBR009C'	'YEL056W'
'YBR009C'	'YER116C'
'YBR009C'	'YGL207W'
'YBR009C'	'YGR275W'
'YBR009C'	'YHR118C'
'YBR009C'	'YIL070C'
'YBR009C'	'YIL076W'
'YBR009C'	'YJL047C'
'YBR009C'	'YJL115W'
'YBR009C'	'YLL022C'
'YBR009C'	'YLR320W'
'YBR009C'	'YML012W'
'YBR009C'	'YML065W'
'YBR009C'	'YML069W'
'YBR009C'	'YMR043W'
'YBR009C'	'YMR072W'
'YBR009C'	'YMR284W'
'YBR009C'	'YNL030W'
'YBR009C'	'YNL031C'
'YBR009C'	'YNL206C'
'YBR009C'	'YOL054W'
'YBR009C'	'YOR064C'
'YBR009C'	'YOR217W'
'YBR009C'	'YPL001W'
'YBR009C'	'YPR046W'
'YBR010W'	'YBR087W'
'YBR010W'	'YBR245C'
'YBR010W'	'YCR087C-A'
'YBR010W'	'YDR052C'
'YBR010W'	'YDR174W'
'YBR010W'	'YDR463W'
'YBR010W'	'YEL056W'
'YBR010W'	'YER147C'
'YBR010W'	'YFR034C'
'YBR010W'	'YFR037C'
'YBR010W'	'YGL035C'
'YBR010W'	'YGL207W'
'YBR010W'	'YGR081C'
'YBR010W'	'YIL070C'
'YBR010W'	'YJL047C'
'YBR010W'	'YJL115W'
'YBR010W'	'YKR048C'
'YBR010W'	'YLL022C'
'YBR010W'	'YLR320W'
'YBR010W'	'YML069W'
'YBR010W'	'YMR031C'
'YBR010W'	'YMR044W'
'YBR010W'	'YMR284W'
'YBR010W'	'YMR288W'
'YBR010W'	'YMR308C'
'YBR010W'	'YNL031C'
'YBR010W'	'YNL054W'
'YBR010W'	'YNL167C'
'YBR010W'	'YNL206C'
'YBR010W'	'YPL001W'
'YBR010W'	'YPR052C'
'YBR011C'	'YIL103W'
'YBR011C'	'YJL033W'
'YBR011C'	'YJL098W'
'YBR011C'	'YKR043C'
'YBR011C'	'YLL060C'
'YBR011C'	'YLR371W'
'YBR011C'	'YML056C'
'YBR011C'	'YPL066W'
'YBR011C'	'YPR080W'
'YBR017C'	'YBR189W'
'YBR017C'	'YGL122C'
'YBR017C'	'YLR426W'
'YBR017C'	'YOR374W'
'YBR019C'	'YLR170C'
'YBR023C'	'YHR077C'
'YBR025C'	'YHR027C'
'YBR025C'	'YOL142W'
'YBR025C'	'YPL002C'
'YBR026C'	'YDR054C'
'YBR026C'	'YIL148W'
'YBR028C'	'YIL144W'
'YBR030W'	'YGL106W'
'YBR030W'	'YLR244C'
'YBR034C'	'YEL016C'
'YBR034C'	'YLR315W'
'YBR039W'	'YEL056W'
'YBR039W'	'YGR250C'
'YBR039W'	'YMR186W'
'YBR042C'	'YLR170C'
'YBR044C'	'YIL069C'
'YBR044C'	'YIL126W'
'YBR044C'	'YJR010C-A'
'YBR044C'	'YLR435W'
'YBR045C'	'YGL057C'
'YBR047W'	'YDR238C'
'YBR049C'	'YCR047C'
'YBR049C'	'YDR490C'
'YBR049C'	'YNL088W'
'YBR054W'	'YDL013W'
'YBR054W'	'YDR381W'
'YBR054W'	'YPL263C'
'YBR055C'	'YDR473C'
'YBR055C'	'YER029C'
'YBR055C'	'YER172C'
'YBR055C'	'YGR091W'
'YBR055C'	'YKL173W'
'YBR055C'	'YLR147C'
'YBR055C'	'YNR011C'
'YBR055C'	'YOR308C'
'YBR055C'	'YPR178W'
'YBR055C'	'YPR182W'
'YBR057C'	'YLL040C'
'YBR058C'	'YBR112C'
'YBR058C'	'YCR073W-A'
'YBR058C'	'YDL182W'
'YBR058C'	'YDR388W'
'YBR058C'	'YEL030W'
'YBR058C'	'YGL106W'
'YBR058C'	'YIL148W'
'YBR058C'	'YKR049C'
'YBR058C'	'YMR304W'
'YBR058C'	'YOL006C'
'YBR058C'	'YPL085W'
'YBR059C'	'YER177W'
'YBR059C'	'YIL148W'
'YBR059C'	'YOL068C'
'YBR060C'	'YDR174W'
'YBR060C'	'YHR118C'
'YBR060C'	'YLL004W'
'YBR060C'	'YML065W'
'YBR060C'	'YNL261W'
'YBR060C'	'YOR294W'
'YBR060C'	'YPL001W'
'YBR060C'	'YPR162C'
'YBR061C'	'YMR259C'
'YBR061C'	'YPL183C'
'YBR062C'	'YMR083W'
'YBR065C'	'YDR429C'
'YBR065C'	'YKL081W'
'YBR065C'	'YKR048C'
'YBR065C'	'YLL026W'
'YBR065C'	'YMR146C'
'YBR065C'	'YMR186W'
'YBR065C'	'YMR309C'
'YBR065C'	'YNL250W'
'YBR065C'	'YPL004C'
'YBR065C'	'YPL240C'
'YBR065C'	'YPR080W'
'YBR066C'	'YCR082W'
'YBR066C'	'YKR015C'
'YBR067C'	'YER151C'
'YBR069C'	'YDL100C'
'YBR069C'	'YDR427W'
'YBR069C'	'YHR064C'
'YBR069C'	'YPR108W'
'YBR072W'	'YBR127C'
'YBR072W'	'YDR213W'
'YBR072W'	'YER070W'
'YBR072W'	'YJL047C'
'YBR072W'	'YJR043C'
'YBR072W'	'YMR083W'
'YBR072W'	'YNL313C'
'YBR072W'	'YOR159C'
'YBR072W'	'YPL226W'
'YBR072W'	'YPR056W'
'YBR072W'	'YPR161C'
'YBR073W'	'YKR072C'
'YBR079C'	'YDL019C'
'YBR079C'	'YDR429C'
'YBR079C'	'YER025W'
'YBR079C'	'YGL106W'
'YBR079C'	'YHL004W'
'YBR079C'	'YJR007W'
'YBR079C'	'YJR045C'
'YBR079C'	'YKL004W'
'YBR079C'	'YLR192C'
'YBR079C'	'YLR199C'
'YBR079C'	'YLR259C'
'YBR079C'	'YMR146C'
'YBR079C'	'YMR186W'
'YBR079C'	'YMR309C'
'YBR079C'	'YNL244C'
'YBR079C'	'YOR052C'
'YBR079C'	'YOR061W'
'YBR079C'	'YOR361C'
'YBR079C'	'YPR041W'
'YBR079C'	'YPR116W'
'YBR080C'	'YDL147W'
'YBR080C'	'YDR363W-A'
'YBR080C'	'YDR427W'
'YBR081C'	'YBR198C'
'YBR081C'	'YDR145W'
'YBR081C'	'YDR167W'
'YBR081C'	'YDR176W'
'YBR081C'	'YDR392W'
'YBR081C'	'YDR448W'
'YBR081C'	'YGL112C'
'YBR081C'	'YGR252W'
'YBR081C'	'YLR055C'
'YBR081C'	'YMR223W'
'YBR081C'	'YMR236W'
'YBR081C'	'YOL148C'
'YBR081C'	'YPL047W'
'YBR082C'	'YDR059C'
'YBR082C'	'YER068W'
'YBR082C'	'YKL010C'
'YBR082C'	'YOR294W'
'YBR083W'	'YKL126W'
'YBR084W'	'YDL130W'
'YBR084W'	'YGL207W'
'YBR084W'	'YGR204W'
'YBR085W'	'YGL167C'
'YBR087W'	'YCL016C'
'YBR087W'	'YDR087C'
'YBR087W'	'YDR171W'
'YBR087W'	'YEL026W'
'YBR087W'	'YJR068W'
'YBR087W'	'YLR150W'
'YBR087W'	'YLR223C'
'YBR087W'	'YML105C'
'YBR087W'	'YMR031C'
'YBR087W'	'YNL290W'
'YBR087W'	'YOR144C'
'YBR087W'	'YOR217W'
'YBR088C'	'YIL035C'
'YBR088C'	'YJR043C'
'YBR088C'	'YKL113C'
'YBR094W'	'YEL015W'
'YBR094W'	'YKR009C'
'YBR094W'	'YOL149W'
'YBR095C'	'YDL076C'
'YBR095C'	'YIL084C'
'YBR095C'	'YMR263W'
'YBR095C'	'YNL097C'
'YBR095C'	'YNL330C'
'YBR095C'	'YOL004W'
'YBR095C'	'YPL139C'
'YBR095C'	'YPL181W'
'YBR097W'	'YDR388W'
'YBR098W'	'YDR386W'
'YBR101C'	'YBR115C'
'YBR101C'	'YGL099W'
'YBR103W'	'YCR033W'
'YBR103W'	'YDR155C'
'YBR103W'	'YIL112W'
'YBR103W'	'YKR029C'
'YBR105C'	'YGL227W'
'YBR105C'	'YIL097W'
'YBR105C'	'YMR135C'
'YBR107C'	'YBR211C'
'YBR107C'	'YDR254W'
'YBR107C'	'YDR318W'
'YBR107C'	'YGR179C'
'YBR107C'	'YJR135C'
'YBR107C'	'YLR315W'
'YBR107C'	'YPL018W'
'YBR107C'	'YPR046W'
'YBR107C'	'YPR049C'
'YBR108W'	'YCR009C'
'YBR108W'	'YDR388W'
'YBR108W'	'YGR086C'
'YBR108W'	'YPL004C'
'YBR109C'	'YBR130C'
'YBR109C'	'YBR218C'
'YBR109C'	'YCR008W'
'YBR109C'	'YDR155C'
'YBR109C'	'YEL037C'
'YBR109C'	'YER098W'
'YBR109C'	'YFL014W'
'YBR109C'	'YFR014C'
'YBR109C'	'YGL106W'
'YBR109C'	'YGL242C'
'YBR109C'	'YGR240C'
'YBR109C'	'YJL115W'
'YBR109C'	'YJR104C'
'YBR109C'	'YKL122C'
'YBR109C'	'YKL129C'
'YBR109C'	'YKL190W'
'YBR109C'	'YLL060C'
'YBR109C'	'YLR288C'
'YBR109C'	'YLR304C'
'YBR109C'	'YLR356W'
'YBR109C'	'YLR433C'
'YBR109C'	'YML057W'
'YBR109C'	'YMR071C'
'YBR109C'	'YMR109W'
'YBR109C'	'YMR315W'
'YBR109C'	'YNL031C'
'YBR109C'	'YOL016C'
'YBR109C'	'YOL109W'
'YBR109C'	'YOR127W'
'YBR109C'	'YOR326W'
'YBR115C'	'YCR020W-B'
'YBR117C'	'YPR074C'
'YBR119W'	'YDL087C'
'YBR119W'	'YDR235W'
'YBR119W'	'YDR240C'
'YBR119W'	'YER029C'
'YBR119W'	'YFL017W-A'
'YBR119W'	'YGR013W'
'YBR119W'	'YGR074W'
'YBR119W'	'YHR086W'
'YBR119W'	'YIL061C'
'YBR119W'	'YKL012W'
'YBR119W'	'YLR147C'
'YBR119W'	'YLR275W'
'YBR119W'	'YLR298C'
'YBR119W'	'YML046W'
'YBR123C'	'YDR362C'
'YBR123C'	'YGR047C'
'YBR123C'	'YOR110W'
'YBR123C'	'YPL007C'
'YBR125C'	'YDR071C'
'YBR125C'	'YPL001W'
'YBR126C'	'YCL040W'
'YBR126C'	'YDR074W'
'YBR126C'	'YLR002C'
'YBR126C'	'YLR215C'
'YBR126C'	'YML100W'
'YBR126C'	'YMR261C'
'YBR126C'	'YNL209W'
'YBR127C'	'YDL185W'
'YBR127C'	'YDR289C'
'YBR127C'	'YDR328C'
'YBR127C'	'YEL051W'
'YBR127C'	'YGL227W'
'YBR127C'	'YGR020C'
'YBR127C'	'YGR155W'
'YBR127C'	'YHR039C-A'
'YBR127C'	'YJR033C'
'YBR127C'	'YJR069C'
'YBR127C'	'YML121W'
'YBR127C'	'YNL239W'
'YBR127C'	'YOR189W'
'YBR127C'	'YPL151C'
'YBR127C'	'YPR036W'
'YBR127C'	'YPR116W'
'YBR128C'	'YGL105W'
'YBR130C'	'YGL106W'
'YBR130C'	'YKL130C'
'YBR131W'	'YGL124C'
'YBR135W'	'YDL155W'
'YBR135W'	'YDR099W'
'YBR135W'	'YJL138C'
'YBR135W'	'YLL050C'
'YBR135W'	'YLR079W'
'YBR135W'	'YLR109W'
'YBR135W'	'YNL209W'
'YBR136W'	'YHR114W'
'YBR136W'	'YMR259C'
'YBR136W'	'YOR181W'
'YBR136W'	'YOR210W'
'YBR136W'	'YOR260W'
'YBR137W'	'YOL111C'
'YBR137W'	'YOR007C'
'YBR139W'	'YDR087C'
'YBR139W'	'YDR416W'
'YBR139W'	'YER062C'
'YBR139W'	'YHR064C'
'YBR140C'	'YML058W'
'YBR142W'	'YDL168W'
'YBR142W'	'YER035W'
'YBR142W'	'YGR103W'
'YBR142W'	'YHR052W'
'YBR142W'	'YOL064C'
'YBR143C'	'YDR172W'
'YBR143C'	'YIL035C'
'YBR146W'	'YBR251W'
'YBR146W'	'YDR337W'
'YBR146W'	'YER050C'
'YBR146W'	'YGR084C'
'YBR146W'	'YIL070C'
'YBR146W'	'YNL137C'
'YBR148W'	'YER006W'
'YBR148W'	'YHR121W'
'YBR148W'	'YIL069C'
'YBR150C'	'YLR106C'
'YBR151W'	'YNL126W'
'YBR152W'	'YDL098C'
'YBR152W'	'YER029C'
'YBR152W'	'YGR075C'
'YBR154C'	'YDL115C'
'YBR154C'	'YDL140C'
'YBR154C'	'YDL150W'
'YBR154C'	'YDR156W'
'YBR154C'	'YFL023W'
'YBR154C'	'YGL043W'
'YBR154C'	'YGL070C'
'YBR154C'	'YGR005C'
'YBR154C'	'YGR063C'
'YBR154C'	'YGR186W'
'YBR154C'	'YIL021W'
'YBR154C'	'YJL011C'
'YBR154C'	'YJL140W'
'YBR154C'	'YJL148W'
'YBR154C'	'YJR063W'
'YBR154C'	'YLR200W'
'YBR154C'	'YNL113W'
'YBR154C'	'YNL248C'
'YBR154C'	'YNR003C'
'YBR154C'	'YOL005C'
'YBR154C'	'YOR151C'
'YBR154C'	'YOR207C'
'YBR154C'	'YOR210W'
'YBR154C'	'YOR224C'
'YBR154C'	'YOR340C'
'YBR154C'	'YOR341W'
'YBR154C'	'YPL129W'
'YBR154C'	'YPR010C'
'YBR154C'	'YPR110C'
'YBR154C'	'YPR187W'
'YBR155W'	'YCL014W'
'YBR155W'	'YJR031C'
'YBR155W'	'YKR048C'
'YBR155W'	'YMR186W'
'YBR155W'	'YNL209W'
'YBR156C'	'YJR089W'
'YBR156C'	'YNL162W'
'YBR156C'	'YPL209C'
'YBR159W'	'YDR174W'
'YBR159W'	'YDR381W'
'YBR159W'	'YGL008C'
'YBR159W'	'YIL105C'
'YBR159W'	'YJL123C'
'YBR159W'	'YJR065C'
'YBR159W'	'YLL050C'
'YBR159W'	'YLR314C'
'YBR159W'	'YLR429W'
'YBR159W'	'YNL055C'
'YBR159W'	'YNR035C'
'YBR159W'	'YOR233W'
'YBR160W'	'YDL155W'
'YBR160W'	'YLR079W'
'YBR160W'	'YLR187W'
'YBR160W'	'YLR210W'
'YBR160W'	'YPR119W'
'YBR160W'	'YPR120C'
'YBR161W'	'YMR091C'
'YBR166C'	'YNL209W'
'YBR166C'	'YNL317W'
'YBR167C'	'YBR257W'
'YBR167C'	'YHR062C'
'YBR167C'	'YNL221C'
'YBR167C'	'YNL246W'
'YBR168W'	'YER021W'
'YBR169C'	'YDR171W'
'YBR169C'	'YKL210W'
'YBR169C'	'YNL209W'
'YBR169C'	'YPL012W'
'YBR170C'	'YDL126C'
'YBR170C'	'YGR048W'
'YBR170C'	'YKL117W'
'YBR170C'	'YNL155W'
'YBR171W'	'YDL095W'
'YBR171W'	'YOR254C'
'YBR173C'	'YER012W'
'YBR173C'	'YER094C'
'YBR173C'	'YGL011C'
'YBR173C'	'YGL096W'
'YBR173C'	'YGR135W'
'YBR173C'	'YGR253C'
'YBR173C'	'YKL206C'
'YBR173C'	'YKR054C'
'YBR173C'	'YLR199C'
'YBR173C'	'YML092C'
'YBR173C'	'YMR314W'
'YBR173C'	'YOL038W'
'YBR173C'	'YOR157C'
'YBR173C'	'YOR362C'
'YBR175W'	'YBR258C'
'YBR175W'	'YDR469W'
'YBR175W'	'YHR029C'
'YBR175W'	'YHR119W'
'YBR175W'	'YJR009C'
'YBR175W'	'YJR094W-A'
'YBR175W'	'YKL018W'
'YBR175W'	'YLR015W'
'YBR175W'	'YLR150W'
'YBR175W'	'YMR186W'
'YBR175W'	'YPL138C'
'YBR176W'	'YPR080W'
'YBR180W'	'YKL117W'
'YBR185C'	'YCL032W'
'YBR185C'	'YPR175W'
'YBR186W'	'YHR104W'
'YBR187W'	'YDR381W'
'YBR187W'	'YDR412W'
'YBR187W'	'YOL041C'
'YBR187W'	'YOR294W'
'YBR187W'	'YPL217C'
'YBR187W'	'YPR112C'
'YBR188C'	'YDR416W'
'YBR188C'	'YLL036C'
'YBR188C'	'YLR117C'
'YBR189W'	'YDL040C'
'YBR189W'	'YDL060W'
'YBR189W'	'YDL182W'
'YBR189W'	'YGL167C'
'YBR189W'	'YIL043C'
'YBR189W'	'YJR010C-A'
'YBR189W'	'YPL081W'
'YBR189W'	'YPR161C'
'YBR193C'	'YBR253W'
'YBR193C'	'YDR308C'
'YBR193C'	'YER022W'
'YBR193C'	'YGL127C'
'YBR193C'	'YGL151W'
'YBR193C'	'YGR104C'
'YBR193C'	'YGR116W'
'YBR193C'	'YHR041C'
'YBR193C'	'YHR058C'
'YBR193C'	'YLR071C'
'YBR193C'	'YLR150W'
'YBR193C'	'YMR112C'
'YBR193C'	'YNL236W'
'YBR193C'	'YNR010W'
'YBR193C'	'YOL051W'
'YBR193C'	'YOR174W'
'YBR193C'	'YOR192C'
'YBR193C'	'YPR070W'
'YBR193C'	'YPR168W'
'YBR194W'	'YPR152C'
'YBR195C'	'YML102W'
'YBR195C'	'YPR018W'
'YBR196C'	'YDR172W'
'YBR196C'	'YJL062W-A'
'YBR197C'	'YLR423C'
'YBR198C'	'YDR145W'
'YBR198C'	'YDR167W'
'YBR198C'	'YGL112C'
'YBR198C'	'YGR252W'
'YBR198C'	'YGR274C'
'YBR198C'	'YLR055C'
'YBR198C'	'YML015C'
'YBR198C'	'YML098W'
'YBR198C'	'YMR005W'
'YBR198C'	'YMR223W'
'YBR198C'	'YMR227C'
'YBR198C'	'YMR236W'
'YBR198C'	'YOL148C'
'YBR198C'	'YPL011C'
'YBR198C'	'YPL047W'
'YBR198C'	'YPL254W'
'YBR211C'	'YDR254W'
'YBR211C'	'YDR318W'
'YBR211C'	'YGR179C'
'YBR211C'	'YJR135C'
'YBR211C'	'YLR315W'
'YBR211C'	'YPL018W'
'YBR211C'	'YPR046W'
'YBR212W'	'YDR099W'
'YBR212W'	'YDR304C'
'YBR212W'	'YHR064C'
'YBR212W'	'YIR037W'
'YBR212W'	'YNL135C'
'YBR212W'	'YPL037C'
'YBR214W'	'YDL047W'
'YBR215W'	'YDR381W'
'YBR215W'	'YJL115W'
'YBR215W'	'YJR140C'
'YBR215W'	'YOR038C'
'YBR218C'	'YGL062W'
'YBR218C'	'YGL106W'
'YBR218C'	'YJL092W'
'YBR218C'	'YNL079C'
'YBR221C'	'YDL239C'
'YBR221C'	'YJL131C'
'YBR221C'	'YLR418C'
'YBR221C'	'YNL071W'
'YBR223C'	'YGL082W'
'YBR223C'	'YLR429W'
'YBR223C'	'YPL181W'
'YBR225W'	'YGL197W'
'YBR225W'	'YLR310C'
'YBR225W'	'YOR157C'
'YBR228W'	'YLR028C'
'YBR229C'	'YDR221W'
'YBR231C'	'YDR190C'
'YBR231C'	'YDR334W'
'YBR231C'	'YDR485C'
'YBR231C'	'YGR002C'
'YBR231C'	'YIL035C'
'YBR231C'	'YJL081C'
'YBR231C'	'YLR385C'
'YBR231C'	'YLR399C'
'YBR231C'	'YML041C'
'YBR231C'	'YNL107W'
'YBR231C'	'YPL235W'
'YBR233W-A'	'YKR083C'
'YBR234C'	'YDL029W'
'YBR234C'	'YEL037C'
'YBR234C'	'YIL062C'
'YBR234C'	'YJR065C'
'YBR234C'	'YKL013C'
'YBR234C'	'YLR370C'
'YBR234C'	'YLR429W'
'YBR234C'	'YNR035C'
'YBR234C'	'YOR269W'
'YBR235W'	'YNR047W'
'YBR237W'	'YER021W'
'YBR245C'	'YFR013W'
'YBR245C'	'YGL133W'
'YBR245C'	'YHR084W'
'YBR245C'	'YIR008C'
'YBR245C'	'YLR095C'
'YBR245C'	'YLR336C'
'YBR245C'	'YMR044W'
'YBR245C'	'YOL006C'
'YBR245C'	'YOL017W'
'YBR245C'	'YOR304W'
'YBR245C'	'YPL055C'
'YBR247C'	'YDR174W'
'YBR247C'	'YDR346C'
'YBR247C'	'YKL143W'
'YBR247C'	'YNL055C'
'YBR247C'	'YNR050C'
'YBR248C'	'YLR401C'
'YBR249C'	'YKL056C'
'YBR251W'	'YDR041W'
'YBR251W'	'YDR124W'
'YBR251W'	'YDR175C'
'YBR251W'	'YDR337W'
'YBR251W'	'YDR347W'
'YBR251W'	'YER050C'
'YBR251W'	'YGL129C'
'YBR251W'	'YGR165W'
'YBR251W'	'YHL004W'
'YBR251W'	'YIL093C'
'YBR251W'	'YJR096W'
'YBR251W'	'YJR101W'
'YBR251W'	'YJR113C'
'YBR251W'	'YKL155C'
'YBR251W'	'YNL022C'
'YBR251W'	'YNL137C'
'YBR251W'	'YNL242W'
'YBR251W'	'YNL306W'
'YBR251W'	'YNR036C'
'YBR251W'	'YOR158W'
'YBR251W'	'YPL118W'
'YBR251W'	'YPL240C'
'YBR253W'	'YDR308C'
'YBR253W'	'YER022W'
'YBR253W'	'YGL025C'
'YBR253W'	'YGL127C'
'YBR253W'	'YGR104C'
'YBR253W'	'YHR041C'
'YBR253W'	'YHR058C'
'YBR253W'	'YOR174W'
'YBR253W'	'YPR070W'
'YBR253W'	'YPR168W'
'YBR254C'	'YKR068C'
'YBR257W'	'YDR478W'
'YBR257W'	'YHR062C'
'YBR257W'	'YIR015W'
'YBR258C'	'YDR469W'
'YBR258C'	'YHR119W'
'YBR258C'	'YLR015W'
'YBR259W'	'YOL005C'
'YBR260C'	'YGR196C'
'YBR267W'	'YKR048C'
'YBR268W'	'YDL202W'
'YBR268W'	'YNL185C'
'YBR273C'	'YDL126C'
'YBR274W'	'YPL203W'
'YBR275C'	'YKL005C'
'YBR275C'	'YLR382C'
'YBR275C'	'YPR144C'
'YBR278W'	'YCL032W'
'YBR278W'	'YDR121W'
'YBR278W'	'YDR381W'
'YBR278W'	'YDR388W'
'YBR278W'	'YMR224C'
'YBR278W'	'YNL262W'
'YBR278W'	'YOL077C'
'YBR278W'	'YPR175W'
'YBR279W'	'YGL207W'
'YBR279W'	'YGL244W'
'YBR279W'	'YIL035C'
'YBR279W'	'YLL063C'
'YBR279W'	'YLR418C'
'YBR279W'	'YLR430W'
'YBR279W'	'YML069W'
'YBR279W'	'YOL145C'
'YBR279W'	'YOR040W'
'YBR279W'	'YOR061W'
'YBR279W'	'YOR123C'
'YBR279W'	'YPL084W'
'YBR280C'	'YDR054C'
'YBR281C'	'YIL173W'
'YBR283C'	'YDL095W'
'YBR283C'	'YIL076W'
'YBR283C'	'YJL138C'
'YBR288C'	'YGR261C'
'YBR289W'	'YMR228W'
'YBR289W'	'YOR290C'
'YBR289W'	'YPL016W'
'YBR291C'	'YJR010C-A'
'YBR291C'	'YLR435W'
'YBR296C'	'YGL105W'
'YCL004W'	'YOL028C'
'YCL008C'	'YGR206W'
'YCL008C'	'YLR119W'
'YCL010C'	'YDR176W'
'YCL010C'	'YDR448W'
'YCL010C'	'YMR223W'
'YCL010C'	'YOL148C'
'YCL010C'	'YPL254W'
'YCL011C'	'YDR138W'
'YCL011C'	'YDR381W'
'YCL011C'	'YHR167W'
'YCL011C'	'YJL006C'
'YCL011C'	'YML062C'
'YCL011C'	'YNL139C'
'YCL011C'	'YPR161C'
'YCL014W'	'YDR087C'
'YCL014W'	'YDR099W'
'YCL014W'	'YDR388W'
'YCL014W'	'YEL023C'
'YCL014W'	'YEL026W'
'YCL014W'	'YFR053C'
'YCL014W'	'YGL245W'
'YCL014W'	'YHR064C'
'YCL014W'	'YJL052W'
'YCL014W'	'YKR048C'
'YCL014W'	'YLR058C'
'YCL014W'	'YML010W'
'YCL014W'	'YMR186W'
'YCL014W'	'YNL209W'
'YCL014W'	'YPR161C'
'YCL016C'	'YHR191C'
'YCL016C'	'YMR078C'
'YCL016C'	'YPL023C'
'YCL017C'	'YER048W-A'
'YCL017C'	'YKR064W'
'YCL024W'	'YKR048C'
'YCL029C'	'YDR466W'
'YCL029C'	'YER139C'
'YCL029C'	'YGL245W'
'YCL029C'	'YMR019W'
'YCL029C'	'YMR134W'
'YCL030C'	'YOL013C'
'YCL031C'	'YGR090W'
'YCL031C'	'YIL035C'
'YCL031C'	'YNL186W'
'YCL032W'	'YGL133W'
'YCL032W'	'YGL157W'
'YCL032W'	'YHL024W'
'YCL032W'	'YLR362W'
'YCL032W'	'YPR175W'
'YCL036W'	'YMR093W'
'YCL039W'	'YGL227W'
'YCL040W'	'YOR310C'
'YCL043C'	'YDR044W'
'YCL043C'	'YHR204W'
'YCL044C'	'YMR091C'
'YCL045C'	'YLR312C'
'YCL047C'	'YKR022C'
'YCL054W'	'YPR161C'
'YCL057W'	'YNL307C'
'YCL059C'	'YDL208W'
'YCL059C'	'YGL078C'
'YCL059C'	'YLR175W'
'YCL059C'	'YNL308C'
'YCL059C'	'YNR054C'
'YCL061C'	'YER021W'
'YCL064C'	'YGR245C'
'YCR002C'	'YCR009C'
'YCR002C'	'YDL225W'
'YCR002C'	'YDR168W'
'YCR002C'	'YDR507C'
'YCR002C'	'YHR107C'
'YCR002C'	'YJR076C'
'YCR002C'	'YLR314C'
'YCR003W'	'YDR322W'
'YCR003W'	'YNL005C'
'YCR005C'	'YOR323C'
'YCR008W'	'YCR009C'
'YCR008W'	'YDL053C'
'YCR008W'	'YDR129C'
'YCR008W'	'YDR388W'
'YCR008W'	'YER025W'
'YCR008W'	'YGL106W'
'YCR008W'	'YGR086C'
'YCR008W'	'YKR081C'
'YCR008W'	'YLR175W'
'YCR008W'	'YLR197W'
'YCR008W'	'YLR305C'
'YCR008W'	'YLR429W'
'YCR008W'	'YMR229C'
'YCR008W'	'YNL106C'
'YCR008W'	'YOR326W'
'YCR008W'	'YPL004C'
'YCR008W'	'YPR171W'
'YCR009C'	'YCR043C'
'YCR009C'	'YDR381W'
'YCR009C'	'YDR388W'
'YCR009C'	'YEL037C'
'YCR009C'	'YER116C'
'YCR009C'	'YGR086C'
'YCR009C'	'YHR042W'
'YCR009C'	'YIL148W'
'YCR009C'	'YJR032W'
'YCR009C'	'YLR218C'
'YCR009C'	'YLR429W'
'YCR009C'	'YML011C'
'YCR009C'	'YMR229C'
'YCR009C'	'YOL098C'
'YCR009C'	'YPL249C'
'YCR009C'	'YPR062W'
'YCR009C'	'YPR161C'
'YCR014C'	'YDR363W-A'
'YCR014C'	'YFR010W'
'YCR014C'	'YGL157W'
'YCR016W'	'YDL208W'
'YCR016W'	'YGL213C'
'YCR016W'	'YLR022C'
'YCR016W'	'YLR175W'
'YCR016W'	'YLR197W'
'YCR016W'	'YOR217W'
'YCR020C-A'	'YEL053C'
'YCR020C-A'	'YPR051W'
'YCR020W-B'	'YCR052W'
'YCR020W-B'	'YDL147W'
'YCR020W-B'	'YDR520C'
'YCR020W-B'	'YFR037C'
'YCR020W-B'	'YGL207W'
'YCR020W-B'	'YGR275W'
'YCR020W-B'	'YIL033C'
'YCR020W-B'	'YIL126W'
'YCR020W-B'	'YKR008W'
'YCR020W-B'	'YLR033W'
'YCR020W-B'	'YLR321C'
'YCR020W-B'	'YLR357W'
'YCR020W-B'	'YML127W'
'YCR020W-B'	'YMR033W'
'YCR020W-B'	'YMR091C'
'YCR020W-B'	'YOL070C'
'YCR020W-B'	'YOR115C'
'YCR020W-B'	'YPR034W'
'YCR028C-A'	'YGL207W'
'YCR028C-A'	'YHR164C'
'YCR028C-A'	'YIL107C'
'YCR028C-A'	'YJR010C-A'
'YCR028C-A'	'YKL114C'
'YCR028C-A'	'YLR226W'
'YCR028C-A'	'YNL031C'
'YCR028C-A'	'YNR051C'
'YCR028C-A'	'YPL004C'
'YCR028C-A'	'YPR161C'
'YCR032W'	'YDL147W'
'YCR032W'	'YOL057W'
'YCR033W'	'YIL112W'
'YCR033W'	'YKR029C'
'YCR033W'	'YOL068C'
'YCR035C'	'YDL111C'
'YCR035C'	'YDR280W'
'YCR035C'	'YGL120C'
'YCR035C'	'YGR095C'
'YCR035C'	'YGR158C'
'YCR035C'	'YGR195W'
'YCR035C'	'YHR041C'
'YCR035C'	'YHR069C'
'YCR035C'	'YJL050W'
'YCR035C'	'YKL129C'
'YCR035C'	'YLR398C'
'YCR035C'	'YNL189W'
'YCR035C'	'YNL232W'
'YCR035C'	'YOL021C'
'YCR035C'	'YOL115W'
'YCR035C'	'YOR001W'
'YCR035C'	'YOR076C'
'YCR042C'	'YML114C'
'YCR042C'	'YMR219W'
'YCR042C'	'YPR065W'
'YCR043C'	'YDL053C'
'YCR043C'	'YDL095W'
'YCR043C'	'YDR174W'
'YCR043C'	'YDR381W'
'YCR043C'	'YDR388W'
'YCR043C'	'YEL036C'
'YCR043C'	'YLR429W'
'YCR043C'	'YPL146C'
'YCR047C'	'YMR128W'
'YCR052W'	'YDR303C'
'YCR052W'	'YFR037C'
'YCR052W'	'YGR275W'
'YCR052W'	'YIL126W'
'YCR052W'	'YKR008W'
'YCR052W'	'YLR033W'
'YCR052W'	'YLR321C'
'YCR052W'	'YLR357W'
'YCR052W'	'YML127W'
'YCR052W'	'YMR033W'
'YCR052W'	'YMR091C'
'YCR052W'	'YPR034W'
'YCR053W'	'YML126C'
'YCR053W'	'YOL013C'
'YCR053W'	'YOR209C'
'YCR057C'	'YJL069C'
'YCR057C'	'YLR129W'
'YCR057C'	'YLR222C'
'YCR057C'	'YLR409C'
'YCR057C'	'YPR144C'
'YCR059C'	'YIL071C'
'YCR059C'	'YNL004W'
'YCR059C'	'YPR080W'
'YCR060W'	'YDR190C'
'YCR060W'	'YHR034C'
'YCR060W'	'YMR309C'
'YCR060W'	'YOR310C'
'YCR060W'	'YPL235W'
'YCR063W'	'YDL043C'
'YCR065W'	'YCR105W'
'YCR065W'	'YJR102C'
'YCR065W'	'YPL002C'
'YCR066W'	'YGL058W'
'YCR071C'	'YDR116C'
'YCR071C'	'YDR322W'
'YCR071C'	'YDR405W'
'YCR071C'	'YGR076C'
'YCR071C'	'YJL063C'
'YCR071C'	'YLR439W'
'YCR071C'	'YMR024W'
'YCR071C'	'YNL284C'
'YCR071C'	'YOR361C'
'YCR071C'	'YPL173W'
'YCR072C'	'YML093W'
'YCR072C'	'YNL186W'
'YCR073W-A'	'YER064C'
'YCR073W-A'	'YER133W'
'YCR073W-A'	'YLR257W'
'YCR073W-A'	'YNR034W'
'YCR076C'	'YER094C'
'YCR076C'	'YPR103W'
'YCR077C'	'YDR378C'
'YCR077C'	'YER112W'
'YCR077C'	'YER146W'
'YCR077C'	'YGL173C'
'YCR077C'	'YJL124C'
'YCR077C'	'YLR438C-A'
'YCR077C'	'YMR186W'
'YCR077C'	'YNL147W'
'YCR079W'	'YGL070C'
'YCR079W'	'YLL022C'
'YCR079W'	'YMR239C'
'YCR079W'	'YOR323C'
'YCR081W'	'YDR308C'
'YCR081W'	'YDR443C'
'YCR081W'	'YGL127C'
'YCR081W'	'YPL042C'
'YCR082W'	'YDR448W'
'YCR082W'	'YFL008W'
'YCR082W'	'YGL207W'
'YCR082W'	'YGR252W'
'YCR082W'	'YOR023C'
'YCR084C'	'YDL126C'
'YCR084C'	'YKL213C'
'YCR086W'	'YDR388W'
'YCR086W'	'YDR439W'
'YCR086W'	'YGR126W'
'YCR086W'	'YLL029W'
'YCR087C-A'	'YDL060W'
'YCR087C-A'	'YDR398W'
'YCR087C-A'	'YLL004W'
'YCR087C-A'	'YML065W'
'YCR087C-A'	'YPL022W'
'YCR089W'	'YGR084C'
'YCR090C'	'YML105C'
'YCR093W'	'YIL075C'
'YCR093W'	'YNL288W'
'YCR093W'	'YOR209C'
'YCR095C'	'YHL029C'
'YCR095C'	'YPR007C'
'YCR102C'	'YNL134C'
'YCR105W'	'YJL020C'
'YDL002C'	'YDR190C'
'YDL002C'	'YER092W'
'YDL002C'	'YFL013C'
'YDL002C'	'YGL150C'
'YDL002C'	'YJL081C'
'YDL002C'	'YLR052W'
'YDL002C'	'YOR141C'
'YDL002C'	'YPL235W'
'YDL003W'	'YFL008W'
'YDL003W'	'YIL026C'
'YDL003W'	'YJL074C'
'YDL004W'	'YMR173W'
'YDL004W'	'YPL160W'
'YDL005C'	'YDR308C'
'YDL005C'	'YER022W'
'YDL005C'	'YGL025C'
'YDL005C'	'YGL127C'
'YDL005C'	'YGL151W'
'YDL005C'	'YGR104C'
'YDL005C'	'YHR041C'
'YDL005C'	'YNL236W'
'YDL005C'	'YOL051W'
'YDL005C'	'YOR174W'
'YDL005C'	'YPR070W'
'YDL005C'	'YPR168W'
'YDL006W'	'YJL128C'
'YDL007W'	'YDL036C'
'YDL007W'	'YDL097C'
'YDL007W'	'YDL147W'
'YDL007W'	'YDR363W-A'
'YDL007W'	'YDR394W'
'YDL007W'	'YDR427W'
'YDL007W'	'YEL037C'
'YDL007W'	'YER021W'
'YDL007W'	'YFR004W'
'YDL007W'	'YFR010W'
'YDL007W'	'YFR052W'
'YDL007W'	'YGL048C'
'YDL007W'	'YHR027C'
'YDL007W'	'YHR200W'
'YDL007W'	'YIL075C'
'YDL007W'	'YKL145W'
'YDL007W'	'YOR117W'
'YDL007W'	'YOR259C'
'YDL007W'	'YOR261C'
'YDL007W'	'YPR108W'
'YDL008W'	'YER047C'
'YDL013W'	'YDL147W'
'YDL013W'	'YER116C'
'YDL013W'	'YPR045C'
'YDL014W'	'YDL040C'
'YDL014W'	'YDL060W'
'YDL014W'	'YDL168W'
'YDL014W'	'YDL208W'
'YDL014W'	'YDR060W'
'YDL014W'	'YDR365C'
'YDL014W'	'YDR449C'
'YDL014W'	'YDR496C'
'YDL014W'	'YDR507C'
'YDL014W'	'YEL054C'
'YDL014W'	'YER021W'
'YDL014W'	'YER063W'
'YDL014W'	'YER131W'
'YDL014W'	'YER147C'
'YDL014W'	'YER162C'
'YDL014W'	'YER164W'
'YDL014W'	'YGL049C'
'YDL014W'	'YGL078C'
'YDL014W'	'YGL120C'
'YDL014W'	'YGL200C'
'YDL014W'	'YGL213C'
'YDL014W'	'YGR103W'
'YDL014W'	'YGR271C-A'
'YDL014W'	'YHR013C'
'YDL014W'	'YHR039C'
'YDL014W'	'YHR052W'
'YDL014W'	'YHR066W'
'YDL014W'	'YHR089C'
'YDL014W'	'YIL043C'
'YDL014W'	'YIR001C'
'YDL014W'	'YJL033W'
'YDL014W'	'YJL095W'
'YDL014W'	'YKL018W'
'YDL014W'	'YKL035W'
'YDL014W'	'YKL075C'
'YDL014W'	'YKR024C'
'YDL014W'	'YKR092C'
'YDL014W'	'YLR175W'
'YDL014W'	'YLR197W'
'YDL014W'	'YLR221C'
'YDL014W'	'YLR320W'
'YDL014W'	'YLR369W'
'YDL014W'	'YLR398C'
'YDL014W'	'YLR455W'
'YDL014W'	'YMR014W'
'YDL014W'	'YMR049C'
'YDL014W'	'YMR075W'
'YDL014W'	'YMR229C'
'YDL014W'	'YNL023C'
'YDL014W'	'YNL255C'
'YDL014W'	'YNL308C'
'YDL014W'	'YNR038W'
'YDL014W'	'YNR054C'
'YDL014W'	'YOL139C'
'YDL014W'	'YOL144W'
'YDL014W'	'YOR056C'
'YDL014W'	'YOR206W'
'YDL014W'	'YOR310C'
'YDL014W'	'YOR381W'
'YDL014W'	'YPL066W'
'YDL014W'	'YPL220W'
'YDL014W'	'YPR161C'
'YDL014W'	'YPR178W'
'YDL015C'	'YJR010C-A'
'YDL017W'	'YLR429W'
'YDL019C'	'YDR381W'
'YDL019C'	'YGL137W'
'YDL019C'	'YJL207C'
'YDL020C'	'YPR175W'
'YDL022W'	'YDL095W'
'YDL029W'	'YEL037C'
'YDL029W'	'YJR065C'
'YDL029W'	'YLR370C'
'YDL030W'	'YDL043C'
'YDL030W'	'YDR363W-A'
'YDL030W'	'YDR482C'
'YDL030W'	'YFR052W'
'YDL030W'	'YJL203W'
'YDL030W'	'YLR147C'
'YDL031W'	'YDL040C'
'YDL031W'	'YDR388W'
'YDL031W'	'YGL245W'
'YDL031W'	'YHR154W'
'YDL036C'	'YHR200W'
'YDL040C'	'YDR303C'
'YDL040C'	'YDR381W'
'YDL040C'	'YHR013C'
'YDL040C'	'YLR175W'
'YDL040C'	'YLR197W'
'YDL040C'	'YMR229C'
'YDL040C'	'YMR290C'
'YDL040C'	'YOR253W'
'YDL042C'	'YDR227W'
'YDL042C'	'YJL076W'
'YDL042C'	'YNL113W'
'YDL042C'	'YOR116C'
'YDL042C'	'YOR210W'
'YDL043C'	'YDR174W'
'YDL043C'	'YDR381W'
'YDL043C'	'YDR482C'
'YDL043C'	'YER029C'
'YDL043C'	'YGL174W'
'YDL043C'	'YGR074W'
'YDL043C'	'YGR129W'
'YDL043C'	'YJL203W'
'YDL043C'	'YLR147C'
'YDL043C'	'YLR150W'
'YDL043C'	'YLR275W'
'YDL043C'	'YML049C'
'YDL043C'	'YMR240C'
'YDL043C'	'YMR288W'
'YDL043C'	'YPL151C'
'YDL044C'	'YDR400W'
'YDL044C'	'YLR139C'
'YDL045W-A'	'YIL070C'
'YDL045W-A'	'YIL093C'
'YDL045W-A'	'YJL063C'
'YDL045W-A'	'YJR113C'
'YDL047W'	'YFR040W'
'YDL047W'	'YJL098W'
'YDL047W'	'YKR028W'
'YDL047W'	'YLR097C'
'YDL048C'	'YMR186W'
'YDL051W'	'YDL092W'
'YDL051W'	'YPL243W'
'YDL051W'	'YPR178W'
'YDL053C'	'YDR207C'
'YDL053C'	'YFL007W'
'YDL053C'	'YFR013W'
'YDL053C'	'YGL200C'
'YDL053C'	'YGL203C'
'YDL053C'	'YHR121W'
'YDL053C'	'YMR123W'
'YDL053C'	'YPL209C'
'YDL053C'	'YPR175W'
'YDL054C'	'YOR315W'
'YDL055C'	'YJL034W'
'YDL055C'	'YKR048C'
'YDL055C'	'YOR257W'
'YDL055C'	'YPR034W'
'YDL056W'	'YLR182W'
'YDL059C'	'YGR252W'
'YDL060W'	'YDR381W'
'YDL060W'	'YEL054C'
'YDL060W'	'YER131W'
'YDL060W'	'YGR090W'
'YDL060W'	'YHR089C'
'YDL060W'	'YIL095W'
'YDL060W'	'YLR150W'
'YDL060W'	'YLR435W'
'YDL060W'	'YMR093W'
'YDL060W'	'YNL308C'
'YDL060W'	'YNR054C'
'YDL060W'	'YOR198C'
'YDL060W'	'YPL090C'
'YDL060W'	'YPL146C'
'YDL060W'	'YPR161C'
'YDL065C'	'YER148W'
'YDL065C'	'YMR108W'
'YDL066W'	'YMR173W'
'YDL066W'	'YMR304W'
'YDL069C'	'YKL164C'
'YDL069C'	'YPR175W'
'YDL070W'	'YDR381W'
'YDL070W'	'YGR086C'
'YDL070W'	'YLR399C'
'YDL073W'	'YER018C'
'YDL074C'	'YGL058W'
'YDL074C'	'YOR365C'
'YDL074C'	'YPL055C'
'YDL074C'	'YPR080W'
'YDL076C'	'YOL004W'
'YDL077C'	'YOL013C'
'YDL077C'	'YOR051C'
'YDL078C'	'YDR304C'
'YDL078C'	'YHR121W'
'YDL078C'	'YKR025W'
'YDL078C'	'YML105C'
'YDL078C'	'YNL113W'
'YDL078C'	'YOR207C'
'YDL081C'	'YJR010C-A'
'YDL084W'	'YDR138W'
'YDL084W'	'YML062C'
'YDL085C-A'	'YER172C'
'YDL085C-A'	'YHR165C'
'YDL085W'	'YHR204W'
'YDL085W'	'YKL093W'
'YDL085W'	'YLR371W'
'YDL085W'	'YOR076C'
'YDL087C'	'YGL238W'
'YDL087C'	'YGR013W'
'YDL087C'	'YGR074W'
'YDL087C'	'YIL061C'
'YDL087C'	'YKL012W'
'YDL087C'	'YLR147C'
'YDL087C'	'YLR298C'
'YDL092W'	'YDR381W'
'YDL092W'	'YKL122C'
'YDL092W'	'YML105C'
'YDL092W'	'YPL210C'
'YDL092W'	'YPL243W'
'YDL092W'	'YPR088C'
'YDL093W'	'YDR139C'
'YDL095W'	'YDR129C'
'YDL095W'	'YDR174W'
'YDL095W'	'YDR388W'
'YDL095W'	'YEL002C'
'YDL095W'	'YGL008C'
'YDL095W'	'YGL245W'
'YDL095W'	'YGR266W'
'YDL095W'	'YJL117W'
'YDL095W'	'YJR009C'
'YDL095W'	'YLR150W'
'YDL095W'	'YLR429W'
'YDL095W'	'YMR083W'
'YDL095W'	'YNL055C'
'YDL095W'	'YOR093C'
'YDL095W'	'YOR153W'
'YDL095W'	'YPL004C'
'YDL095W'	'YPL226W'
'YDL097C'	'YDL147W'
'YDL097C'	'YDL215C'
'YDL097C'	'YDR180W'
'YDL097C'	'YDR363W-A'
'YDL097C'	'YDR394W'
'YDL097C'	'YDR427W'
'YDL097C'	'YER021W'
'YDL097C'	'YFR004W'
'YDL097C'	'YFR010W'
'YDL097C'	'YFR052W'
'YDL097C'	'YGL048C'
'YDL097C'	'YGL095C'
'YDL097C'	'YGR232W'
'YDL097C'	'YHR027C'
'YDL097C'	'YHR200W'
'YDL097C'	'YIL075C'
'YDL097C'	'YKL027W'
'YDL097C'	'YKL145W'
'YDL097C'	'YLR421C'
'YDL097C'	'YOR117W'
'YDL097C'	'YOR259C'
'YDL097C'	'YOR261C'
'YDL097C'	'YPL082C'
'YDL097C'	'YPR108W'
'YDL098C'	'YGR075C'
'YDL099W'	'YDR517W'
'YDL100C'	'YDR451C'
'YDL100C'	'YER083C'
'YDL100C'	'YGL020C'
'YDL102W'	'YJR043C'
'YDL103C'	'YGL245W'
'YDL105W'	'YDL148C'
'YDL105W'	'YDR288W'
'YDL105W'	'YEL019C'
'YDL105W'	'YOL034W'
'YDL105W'	'YPL146C'
'YDL105W'	'YPR169W'
'YDL108W'	'YDR460W'
'YDL108W'	'YLR005W'
'YDL108W'	'YPR025C'
'YDL108W'	'YPR056W'
'YDL111C'	'YDR280W'
'YDL111C'	'YFR019W'
'YDL111C'	'YGR095C'
'YDL111C'	'YGR158C'
'YDL111C'	'YHR069C'
'YDL111C'	'YNL189W'
'YDL111C'	'YNL232W'
'YDL111C'	'YNR024W'
'YDL111C'	'YOL021C'
'YDL111C'	'YOR001W'
'YDL111C'	'YOR076C'
'YDL115C'	'YDL140C'
'YDL115C'	'YDR404C'
'YDL115C'	'YGL070C'
'YDL115C'	'YGR140W'
'YDL115C'	'YIL021W'
'YDL115C'	'YJL140W'
'YDL115C'	'YOL005C'
'YDL115C'	'YOR151C'
'YDL115C'	'YOR210W'
'YDL116W'	'YGL092W'
'YDL117W'	'YKR009C'
'YDL122W'	'YDR291W'
'YDL122W'	'YER013W'
'YDL122W'	'YMR049C'
'YDL122W'	'YNL085W'
'YDL122W'	'YPL089C'
'YDL125C'	'YDR388W'
'YDL126C'	'YDL190C'
'YDL126C'	'YDR049W'
'YDL126C'	'YDR295C'
'YDL126C'	'YDR330W'
'YDL126C'	'YFL044C'
'YDL126C'	'YGL108C'
'YDL126C'	'YGR048W'
'YDL126C'	'YGR104C'
'YDL126C'	'YKL204W'
'YDL126C'	'YKL213C'
'YDL126C'	'YKR083C'
'YDL126C'	'YLL022C'
'YDL126C'	'YLR377C'
'YDL126C'	'YML064C'
'YDL126C'	'YMR067C'
'YDL126C'	'YNL031C'
'YDL126C'	'YNL041C'
'YDL126C'	'YNL155W'
'YDL126C'	'YOL013C'
'YDL126C'	'YOR174W'
'YDL126C'	'YPL066W'
'YDL126C'	'YPR168W'
'YDL130W'	'YDR091C'
'YDL130W'	'YDR251W'
'YDL130W-A'	'YDL181W'
'YDL131W'	'YDL182W'
'YDL131W'	'YHR079C'
'YDL131W'	'YNL247W'
'YDL132W'	'YDR054C'
'YDL134C'	'YER032W'
'YDL134C'	'YGL190C'
'YDL134C'	'YGL251C'
'YDL134C'	'YKL203C'
'YDL134C'	'YLR429W'
'YDL134C'	'YML109W'
'YDL134C'	'YMR273C'
'YDL134C'	'YOR386W'
'YDL134C'	'YPL004C'
'YDL137W'	'YIL051C'
'YDL139C'	'YDR172W'
'YDL140C'	'YDR289C'
'YDL140C'	'YDR404C'
'YDL140C'	'YDR463W'
'YDL140C'	'YGL043W'
'YDL140C'	'YGL070C'
'YDL140C'	'YGR005C'
'YDL140C'	'YGR063C'
'YDL140C'	'YGR186W'
'YDL140C'	'YIL021W'
'YDL140C'	'YJL140W'
'YDL140C'	'YJL168C'
'YDL140C'	'YJR017C'
'YDL140C'	'YML010W'
'YDL140C'	'YOL005C'
'YDL140C'	'YOR151C'
'YDL140C'	'YOR210W'
'YDL140C'	'YPL129W'
'YDL140C'	'YPR093C'
'YDL140C'	'YPR187W'
'YDL141W'	'YDR087C'
'YDL141W'	'YEL026W'
'YDL141W'	'YMR239C'
'YDL143W'	'YDR087C'
'YDL143W'	'YDR188W'
'YDL143W'	'YGL121C'
'YDL143W'	'YGR086C'
'YDL143W'	'YGR245C'
'YDL143W'	'YIL142W'
'YDL143W'	'YKL054C'
'YDL143W'	'YKL142W'
'YDL143W'	'YOL004W'
'YDL143W'	'YPL004C'
'YDL144C'	'YKR025W'
'YDL145C'	'YDR238C'
'YDL145C'	'YFR051C'
'YDL145C'	'YGL137W'
'YDL145C'	'YGR233C'
'YDL145C'	'YHR066W'
'YDL145C'	'YIL076W'
'YDL145C'	'YNL287W'
'YDL145C'	'YPL010W'
'YDL145C'	'YPL031C'
'YDL145C'	'YPL219W'
'YDL145C'	'YPR143W'
'YDL147W'	'YDL216C'
'YDL147W'	'YDR055W'
'YDL147W'	'YDR108W'
'YDL147W'	'YDR179C'
'YDL147W'	'YDR320C'
'YDL147W'	'YDR363W-A'
'YDL147W'	'YDR394W'
'YDL147W'	'YDR427W'
'YDL147W'	'YER021W'
'YDL147W'	'YER151C'
'YDL147W'	'YFR004W'
'YDL147W'	'YFR010W'
'YDL147W'	'YFR052W'
'YDL147W'	'YGL048C'
'YDL147W'	'YGR232W'
'YDL147W'	'YHR027C'
'YDL147W'	'YHR170W'
'YDL147W'	'YHR200W'
'YDL147W'	'YIL071C'
'YDL147W'	'YIL075C'
'YDL147W'	'YIR012W'
'YDL147W'	'YJL080C'
'YDL147W'	'YKL145W'
'YDL147W'	'YLL040C'
'YDL147W'	'YLR421C'
'YDL147W'	'YOL117W'
'YDL147W'	'YOR117W'
'YDL147W'	'YOR209C'
'YDL147W'	'YOR259C'
'YDL147W'	'YOR261C'
'YDL147W'	'YPL242C'
'YDL147W'	'YPR003C'
'YDL147W'	'YPR040W'
[truncated: 5,075 more rows]
