# Supplementary material for: A new method for predicting essential proteins based on participation degree in protein complex and subgraph density
Source: PLoS One. 2018 Jun 12;13(6):e0198998. doi: 10.1371/journal.pone.0198998 (PMC5997351; doi:10.1371/journal.pone.0198998)
Supplement: S4 Text — (TXT) [file pone.0198998.s008.txt]

'YBR119W'	'YDR235W'
'YBR119W'	'YDR240C'
'YBR119W'	'YER029C'
'YBR119W'	'YGR013W'
'YBR119W'	'YHR086W'
'YBR119W'	'YIL061C'
'YBR119W'	'YKL012W'
'YBR119W'	'YLR298C'
'YBR119W'	'YMR125W'
'YBR119W'	'YPL178W'
'YBR119W'	'YML046W'
'YBR152W'	'YDR473C'
'YBR152W'	'YER029C'
'YBR152W'	'YER172C'
'YBR152W'	'YGR091W'
'YBR152W'	'YHR165C'
'YBR152W'	'YJL203W'
'YBR152W'	'YKL173W'
'YBR152W'	'YML049C'
'YBR152W'	'YMR240C'
'YBR152W'	'YPL213W'
'YBR152W'	'YPR178W'
'YBR152W'	'YMR288W'
'YBR152W'	'YIR009W'
'YBR152W'	'YDL043C'
'YBR152W'	'YGR075C'
'YBR152W'	'YBR055C'
'YBR152W'	'YDL030W'
'YBR152W'	'YDL098C'
'YBR152W'	'YOR308C'
'YDL087C'	'YDR235W'
'YDL087C'	'YDR240C'
'YDL087C'	'YER029C'
'YDL087C'	'YER172C'
'YDL087C'	'YGR013W'
'YDL087C'	'YGR162W'
'YDL087C'	'YHR086W'
'YDL087C'	'YHR165C'
'YDL087C'	'YIL061C'
'YDL087C'	'YKL012W'
'YDL087C'	'YKL173W'
'YDL087C'	'YLR298C'
'YDL087C'	'YML049C'
'YDL087C'	'YMR125W'
'YDL087C'	'YPL178W'
'YDL087C'	'YOL139C'
'YDL087C'	'YGL173C'
'YDL087C'	'YML046W'
'YDL087C'	'YMR288W'
'YDL087C'	'YER165W'
'YDL087C'	'YLR275W'
'YDL087C'	'YLR147C'
'YDL175C'	'YJL050W'
'YDL175C'	'YMR125W'
'YDL175C'	'YNL251C'
'YDL175C'	'YPL190C'
'YDL175C'	'YOL115W'
'YDR235W'	'YDR240C'
'YDR235W'	'YER029C'
'YDR235W'	'YGR013W'
'YDR235W'	'YHR086W'
'YDR235W'	'YIL061C'
'YDR235W'	'YKL012W'
'YDR235W'	'YLR298C'
'YDR235W'	'YMR125W'
'YDR235W'	'YML046W'
'YDR240C'	'YER029C'
'YDR240C'	'YGR013W'
'YDR240C'	'YGR074W'
'YDR240C'	'YHR086W'
'YDR240C'	'YHR165C'
'YDR240C'	'YIL061C'
'YDR240C'	'YKL012W'
'YDR240C'	'YLR298C'
'YDR240C'	'YMR125W'
'YDR240C'	'YPL178W'
'YDR240C'	'YGL173C'
'YDR240C'	'YLR345W'
'YDR240C'	'YML046W'
'YDR240C'	'YLR275W'
'YDR240C'	'YLR147C'
'YDR240C'	'YIL129C'
'YDR473C'	'YER029C'
'YDR473C'	'YER172C'
'YDR473C'	'YGR074W'
'YDR473C'	'YGR091W'
'YDR473C'	'YHR165C'
'YDR473C'	'YKL173W'
'YDR473C'	'YPR178W'
'YDR473C'	'YBL026W'
'YDR473C'	'YDR378C'
'YDR473C'	'YER112W'
'YDR473C'	'YGR075C'
'YDR473C'	'YBR055C'
'YDR473C'	'YDL098C'
'YDR473C'	'YOR308C'
'YDR473C'	'YLR275W'
'YDR473C'	'YLR147C'
'YDR473C'	'YPR082C'
'YER029C'	'YER172C'
'YER029C'	'YGR013W'
'YER029C'	'YGR074W'
'YER029C'	'YGR091W'
'YER029C'	'YGR162W'
'YER029C'	'YHR086W'
'YER029C'	'YHR165C'
'YER029C'	'YIL061C'
'YER029C'	'YJL203W'
'YER029C'	'YKL012W'
'YER029C'	'YKL173W'
'YER029C'	'YLR298C'
'YER029C'	'YLR424W'
'YER029C'	'YML049C'
'YER029C'	'YMR125W'
'YER029C'	'YMR240C'
'YER029C'	'YPL178W'
'YER029C'	'YPL213W'
'YER029C'	'YPR178W'
'YER029C'	'YOL139C'
'YER029C'	'YBL026W'
'YER029C'	'YDR416W'
'YER029C'	'YER112W'
'YER029C'	'YGL128C'
'YER029C'	'YLR117C'
'YER029C'	'YGL120C'
'YER029C'	'YML046W'
'YER029C'	'YMR288W'
'YER029C'	'YIR009W'
'YER029C'	'YDL043C'
'YER029C'	'YBR055C'
'YER029C'	'YDL030W'
'YER029C'	'YDL098C'
'YER029C'	'YER165W'
'YER029C'	'YLR275W'
'YER029C'	'YPR082C'
'YER029C'	'YBL074C'
'YER029C'	'YJR084W'
'YER029C'	'YOR319W'
'YER029C'	'YPR101W'
'YER029C'	'YBL104C'
'YER029C'	'YGL100W'
'YER029C'	'YMR116C'
'YER172C'	'YGR013W'
'YER172C'	'YGR074W'
'YER172C'	'YGR091W'
'YER172C'	'YHR165C'
'YER172C'	'YJL203W'
'YER172C'	'YKL173W'
'YER172C'	'YLR424W'
'YER172C'	'YML049C'
'YER172C'	'YMR125W'
'YER172C'	'YMR240C'
'YER172C'	'YPL213W'
'YER172C'	'YPR178W'
'YER172C'	'YBL026W'
'YER172C'	'YBR065C'
'YER172C'	'YDR378C'
'YER172C'	'YDR416W'
'YER172C'	'YER112W'
'YER172C'	'YER146W'
'YER172C'	'YGL128C'
'YER172C'	'YGR278W'
'YER172C'	'YLR117C'
'YER172C'	'YMR213W'
'YER172C'	'YNL147W'
'YER172C'	'YGL120C'
'YER172C'	'YDR283C'
'YER172C'	'YDL209C'
'YER172C'	'YAL032C'
'YER172C'	'YLL036C'
'YER172C'	'YML046W'
'YER172C'	'YMR288W'
'YER172C'	'YBR055C'
'YER172C'	'YDL030W'
'YER172C'	'YDL098C'
'YER172C'	'YOR308C'
'YER172C'	'YER165W'
'YER172C'	'YLR147C'
'YER172C'	'YPR082C'
'YER172C'	'YPR101W'
'YER172C'	'YBL104C'
'YER172C'	'YPL151C'
'YER172C'	'YGL100W'
'YER172C'	'YCR063W'
'YER172C'	'YJR050W'
'YER172C'	'YHR156C'
'YGL049C'	'YHR086W'
'YGL049C'	'YMR125W'
'YGL049C'	'YNL251C'
'YGL049C'	'YPL178W'
'YGL049C'	'YIR001C'
'YGL049C'	'YOL139C'
'YGL049C'	'YBR009C'
'YGL049C'	'YLR175W'
'YGL049C'	'YHL034C'
'YGL049C'	'YBL032W'
'YGL049C'	'YER165W'
'YGL094C'	'YKL012W'
'YGL094C'	'YER165W'
'YGL094C'	'YKL025C'
'YGR013W'	'YGR074W'
'YGR013W'	'YHR086W'
'YGR013W'	'YIL061C'
'YGR013W'	'YKL012W'
'YGR013W'	'YLR298C'
'YGR013W'	'YMR125W'
'YGR013W'	'YPL178W'
'YGR013W'	'YML046W'
'YGR013W'	'YLR275W'
'YGR013W'	'YLR147C'
'YGR013W'	'YOL001W'
'YGR074W'	'YGR091W'
'YGR074W'	'YHR165C'
'YGR074W'	'YJL203W'
'YGR074W'	'YKL012W'
'YGR074W'	'YKL173W'
'YGR074W'	'YLR298C'
'YGR074W'	'YMR125W'
'YGR074W'	'YPL213W'
'YGR074W'	'YER112W'
'YGR074W'	'YML046W'
'YGR074W'	'YBR055C'
'YGR074W'	'YDL030W'
'YGR074W'	'YLR147C'
'YGR091W'	'YHR165C'
'YGR091W'	'YKL173W'
'YGR091W'	'YPR178W'
'YGR091W'	'YBL026W'
'YGR091W'	'YDR378C'
'YGR091W'	'YER112W'
'YGR091W'	'YDR283C'
'YGR091W'	'YCR046C'
'YGR091W'	'YDR462W'
'YGR091W'	'YML025C'
'YGR091W'	'YBR055C'
'YGR091W'	'YOR308C'
'YGR091W'	'YLR275W'
'YGR091W'	'YPR082C'
'YGR091W'	'YJL063C'
'YGR091W'	'YNL005C'
'YGR091W'	'YMR024W'
'YGR091W'	'YDR322W'
'YGR091W'	'YLR439W'
'YGR162W'	'YIL061C'
'YGR162W'	'YMR125W'
'YGR162W'	'YIR001C'
'YGR162W'	'YOL139C'
'YGR162W'	'YLR432W'
'YGR162W'	'YCL011C'
'YGR162W'	'YPR080W'
'YGR162W'	'YLR175W'
'YGR162W'	'YER112W'
'YGR162W'	'YHL034C'
'YGR162W'	'YNL262W'
'YGR162W'	'YOR243C'
'YGR162W'	'YGR285C'
'YGR162W'	'YHR064C'
'YGR162W'	'YGL173C'
'YGR162W'	'YKR059W'
'YGR162W'	'YER165W'
'YGR162W'	'YJL190C'
'YGR162W'	'YCL037C'
'YGR162W'	'YGL030W'
'YGR162W'	'YJR145C'
'YGR162W'	'YDR064W'
'YGR162W'	'YLL045C'
'YGR162W'	'YMR116C'
'YGR162W'	'YMR230W'
'YGR162W'	'YDL075W'
'YGR162W'	'YDL051W'
'YGR162W'	'YNL005C'
'YGR162W'	'YAL036C'
'YHR086W'	'YIL061C'
'YHR086W'	'YKL012W'
'YHR086W'	'YKL173W'
'YHR086W'	'YLR298C'
'YHR086W'	'YMR125W'
'YHR086W'	'YPL178W'
'YHR086W'	'YPR080W'
'YHR086W'	'YGL173C'
'YHR086W'	'YML046W'
'YHR086W'	'YDL043C'
'YHR086W'	'YER165W'
'YHR086W'	'YLR275W'
'YHR086W'	'YLR147C'
'YHR086W'	'YDR432W'
'YHR086W'	'YDR025W'
'YHR165C'	'YJL203W'
'YHR165C'	'YKL173W'
'YHR165C'	'YLR424W'
'YHR165C'	'YML049C'
'YHR165C'	'YMR125W'
'YHR165C'	'YMR240C'
'YHR165C'	'YPL178W'
'YHR165C'	'YPL213W'
'YHR165C'	'YPR178W'
'YHR165C'	'YBL026W'
'YHR165C'	'YBR065C'
'YHR165C'	'YDR378C'
'YHR165C'	'YDR416W'
'YHR165C'	'YER112W'
'YHR165C'	'YER146W'
'YHR165C'	'YGL128C'
'YHR165C'	'YGR278W'
'YHR165C'	'YLR117C'
'YHR165C'	'YMR213W'
'YHR165C'	'YNL147W'
'YHR165C'	'YGL120C'
'YHR165C'	'YDR283C'
'YHR165C'	'YDL209C'
'YHR165C'	'YAL032C'
'YHR165C'	'YLL036C'
'YHR165C'	'YBR055C'
'YHR165C'	'YDL030W'
'YHR165C'	'YOR308C'
'YHR165C'	'YER165W'
'YHR165C'	'YLR147C'
'YHR165C'	'YBL074C'
'YHR165C'	'YCR063W'
'YHR165C'	'YHR156C'
'YIL061C'	'YKL012W'
'YIL061C'	'YLR298C'
'YIL061C'	'YMR125W'
'YIL061C'	'YPL178W'
'YIL061C'	'YML046W'
'YIL061C'	'YER165W'
'YJL050W'	'YNL251C'
'YJL050W'	'YPL190C'
'YJL050W'	'YDR012W'
'YJL203W'	'YKL173W'
'YJL203W'	'YML049C'
'YJL203W'	'YMR240C'
'YJL203W'	'YPL213W'
'YJL203W'	'YPR178W'
'YJL203W'	'YER112W'
'YJL203W'	'YAL032C'
'YJL203W'	'YMR288W'
'YJL203W'	'YDL043C'
'YJL203W'	'YDL030W'
'YJL203W'	'YER165W'
'YJL203W'	'YOR319W'
'YKL012W'	'YLR298C'
'YKL012W'	'YMR125W'
'YKL012W'	'YML046W'
'YKL012W'	'YER165W'
'YKL012W'	'YLR147C'
'YKL173W'	'YLR424W'
'YKL173W'	'YPR178W'
'YKL173W'	'YBL026W'
'YKL173W'	'YDR378C'
'YKL173W'	'YER112W'
'YKL173W'	'YER146W'
'YKL173W'	'YGL128C'
'YKL173W'	'YGR278W'
'YKL173W'	'YLR117C'
'YKL173W'	'YMR213W'
'YKL173W'	'YNL147W'
'YKL173W'	'YGL120C'
'YKL173W'	'YDR283C'
'YKL173W'	'YDL209C'
'YKL173W'	'YAL032C'
'YKL173W'	'YLL036C'
'YKL173W'	'YBR055C'
'YKL173W'	'YDL098C'
'YKL173W'	'YLR275W'
'YKL173W'	'YPR082C'
'YKL173W'	'YBL074C'
'YLR226W'	'YMR125W'
'YLR226W'	'YPR161C'
'YLR298C'	'YMR125W'
'YLR298C'	'YML046W'
'YLR298C'	'YER165W'
'YLR298C'	'YLR275W'
'YLR424W'	'YGL128C'
'YLR424W'	'YLR117C'
'YLR424W'	'YGL120C'
'YLR424W'	'YDL209C'
'YLR424W'	'YPL151C'
'YLR424W'	'YKR022C'
'YLR430W'	'YMR125W'
'YLR430W'	'YNL251C'
'YLR430W'	'YPL190C'
'YLR430W'	'YPR080W'
'YLR430W'	'YER165W'
'YLR430W'	'YDR012W'
'YML049C'	'YMR125W'
'YML049C'	'YMR240C'
'YML049C'	'YPL178W'
'YML049C'	'YPL213W'
'YML049C'	'YDR378C'
'YML049C'	'YER112W'
'YML049C'	'YLR117C'
'YML049C'	'YMR213W'
'YML049C'	'YDL209C'
'YML049C'	'YAL032C'
'YML049C'	'YMR288W'
'YML049C'	'YOR319W'
'YMR125W'	'YMR240C'
'YMR125W'	'YNL251C'
'YMR125W'	'YPL178W'
'YMR125W'	'YPL190C'
'YMR125W'	'YOL139C'
'YMR125W'	'YPR161C'
'YMR125W'	'YHL034C'
'YMR125W'	'YJL080C'
'YMR125W'	'YDL209C'
'YMR125W'	'YER165W'
'YMR125W'	'YLR275W'
'YMR125W'	'YLR147C'
'YMR125W'	'YJL190C'
'YMR125W'	'YCL037C'
'YMR125W'	'YPR057W'
'YMR125W'	'YDR225W'
'YMR240C'	'YPL213W'
'YMR240C'	'YLR117C'
'YMR240C'	'YMR288W'
'YMR240C'	'YDL043C'
'YMR240C'	'YDL030W'
'YMR240C'	'YER165W'
'YMR240C'	'YLR147C'
'YMR240C'	'YPL151C'
'YNL251C'	'YPL178W'
'YNL251C'	'YPL190C'
'YNL251C'	'YML117W'
'YNL251C'	'YPR080W'
'YNL251C'	'YGL173C'
'YNL251C'	'YER165W'
'YNL251C'	'YOL115W'
'YNL251C'	'YCL037C'
'YNL251C'	'YDR012W'
'YNL251C'	'YMR239C'
'YPL178W'	'YPL190C'
'YPL178W'	'YML117W'
'YPL178W'	'YER165W'
'YPL178W'	'YLR275W'
'YPL178W'	'YDR432W'
'YPL190C'	'YPR080W'
'YPL190C'	'YGL173C'
'YPL190C'	'YER165W'
'YPL190C'	'YOL115W'
'YPL190C'	'YDR012W'
'YPL190C'	'YMR239C'
'YPL213W'	'YDR416W'
'YPL213W'	'YAL032C'
'YPL213W'	'YLL036C'
'YPL213W'	'YMR288W'
'YPL213W'	'YIR009W'
'YPL213W'	'YDL030W'
'YPL213W'	'YLR275W'
'YPL213W'	'YLR147C'
'YPR178W'	'YBL026W'
'YPR178W'	'YDR378C'
'YPR178W'	'YER112W'
'YPR178W'	'YER146W'
'YPR178W'	'YNL147W'
'YPR178W'	'YDR283C'
'YPR178W'	'YBR055C'
'YPR178W'	'YDL098C'
'YPR178W'	'YOR308C'
'YBL039C'	'YDL055C'
'YBL039C'	'YKL029C'
'YBL039C'	'YFR031C-A'
'YBL039C'	'YHR027C'
'YBL039C'	'YLR180W'
'YBL039C'	'YHR200W'
'YBL039C'	'YOR261C'
'YBL039C'	'YOR151C'
'YBL039C'	'YMR012W'
'YBL039C'	'YKR059W'
'YBL039C'	'YFR004W'
'YBL039C'	'YOR133W'
'YBL039C'	'YML085C'
'YBL039C'	'YDR394W'
'YBL039C'	'YCR031C'
'YBL039C'	'YJR123W'
'YBL039C'	'YIL075C'
'YBL039C'	'YPL090C'
'YBL039C'	'YBR031W'
'YBL039C'	'YDL191W'
'YBL039C'	'YPL220W'
'YBL039C'	'YML073C'
'YBL039C'	'YGL048C'
'YBL039C'	'YBR084C-A'
'YBL039C'	'YJL177W'
'YBL039C'	'YMR024W'
'YDL055C'	'YDR127W'
'YDL055C'	'YDR335W'
'YDL055C'	'YER086W'
'YDL055C'	'YFR009W'
'YDL055C'	'YFR040W'
'YDL055C'	'YGL195W'
'YDL055C'	'YGR204W'
'YDL055C'	'YGR234W'
'YDL055C'	'YHL011C'
'YDL055C'	'YHR128W'
'YDL055C'	'YKL029C'
'YDL055C'	'YKL067W'
'YDL055C'	'YLL018C'
'YDL055C'	'YLL040C'
'YDL055C'	'YLR106C'
'YDL055C'	'YLR153C'
'YDL055C'	'YML124C'
'YDL055C'	'YOL120C'
'YDL055C'	'YPL235W'
'YDL055C'	'YER095W'
'YDL055C'	'YKL081W'
'YDL055C'	'YGL016W'
'YDL055C'	'YJR109C'
'YDL055C'	'YOL098C'
'YDL055C'	'YPL106C'
'YDL055C'	'YDR170C'
'YDL055C'	'YFR031C-A'
'YDL055C'	'YIL094C'
'YDL055C'	'YPR010C'
'YDL055C'	'YGR218W'
'YDL055C'	'YHR027C'
'YDL055C'	'YLR180W'
'YDL055C'	'YNL055C'
'YDL055C'	'YIL070C'
'YDL055C'	'YPL226W'
'YDL055C'	'YMR229C'
'YDL055C'	'YJL074C'
'YDL055C'	'YKL145W'
'YDL055C'	'YMR012W'
'YDL055C'	'YGL245W'
'YDL055C'	'YNR016C'
'YDL055C'	'YGL137W'
'YDL055C'	'YNL271C'
'YDL055C'	'YOR133W'
'YDL055C'	'YKL104C'
'YDL055C'	'YLR259C'
'YDL055C'	'YDR394W'
'YDL055C'	'YIL069C'
'YDL055C'	'YCR031C'
'YDL055C'	'YLR075W'
'YDL055C'	'YIL075C'
'YDL055C'	'YFL037W'
'YDL055C'	'YPL249C-A'
'YDL055C'	'YML028W'
'YDL055C'	'YGR094W'
'YDL055C'	'YBR031W'
'YDL055C'	'YGL076C'
'YDL055C'	'YLL045C'
'YDL055C'	'YJL008C'
'YDL055C'	'YMR142C'
'YDL055C'	'YAL038W'
'YDL055C'	'YLR048W'
'YDL055C'	'YGL103W'
'YDL112W'	'YBL046W'
'YDL112W'	'YKL182W'
'YDL112W'	'YJR045C'
'YDR035W'	'YOR230W'
'YDR035W'	'YLR355C'
'YDR127W'	'YGR214W'
'YDR127W'	'YGR234W'
'YDR127W'	'YKL029C'
'YDR127W'	'YPL235W'
'YDR127W'	'YER095W'
'YDR127W'	'YDR214W'
'YDR127W'	'YLR180W'
'YDR127W'	'YKL145W'
'YDR127W'	'YKL211C'
'YDR127W'	'YOR375C'
'YDR127W'	'YDR427W'
'YDR127W'	'YOR133W'
'YDR127W'	'YML085C'
'YDR127W'	'YKL104C'
'YDR127W'	'YMR186W'
'YDR127W'	'YGR240C'
'YDR127W'	'YJL008C'
'YDR127W'	'YLR048W'
'YDR335W'	'YKL029C'
'YDR335W'	'YML085C'
'YDR335W'	'YKL104C'
'YDR335W'	'YDR394W'
'YDR335W'	'YFL037W'
'YDR335W'	'YAL038W'
'YER086W'	'YFR040W'
'YER086W'	'YKL029C'
'YER086W'	'YOL120C'
'YER086W'	'YPL235W'
'YER086W'	'YER095W'
'YER086W'	'YKL081W'
'YER086W'	'YJR109C'
'YER086W'	'YPR080W'
'YER086W'	'YHR169W'
'YER086W'	'YML085C'
'YER086W'	'YLR259C'
'YFL045C'	'YGL195W'
'YFL045C'	'YPL235W'
'YFL045C'	'YML085C'
'YFL045C'	'YAL038W'
'YFL045C'	'YJL130C'
'YFR009W'	'YFR040W'
'YFR009W'	'YGL195W'
'YFR009W'	'YGR234W'
'YFR009W'	'YKL029C'
'YFR009W'	'YLL040C'
'YFR009W'	'YML124C'
'YFR009W'	'YPL235W'
'YFR009W'	'YHR019C'
'YFR009W'	'YDR170C'
'YFR009W'	'YOR151C'
'YFR009W'	'YLR452C'
'YFR009W'	'YNL272C'
'YFR040W'	'YKL029C'
'YFR040W'	'YML124C'
'YFR040W'	'YDL047W'
'YFR040W'	'YDL185W'
'YGL195W'	'YGR234W'
'YGL195W'	'YKL029C'
'YGL195W'	'YML124C'
'YGL195W'	'YPL235W'
'YGL195W'	'YHR019C'
'YGL195W'	'YMR246W'
'YGL195W'	'YBR009C'
'YGL195W'	'YDR214W'
'YGL195W'	'YIL094C'
'YGL195W'	'YGR218W'
'YGL195W'	'YLR180W'
'YGL195W'	'YNL055C'
'YGL195W'	'YBR017C'
'YGL195W'	'YER110C'
'YGL195W'	'YOR136W'
'YGL195W'	'YJR077C'
'YGL195W'	'YJR132W'
'YGL195W'	'YDL015C'
'YGL195W'	'YBR025C'
'YGL195W'	'YML085C'
'YGL195W'	'YKL104C'
'YGL195W'	'YNL178W'
'YGL195W'	'YFL037W'
'YGL195W'	'YML063W'
'YGL195W'	'YBL030C'
'YGL238W'	'YGR214W'
'YGL238W'	'YDR170C'
'YGL238W'	'YIL094C'
'YGL238W'	'YLR340W'
'YGL238W'	'YFL037W'
'YGR204W'	'YFR031C-A'
'YGR204W'	'YLR441C'
'YGR214W'	'YGR234W'
'YGR214W'	'YHL011C'
'YGR214W'	'YKL029C'
'YGR214W'	'YLR153C'
'YGR214W'	'YPL235W'
'YGR214W'	'YBR247C'
'YGR214W'	'YGR081C'
'YGR214W'	'YNL207W'
'YGR214W'	'YHR019C'
'YGR214W'	'YIL022W'
'YGR214W'	'YNL023C'
'YGR214W'	'YBR079C'
'YGR214W'	'YLR432W'
'YGR214W'	'YPR112C'
'YGR214W'	'YDL171C'
'YGR214W'	'YKL010C'
'YGR214W'	'YNL308C'
'YGR214W'	'YOR361C'
'YGR214W'	'YBL061C'
'YGR214W'	'YIL161W'
'YGR214W'	'YNL112W'
'YGR214W'	'YNL297C'
'YGR214W'	'YML085C'
'YGR214W'	'YLR259C'
'YGR214W'	'YGR240C'
'YGR214W'	'YDR025W'
'YGR214W'	'YDR447C'
'YGR214W'	'YBL072C'
'YGR214W'	'YBR189W'
'YGR214W'	'YGL031C'
'YGR214W'	'YBR031W'
'YGR234W'	'YLR106C'
'YGR234W'	'YER095W'
'YGR234W'	'YKL157W'
'YGR234W'	'YPL106C'
'YGR234W'	'YPR010C'
'YGR234W'	'YDR071C'
'YGR234W'	'YOR133W'
'YGR234W'	'YML085C'
'YGR234W'	'YKL104C'
'YGR234W'	'YDR188W'
'YGR234W'	'YLR304C'
'YHL011C'	'YKL029C'
'YHL011C'	'YOR133W'
'YHL011C'	'YML085C'
'YHL011C'	'YKL104C'
'YHL011C'	'YLR259C'
'YHL011C'	'YMR186W'
'YHL011C'	'YGL030W'
'YHL011C'	'YKL181W'
'YHR128W'	'YPL235W'
'YHR128W'	'YML085C'
'YHR128W'	'YFL037W'
'YHR128W'	'YAL038W'
'YHR128W'	'YJL130C'
'YKL029C'	'YLR106C'
'YKL029C'	'YML124C'
'YKL029C'	'YPL235W'
'YKL029C'	'YBR009C'
'YKL029C'	'YPR080W'
'YKL029C'	'YHR169W'
'YKL029C'	'YGR218W'
'YKL029C'	'YHR027C'
'YKL029C'	'YLR180W'
'YKL029C'	'YHL030W'
'YKL029C'	'YHR200W'
'YKL029C'	'YOL038W'
'YKL029C'	'YMR308C'
'YKL029C'	'YOR151C'
'YKL029C'	'YMR012W'
'YKL029C'	'YNR016C'
'YKL029C'	'YDR427W'
'YKL029C'	'YOR133W'
'YKL029C'	'YML085C'
'YKL029C'	'YKL104C'
'YKL029C'	'YKL182W'
'YKL029C'	'YDL185W'
'YKL029C'	'YDR188W'
'YKL029C'	'YGL030W'
'YKL029C'	'YDL143W'
'YKL029C'	'YEL022W'
'YKL029C'	'YBL076C'
'YKL029C'	'YDR457W'
'YKL029C'	'YIL075C'
'YKL029C'	'YFL037W'
'YKL029C'	'YAL038W'
'YKL029C'	'YPL220W'
'YKL029C'	'YIL078W'
'YKL029C'	'YJL130C'
'YKL067W'	'YBR009C'
'YKL067W'	'YPR010C'
'YKL067W'	'YGL030W'
'YKL067W'	'YIL069C'
'YKL067W'	'YLR367W'
'YKL067W'	'YDR064W'
'YKL067W'	'YDR447C'
'YKL067W'	'YBL072C'
'YKL067W'	'YNL178W'
'YKL067W'	'YPL090C'
'YKL067W'	'YMR143W'
'YLL018C'	'YOL120C'
'YLL018C'	'YJL130C'
'YLL040C'	'YIL094C'
'YLL040C'	'YLR180W'
'YLL040C'	'YMR078C'
'YLL040C'	'YOR133W'
'YLL040C'	'YML085C'
'YLL040C'	'YKL104C'
'YLL040C'	'YDL185W'
'YLL040C'	'YJL130C'
'YLR106C'	'YLR153C'
'YLR106C'	'YML124C'
'YLR106C'	'YDR171W'
'YLR106C'	'YHR019C'
'YLR106C'	'YBR009C'
'YLR106C'	'YPL093W'
'YLR106C'	'YHR085W'
'YLR106C'	'YLR180W'
'YLR106C'	'YPL043W'
'YLR106C'	'YHR052W'
'YLR106C'	'YNL110C'
'YLR106C'	'YDR101C'
'YLR106C'	'YER006W'
'YLR106C'	'YGR103W'
'YLR106C'	'YGR245C'
'YLR106C'	'YCR072C'
'YLR106C'	'YLR074C'
'YLR106C'	'YNR053C'
'YLR106C'	'YGL001C'
'YLR106C'	'YJR132W'
'YLR106C'	'YFL037W'
'YLR106C'	'YJL130C'
'YLR153C'	'YML124C'
'YLR153C'	'YPL106C'
'YLR153C'	'YPR080W'
'YLR153C'	'YHR169W'
'YLR153C'	'YHR027C'
'YLR153C'	'YLR180W'
'YLR153C'	'YGL137W'
'YLR153C'	'YBR025C'
'YLR153C'	'YOR133W'
'YLR153C'	'YML085C'
'YLR153C'	'YLR259C'
'YLR153C'	'YER070W'
'YLR153C'	'YNL178W'
'YLR153C'	'YAL038W'
'YLR153C'	'YLR249W'
'YLR153C'	'YDR502C'
'YLR153C'	'YKL152C'
'YML124C'	'YOL120C'
'YML124C'	'YGL016W'
'YML124C'	'YHR027C'
'YML124C'	'YLR180W'
'YML124C'	'YNL055C'
'YML124C'	'YKL211C'
'YML124C'	'YMR012W'
'YML124C'	'YML012W'
'YML124C'	'YDR427W'
'YML124C'	'YOR133W'
'YML124C'	'YML085C'
'YML124C'	'YKL104C'
'YML124C'	'YLR259C'
'YML124C'	'YKL182W'
'YML124C'	'YDL185W'
'YML124C'	'YDR188W'
'YML124C'	'YDR394W'
'YML124C'	'YIL075C'
'YML124C'	'YFL037W'
'YML124C'	'YJR121W'
'YML124C'	'YGL048C'
'YML124C'	'YOR259C'
'YOL120C'	'YPL093W'
'YOL120C'	'YPR041W'
'YOL120C'	'YFR031C-A'
'YOL120C'	'YBR084W'
'YOL120C'	'YER110C'
'YOL120C'	'YMR229C'
'YOL120C'	'YPL043W'
'YOL120C'	'YDR101C'
'YOL120C'	'YER006W'
'YOL120C'	'YER126C'
'YOL120C'	'YPR016C'
'YOL120C'	'YOR361C'
'YOL120C'	'YNR053C'
'YOL120C'	'YDR060W'
'YOL120C'	'YDL195W'
'YOL120C'	'YOR133W'
'YOL120C'	'YKL104C'
'YOL120C'	'YJR145C'
'YOL120C'	'YLR340W'
'YOL120C'	'YDR012W'
'YOL120C'	'YLR075W'
'YOL120C'	'YNL178W'
'YOL120C'	'YMR242C'
'YOL120C'	'YHR010W'
'YOL120C'	'YOR063W'
'YOL120C'	'YFL037W'
'YOL120C'	'YPL249C-A'
'YOL120C'	'YBR031W'
'YOL120C'	'YGL076C'
'YOL120C'	'YML063W'
'YOL120C'	'YMR142C'
'YOL120C'	'YJL140W'
'YOL120C'	'YIL078W'
'YOL120C'	'YJL130C'
'YOL120C'	'YOR204W'
'YOL120C'	'YMR116C'
'YOL120C'	'YPL131W'
'YPL235W'	'YGL167C'
'YPL235W'	'YBR009C'
'YPL235W'	'YFR013W'
'YPL235W'	'YJR109C'
'YPL235W'	'YPR010C'
'YPL235W'	'YCR093W'
'YPL235W'	'YDR190C'
'YPL235W'	'YER110C'
'YPL235W'	'YOR136W'
'YPL235W'	'YDL002C'
'YPL235W'	'YER092W'
'YPL235W'	'YFL013C'
'YPL235W'	'YGL150C'
'YPL235W'	'YLR052W'
'YPL235W'	'YNL059C'
'YPL235W'	'YOR141C'
'YPL235W'	'YNL189W'
'YPL235W'	'YGL245W'
'YPL235W'	'YOR133W'
'YPL235W'	'YML085C'
'YPL235W'	'YKL104C'
'YPL235W'	'YMR186W'
'YPL235W'	'YGL030W'
'YPL235W'	'YBL076C'
'YPL235W'	'YFL037W'
'YPL235W'	'YGL048C'
'YPL235W'	'YJL130C'
'YPL235W'	'YMR116C'
'YDR425W'	'YJL036W'
'YDR425W'	'YNL243W'
'YJL036W'	'YDL113C'
'YBL085W'	'YER165W'
'YGR250C'	'YIR001C'
'YGR250C'	'YML056C'
'YGR250C'	'YER165W'
'YIR001C'	'YNL138W'
'YIR001C'	'YER165W'
'YIR001C'	'YGR192C'
'YJL005W'	'YGR233C'
'YJL005W'	'YNL138W'
'YJL005W'	'YFL039C'
'YML117W'	'YPR080W'
'YML117W'	'YBL032W'
'YML117W'	'YDR172W'
'YML117W'	'YER165W'
'YOL139C'	'YLR432W'
'YOL139C'	'YCL011C'
'YOL139C'	'YMR229C'
'YOL139C'	'YHL034C'
'YOL139C'	'YML056C'
'YOL139C'	'YBL032W'
'YOL139C'	'YNL262W'
'YOL139C'	'YGL173C'
'YOL139C'	'YER165W'
'YOL139C'	'YJR145C'
'YOL139C'	'YLR367W'
'YOL139C'	'YBL072C'
'YOL139C'	'YBR189W'
'YOL139C'	'YMR242C'
'YOL139C'	'YDL051W'
'YBR127C'	'YKL080W'
'YBR127C'	'YOR332W'
'YBR127C'	'YGR281W'
'YBR127C'	'YOR270C'
'YBR127C'	'YDL213C'
'YBR127C'	'YGR020C'
'YBR127C'	'YLR088W'
'YBR127C'	'YLR447C'
'YBR127C'	'YEL051W'
'YBR127C'	'YDL185W'
'YBR127C'	'YJR033C'
'YBR127C'	'YHR039C-A'
'YKL080W'	'YOR332W'
'YKL080W'	'YEL051W'
'YKL080W'	'YDL185W'
'YOR332W'	'YGR020C'
'YOR332W'	'YDR202C'
'YOR332W'	'YEL051W'
'YOR332W'	'YDL185W'
'YOR332W'	'YJR033C'
'YOR332W'	'YPR036W'
'YJL033W'	'YCR057C'
'YJL033W'	'YLR432W'
'YJL033W'	'YFR031C-A'
'YJL033W'	'YOR310C'
'YJL033W'	'YPR080W'
'YJL033W'	'YLR175W'
'YJL033W'	'YMR229C'
'YJL033W'	'YOL041C'
'YJL033W'	'YDR195W'
'YJL033W'	'YJR093C'
'YJL033W'	'YKR002W'
'YJL033W'	'YMR061W'
'YJL033W'	'YAL043C'
'YJL033W'	'YER133W'
'YJL033W'	'YLR115W'
'YJL033W'	'YLR277C'
'YJL033W'	'YNL317W'
'YJL033W'	'YER165W'
'YJL033W'	'YCL037C'
'YJL033W'	'YJR145C'
'YJL033W'	'YLR340W'
'YJL033W'	'YBR031W'
'YJL033W'	'YOR096W'
'YJL033W'	'YDL014W'
'YJL033W'	'YMR142C'
'YJL033W'	'YLR448W'
'YJL033W'	'YHL033C'
'YJL033W'	'YHR216W'
'YJL033W'	'YLR197W'
'YJL033W'	'YNL069C'
'YJL033W'	'YDL082W'
'YJL033W'	'YKL018W'
'YJL033W'	'YGR156W'
'YGR281W'	'YOR270C'
'YGR281W'	'YLR447C'
'YGR281W'	'YAL016W'
'YGR281W'	'YDR060W'
'YGR281W'	'YGL030W'
'YGR281W'	'YLR340W'
'YGR281W'	'YGL031C'
'YGR281W'	'YLR075W'
'YGR281W'	'YHR010W'
'YGR281W'	'YPL198W'
'YGR281W'	'YBR031W'
'YGR281W'	'YLR441C'
'YGR281W'	'YBL099W'
'YGR281W'	'YPL131W'
'YML072C'	'YNL271C'
'YML072C'	'YLR044C'
'YML072C'	'YCR012W'
'YML072C'	'YML024W'
'YML072C'	'YLR340W'
'YML072C'	'YDR012W'
'YML072C'	'YBR031W'
'YML072C'	'YPL220W'
'YML072C'	'YGL103W'
'YOR270C'	'YNR050C'
'YOR270C'	'YDL213C'
'YOR270C'	'YGR020C'
'YOR270C'	'YLR447C'
'YOR270C'	'YDL185W'
'YOR270C'	'YLR044C'
'YOR270C'	'YBR196C'
'YOR270C'	'YKL119C'
'YOR270C'	'YDR516C'
'YOR270C'	'YDR381W'
'YDR171W'	'YHR121W'
'YDR171W'	'YPR010C'
'YDR171W'	'YNL055C'
'YDR171W'	'YBR105C'
'YDR171W'	'YOR151C'
'YDR171W'	'YFR028C'
'YDR171W'	'YDR430C'
'YDR171W'	'YPR035W'
'YDR171W'	'YFL037W'
'YDR171W'	'YJL130C'
'YGR178C'	'YHR121W'
'YGR178C'	'YLR340W'
'YHR121W'	'YGL130W'
'YHR121W'	'YHR174W'
'YDR233C'	'YPL154C'
'YBR142W'	'YDR496C'
'YBR142W'	'YPL093W'
'YBR142W'	'YBL087C'
'YBR142W'	'YMR229C'
'YBR142W'	'YOL041C'
'YBR142W'	'YPL043W'
'YBR142W'	'YMR049C'
'YBR142W'	'YOR272W'
'YBR142W'	'YGL111W'
'YBR142W'	'YNL061W'
'YBR142W'	'YDR060W'
'YBR142W'	'YKL014C'
'YBR142W'	'YGL030W'
'YBR142W'	'YLR340W'
'YBR142W'	'YIL069C'
'YBR142W'	'YLR367W'
'YBR142W'	'YMR242C'
'YBR142W'	'YOL127W'
'YBR142W'	'YOR063W'
'YBR142W'	'YPL198W'
'YBR142W'	'YPL249C-A'
'YBR142W'	'YBR031W'
'YBR142W'	'YGL076C'
'YBR142W'	'YLL045C'
'YBR142W'	'YPL220W'
'YBR142W'	'YML073C'
'YBR142W'	'YHR216W'
'YBR142W'	'YPL131W'
'YBR142W'	'YMR290C'
'YBR142W'	'YNL002C'
'YBR247C'	'YCL059C'
'YBR247C'	'YCR057C'
'YBR247C'	'YDL060W'
'YBR247C'	'YDR449C'
'YBR247C'	'YGR081C'
'YBR247C'	'YNL207W'
'YBR247C'	'YOR056C'
'YBR247C'	'YPR144C'
'YBR247C'	'YNL075W'
'YBR247C'	'YDL148C'
'YBR247C'	'YER082C'
'YBR247C'	'YGR090W'
'YBR247C'	'YJL109C'
'YBR247C'	'YOL010W'
'YBR247C'	'YPR112C'
'YBR247C'	'YLR175W'
'YBR247C'	'YOR078W'
'YBR247C'	'YDR324C'
'YBR247C'	'YMR093W'
'YBR247C'	'YPL012W'
'YBR247C'	'YPL266W'
'YBR247C'	'YMR229C'
'YBR247C'	'YNL132W'
'YBR247C'	'YNL308C'
'YBR247C'	'YMR128W'
'YBR247C'	'YPL204W'
'YBR247C'	'YJR145C'
'YBR247C'	'YML024W'
'YBR247C'	'YIL069C'
'YBR247C'	'YLR367W'
'YBR247C'	'YLR186W'
'YBR247C'	'YHR148W'
'YBR247C'	'YDR025W'
'YBR247C'	'YDR064W'
'YBR247C'	'YCR031C'
'YBR247C'	'YDR447C'
'YBR247C'	'YDR450W'
'YBR247C'	'YBL072C'
'YBR247C'	'YBR189W'
'YBR247C'	'YLL011W'
'YBR247C'	'YOR145C'
'YBR247C'	'YLR264W'
'YBR247C'	'YOR290C'
'YBR247C'	'YGR054W'
'YBR247C'	'YNL178W'
'YBR247C'	'YKL180W'
'YBR247C'	'YDL014W'
'YBR247C'	'YLR129W'
'YBR247C'	'YJR002W'
'YBR247C'	'YPL217C'
'YBR247C'	'YML063W'
'YBR247C'	'YNL209W'
'YBR247C'	'YLR197W'
'YBR247C'	'YBL004W'
'YBR247C'	'YMR116C'
'YBR247C'	'YJL191W'
'YBR247C'	'YNL096C'
'YBR247C'	'YKL143W'
'YCL059C'	'YCR057C'
'YCL059C'	'YDR449C'
'YCL059C'	'YPR144C'
'YCL059C'	'YDL213C'
'YCL059C'	'YDL148C'
'YCL059C'	'YER082C'
'YCL059C'	'YJL109C'
'YCL059C'	'YLR409C'
'YCL059C'	'YPR137W'
'YCL059C'	'YLR175W'
'YCL059C'	'YDR324C'
'YCL059C'	'YMR093W'
'YCL059C'	'YPL126W'
'YCL059C'	'YMR229C'
'YCL059C'	'YNL132W'
'YCL059C'	'YNL308C'
'YCL059C'	'YMR128W'
'YCL059C'	'YDL166C'
'YCL059C'	'YGL030W'
'YCL059C'	'YJR145C'
'YCL059C'	'YLR340W'
'YCL059C'	'YLR186W'
'YCL059C'	'YHR148W'
'YCL059C'	'YBL072C'
'YCL059C'	'YLL011W'
'YCL059C'	'YNL178W'
'YCL059C'	'YOR096W'
'YCL059C'	'YDL014W'
'YCL059C'	'YJR002W'
'YCL059C'	'YKR060W'
'YCL059C'	'YDR299W'
'YCL059C'	'YPL217C'
'YCL059C'	'YGR145W'
'YCL059C'	'YLR197W'
'YCL059C'	'YBL004W'
'YCR057C'	'YDR449C'
'YCR057C'	'YPR144C'
'YCR057C'	'YNL075W'
'YCR057C'	'YDL213C'
'YCR057C'	'YFR031C-A'
'YCR057C'	'YDL148C'
'YCR057C'	'YER082C'
'YCR057C'	'YGL171W'
'YCR057C'	'YGR090W'
'YCR057C'	'YJL069C'
'YCR057C'	'YJL109C'
'YCR057C'	'YLR409C'
'YCR057C'	'YOR310C'
'YCR057C'	'YPR137W'
'YCR057C'	'YHR169W'
'YCR057C'	'YLR175W'
'YCR057C'	'YOR078W'
'YCR057C'	'YDR324C'
'YCR057C'	'YGR128C'
'YCR057C'	'YHR196W'
'YCR057C'	'YMR093W'
'YCR057C'	'YPL012W'
'YCR057C'	'YPL126W'
'YCR057C'	'YPL266W'
'YCR057C'	'YMR229C'
'YCR057C'	'YDR365C'
'YCR057C'	'YGL120C'
'YCR057C'	'YNL132W'
'YCR057C'	'YMR128W'
'YCR057C'	'YML130C'
'YCR057C'	'YJL190C'
'YCR057C'	'YJR145C'
'YCR057C'	'YML024W'
'YCR057C'	'YIL069C'
'YCR057C'	'YLR367W'
'YCR057C'	'YLR186W'
'YCR057C'	'YHR148W'
'YCR057C'	'YDR025W'
'YCR057C'	'YDR064W'
'YCR057C'	'YCR031C'
'YCR057C'	'YDR447C'
'YCR057C'	'YDR450W'
'YCR057C'	'YBL072C'
'YCR057C'	'YBR189W'
'YCR057C'	'YLL011W'
'YCR057C'	'YOR145C'
'YCR057C'	'YJR123W'
'YCR057C'	'YNL178W'
'YCR057C'	'YPL081W'
'YCR057C'	'YHR010W'
'YCR057C'	'YLR222C'
'YCR057C'	'YOR096W'
'YCR057C'	'YKL180W'
'YCR057C'	'YDL014W'
'YCR057C'	'YLR129W'
'YCR057C'	'YJR002W'
'YCR057C'	'YKR060W'
'YCR057C'	'YDR299W'
'YCR057C'	'YPL217C'
'YCR057C'	'YGR034W'
'YCR057C'	'YMR143W'
'YCR057C'	'YML063W'
'YCR057C'	'YGR145W'
'YCR057C'	'YMR142C'
'YCR057C'	'YPL220W'
'YCR057C'	'YLR029C'
'YCR057C'	'YLR448W'
'YCR057C'	'YMR194W'
'YCR057C'	'YLR197W'
'YCR057C'	'YBL004W'
'YCR057C'	'YNR043W'
'YCR057C'	'YGR135W'
'YCR057C'	'YNL069C'
'YCR057C'	'YDR382W'
'YCR057C'	'YGR085C'
'YCR057C'	'YPL143W'
'YCR057C'	'YJL191W'
'YCR057C'	'YBR084C-A'
'YDL060W'	'YGR081C'
'YDL060W'	'YNL207W'
'YDL060W'	'YOR056C'
'YDL060W'	'YDL148C'
'YDL060W'	'YPL012W'
'YDL060W'	'YPL266W'
'YDL060W'	'YPL204W'
'YDL060W'	'YJL190C'
'YDL060W'	'YJR145C'
'YDL060W'	'YML024W'
'YDL060W'	'YIL069C'
'YDL060W'	'YDR025W'
'YDL060W'	'YDR064W'
'YDL060W'	'YDR447C'
'YDL060W'	'YBR189W'
'YDL060W'	'YOR145C'
'YDL060W'	'YJR123W'
'YDL060W'	'YOR096W'
'YDL060W'	'YML063W'
'YDL060W'	'YKL143W'
'YDR449C'	'YPR144C'
'YDR449C'	'YER082C'
'YDR449C'	'YGL171W'
'YDR449C'	'YGR090W'
'YDR449C'	'YJL069C'
'YDR449C'	'YJL109C'
'YDR449C'	'YLR409C'
'YDR449C'	'YOR310C'
'YDR449C'	'YPR137W'
'YDR449C'	'YDR324C'
'YDR449C'	'YHR196W'
'YDR449C'	'YMR093W'
'YDR449C'	'YPL126W'
'YDR449C'	'YMR229C'
'YDR449C'	'YNL132W'
'YDR449C'	'YLR186W'
'YDR449C'	'YHR148W'
'YDR449C'	'YBL072C'
'YDR449C'	'YLL011W'
'YDR449C'	'YLR222C'
'YDR449C'	'YLR129W'
'YDR449C'	'YGR145W'
'YDR449C'	'YLR441C'
'YDR449C'	'YNL209W'
'YDR449C'	'YBL004W'
'YGR081C'	'YPL012W'
'YGR081C'	'YER155C'
'YGR081C'	'YMR308C'
'YGR081C'	'YCL037C'
'YGR081C'	'YJR145C'
'YGR081C'	'YIL069C'
'YGR081C'	'YBL072C'
'YGR081C'	'YBR189W'
'YGR081C'	'YJL130C'
'YNL207W'	'YOR056C'
'YNL207W'	'YPL012W'
'YNL207W'	'YPL266W'
'YNL207W'	'YER155C'
'YNL207W'	'YPL204W'
'YNL207W'	'YGL030W'
'YNL207W'	'YJR145C'
'YNL207W'	'YML024W'
'YNL207W'	'YLR367W'
'YNL207W'	'YDR025W'
'YNL207W'	'YDR064W'
'YNL207W'	'YDR450W'
'YNL207W'	'YBL072C'
'YNL207W'	'YOR145C'
'YNL207W'	'YLR264W'
'YNL207W'	'YOR290C'
'YNL207W'	'YGR054W'
'YNL207W'	'YKR057W'
'YNL207W'	'YPL081W'
'YNL207W'	'YKL143W'
'YOR056C'	'YJR145C'
'YOR056C'	'YIL069C'
'YOR056C'	'YLR367W'
'YOR056C'	'YDR025W'
'YOR056C'	'YDR064W'
'YOR056C'	'YDR447C'
'YOR056C'	'YDR450W'
'YOR056C'	'YBL072C'
'YOR056C'	'YBR189W'
'YOR056C'	'YOR293W'
'YOR056C'	'YNL178W'
'YOR056C'	'YOR096W'
'YPR144C'	'YDL148C'
'YPR144C'	'YGR090W'
'YPR144C'	'YJL109C'
'YPR144C'	'YPR137W'
'YPR144C'	'YDR324C'
'YPR144C'	'YGR128C'
'YPR144C'	'YHR196W'
'YPR144C'	'YMR093W'
'YPR144C'	'YPL012W'
'YPR144C'	'YPL126W'
'YPR144C'	'YMR229C'
'YPR144C'	'YNL132W'
'YPR144C'	'YMR128W'
'YPR144C'	'YJR145C'
'YPR144C'	'YLR186W'
'YPR144C'	'YDR064W'
'YPR144C'	'YDR447C'
'YPR144C'	'YBL072C'
'YPR144C'	'YLL011W'
'YPR144C'	'YPL081W'
'YPR144C'	'YLR222C'
'YPR144C'	'YOR096W'
'YPR144C'	'YDL014W'
'YPR144C'	'YLR129W'
'YPR144C'	'YKR060W'
'YPR144C'	'YPL217C'
'YPR144C'	'YGR145W'
'YPR144C'	'YNL209W'
'YPR144C'	'YBL004W'
'YDR245W'	'YEL036C'
'YDR245W'	'YGL167C'
'YDR245W'	'YJL183W'
'YDR245W'	'YJR075W'
'YDR245W'	'YPL050C'
'YDR245W'	'YDR012W'
'YEL036C'	'YGL167C'
'YEL036C'	'YGR231C'
'YEL036C'	'YJL183W'
'YEL036C'	'YJR075W'
'YEL036C'	'YPL050C'
'YEL036C'	'YPL094C'
'YEL036C'	'YLR342W'
'YEL036C'	'YGR132C'
'YER017C'	'YGR231C'
'YER017C'	'YMR089C'
'YER017C'	'YGR132C'
'YGL167C'	'YGR231C'
'YGL167C'	'YJL183W'
'YGL167C'	'YDR190C'
'YGL167C'	'YLR342W'
'YGL167C'	'YGR132C'
'YGR231C'	'YJL183W'
'YGR231C'	'YMR089C'
'YGR231C'	'YPL050C'
'YGR231C'	'YGL016W'
'YGR231C'	'YEL022W'
'YGR231C'	'YLR342W'
'YGR231C'	'YGR132C'
'YJL183W'	'YJR075W'
'YJL183W'	'YPL050C'
'YJL183W'	'YDR012W'
'YJL183W'	'YGR132C'
'YJR075W'	'YPL050C'
'YMR089C'	'YGR132C'
'YPL050C'	'YDR012W'
'YPL050C'	'YGR132C'
'YPL050C'	'YKR031C'
'YNR050C'	'YOR164C'
'YNR050C'	'YNR046W'
'YNR050C'	'YAL005C'
'YNR050C'	'YJL034W'
'YOR164C'	'YAL005C'
'YGL098W'	'YGL145W'
'YGL098W'	'YKL196C'
'YGL098W'	'YLR440C'
'YGL098W'	'YOR075W'
'YGL098W'	'YOL086C'
'YGL098W'	'YNL258C'
'YGL145W'	'YLR440C'
'YGL145W'	'YOR075W'
'YGL145W'	'YOL086C'
'YGL145W'	'YNL258C'
'YGL145W'	'YLR268W'
'YKL196C'	'YLR440C'
'YKL196C'	'YDR264C'
'YKL196C'	'YOR036W'
'YKL196C'	'YMR197C'
'YLR440C'	'YOR075W'
'YLR440C'	'YOL086C'
'YLR440C'	'YNL258C'
'YLR440C'	'YJL194W'
'YOR075W'	'YOL086C'
'YOR075W'	'YNL258C'
'YDR027C'	'YDR484W'
'YDR027C'	'YJL029C'
'YDR027C'	'YJL034W'
'YDR484W'	'YJL029C'
'YDR484W'	'YJL034W'
'YJL029C'	'YJL034W'
'YMR214W'	'YJL034W'
'YIL143C'	'YOR352W'
'YOR352W'	'YOR168W'
'YAL034C'	'YER110C'
'YAL034C'	'YJR123W'
'YAL034C'	'YML063W'
'YHR019C'	'YIL094C'
'YHR019C'	'YGR218W'
'YHR019C'	'YLR180W'
'YHR019C'	'YKL010C'
'YHR019C'	'YPL226W'
'YHR019C'	'YHL030W'
'YHR019C'	'YHR200W'
'YHR019C'	'YOR151C'
'YHR019C'	'YMR012W'
'YHR019C'	'YDR427W'
'YHR019C'	'YOR133W'
'YHR019C'	'YML085C'
'YHR019C'	'YKL104C'
'YHR019C'	'YDL143W'
'YHR019C'	'YEL022W'
'YHR019C'	'YBL076C'
'YHR019C'	'YJR123W'
'YHR019C'	'YLR075W'
'YHR019C'	'YIL075C'
'YHR019C'	'YMR142C'
'YHR019C'	'YHR020W'
'YIL022W'	'YGL031C'
'YMR246W'	'YMR012W'
'YMR246W'	'YLR304C'
'YMR246W'	'YPL206C'
'YMR246W'	'YJL130C'
'YBL003C'	'YBR009C'
'YBL003C'	'YBR245C'
'YBL003C'	'YDR303C'
'YBL003C'	'YFR013W'
'YBL003C'	'YPL082C'
'YBL003C'	'YLR432W'
'YBL003C'	'YOR217W'
'YBL003C'	'YOL004W'
'YBL003C'	'YNL262W'
'YBL003C'	'YDR224C'
'YBL003C'	'YOR207C'
'YBL003C'	'YKR048C'
'YBL003C'	'YOL094C'
'YBL003C'	'YER165W'
'YBL003C'	'YJR145C'
'YBL003C'	'YOR290C'
'YBL003C'	'YNL178W'
'YBL003C'	'YDL051W'
'YBL003C'	'YHR099W'
'YBL003C'	'YGL241W'
'YBL003C'	'YDR083W'
'YBL003C'	'YPL128C'
'YBR009C'	'YBR049C'
'YBR009C'	'YBR245C'
'YBR009C'	'YDR174W'
'YBR009C'	'YDR303C'
'YBR009C'	'YER148W'
'YBR009C'	'YFR013W'
'YBR009C'	'YGR274C'
'YBR009C'	'YMR072W'
'YBR009C'	'YPL082C'
'YBR009C'	'YJR109C'
'YBR009C'	'YGL019W'
'YBR009C'	'YPR010C'
'YBR009C'	'YDR190C'
'YBR009C'	'YBR084W'
'YBR009C'	'YLR180W'
'YBR009C'	'YNL132W'
'YBR009C'	'YHL034C'
'YBR009C'	'YDL002C'
'YBR009C'	'YLR357W'
'YBR009C'	'YOL004W'
'YBR009C'	'YHL025W'
'YBR009C'	'YPR034W'
'YBR009C'	'YGL190C'
'YBR009C'	'YDR224C'
'YBR009C'	'YEL056W'
'YBR009C'	'YLL022C'
'YBR009C'	'YNL175C'
'YBR009C'	'YJR132W'
'YBR009C'	'YFR037C'
'YBR009C'	'YER164W'
'YBR009C'	'YGL207W'
'YBR009C'	'YML069W'
'YBR009C'	'YOR133W'
'YBR009C'	'YGL030W'
'YBR009C'	'YJR145C'
'YBR009C'	'YLR340W'
'YBR009C'	'YDR025W'
'YBR009C'	'YBL072C'
'YBR009C'	'YBR189W'
'YBR009C'	'YOR293W'
'YBR009C'	'YLR075W'
'YBR009C'	'YNL178W'
'YBR009C'	'YMR242C'
'YBR009C'	'YMR176W'
'YBR009C'	'YJR138W'
'YBR009C'	'YDR300C'
'YBR009C'	'YGR170W'
'YBR009C'	'YIL133C'
'YBR009C'	'YLR325C'
'YBR009C'	'YPL081W'
'YBR009C'	'YDL058W'
'YBR009C'	'YFR006W'
'YBR009C'	'YPL198W'
'YBR009C'	'YFL037W'
'YBR009C'	'YOR303W'
'YBR009C'	'YMR142C'
'YBR009C'	'YLR029C'
'YBR009C'	'YJL130C'
'YBR009C'	'YPL001W'
'YBR009C'	'YOL054W'
'YBR049C'	'YDR303C'
'YBR049C'	'YGR274C'
'YBR049C'	'YPL082C'
'YBR049C'	'YGL234W'
'YBR049C'	'YLR357W'
'YBR049C'	'YPR110C'
'YBR049C'	'YMR091C'
'YBR049C'	'YJR145C'
'YBR049C'	'YJR123W'
'YBR049C'	'YNL178W'
'YBR049C'	'YMR242C'
'YBR049C'	'YOL006C'
'YBR049C'	'YKR001C'
'YBR245C'	'YDR174W'
'YBR245C'	'YDR303C'
'YBR245C'	'YFR013W'
'YBR245C'	'YMR072W'
'YBR245C'	'YPL082C'
'YBR245C'	'YDR190C'
'YBR245C'	'YGL133W'
'YBR245C'	'YLR357W'
'YBR245C'	'YOL004W'
'YBR245C'	'YPR034W'
'YBR245C'	'YDR224C'
'YBR245C'	'YFR037C'
'YBR245C'	'YKR008W'
'YBR245C'	'YER164W'
'YBR245C'	'YCR052W'
'YBR245C'	'YLR033W'
'YBR245C'	'YMR091C'
'YBR245C'	'YKR001C'
'YDR174W'	'YDR303C'
'YDR174W'	'YPL082C'
'YDR174W'	'YDR190C'
'YDR174W'	'YFR037C'
'YDR174W'	'YML024W'
'YDR174W'	'YLR340W'
'YDR174W'	'YMR242C'
'YDR174W'	'YKR001C'
'YDR174W'	'YJL076W'
'YDR303C'	'YMR072W'
'YDR303C'	'YPL082C'
'YDR303C'	'YGR056W'
'YDR303C'	'YIL126W'
'YDR303C'	'YLR357W'
'YDR303C'	'YMR033W'
'YDR303C'	'YPR034W'
'YDR303C'	'YDR224C'
'YDR303C'	'YFR037C'
'YDR303C'	'YKR008W'
'YDR303C'	'YCR052W'
'YDR303C'	'YLR033W'
'YDR303C'	'YLR321C'
'YDR303C'	'YMR091C'
'YDR303C'	'YDR225W'
'YDR303C'	'YKR001C'
'YDR303C'	'YHR099W'
'YDR303C'	'YHR056C'
'YDR303C'	'YML127W'
'YER148W'	'YGR274C'
'YER148W'	'YPL082C'
'YER148W'	'YBR198C'
'YER148W'	'YGL112C'
'YER148W'	'YDR145W'
'YER148W'	'YMR242C'
'YER148W'	'YKR001C'
'YER148W'	'YGL241W'
'YFR013W'	'YPL082C'
'YFR013W'	'YDR190C'
'YFR013W'	'YGL133W'
'YFR013W'	'YOL004W'
'YFR013W'	'YAR007C'
'YFR013W'	'YDR224C'
'YFR013W'	'YFR037C'
'YFR013W'	'YKR001C'
'YGR274C'	'YBR198C'
'YGR274C'	'YCR042C'
'YGR274C'	'YGL112C'
'YGR274C'	'YML114C'
'YGR274C'	'YDR145W'
'YGR274C'	'YML015C'
'YGR274C'	'YMR005W'
'YGR274C'	'YMR236W'
'YGR274C'	'YHR023W'
'YGR274C'	'YDR448W'
'YGR274C'	'YNL236W'
'YGR274C'	'YPL011C'
'YGR274C'	'YNL178W'
'YGR274C'	'YKR001C'
'YGR274C'	'YMR230W'
'YMR072W'	'YPL082C'
'YMR072W'	'YDR190C'
'YMR072W'	'YOL004W'
'YMR072W'	'YBR289W'
'YMR072W'	'YJL176C'
'YMR072W'	'YFR037C'
'YMR072W'	'YLR410W'
'YMR072W'	'YCR052W'
'YMR072W'	'YOL006C'
'YMR072W'	'YKR001C'
'YMR072W'	'YGL013C'
'YMR072W'	'YFL039C'
'YMR072W'	'YLR048W'
'YPL082C'	'YIL126W'
'YPL082C'	'YDR224C'
'YPL082C'	'YDR145W'
'YPL082C'	'YJR145C'
'YPL082C'	'YLR340W'
'YPL082C'	'YNL178W'
'YPL082C'	'YKR001C'
'YBR102C'	'YDR166C'
'YBR102C'	'YER008C'
'YBR102C'	'YGL233W'
'YBR102C'	'YIL068C'
'YBR102C'	'YJL085W'
'YBR102C'	'YLR166C'
'YBR102C'	'YPR055W'
'YBR102C'	'YML097C'
'YDR166C'	'YER008C'
'YDR166C'	'YGL233W'
'YDR166C'	'YIL068C'
'YDR166C'	'YJL085W'
'YDR166C'	'YLR166C'
'YDR166C'	'YPR055W'
'YER008C'	'YGL233W'
'YER008C'	'YIL068C'
'YER008C'	'YJL085W'
'YER008C'	'YLR166C'
'YER008C'	'YPR055W'
'YGL233W'	'YIL068C'
'YGL233W'	'YJL085W'
'YGL233W'	'YLR166C'
'YIL068C'	'YJL085W'
'YIL068C'	'YLR166C'
'YIL068C'	'YPR055W'
'YJL085W'	'YLR166C'
'YLR166C'	'YPR055W'
'YPR055W'	'YJL011C'
'YKR038C'	'YJL184W'
'YKR038C'	'YML036W'
'YER095W'	'YNL085W'
'YER095W'	'YJR109C'
'YER095W'	'YPR010C'
'YER095W'	'YML075C'
'YER095W'	'YAR007C'
'YER095W'	'YML032C'
'YER095W'	'YOR151C'
'YER095W'	'YGL245W'
'YER095W'	'YOR133W'
'YER095W'	'YKL104C'
'YER095W'	'YLR259C'
'YER095W'	'YKL182W'
'YER095W'	'YDR394W'
'YKL157W'	'YNL085W'
'YKL157W'	'YJR092W'
'YKL157W'	'YLR259C'
'YKL157W'	'YLR304C'
'YKL157W'	'YKL085W'
'YNL085W'	'YNL055C'
'YNL085W'	'YBR105C'
'YNL085W'	'YLR259C'
'YOL077C'	'YDR496C'
'YOL077C'	'YLL034C'
'YOL077C'	'YPL093W'
'YOL077C'	'YBL087C'
'YOL077C'	'YMR229C'
'YOL077C'	'YOL041C'
'YOL077C'	'YPL043W'
'YOL077C'	'YHL034C'
'YOL077C'	'YMR049C'
'YOL077C'	'YOR272W'
'YOL077C'	'YFL002C'
'YOL077C'	'YGL111W'
'YOL077C'	'YHR052W'
'YOL077C'	'YHR088W'
'YOL077C'	'YNL110C'
'YOL077C'	'YOR206W'
'YOL077C'	'YPL211W'
'YOL077C'	'YER006W'
'YOL077C'	'YFR001W'
'YOL077C'	'YGR103W'
'YOL077C'	'YKR081C'
'YOL077C'	'YNL061W'
'YOL077C'	'YPR016C'
'YOL077C'	'YML056C'
'YOL077C'	'YDR060W'
'YOL077C'	'YLR196W'
'YOL077C'	'YMR242C'
'YOL077C'	'YKL172W'
'YOL077C'	'YOL127W'
'YOL077C'	'YHR010W'
'YOL077C'	'YDR087C'
'YOL077C'	'YLL008W'
'YOL077C'	'YOR063W'
'YOL077C'	'YPL198W'
'YOL077C'	'YLL045C'
'YOL077C'	'YLR029C'
'YOL077C'	'YNL209W'
'YOL077C'	'YPL131W'
'YOL077C'	'YMR290C'
'YOL077C'	'YLR002C'
'YOL077C'	'YHR197W'
'YOL077C'	'YDL031W'
'YOL077C'	'YKL009W'
'YOL077C'	'YNL002C'
'YOL077C'	'YDL082W'
'YDR496C'	'YLL034C'
'YDR496C'	'YLR449W'
'YDR496C'	'YPL093W'
'YDR496C'	'YAL035W'
'YDR496C'	'YLR175W'
'YDR496C'	'YPL012W'
'YDR496C'	'YBL087C'
'YDR496C'	'YMR229C'
'YDR496C'	'YPL043W'
'YDR496C'	'YMR049C'
'YDR496C'	'YOR272W'
'YDR496C'	'YFL002C'
'YDR496C'	'YGL111W'
'YDR496C'	'YHR052W'
'YDR496C'	'YHR088W'
'YDR496C'	'YPL211W'
'YDR496C'	'YER006W'
'YDR496C'	'YKR081C'
'YDR496C'	'YNL061W'
'YDR496C'	'YPR016C'
'YDR496C'	'YNL175C'
'YDR496C'	'YKL014C'
'YDR496C'	'YDR012W'
'YDR496C'	'YMR242C'
'YDR496C'	'YOL127W'
'YDR496C'	'YHR010W'
'YDR496C'	'YLR276C'
'YDR496C'	'YLL008W'
'YDR496C'	'YOR063W'
'YDR496C'	'YPL198W'
'YDR496C'	'YLL045C'
'YDR496C'	'YPL220W'
'YDR496C'	'YEL055C'
'YDR496C'	'YDR382W'
'YDR496C'	'YPL131W'
'YDR496C'	'YMR290C'
'YDR496C'	'YDL031W'
'YDR496C'	'YNL002C'
'YDR496C'	'YMR121C'
'YLL034C'	'YLR449W'
'YLL034C'	'YFR031C-A'
'YLL034C'	'YOR272W'
'YLL034C'	'YHR052W'
'YLL034C'	'YNL110C'
'YLL034C'	'YOR206W'
'YLL034C'	'YPL211W'
'YLL034C'	'YKR081C'
'YLL034C'	'YDR450W'
'YLL034C'	'YMR242C'
'YLL034C'	'YOR063W'
'YLL034C'	'YPL198W'
'YLL034C'	'YGL076C'
'YLL034C'	'YLL045C'
'YLL034C'	'YMR142C'
'YLR449W'	'YPL093W'
'YLR449W'	'YMR049C'
'YLR449W'	'YFL002C'
'YLR449W'	'YOR206W'
'YLR449W'	'YDR101C'
'YLR449W'	'YER006W'
'YLR449W'	'YKR081C'
'YLR449W'	'YNL061W'
'YLR449W'	'YLR196W'
'YLR449W'	'YMR242C'
'YLR449W'	'YOR063W'
'YLR449W'	'YGL076C'
'YLR449W'	'YPL131W'
'YLR449W'	'YLR002C'
'YPL093W'	'YHR085W'
'YPL093W'	'YFR031C-A'
'YPL093W'	'YPL043W'
'YPL093W'	'YMR049C'
'YPL093W'	'YGL111W'
'YPL093W'	'YHR052W'
'YPL093W'	'YNL110C'
'YPL093W'	'YOR206W'
'YPL093W'	'YPL211W'
'YPL093W'	'YER006W'
'YPL093W'	'YER126C'
'YPL093W'	'YFR001W'
'YPL093W'	'YGR103W'
'YPL093W'	'YGR245C'
'YPL093W'	'YKR081C'
'YPL093W'	'YNL061W'
'YPL093W'	'YPR016C'
'YPL093W'	'YLR074C'
'YPL093W'	'YNR053C'
'YPL093W'	'YMR012W'
'YPL093W'	'YNL175C'
'YPL093W'	'YDR012W'
'YPL093W'	'YMR242C'
'YPL093W'	'YHR010W'
'YPL093W'	'YGL076C'
'YPL093W'	'YPL131W'
'YPL093W'	'YMR290C'
'YPL093W'	'YHR197W'
'YPL093W'	'YPR102C'
'YBL084C'	'YDR311W'
'YBL084C'	'YLR005W'
'YBL084C'	'YPR056W'
'YBL084C'	'YLR432W'
'YBL084C'	'YKL022C'
'YBL084C'	'YLR127C'
'YBL084C'	'YOR249C'
'YBL084C'	'YKL028W'
'YDR037W'	'YPR056W'
'YDR037W'	'YJL124C'
'YDR311W'	'YLR005W'
'YDR311W'	'YPR056W'
'YDR311W'	'YLR432W'
'YDR311W'	'YKL028W'
'YDR311W'	'YDR337W'
'YLR005W'	'YPR056W'
'YLR005W'	'YLR432W'
'YNL023C'	'YLR432W'
'YNL023C'	'YIL161W'
'YNL023C'	'YLR340W'
'YNL023C'	'YBR031W'
'YNL023C'	'YGL076C'
'YNL023C'	'YPL131W'
'YDR138W'	'YML062C'
'YDR138W'	'YNL004W'
'YDR138W'	'YLR432W'
'YDR138W'	'YCL011C'
'YDR138W'	'YHR167W'
'YDR138W'	'YNL139C'
'YDR138W'	'YDL084W'
'YDR138W'	'YDR381W'
'YDR138W'	'YNL253W'
'YKL081W'	'YML062C'
'YKL081W'	'YCR042C'
'YKL081W'	'YPR080W'
'YKL081W'	'YPL226W'
'YKL081W'	'YNL272C'
'YKL081W'	'YGL137W'
'YKL081W'	'YBR025C'
'YKL081W'	'YOR133W'
'YKL081W'	'YGR240C'
'YKL081W'	'YAL003W'
'YKL081W'	'YIL075C'
'YML062C'	'YNL004W'
'YML062C'	'YNL088W'
'YML062C'	'YLR432W'
'YML062C'	'YHR167W'
'YML062C'	'YNL139C'
'YML062C'	'YBR025C'
'YML062C'	'YJR145C'
'YML062C'	'YDL084W'
'YML062C'	'YIL075C'
'YML062C'	'YJR121W'
'YML062C'	'YDR381W'
'YNL004W'	'YHR167W'
'YNL004W'	'YNL139C'
'YNL004W'	'YJR145C'
'YNL004W'	'YJR121W'
'YNL088W'	'YDR069C'
'YNL088W'	'YDR001C'
'YNL088W'	'YBR025C'
'YNL088W'	'YGL130W'
'YBR126C'	'YBR265W'
'YBR126C'	'YDR074W'
'YBR126C'	'YMR229C'
'YBR126C'	'YHL034C'
'YBR126C'	'YNL076W'
'YBR126C'	'YKR059W'
'YBR126C'	'YML100W'
'YBR126C'	'YPR035W'
'YBR126C'	'YJR138W'
'YBR126C'	'YBL023C'
'YBR126C'	'YDR028C'
'YBR126C'	'YMR261C'
'YBR265W'	'YLR075W'
'YDR074W'	'YML100W'
'YDR074W'	'YMR261C'
'YBR039W'	'YLR075W'
'YBR039W'	'YDR168W'
'YBR039W'	'YJR007W'
'YNL075W'	'YJL109C'
'YNL075W'	'YPR137W'
'YNL075W'	'YDR324C'
'YNL075W'	'YPL126W'
'YNL075W'	'YIL075C'
'YNL075W'	'YLR222C'
'YNL075W'	'YER021W'
'YGL016W'	'YDR427W'
'YGL016W'	'YFL037W'
'YGL016W'	'YJR121W'
'YOL123W'	'YBR017C'
'YOL123W'	'YLR340W'
'YOL123W'	'YIL069C'
'YOL123W'	'YDR025W'
'YOL123W'	'YBL072C'
'YOL123W'	'YPL081W'
'YOL123W'	'YMR064W'
'YDL216C'	'YDR179C'
'YDL216C'	'YIL071C'
'YDL216C'	'YDL147W'
'YDL216C'	'YMR025W'
'YDL216C'	'YOL117W'
'YDR179C'	'YIL071C'
'YDR179C'	'YDL147W'
'YDR179C'	'YMR025W'
'YDR179C'	'YOL117W'
'YIL071C'	'YDL147W'
'YIL071C'	'YMR025W'
'YIL071C'	'YOL117W'
'YJR109C'	'YLR291C'
'YJR109C'	'YKL104C'
'YJR109C'	'YKL182W'
'YJR109C'	'YDR394W'
'YJR109C'	'YOR303W'
'YOL098C'	'YBL087C'
'YOL098C'	'YKL145W'
'YOL098C'	'YOR133W'
'YOL098C'	'YLR259C'
'YOL098C'	'YIL075C'
'YOL098C'	'YFL037W'
'YOL098C'	'YAL038W'
'YOL098C'	'YJL130C'
'YPL106C'	'YJR009C'
'YPL106C'	'YOR014W'
'YPL106C'	'YGR155W'
'YPL106C'	'YDL188C'
'YPL106C'	'YGL206C'
'YPL106C'	'YOR181W'
'YPL106C'	'YML028W'
'YPL106C'	'YLR048W'
'YBR205W'	'YDR170C'
'YBR205W'	'YDR346C'
'YBR205W'	'YBR031W'
'YDR170C'	'YLR180W'
'YDR170C'	'YOR136W'
'YDR170C'	'YJR077C'
'YDR170C'	'YDR388W'
'YDR170C'	'YML085C'
'YDR170C'	'YKL104C'
'YDR170C'	'YLR340W'
'YDR170C'	'YLR342W'
'YDR170C'	'YBR031W'
'YDR170C'	'YDL160C'
'YDR170C'	'YFR044C'
'YDR170C'	'YHR020W'
'YDR129C'	'YFL039C'
'YNL218W'	'YFL039C'
'YAL035W'	'YDR429C'
'YAL035W'	'YLR432W'
'YAL035W'	'YMR309C'
'YAL035W'	'YPR041W'
'YAL035W'	'YFR031C-A'
'YAL035W'	'YLR175W'
'YAL035W'	'YBR084W'
'YAL035W'	'YER036C'
'YAL035W'	'YMR229C'
'YAL035W'	'YOR361C'
'YAL035W'	'YGL130W'
'YAL035W'	'YJL190C'
'YAL035W'	'YGL030W'
'YAL035W'	'YJR145C'
'YAL035W'	'YLR340W'
'YAL035W'	'YLR367W'
'YAL035W'	'YJR123W'
'YAL035W'	'YLR075W'
'YAL035W'	'YNL178W'
'YAL035W'	'YMR242C'
'YAL035W'	'YHR010W'
'YAL035W'	'YOR063W'
'YAL035W'	'YGL076C'
'YAL035W'	'YLL045C'
'YAL035W'	'YDL014W'
'YAL035W'	'YMR142C'
'YAL035W'	'YHL033C'
'YAL035W'	'YHR216W'
'YAL035W'	'YMR194W'
'YAL035W'	'YEL054C'
'YAL035W'	'YDL082W'
'YBR079C'	'YDR091C'
'YBR079C'	'YDR429C'
'YBR079C'	'YLR192C'
'YBR079C'	'YMR309C'
'YBR079C'	'YPR041W'
'YBR079C'	'YGL019W'
'YBR079C'	'YOR039W'
'YBR079C'	'YOR361C'
[truncated: 4,531 more rows]
