# Supplementary material for: A new method for predicting essential proteins based on participation degree in protein complex and subgraph density
Source: PLoS One. 2018 Jun 12;13(6):e0198998. doi: 10.1371/journal.pone.0198998 (PMC5997351; doi:10.1371/journal.pone.0198998)
Supplement: S5 Text — (TXT) [file pone.0198998.s009.txt]

'Q0085'	'YBL099W'
'Q0085'	'YPL078C'
'YAL001C'	'YBR123C'
'YAL002W'	'YGL206C'
'YAL002W'	'YLR148W'
'YAL002W'	'YLR396C'
'YAL002W'	'YMR231W'
'YAL002W'	'YPL045W'
'YAL004W'	'YGL181W'
'YAL004W'	'YML109W'
'YAL007C'	'YJL117W'
'YAL007C'	'YPL076W'
'YAL007C'	'YPR201W'
'YAL009W'	'YDL040C'
'YAL009W'	'YDR211W'
'YAL009W'	'YHR004C'
'YAL009W'	'YJL176C'
'YAL009W'	'YLR310C'
'YAL010C'	'YFL048C'
'YAL011W'	'YDR334W'
'YAL011W'	'YER081W'
'YAL011W'	'YGR002C'
'YAL011W'	'YHR158C'
'YAL011W'	'YIR018W'
'YAL011W'	'YNL107W'
'YAL011W'	'YOR127W'
'YAL011W'	'YOR269W'
'YAL013W'	'YGL061C'
'YAL013W'	'YNL330C'
'YAL014C'	'YER133W'
'YAL015C'	'YBR020W'
'YAL015C'	'YCL064C'
'YAL015C'	'YDL029W'
'YAL015C'	'YDL059C'
'YAL015C'	'YEL030W'
'YAL015C'	'YJL066C'
'YAL015C'	'YJR068W'
'YAL015C'	'YMR214W'
'YAL018C'	'YBR290W'
'YAL018C'	'YDL017W'
'YAL018C'	'YHR114W'
'YAL018C'	'YLR034C'
'YAL018C'	'YMR001C'
'YAL019W'	'YBL088C'
'YAL019W'	'YBR084W'
'YAL019W'	'YBR160W'
'YAL019W'	'YJL124C'
'YAL019W'	'YOL045W'
'YAL021C'	'YBR020W'
'YAL021C'	'YDL165W'
'YAL021C'	'YGL195W'
'YAL021C'	'YGR134W'
'YAL021C'	'YJL130C'
'YAL021C'	'YNL025C'
'YAL021C'	'YNL288W'
'YAL021C'	'YNR052C'
'YAL021C'	'YPL042C'
'YAL024C'	'YBR160W'
'YAL024C'	'YHR030C'
'YAL024C'	'YHR158C'
'YAL024C'	'YIR009W'
'YAL025C'	'YOR005C'
'YAL026C'	'YAL053W'
'YAL026C'	'YPL146C'
'YAL027W'	'YML095C'
'YAL027W'	'YPL022W'
'YAL028W'	'YDL239C'
'YAL028W'	'YLR233C'
'YAL029C'	'YBR081C'
'YAL029C'	'YDR101C'
'YAL029C'	'YER110C'
'YAL029C'	'YKL130C'
'YAL029C'	'YMR309C'
'YAL031C'	'YBR160W'
'YAL031C'	'YCL027W'
'YAL031C'	'YER133W'
'YAL032C'	'YBR017C'
'YAL032C'	'YDL209C'
'YAL032C'	'YDR364C'
'YAL032C'	'YDR416W'
'YAL032C'	'YGL128C'
'YAL032C'	'YGR278W'
'YAL032C'	'YJL203W'
'YAL032C'	'YKL095W'
'YAL032C'	'YKL173W'
'YAL032C'	'YLL036C'
'YAL032C'	'YLR117C'
'YAL032C'	'YLR338W'
'YAL032C'	'YLR423C'
'YAL032C'	'YML049C'
'YAL032C'	'YMR213W'
'YAL032C'	'YMR288W'
'YAL032C'	'YNL189W'
'YAL032C'	'YOR036W'
'YAL032C'	'YPL151C'
'YAL032C'	'YPL213W'
'YAL033W'	'YJR115W'
'YAL034W-A'	'YDL028C'
'YAL034W-A'	'YGL172W'
'YAL034W-A'	'YGR120C'
'YAL034W-A'	'YJR091C'
'YAL035W'	'YBR084W'
'YAL035W'	'YDL014W'
'YAL035W'	'YDR496C'
'YAL035W'	'YER036C'
'YAL035W'	'YGL130W'
'YAL035W'	'YGR102C'
'YAL035W'	'YIR001C'
'YAL035W'	'YLR175W'
'YAL035W'	'YMR309C'
'YAL035W'	'YOR119C'
'YAL035W'	'YOR361C'
'YAL035W'	'YPR041W'
'YAL036C'	'YDR152W'
'YAL036C'	'YGR162W'
'YAL036C'	'YJL130C'
'YAL036C'	'YJL138C'
'YAL040C'	'YBR160W'
'YAL040C'	'YJL013C'
'YAL040C'	'YJL157C'
'YAL040C'	'YJR132W'
'YAL040C'	'YLL021W'
'YAL040C'	'YOR269W'
'YAL040C'	'YPL014W'
'YAL041W'	'YBR200W'
'YAL041W'	'YDR379W'
'YAL041W'	'YER114C'
'YAL041W'	'YGL052W'
'YAL041W'	'YGL127C'
'YAL041W'	'YGL233W'
'YAL041W'	'YGR152C'
'YAL041W'	'YGR268C'
'YAL041W'	'YHL007C'
'YAL041W'	'YIL079C'
'YAL041W'	'YJL008C'
'YAL041W'	'YJL157C'
'YAL041W'	'YKL130C'
'YAL041W'	'YLR206W'
'YAL041W'	'YNL118C'
'YAL041W'	'YOR212W'
'YAL041W'	'YPL161C'
'YAL041W'	'YPR129W'
'YAL042W'	'YDL239C'
'YAL043C'	'YDR195W'
'YAL043C'	'YDR228C'
'YAL043C'	'YDR301W'
'YAL043C'	'YDR311W'
'YAL043C'	'YER133W'
'YAL043C'	'YGR156W'
'YAL043C'	'YJR093C'
'YAL043C'	'YKL018W'
'YAL043C'	'YKL059C'
'YAL043C'	'YKR002W'
'YAL043C'	'YLR115W'
'YAL043C'	'YLR277C'
'YAL043C'	'YMR061W'
'YAL043C'	'YMR182C'
'YAL043C'	'YNL222W'
'YAL043C'	'YNL317W'
'YAL043C'	'YOR179C'
'YAL043C'	'YPR107C'
'YAL045C'	'YJR063W'
'YAL047C'	'YEL061C'
'YAL047C'	'YGL212W'
'YAL047C'	'YGR218W'
'YAL047C'	'YHR158C'
'YAL047C'	'YHR172W'
'YAL047C'	'YIL061C'
'YAL047C'	'YLR045C'
'YAL047C'	'YLR212C'
'YAL047C'	'YLR429W'
'YAL047C'	'YMR001C'
'YAL047C'	'YMR047C'
'YAL047C'	'YNL126W'
'YAL047C'	'YNL188W'
'YAL047C'	'YPL093W'
'YAL048C'	'YER114C'
'YAL053W'	'YLR083C'
'YAL053W'	'YLR292C'
'YAL053W'	'YOR153W'
'YAL055W'	'YDL065C'
'YAL055W'	'YDR265W'
'YAL055W'	'YGR133W'
'YAL055W'	'YMR026C'
'YAL055W'	'YOL044W'
'YAL056W'	'YER020W'
'YAL058W'	'YIL120W'
'YAL058W'	'YOR236W'
'YAL059W'	'YBR115C'
'YAL059W'	'YDR395W'
'YAL059W'	'YER110C'
'YAL059W'	'YER165W'
'YAL059W'	'YGL195W'
'YAL059W'	'YMR308C'
'YAL064W'	'YHR114W'
'YAL064W'	'YKR011C'
'YAL064W'	'YMR149W'
'YAL064W-B'	'YPR126C'
'YAL066W'	'YJR091C'
'YAL067C'	'YER118C'
'YAR002W'	'YBR160W'
'YAR002W'	'YER110C'
'YAR002W'	'YER165W'
'YAR002W'	'YGL097W'
'YAR002W'	'YLR293C'
'YAR002W'	'YLR335W'
'YAR002W'	'YLR347C'
'YAR002W'	'YNL189W'
'YAR003W'	'YBL026W'
'YAR003W'	'YBR175W'
'YAR003W'	'YBR258C'
'YAR003W'	'YDR069C'
'YAR003W'	'YDR140W'
'YAR003W'	'YDR469W'
'YAR003W'	'YER081W'
'YAR003W'	'YHR119W'
'YAR003W'	'YKL018W'
'YAR003W'	'YLR015W'
'YAR003W'	'YPL138C'
'YAR007C'	'YBR020W'
'YAR007C'	'YDR034C'
'YAR007C'	'YIR002C'
'YAR007C'	'YJL130C'
'YAR007C'	'YML032C'
'YAR007C'	'YMR234W'
'YAR007C'	'YOL090W'
'YAR008W'	'YBL051C'
'YAR008W'	'YLR105C'
'YAR008W'	'YMR059W'
'YAR008W'	'YPL083C'
'YAR014C'	'YBR186W'
'YAR014C'	'YCL031C'
'YAR014C'	'YDR010C'
'YAR014C'	'YDR195W'
'YAR014C'	'YDR259C'
'YAR014C'	'YDR277C'
'YAR014C'	'YER133W'
'YAR014C'	'YER158C'
'YAR014C'	'YER167W'
'YAR014C'	'YFR040W'
'YAR014C'	'YGR285C'
'YAR014C'	'YHL048W'
'YAR014C'	'YHR064C'
'YAR014C'	'YIL144W'
'YAR014C'	'YJR115W'
'YAR014C'	'YLR096W'
'YAR014C'	'YLR098C'
'YAR014C'	'YLR245C'
'YAR014C'	'YLR430W'
'YAR014C'	'YMR026C'
'YAR014C'	'YMR071C'
'YAR014C'	'YNL025C'
'YAR014C'	'YNL206C'
'YAR014C'	'YNL229C'
'YAR014C'	'YOR047C'
'YAR014C'	'YOR229W'
'YAR014C'	'YOR284W'
'YAR014C'	'YOR358W'
'YAR014C'	'YPL049C'
'YAR014C'	'YPL204W'
'YAR018C'	'YBL106C'
'YAR018C'	'YDL239C'
'YAR018C'	'YGL181W'
'YAR018C'	'YGR032W'
'YAR018C'	'YIL061C'
'YAR018C'	'YML064C'
'YAR018C'	'YNL077W'
'YAR018C'	'YOL054W'
'YAR019C'	'YDL047W'
'YAR019C'	'YGR092W'
'YAR019C'	'YHL007C'
'YAR019C'	'YHR030C'
'YAR019C'	'YML064C'
'YAR019C'	'YNL223W'
'YAR023C'	'YDL217C'
'YAR023C'	'YHL048W'
'YAR027W'	'YAR028W'
'YAR027W'	'YAR030C'
'YAR027W'	'YBR135W'
'YAR027W'	'YBR159W'
'YAR027W'	'YDR406W'
'YAR027W'	'YGL129C'
'YAR027W'	'YHR048W'
'YAR027W'	'YIL004C'
'YAR027W'	'YIL016W'
'YAR027W'	'YIL111W'
'YAR027W'	'YIR033W'
'YAR027W'	'YJL002C'
'YAR027W'	'YJL093C'
'YAR027W'	'YJR040W'
'YAR027W'	'YKL196C'
'YAR027W'	'YKR105C'
'YAR027W'	'YLR018C'
'YAR027W'	'YLR214W'
'YAR027W'	'YML038C'
'YAR027W'	'YMR149W'
'YAR027W'	'YMR264W'
'YAR027W'	'YMR279C'
'YAR027W'	'YPR128C'
'YAR028W'	'YDR331W'
'YAR028W'	'YGL104C'
'YAR028W'	'YGR055W'
'YAR028W'	'YJL219W'
'YAR028W'	'YML067C'
'YAR028W'	'YPL264C'
'YAR028W'	'YPR128C'
'YAR030C'	'YJR091C'
'YAR031W'	'YBR069C'
'YAR031W'	'YBR217W'
'YAR031W'	'YCL025C'
'YAR031W'	'YCR030C'
'YAR031W'	'YHR110W'
'YAR031W'	'YJR015W'
'YAR031W'	'YJR091C'
'YAR033W'	'YGL051W'
'YAR033W'	'YHL048W'
'YAR033W'	'YKL174C'
'YAR033W'	'YPL076W'
'YAR033W'	'YPR198W'
'YAR042W'	'YLR191W'
'YAR042W'	'YLR397C'
'YAR042W'	'YMR047C'
'YAR047C'	'YJR063W'
'YAR064W'	'YGL070C'
'YAR066W'	'YLR145W'
'YAR066W'	'YMR047C'
'YAR066W'	'YPR086W'
'YAR071W'	'YLR453C'
'YAR073W'	'YDL213C'
'YAR073W'	'YLR383W'
'YAR073W'	'YOL115W'
'YBL001C'	'YNL189W'
'YBL004W'	'YBR143C'
'YBL004W'	'YBR247C'
'YBL004W'	'YCL059C'
'YBL004W'	'YCR057C'
'YBL004W'	'YDL213C'
'YBL004W'	'YDR060W'
'YBL004W'	'YDR280W'
'YBL004W'	'YER082C'
'YBL004W'	'YGR090W'
'YBL004W'	'YHR089C'
'YBL004W'	'YKR086W'
'YBL004W'	'YLR074C'
'YBL004W'	'YNL110C'
'YBL004W'	'YOL139C'
'YBL004W'	'YPL043W'
'YBL004W'	'YPR137W'
'YBL005W'	'YBR200W'
'YBL005W'	'YDR176W'
'YBL006C'	'YDR489W'
'YBL008W'	'YBR289W'
'YBL008W'	'YER082C'
'YBL008W'	'YJL115W'
'YBL008W'	'YJL176C'
'YBL008W'	'YOR038C'
'YBL009W'	'YDL053C'
'YBL009W'	'YGL127C'
'YBL009W'	'YGR090W'
'YBL009W'	'YHR121W'
'YBL009W'	'YLR196W'
'YBL009W'	'YOL041C'
'YBL009W'	'YOR017W'
'YBL009W'	'YOR233W'
'YBL010C'	'YKR022C'
'YBL013W'	'YBR160W'
'YBL014C'	'YJL025W'
'YBL014C'	'YOR158W'
'YBL016W'	'YBL085W'
'YBL016W'	'YDL159W'
'YBL016W'	'YDR103W'
'YBL016W'	'YDR469W'
'YBL016W'	'YDR480W'
'YBL016W'	'YER075C'
'YBL016W'	'YER114C'
'YBL016W'	'YER167W'
'YBL016W'	'YFR028C'
'YBL016W'	'YGL057C'
'YBL016W'	'YGL178W'
'YBL016W'	'YGR097W'
'YBL016W'	'YHR005C'
'YBL016W'	'YHR084W'
'YBL016W'	'YHR168W'
'YBL016W'	'YJL076W'
'YBL016W'	'YLR362W'
'YBL016W'	'YML117W'
'YBL016W'	'YNL053W'
'YBL016W'	'YOL130W'
'YBL016W'	'YOR119C'
'YBL016W'	'YPL049C'
'YBL017C'	'YLR310C'
'YBL017C'	'YOR181W'
'YBL017C'	'YPL049C'
'YBL018C'	'YHR041C'
'YBL020W'	'YPR086W'
'YBL021C'	'YHL006C'
'YBL021C'	'YOR358W'
'YBL023C'	'YDL017W'
'YBL023C'	'YDR052C'
'YBL023C'	'YEL032W'
'YBL023C'	'YIL150C'
'YBL023C'	'YJL194W'
'YBL023C'	'YLR103C'
'YBL023C'	'YLR274W'
'YBL023C'	'YOR080W'
'YBL023C'	'YOR196C'
'YBL023C'	'YPL001W'
'YBL023C'	'YPR019W'
'YBL023C'	'YPR120C'
'YBL024W'	'YBR084W'
'YBL025W'	'YBR274W'
'YBL025W'	'YDL113C'
'YBL025W'	'YDR247W'
'YBL025W'	'YFR028C'
'YBL025W'	'YIL141W'
'YBL025W'	'YJR087W'
'YBL025W'	'YKL135C'
'YBL025W'	'YMR270C'
'YBL026W'	'YBL066C'
'YBL026W'	'YBL099W'
'YBL026W'	'YBR019C'
'YBL026W'	'YCL064C'
'YBL026W'	'YCR020C-A'
'YBL026W'	'YCR066W'
'YBL026W'	'YDL160C'
'YBL026W'	'YDL175C'
'YBL026W'	'YDR378C'
'YBL026W'	'YDR440W'
'YBL026W'	'YEL015W'
'YBL026W'	'YER025W'
'YBL026W'	'YER112W'
'YBL026W'	'YER146W'
'YBL026W'	'YGL173C'
'YBL026W'	'YGL185C'
'YBL026W'	'YGL234W'
'YBL026W'	'YGR077C'
'YBL026W'	'YGR091W'
'YBL026W'	'YGR158C'
'YBL026W'	'YHR165C'
'YBL026W'	'YIL048W'
'YBL026W'	'YIL066C'
'YBL026W'	'YIL132C'
'YBL026W'	'YJL008C'
'YBL026W'	'YJL124C'
'YBL026W'	'YJL157C'
'YBL026W'	'YJR022W'
'YBL026W'	'YLR039C'
'YBL026W'	'YLR074C'
'YBL026W'	'YLR126C'
'YBL026W'	'YLR128W'
'YBL026W'	'YLR147C'
'YBL026W'	'YLR275W'
'YBL026W'	'YLR438C-A'
'YBL026W'	'YMR066W'
'YBL026W'	'YMR207C'
'YBL026W'	'YMR237W'
'YBL026W'	'YMR268C'
'YBL026W'	'YNL118C'
'YBL026W'	'YNL147W'
'YBL026W'	'YNL264C'
'YBL026W'	'YNL287W'
'YBL026W'	'YOL102C'
'YBL026W'	'YOL149W'
'YBL026W'	'YOR017W'
'YBL026W'	'YOR043W'
'YBL026W'	'YOR191W'
'YBL026W'	'YPL042C'
'YBL026W'	'YPL115C'
'YBL026W'	'YPL249C-A'
'YBL026W'	'YPR032W'
'YBL026W'	'YPR132W'
'YBL029W'	'YKR036C'
'YBL031W'	'YGR218W'
'YBL032W'	'YGL049C'
'YBL034C'	'YNL118C'
'YBL035C'	'YBR087W'
'YBL035C'	'YDL058W'
'YBL035C'	'YIR008C'
'YBL035C'	'YKL045W'
'YBL035C'	'YNL102W'
'YBL035C'	'YNL290W'
'YBL035C'	'YOL094C'
'YBL036C'	'YGR087C'
'YBL036C'	'YMR319C'
'YBL036C'	'YOL078W'
'YBL037W'	'YBL105C'
'YBL037W'	'YJR005W'
'YBL037W'	'YJR058C'
'YBL037W'	'YNL118C'
'YBL037W'	'YOL062C'
'YBL039C'	'YBR017C'
'YBL039C'	'YDL047W'
'YBL039C'	'YDR260C'
'YBL039C'	'YGR262C'
'YBL039C'	'YJL138C'
'YBL039C'	'YKR026C'
'YBL039C'	'YLR180W'
'YBL039C'	'YLR291C'
'YBL039C'	'YMR117C'
'YBL039C'	'YOL139C'
'YBL039C'	'YOR151C'
'YBL039C'	'YOR351C'
'YBL039C'	'YPL140C'
'YBL039C'	'YPL259C'
'YBL039C'	'YPR110C'
'YBL040C'	'YDR414C'
'YBL040C'	'YJR010C-A'
'YBL040C'	'YMR215W'
'YBL040C'	'YPR156C'
'YBL041W'	'YCR073C'
'YBL046W'	'YDL112W'
'YBL046W'	'YDR075W'
'YBL046W'	'YML010W'
'YBL046W'	'YNL201C'
'YBL047C'	'YBL105C'
'YBL047C'	'YBR059C'
'YBL047C'	'YDR192C'
'YBL047C'	'YMR066W'
'YBL047C'	'YOL016C'
'YBL049W'	'YBR020W'
'YBL049W'	'YER066C-A'
'YBL049W'	'YHL010C'
'YBL049W'	'YIL017C'
'YBL049W'	'YIL097W'
'YBL050W'	'YLR268W'
'YBL050W'	'YOL135C'
'YBL050W'	'YOR106W'
'YBL051C'	'YIL151C'
'YBL051C'	'YKR096W'
'YBL051C'	'YPL204W'
'YBL051C'	'YPL235W'
'YBL052C'	'YBR274W'
'YBL052C'	'YNL258C'
'YBL052C'	'YOR064C'
'YBL052C'	'YPL129W'
'YBL053W'	'YJR091C'
'YBL056W'	'YBR097W'
'YBL056W'	'YCL064C'
'YBL056W'	'YDL059C'
'YBL056W'	'YDR076W'
'YBL056W'	'YGL173C'
'YBL056W'	'YHL030W'
'YBL056W'	'YNL250W'
'YBL056W'	'YOR086C'
'YBL056W'	'YPL204W'
'YBL059W'	'YCR099C'
'YBL059W'	'YJR091C'
'YBL061C'	'YBR023C'
'YBL061C'	'YEL015W'
'YBL063W'	'YIL061C'
'YBL065W'	'YER022W'
'YBL066C'	'YDR247W'
'YBL066C'	'YGR117C'
'YBL066C'	'YPL026C'
'YBL067C'	'YHL002W'
'YBL068W'	'YHL011C'
'YBL068W'	'YKL181W'
'YBL068W'	'YOL061W'
'YBL071C'	'YNL261W'
'YBL072C'	'YBR135W'
'YBL072C'	'YDR459C'
'YBL074C'	'YDL208W'
'YBL074C'	'YDR283C'
'YBL074C'	'YKL173W'
'YBL076C'	'YBR055C'
'YBL076C'	'YBR058C'
'YBL076C'	'YLR016C'
'YBL076C'	'YNL244C'
'YBL076C'	'YOR080W'
'YBL076C'	'YPR110C'
'YBL079W'	'YBR200W'
'YBL079W'	'YJL061W'
'YBL079W'	'YKL068W'
'YBL079W'	'YOR098C'
'YBL080C'	'YCR106W'
'YBL080C'	'YMR104C'
'YBL081W'	'YDL167C'
'YBL081W'	'YOR167C'
'YBL084C'	'YDR118W'
'YBL084C'	'YFR036W'
'YBL084C'	'YHR166C'
'YBL084C'	'YKL022C'
'YBL084C'	'YLR127C'
'YBL084C'	'YNL172W'
'YBL084C'	'YOR249C'
'YBL085W'	'YBR102C'
'YBL085W'	'YBR108W'
'YBL085W'	'YBR200W'
'YBL085W'	'YCL024W'
'YBL085W'	'YDL155W'
'YBL085W'	'YDL176W'
'YBL085W'	'YDR036C'
'YBL085W'	'YDR332W'
'YBL085W'	'YDR372C'
'YBL085W'	'YDR480W'
'YBL085W'	'YER008C'
'YBL085W'	'YER032W'
'YBL085W'	'YER081W'
'YBL085W'	'YER158C'
'YBL085W'	'YER164W'
'YBL085W'	'YFR028C'
'YBL085W'	'YFR034C'
'YBL085W'	'YGL201C'
'YBL085W'	'YHL007C'
'YBL085W'	'YHL014C'
'YBL085W'	'YIL144W'
'YBL085W'	'YIR018W'
'YBL085W'	'YJR138W'
'YBL085W'	'YLR314C'
'YBL085W'	'YML109W'
'YBL085W'	'YMR124W'
'YBL085W'	'YMR273C'
'YBL085W'	'YNL025C'
'YBL085W'	'YNL206C'
'YBL085W'	'YNL234W'
'YBL085W'	'YOL019W'
'YBL085W'	'YOL135C'
'YBL085W'	'YPL049C'
'YBL085W'	'YPL115C'
'YBL086C'	'YJR040W'
'YBL086C'	'YLR322W'
'YBL088C'	'YLR025W'
'YBL088C'	'YLR191W'
'YBL088C'	'YNL265C'
'YBL088C'	'YPL110C'
'YBL089W'	'YJR091C'
'YBL089W'	'YLR325C'
'YBL089W'	'YOR082C'
'YBL089W'	'YPL022W'
'YBL090W'	'YBR251W'
'YBL090W'	'YHL004W'
'YBL091C'	'YNL290W'
'YBL092W'	'YDR026C'
'YBL092W'	'YHR197W'
'YBL093C'	'YBR193C'
'YBL093C'	'YCR081W'
'YBL093C'	'YDR308C'
'YBL093C'	'YER022W'
'YBL093C'	'YGL025C'
'YBL093C'	'YGR104C'
'YBL093C'	'YHR041C'
'YBL093C'	'YHR058C'
'YBL093C'	'YNR010W'
'YBL093C'	'YOL135C'
'YBL093C'	'YOR140W'
'YBL093C'	'YPL042C'
'YBL093C'	'YPR070W'
'YBL093C'	'YPR168W'
'YBL094C'	'YJR091C'
'YBL094C'	'YMR047C'
'YBL095W'	'YLR453C'
'YBL097W'	'YLR373C'
'YBL098W'	'YDL226C'
'YBL099W'	'YBR264C'
'YBL099W'	'YCR001W'
'YBL099W'	'YCR014C'
'YBL099W'	'YCR079W'
'YBL099W'	'YDR131C'
'YBL099W'	'YDR227W'
'YBL099W'	'YDR419W'
'YBL099W'	'YDR523C'
'YBL099W'	'YER100W'
'YBL099W'	'YER133W'
'YBL099W'	'YER161C'
'YBL099W'	'YFR028C'
'YBL099W'	'YGL137W'
'YBL099W'	'YGL163C'
'YBL099W'	'YGR092W'
'YBL099W'	'YGR262C'
'YBL099W'	'YHR030C'
'YBL099W'	'YHR135C'
'YBL099W'	'YHR166C'
'YBL099W'	'YIL007C'
'YBL099W'	'YIL066C'
'YBL099W'	'YJL106W'
'YBL099W'	'YKL215C'
'YBL099W'	'YLR148W'
'YBL099W'	'YLR442C'
'YBL099W'	'YML064C'
'YBL099W'	'YNL012W'
'YBL099W'	'YNL090W'
'YBL099W'	'YOR181W'
'YBL099W'	'YPL078C'
'YBL099W'	'YPL140C'
'YBL099W'	'YPL149W'
'YBL099W'	'YPL150W'
'YBL100C'	'YJL070C'
'YBL102W'	'YLR338W'
'YBL102W'	'YLR453C'
'YBL102W'	'YOR036W'
'YBL103C'	'YDR212W'
'YBL103C'	'YDR448W'
'YBL103C'	'YFR021W'
'YBL103C'	'YHR099W'
'YBL103C'	'YHR186C'
'YBL103C'	'YIR023W'
'YBL103C'	'YJL176C'
'YBL103C'	'YLR423C'
'YBL103C'	'YMR033W'
'YBL103C'	'YNL006W'
'YBL103C'	'YNL076W'
'YBL103C'	'YNR023W'
'YBL103C'	'YOL067C'
'YBL103C'	'YOL108C'
'YBL104C'	'YDL132W'
'YBL104C'	'YGL190C'
'YBL104C'	'YLR096W'
'YBL104C'	'YNL054W'
'YBL104C'	'YOR080W'
'YBL104C'	'YPL204W'
'YBL104C'	'YPL259C'
'YBL105C'	'YBR045C'
'YBL105C'	'YBR059C'
'YBL105C'	'YBR160W'
'YBL105C'	'YCL027W'
'YBL105C'	'YER118C'
'YBL105C'	'YFR024C-A'
'YBL105C'	'YGL022W'
'YBL105C'	'YGR221C'
'YBL105C'	'YJL020C'
'YBL105C'	'YML109W'
'YBL105C'	'YMR149W'
'YBL105C'	'YOR231W'
'YBL106C'	'YGR009C'
'YBL106C'	'YGR172C'
'YBL106C'	'YKR030W'
'YBL106C'	'YLR206W'
'YBL106C'	'YLR423C'
'YBL106C'	'YNL094W'
'YBL106C'	'YOR197W'
'YBL106C'	'YPL174C'
'YBL108W'	'YHR135C'
'YBR001C'	'YHR102W'
'YBR003W'	'YJR022W'
'YBR003W'	'YLR310C'
'YBR014C'	'YBR288C'
'YBR014C'	'YJR091C'
'YBR014C'	'YPR086W'
'YBR017C'	'YBR019C'
'YBR017C'	'YBR127C'
'YBR017C'	'YBR247C'
'YBR017C'	'YDL063C'
'YBR017C'	'YDR002W'
'YBR017C'	'YDR062W'
'YBR017C'	'YDR071C'
'YBR017C'	'YDR190C'
'YBR017C'	'YDR192C'
'YBR017C'	'YEL051W'
'YBR017C'	'YER110C'
'YBR017C'	'YER165W'
'YBR017C'	'YGL008C'
'YBR017C'	'YGL105W'
'YBR017C'	'YGL122C'
'YBR017C'	'YGL195W'
'YBR017C'	'YGL256W'
'YBR017C'	'YGR005C'
'YBR017C'	'YGR094W'
'YBR017C'	'YGR119C'
'YBR017C'	'YHL007C'
'YBR017C'	'YHR020W'
'YBR017C'	'YHR089C'
'YBR017C'	'YIL061C'
'YBR017C'	'YKL009W'
'YBR017C'	'YKL068W'
'YBR017C'	'YKL120W'
'YBR017C'	'YKL212W'
'YBR017C'	'YLL018C'
'YBR017C'	'YLR293C'
'YBR017C'	'YLR310C'
'YBR017C'	'YLR355C'
'YBR017C'	'YMR047C'
'YBR017C'	'YMR108W'
'YBR017C'	'YNL035C'
'YBR017C'	'YNL124W'
'YBR017C'	'YOR098C'
'YBR017C'	'YOR375C'
'YBR017C'	'YPL049C'
'YBR017C'	'YPL266W'
'YBR018C'	'YDL047W'
'YBR018C'	'YDL134C'
'YBR018C'	'YDR128W'
'YBR018C'	'YDR142C'
'YBR018C'	'YDR165W'
'YBR018C'	'YER123W'
'YBR018C'	'YFR021W'
'YBR018C'	'YGL137W'
'YBR018C'	'YGL180W'
'YBR018C'	'YHR030C'
'YBR018C'	'YKL108W'
'YBR018C'	'YML115C'
'YBR018C'	'YMR106C'
'YBR018C'	'YNL161W'
'YBR018C'	'YOL062C'
'YBR018C'	'YOL139C'
'YBR018C'	'YPL031C'
'YBR018C'	'YPL259C'
'YBR018C'	'YPR054W'
'YBR019C'	'YBR055C'
'YBR019C'	'YBR155W'
'YBR019C'	'YCL048W'
'YBR019C'	'YDL047W'
'YBR019C'	'YDL059C'
'YBR019C'	'YDL225W'
'YBR019C'	'YDR128W'
'YBR019C'	'YDR142C'
'YBR019C'	'YDR143C'
'YBR019C'	'YDR386W'
'YBR019C'	'YEL056W'
'YBR019C'	'YER017C'
'YBR019C'	'YER133W'
'YBR019C'	'YGL100W'
'YBR019C'	'YGR083C'
'YBR019C'	'YHL019C'
'YBR019C'	'YJR035W'
'YBR019C'	'YKR026C'
'YBR019C'	'YLR186W'
'YBR019C'	'YLR291C'
'YBR019C'	'YLR320W'
'YBR019C'	'YML064C'
'YBR019C'	'YML102W'
'YBR019C'	'YMR049C'
'YBR019C'	'YMR117C'
'YBR019C'	'YNL250W'
'YBR019C'	'YNL290W'
'YBR019C'	'YOL062C'
'YBR019C'	'YOL133W'
'YBR019C'	'YOL139C'
'YBR019C'	'YOL150C'
'YBR019C'	'YOR212W'
'YBR019C'	'YOR351C'
'YBR019C'	'YPL149W'
'YBR019C'	'YPL259C'
'YBR019C'	'YPR110C'
'YBR020W'	'YBR055C'
'YBR020W'	'YBR082C'
'YBR020W'	'YBR198C'
'YBR020W'	'YBR217W'
'YBR020W'	'YBR223C'
'YBR020W'	'YCR002C'
'YBR020W'	'YCR066W'
'YBR020W'	'YDL017W'
'YBR020W'	'YDL043C'
'YBR020W'	'YDL047W'
'YBR020W'	'YDL059C'
'YBR020W'	'YDL156W'
'YBR020W'	'YDL164C'
'YBR020W'	'YDL200C'
'YBR020W'	'YDL225W'
'YBR020W'	'YDR030C'
'YBR020W'	'YDR076W'
'YBR020W'	'YDR128W'
'YBR020W'	'YDR131C'
'YBR020W'	'YDR142C'
'YBR020W'	'YDR200C'
'YBR020W'	'YDR260C'
'YBR020W'	'YDR267C'
'YBR020W'	'YDR306C'
'YBR020W'	'YDR477W'
'YBR020W'	'YDR523C'
'YBR020W'	'YEL056W'
'YBR020W'	'YER171W'
'YBR020W'	'YER173W'
'YBR020W'	'YER179W'
'YBR020W'	'YFR028C'
'YBR020W'	'YGL004C'
'YBR020W'	'YGL081W'
'YBR020W'	'YGL137W'
'YBR020W'	'YGL163C'
'YBR020W'	'YGL190C'
'YBR020W'	'YGL237C'
'YBR020W'	'YGR040W'
'YBR020W'	'YHR030C'
'YBR020W'	'YJL106W'
'YBR020W'	'YJR090C'
'YBR020W'	'YKL130C'
'YBR020W'	'YKL193C'
'YBR020W'	'YKR017C'
'YBR020W'	'YKR026C'
'YBR020W'	'YKR036C'
'YBR020W'	'YLL019C'
'YBR020W'	'YLR016C'
'YBR020W'	'YLR222C'
'YBR020W'	'YLR288C'
'YBR020W'	'YLR291C'
'YBR020W'	'YLR427W'
'YBR020W'	'YML032C'
'YBR020W'	'YML051W'
'YBR020W'	'YML057W'
'YBR020W'	'YML064C'
'YBR020W'	'YML115C'
'YBR020W'	'YMR059W'
'YBR020W'	'YMR094W'
'YBR020W'	'YMR106C'
'YBR020W'	'YMR117C'
'YBR020W'	'YMR284W'
'YBR020W'	'YNL032W'
'YBR020W'	'YNL061W'
'YBR020W'	'YNL090W'
'YBR020W'	'YNL161W'
'YBR020W'	'YNL250W'
'YBR020W'	'YNL323W'
'YBR020W'	'YNR031C'
'YBR020W'	'YOL100W'
'YBR020W'	'YOL115W'
'YBR020W'	'YOL133W'
'YBR020W'	'YOL139C'
'YBR020W'	'YOR181W'
'YBR020W'	'YOR212W'
'YBR020W'	'YOR276W'
'YBR020W'	'YPL149W'
'YBR020W'	'YPL150W'
'YBR020W'	'YPL164C'
'YBR020W'	'YPR093C'
'YBR020W'	'YPR110C'
'YBR021W'	'YOR128C'
'YBR023C'	'YHR123W'
'YBR023C'	'YLR242C'
'YBR024W'	'YBR037C'
'YBR024W'	'YHL042W'
'YBR024W'	'YPR119W'
'YBR025C'	'YBR055C'
'YBR025C'	'YBR198C'
'YBR025C'	'YMR059W'
'YBR025C'	'YNL207W'
'YBR027C'	'YKL130C'
'YBR027C'	'YLR353W'
'YBR027C'	'YMR047C'
'YBR027C'	'YOR046C'
'YBR028C'	'YBR084W'
'YBR028C'	'YCR016W'
'YBR028C'	'YHR135C'
'YBR028C'	'YOL041C'
'YBR034C'	'YDR249C'
'YBR034C'	'YIL061C'
'YBR035C'	'YNL189W'
'YBR036C'	'YBR159W'
'YBR036C'	'YGL051W'
'YBR036C'	'YIL016W'
'YBR036C'	'YJL214W'
'YBR036C'	'YMR306W'
'YBR036C'	'YPR198W'
'YBR037C'	'YPR079W'
'YBR040W'	'YHL002W'
'YBR042C'	'YER081W'
'YBR042C'	'YHR115C'
'YBR044C'	'YDL093W'
'YBR044C'	'YJR022W'
'YBR045C'	'YDR103W'
'YBR045C'	'YER133W'
'YBR045C'	'YMR001C'
'YBR049C'	'YDR130C'
'YBR049C'	'YDR303C'
'YBR049C'	'YGL234W'
'YBR049C'	'YGR274C'
'YBR049C'	'YKR001C'
'YBR049C'	'YLR176C'
'YBR049C'	'YLR357W'
'YBR049C'	'YMR091C'
'YBR049C'	'YNL189W'
'YBR049C'	'YOL006C'
'YBR050C'	'YNR052C'
'YBR055C'	'YBR121C'
'YBR055C'	'YBR127C'
'YBR055C'	'YBR133C'
'YBR055C'	'YBR152W'
'YBR055C'	'YCR053W'
'YBR055C'	'YDL064W'
'YBR055C'	'YDR037W'
'YBR055C'	'YDR473C'
'YBR055C'	'YER146W'
'YBR055C'	'YER165W'
'YBR055C'	'YER172C'
'YBR055C'	'YFL017W-A'
'YBR055C'	'YGL202W'
'YBR055C'	'YGR061C'
'YBR055C'	'YGR074W'
'YBR055C'	'YGR091W'
'YBR055C'	'YGR094W'
'YBR055C'	'YGR155W'
'YBR055C'	'YHR019C'
'YBR055C'	'YHR064C'
'YBR055C'	'YHR165C'
'YBR055C'	'YHR208W'
'YBR055C'	'YJL080C'
'YBR055C'	'YJL138C'
'YBR055C'	'YLR147C'
'YBR055C'	'YMR120C'
'YBR055C'	'YOR159C'
'YBR055C'	'YOR335C'
'YBR055C'	'YOR375C'
'YBR055C'	'YPR082C'
'YBR055C'	'YPR178W'
'YBR057C'	'YCL055W'
'YBR057C'	'YDR034C'
'YBR057C'	'YDR206W'
'YBR057C'	'YGL192W'
'YBR057C'	'YIL144W'
'YBR058C'	'YGR268C'
'YBR058C'	'YMR309C'
'YBR058C'	'YOL059W'
'YBR058C'	'YOL064C'
'YBR058C'	'YOL113W'
'YBR058C'	'YOL132W'
'YBR058C'	'YOR123C'
'YBR059C'	'YCL032W'
'YBR059C'	'YFR014C'
'YBR059C'	'YNL020C'
'YBR060C'	'YBR160W'
'YBR060C'	'YHR118C'
'YBR060C'	'YJL194W'
'YBR060C'	'YLL004W'
'YBR060C'	'YLR117C'
'YBR060C'	'YML065W'
'YBR060C'	'YNL261W'
'YBR060C'	'YPR162C'
'YBR061C'	'YBR300C'
'YBR061C'	'YDR461W'
'YBR061C'	'YGR195W'
'YBR061C'	'YGR219W'
'YBR061C'	'YHL011C'
'YBR061C'	'YHR022C'
'YBR061C'	'YHR058C'
'YBR063C'	'YDR369C'
'YBR065C'	'YER081W'
'YBR065C'	'YLL036C'
'YBR065C'	'YLR117C'
'YBR065C'	'YMR213W'
'YBR065C'	'YPL151C'
'YBR069C'	'YCR034W'
'YBR069C'	'YDL015C'
'YBR069C'	'YDL043C'
'YBR069C'	'YER110C'
'YBR069C'	'YFR024C-A'
'YBR069C'	'YGL051W'
'YBR069C'	'YGR218W'
'YBR069C'	'YHR020W'
'YBR069C'	'YHR114W'
'YBR069C'	'YJL117W'
'YBR069C'	'YLR343W'
'YBR069C'	'YLR372W'
'YBR069C'	'YML048W'
'YBR069C'	'YOR016C'
'YBR069C'	'YPL233W'
'YBR069C'	'YPR198W'
'YBR070C'	'YJL019W'
'YBR073W'	'YER179W'
'YBR073W'	'YGL213C'
'YBR073W'	'YLR453C'
'YBR074W'	'YER081W'
'YBR076W'	'YJR091C'
'YBR077C'	'YKR007W'
'YBR077C'	'YMR004W'
'YBR079C'	'YBR143C'
'YBR079C'	'YDL005C'
'YBR079C'	'YDR091C'
'YBR079C'	'YDR429C'
'YBR079C'	'YGL130W'
'YBR079C'	'YJR007W'
'YBR079C'	'YLR192C'
'YBR079C'	'YMR146C'
'YBR079C'	'YMR309C'
'YBR079C'	'YNL244C'
'YBR079C'	'YOR361C'
'YBR079C'	'YPL001W'
'YBR079C'	'YPL237W'
'YBR079C'	'YPR016C'
'YBR079C'	'YPR041W'
'YBR079C'	'YPR086W'
'YBR080C'	'YGL137W'
'YBR080C'	'YGR262C'
'YBR081C'	'YBR198C'
'YBR081C'	'YBR253W'
'YBR081C'	'YCL010C'
'YBR081C'	'YDR146C'
'YBR081C'	'YDR167W'
'YBR081C'	'YDR176W'
'YBR081C'	'YDR448W'
'YBR081C'	'YGL066W'
'YBR081C'	'YGL112C'
'YBR081C'	'YGL244W'
'YBR081C'	'YGR252W'
'YBR081C'	'YHR099W'
'YBR081C'	'YLR055C'
'YBR081C'	'YML007W'
'YBR081C'	'YMR223W'
'YBR081C'	'YMR236W'
'YBR081C'	'YOL148C'
'YBR081C'	'YOR119C'
'YBR081C'	'YPL254W'
'YBR081C'	'YPR025C'
'YBR084W'	'YBR143C'
'YBR084W'	'YCR008W'
'YBR084W'	'YER123W'
'YBR084W'	'YFR040W'
'YBR084W'	'YGL019W'
'YBR084W'	'YGL099W'
'YBR084W'	'YGR285C'
'YBR084W'	'YHR013C'
'YBR084W'	'YHR089C'
'YBR085W'	'YBR217W'
'YBR085W'	'YDL059C'
'YBR085W'	'YER161C'
'YBR085W'	'YER171W'
'YBR085W'	'YGL237C'
'YBR085W'	'YGR262C'
'YBR085W'	'YHR002W'
'YBR085W'	'YOR181W'
'YBR087W'	'YBR088C'
'YBR087W'	'YER173W'
'YBR087W'	'YHR191C'
'YBR087W'	'YJR068W'
'YBR087W'	'YLR390W'
'YBR087W'	'YMR078C'
'YBR087W'	'YNL088W'
'YBR087W'	'YNL290W'
'YBR087W'	'YOL094C'
'YBR087W'	'YOR144C'
'YBR087W'	'YOR217W'
'YBR088C'	'YCR092C'
'YBR088C'	'YDL164C'
'YBR088C'	'YDR097C'
'YBR088C'	'YER041W'
'YBR088C'	'YJR043C'
'YBR088C'	'YKL113C'
'YBR088C'	'YML021C'
'YBR088C'	'YMR167W'
'YBR088C'	'YNL290W'
'YBR088C'	'YOL094C'
'YBR088C'	'YOR217W'
'YBR088C'	'YPL140C'
'YBR091C'	'YDL217C'
'YBR091C'	'YJL054W'
'YBR091C'	'YOR297C'
'YBR093C'	'YJL066C'
'YBR093C'	'YJL176C'
'YBR093C'	'YKR106W'
'YBR094W'	'YOL149W'
'YBR095C'	'YDR143C'
'YBR095C'	'YMR159C'
'YBR095C'	'YNL189W'
'YBR095C'	'YNL330C'
'YBR095C'	'YOL004W'
'YBR095C'	'YPL149W'
'YBR096W'	'YIL034C'
'YBR097W'	'YLR240W'
'YBR098W'	'YBR160W'
'YBR098W'	'YDR386W'
'YBR098W'	'YFR024C-A'
'YBR098W'	'YHR016C'
'YBR102C'	'YBR160W'
'YBR102C'	'YDR166C'
'YBR102C'	'YER008C'
'YBR102C'	'YGL233W'
'YBR102C'	'YHR165C'
'YBR102C'	'YIL061C'
'YBR102C'	'YIL068C'
'YBR102C'	'YLR166C'
'YBR102C'	'YLR423C'
'YBR102C'	'YML097C'
'YBR102C'	'YNR046W'
'YBR102C'	'YPR055W'
'YBR103W'	'YCR033W'
'YBR103W'	'YDR227W'
'YBR103W'	'YEL064C'
'YBR103W'	'YGL194C'
'YBR103W'	'YIL112W'
'YBR103W'	'YJR141W'
'YBR103W'	'YML109W'
'YBR103W'	'YMR061W'
'YBR103W'	'YMR155W'
'YBR103W'	'YMR273C'
'YBR103W'	'YNL189W'
'YBR106W'	'YBR110W'
'YBR106W'	'YCR028C'
'YBR106W'	'YCR037C'
'YBR106W'	'YDL015C'
'YBR106W'	'YDR046C'
'YBR106W'	'YDR297W'
'YBR106W'	'YDR331W'
'YBR106W'	'YDR508C'
'YBR106W'	'YEL017C-A'
'YBR106W'	'YER056C'
'YBR106W'	'YFL025C'
'YBR106W'	'YGL051W'
'YBR106W'	'YGL054C'
'YBR106W'	'YHL048W'
'YBR106W'	'YHR094C'
'YBR106W'	'YHR142W'
'YBR106W'	'YJL012C'
'YBR106W'	'YJL108C'
'YBR106W'	'YJR124C'
'YBR106W'	'YLL006W'
'YBR106W'	'YML067C'
'YBR106W'	'YMR274C'
'YBR106W'	'YNR013C'
'YBR106W'	'YNR055C'
'YBR106W'	'YOL020W'
'YBR106W'	'YOL132W'
'YBR106W'	'YPL076W'
'YBR106W'	'YPL189W'
'YBR106W'	'YPL274W'
'YBR106W'	'YPR124W'
'YBR106W'	'YPR156C'
'YBR107C'	'YBR211C'
'YBR107C'	'YDR254W'
'YBR107C'	'YDR318W'
'YBR107C'	'YDR383C'
'YBR107C'	'YJR135C'
'YBR107C'	'YLR381W'
'YBR107C'	'YPL018W'
'YBR108W'	'YDL117W'
'YBR108W'	'YFR024C-A'
'YBR108W'	'YGR136W'
'YBR108W'	'YHL002W'
'YBR108W'	'YHR016C'
'YBR108W'	'YHR114W'
'YBR108W'	'YJL020C'
'YBR108W'	'YLR191W'
'YBR108W'	'YLR438C-A'
'YBR110W'	'YCL027W'
'YBR110W'	'YCR034W'
'YBR110W'	'YDL015C'
'YBR110W'	'YDR331W'
'YBR110W'	'YEL017C-A'
'YBR110W'	'YGR105W'
'YBR110W'	'YHL048W'
'YBR110W'	'YHR142W'
'YBR110W'	'YLL061W'
'YBR110W'	'YML123C'
'YBR110W'	'YPL076W'
'YBR110W'	'YPL274W'
'YBR110W'	'YPR156C'
'YBR112C'	'YBR200W'
'YBR112C'	'YGL035C'
'YBR112C'	'YGL162W'
'YBR112C'	'YHL002W'
'YBR112C'	'YIL061C'
'YBR112C'	'YMR240C'
'YBR112C'	'YNL167C'
'YBR112C'	'YPL181W'
'YBR113W'	'YDL043C'
'YBR114W'	'YBR200W'
'YBR114W'	'YIR009W'
'YBR114W'	'YJR052W'
'YBR114W'	'YKL112W'
'YBR114W'	'YLR147C'
'YBR114W'	'YMR201C'
'YBR114W'	'YOL097C'
'YBR119W'	'YDR240C'
'YBR119W'	'YFL017W-A'
'YBR119W'	'YIL061C'
'YBR119W'	'YKL012W'
'YBR119W'	'YLR298C'
'YBR119W'	'YMR125W'
'YBR121C'	'YNL244C'
'YBR123C'	'YDR362C'
'YBR123C'	'YGL133W'
'YBR123C'	'YGR047C'
'YBR123C'	'YGR246C'
'YBR123C'	'YOR110W'
'YBR123C'	'YPL007C'
'YBR124W'	'YLR288C'
'YBR125C'	'YDR186C'
'YBR125C'	'YDR507C'
'YBR125C'	'YGL206C'
'YBR125C'	'YPL204W'
'YBR127C'	'YBR198C'
'YBR127C'	'YDL043C'
'YBR127C'	'YDL047W'
'YBR127C'	'YDL059C'
'YBR127C'	'YDL164C'
'YBR127C'	'YDR075W'
'YBR127C'	'YDR260C'
'YBR127C'	'YDR369C'
'YBR127C'	'YDR523C'
'YBR127C'	'YER171W'
'YBR127C'	'YER173W'
'YBR127C'	'YFR031C'
'YBR127C'	'YGL004C'
'YBR127C'	'YGL137W'
'YBR127C'	'YGL163C'
'YBR127C'	'YGL237C'
'YBR127C'	'YGR040W'
'YBR127C'	'YGR083C'
'YBR127C'	'YGR188C'
'YBR127C'	'YHL007C'
'YBR127C'	'YHR107C'
'YBR127C'	'YHR135C'
'YBR127C'	'YIL046W'
'YBR127C'	'YIL061C'
'YBR127C'	'YJR007W'
'YBR127C'	'YKL080W'
'YBR127C'	'YKR026C'
'YBR127C'	'YKR036C'
'YBR127C'	'YLL011W'
'YBR127C'	'YLR222C'
'YBR127C'	'YLR314C'
'YBR127C'	'YML064C'
'YBR127C'	'YML115C'
'YBR127C'	'YMR059W'
'YBR127C'	'YMR093W'
'YBR127C'	'YMR094W'
'YBR127C'	'YMR106C'
'YBR127C'	'YMR117C'
'YBR127C'	'YNL053W'
'YBR127C'	'YNL061W'
'YBR127C'	'YNL090W'
'YBR127C'	'YNL113W'
'YBR127C'	'YNL244C'
'YBR127C'	'YNL250W'
'YBR127C'	'YNL290W'
'YBR127C'	'YOL062C'
'YBR127C'	'YOL115W'
'YBR127C'	'YOR212W'
'YBR127C'	'YOR270C'
'YBR127C'	'YPL140C'
'YBR127C'	'YPL164C'
'YBR127C'	'YPL194W'
'YBR127C'	'YPL259C'
'YBR127C'	'YPR110C'
'YBR128C'	'YDR162C'
'YBR128C'	'YHR005C'
'YBR128C'	'YPL120W'
'YBR129C'	'YDL059C'
'YBR129C'	'YLR288C'
'YBR130C'	'YBR143C'
'YBR130C'	'YGL106W'
'YBR130C'	'YGL206C'
'YBR130C'	'YHR107C'
'YBR130C'	'YIL144W'
'YBR130C'	'YJL071W'
'YBR130C'	'YKL130C'
'YBR130C'	'YLR092W'
'YBR130C'	'YLR310C'
'YBR130C'	'YMR047C'
'YBR131W'	'YGL124C'
'YBR131W'	'YML001W'
'YBR131W'	'YPL045W'
'YBR132C'	'YFR024C-A'
'YBR132C'	'YHR016C'
'YBR133C'	'YDL154W'
'YBR133C'	'YER087W'
'YBR133C'	'YGL187C'
'YBR133C'	'YHL007C'
'YBR133C'	'YJL187C'
'YBR133C'	'YKL101W'
'YBR133C'	'YNL094W'
'YBR135W'	'YBR160W'
'YBR135W'	'YBR252W'
'YBR135W'	'YDL155W'
'YBR135W'	'YDR078C'
'YBR135W'	'YGR109C'
'YBR135W'	'YJL187C'
'YBR135W'	'YLR210W'
'YBR135W'	'YLR226W'
'YBR135W'	'YOR080W'
'YBR135W'	'YPL014W'
'YBR135W'	'YPR119W'
'YBR135W'	'YPR120C'
'YBR136W'	'YDR499W'
'YBR136W'	'YIR009W'
'YBR136W'	'YJL090C'
'YBR136W'	'YLR025W'
'YBR136W'	'YNL265C'
'YBR137W'	'YKR083C'
'YBR137W'	'YML064C'
'YBR137W'	'YMR047C'
'YBR137W'	'YNL189W'
'YBR138C'	'YGL181W'
'YBR138C'	'YIL046W'
'YBR140C'	'YJL005W'
'YBR140C'	'YLR310C'
'YBR141C'	'YGL091C'
'YBR142W'	'YDR496C'
'YBR142W'	'YGL111W'
'YBR142W'	'YHR052W'
'YBR142W'	'YHR066W'
'YBR142W'	'YKL014C'
'YBR142W'	'YLR398C'
'YBR142W'	'YMR049C'
'YBR142W'	'YMR290C'
'YBR142W'	'YNL002C'
'YBR142W'	'YNL061W'
'YBR142W'	'YOL041C'
'YBR142W'	'YOR272W'
'YBR142W'	'YPL043W'
'YBR142W'	'YPL093W'
'YBR143C'	'YDR172W'
'YBR143C'	'YER081W'
'YBR143C'	'YER110C'
'YBR143C'	'YER161C'
'YBR143C'	'YMR080C'
'YBR143C'	'YPL043W'
'YBR143C'	'YPL083C'
'YBR143C'	'YPR010C'
'YBR144C'	'YDR034C'
'YBR144C'	'YMR047C'
'YBR145W'	'YDR034C'
'YBR145W'	'YDR499W'
'YBR145W'	'YMR047C'
'YBR152W'	'YDL030W'
'YBR152W'	'YDL043C'
'YBR152W'	'YDL098C'
'YBR152W'	'YDR473C'
'YBR152W'	'YER029C'
'YBR152W'	'YER172C'
'YBR152W'	'YGR075C'
'YBR152W'	'YGR091W'
'YBR152W'	'YIR009W'
'YBR152W'	'YJL203W'
'YBR152W'	'YJR091C'
'YBR152W'	'YKL173W'
'YBR152W'	'YML049C'
'YBR152W'	'YMR240C'
'YBR152W'	'YMR288W'
'YBR152W'	'YOR308C'
'YBR152W'	'YPL213W'
'YBR152W'	'YPR178W'
'YBR154C'	'YDR404C'
'YBR154C'	'YFL023W'
'YBR154C'	'YGL070C'
'YBR154C'	'YIL021W'
'YBR154C'	'YJR063W'
'YBR154C'	'YKL144C'
'YBR154C'	'YLR384C'
'YBR154C'	'YNR003C'
'YBR154C'	'YOR116C'
'YBR154C'	'YOR151C'
'YBR154C'	'YOR224C'
'YBR154C'	'YOR341W'
'YBR154C'	'YPR110C'
'YBR155W'	'YDR463W'
'YBR155W'	'YEL030W'
'YBR155W'	'YER081W'
'YBR155W'	'YGR187C'
'YBR155W'	'YJR032W'
'YBR156C'	'YGL061C'
'YBR156C'	'YGR113W'
'YBR156C'	'YPL209C'
'YBR159W'	'YBR293W'
'YBR159W'	'YDR414C'
'YBR159W'	'YFL048C'
'YBR159W'	'YGR172C'
'YBR159W'	'YHL048W'
'YBR159W'	'YIL005W'
'YBR159W'	'YIL120W'
'YBR159W'	'YIR022W'
'YBR159W'	'YJL214W'
'YBR159W'	'YJL219W'
'YBR159W'	'YJL222W'
'YBR159W'	'YKR106W'
'YBR159W'	'YMR279C'
'YBR159W'	'YNL048W'
'YBR159W'	'YNL279W'
'YBR159W'	'YNR070W'
'YBR159W'	'YOL132W'
'YBR159W'	'YPL189W'
'YBR159W'	'YPR124W'
'YBR159W'	'YPR194C'
'YBR159W'	'YPR198W'
'YBR159W'	'YPR201W'
'YBR160W'	'YBR200W'
'YBR160W'	'YCL014W'
'YBR160W'	'YCL051W'
'YBR160W'	'YCR065W'
'YBR160W'	'YDL089W'
'YBR160W'	'YDL155W'
'YBR160W'	'YDL189W'
'YBR160W'	'YDR052C'
'YBR160W'	'YDR093W'
'YBR160W'	'YDR097C'
'YBR160W'	'YDR113C'
'YBR160W'	'YDR123C'
'YBR160W'	'YDR130C'
'YBR160W'	'YDR217C'
'YBR160W'	'YDR285W'
'YBR160W'	'YDR348C'
'YBR160W'	'YDR356W'
'YBR160W'	'YDR379W'
'YBR160W'	'YDR439W'
'YBR160W'	'YDR501W'
'YBR160W'	'YDR507C'
'YBR160W'	'YEL032W'
'YBR160W'	'YEL065W'
'YBR160W'	'YER008C'
'YBR160W'	'YER032W'
'YBR160W'	'YER041W'
'YBR160W'	'YER158C'
'YBR160W'	'YER167W'
'YBR160W'	'YFL029C'
'YBR160W'	'YFR027W'
'YBR160W'	'YFR046C'
'YBR160W'	'YGL075C'
'YBR160W'	'YGL097W'
'YBR160W'	'YGL124C'
'YBR160W'	'YGL178W'
'YBR160W'	'YGL216W'
'YBR160W'	'YGL235W'
'YBR160W'	'YGR014W'
'YBR160W'	'YGR035C'
'YBR160W'	'YGR109C'
'YBR160W'	'YGR186W'
'YBR160W'	'YGR221C'
'YBR160W'	'YGR238C'
'YBR160W'	'YGR270W'
'YBR160W'	'YHL022C'
'YBR160W'	'YHL035C'
'YBR160W'	'YHL050C'
'YBR160W'	'YHR098C'
'YBR160W'	'YHR118C'
'YBR160W'	'YHR149C'
'YBR160W'	'YHR158C'
'YBR160W'	'YHR159W'
'YBR160W'	'YHR164C'
'YBR160W'	'YIL050W'
'YBR160W'	'YIL112W'
'YBR160W'	'YIL122W'
'YBR160W'	'YIL131C'
'YBR160W'	'YIL140W'
'YBR160W'	'YIR023W'
'YBR160W'	'YIR031C'
'YBR160W'	'YJL008C'
'YBR160W'	'YJL060W'
'YBR160W'	'YJL076W'
'YBR160W'	'YJL092W'
'YBR160W'	'YJL157C'
'YBR160W'	'YJL187C'
'YBR160W'	'YJL194W'
'YBR160W'	'YJR054W'
'YBR160W'	'YJR090C'
'YBR160W'	'YKL014C'
'YBR160W'	'YKL048C'
'YBR160W'	'YKL108W'
'YBR160W'	'YKL116C'
'YBR160W'	'YKL129C'
'YBR160W'	'YKR077W'
'YBR160W'	'YKR078W'
'YBR160W'	'YKR090W'
'YBR160W'	'YKR095W'
'YBR160W'	'YLL003W'
'YBR160W'	'YLL021W'
'YBR160W'	'YLR006C'
'YBR160W'	'YLR035C'
'YBR160W'	'YLR045C'
'YBR160W'	'YLR086W'
'YBR160W'	'YLR096W'
'YBR160W'	'YLR180W'
'YBR160W'	'YLR183C'
'YBR160W'	'YLR187W'
'YBR160W'	'YLR210W'
'YBR160W'	'YLR223C'
'YBR160W'	'YLR238W'
'YBR160W'	'YLR278C'
'YBR160W'	'YLR319C'
'YBR160W'	'YLR394W'
'YBR160W'	'YLR401C'
'YBR160W'	'YLR430W'
'YBR160W'	'YLR457C'
'YBR160W'	'YML065W'
'YBR160W'	'YML119W'
'YBR160W'	'YMR005W'
'YBR160W'	'YMR129W'
'YBR160W'	'YMR199W'
'YBR160W'	'YNL042W'
'YBR160W'	'YNL068C'
'YBR160W'	'YNL102W'
'YBR160W'	'YNL257C'
'YBR160W'	'YNL278W'
'YBR160W'	'YNL298W'
'YBR160W'	'YNL309W'
'YBR160W'	'YNL339C'
'YBR160W'	'YNR047W'
'YBR160W'	'YOR001W'
'YBR160W'	'YOR014W'
'YBR160W'	'YOR037W'
'YBR160W'	'YOR066W'
'YBR160W'	'YOR075W'
'YBR160W'	'YOR081C'
'YBR160W'	'YOR098C'
'YBR160W'	'YOR104W'
'YBR160W'	'YOR127W'
'YBR160W'	'YOR151C'
'YBR160W'	'YOR188W'
'YBR160W'	'YOR195W'
'YBR160W'	'YOR372C'
'YBR160W'	'YPL014W'
'YBR160W'	'YPL070W'
'YBR160W'	'YPL115C'
'YBR160W'	'YPL155C'
'YBR160W'	'YPL194W'
'YBR160W'	'YPL209C'
'YBR160W'	'YPL235W'
'YBR160W'	'YPL255W'
'YBR160W'	'YPL256C'
'YBR160W'	'YPL267W'
'YBR160W'	'YPR018W'
'YBR160W'	'YPR030W'
'YBR160W'	'YPR111W'
'YBR160W'	'YPR120C'
'YBR160W'	'YPR141C'
'YBR160W'	'YPR171W'
'YBR160W'	'YPR174C'
'YBR160W'	'YPR175W'
'YBR161W'	'YJR091C'
'YBR162W-A'	'YML108W'
'YBR166C'	'YBR217W'
'YBR167C'	'YGR030C'
'YBR170C'	'YDR259C'
'YBR170C'	'YGR048W'
'YBR171W'	'YHL042W'
'YBR171W'	'YHR041C'
'YBR171W'	'YLR292C'
'YBR171W'	'YML064C'
'YBR171W'	'YOR254C'
'YBR171W'	'YPL076W'
'YBR171W'	'YPL094C'
'YBR171W'	'YPL227C'
'YBR172C'	'YKL074C'
'YBR172C'	'YLR116W'
'YBR173C'	'YKR086W'
'YBR174C'	'YJR091C'
'YBR175W'	'YBR258C'
'YBR175W'	'YDR138W'
'YBR175W'	'YDR469W'
'YBR175W'	'YGR249W'
'YBR175W'	'YHR064C'
'YBR175W'	'YHR119W'
'YBR175W'	'YHR177W'
'YBR175W'	'YKL018W'
'YBR175W'	'YLR015W'
'YBR175W'	'YLR403W'
'YBR175W'	'YMR190C'
'YBR175W'	'YOL045W'
'YBR175W'	'YOR047C'
'YBR175W'	'YPL029W'
'YBR175W'	'YPL138C'
'YBR175W'	'YPR086W'
'YBR176W'	'YGL127C'
'YBR176W'	'YML064C'
'YBR176W'	'YNL189W'
'YBR176W'	'YPL070W'
'YBR178W'	'YHR122W'
'YBR179C'	'YDR142C'
'YBR180W'	'YDR034C'
'YBR182C'	'YKL129C'
'YBR184W'	'YER171W'
'YBR184W'	'YNL225C'
'YBR186W'	'YGL127C'
'YBR186W'	'YLR373C'
'YBR187W'	'YJR063W'
'YBR187W'	'YPR171W'
'YBR188C'	'YDR416W'
'YBR188C'	'YGL070C'
'YBR188C'	'YLL036C'
'YBR188C'	'YLR117C'
'YBR190W'	'YLR117C'
'YBR192W'	'YER078C'
'YBR192W'	'YHR114W'
'YBR193C'	'YBR253W'
'YBR193C'	'YDL005C'
'YBR193C'	'YER022W'
'YBR193C'	'YGL127C'
'YBR193C'	'YGR104C'
'YBR193C'	'YHR041C'
'YBR193C'	'YMR047C'
'YBR193C'	'YOL051W'
'YBR193C'	'YOL135C'
'YBR193C'	'YPR086W'
'YBR194W'	'YPR152C'
'YBR195C'	'YHR004C'
'YBR195C'	'YKR029C'
'YBR195C'	'YLR418C'
'YBR195C'	'YML102W'
'YBR195C'	'YMR066W'
'YBR195C'	'YOR308C'
'YBR195C'	'YPL022W'
'YBR195C'	'YPR018W'
'YBR197C'	'YKL002W'
'YBR197C'	'YLR288C'
'YBR198C'	'YCR042C'
'YBR198C'	'YDL143W'
'YBR198C'	'YDR145W'
'YBR198C'	'YDR167W'
'YBR198C'	'YDR176W'
'YBR198C'	'YDR212W'
'YBR198C'	'YDR259C'
'YBR198C'	'YDR448W'
'YBR198C'	'YER148W'
'YBR198C'	'YGL066W'
'YBR198C'	'YGL112C'
'YBR198C'	'YGR274C'
'YBR198C'	'YHR020W'
'YBR198C'	'YHR041C'
'YBR198C'	'YIL142W'
'YBR198C'	'YJL008C'
'YBR198C'	'YJL014W'
'YBR198C'	'YJL111W'
'YBR198C'	'YJR064W'
'YBR198C'	'YJR072C'
'YBR198C'	'YML015C'
'YBR198C'	'YML061C'
'YBR198C'	'YML098W'
'YBR198C'	'YMR236W'
'YBR198C'	'YOR119C'
'YBR198C'	'YOR308C'
'YBR198C'	'YPL011C'
'YBR198C'	'YPR072W'
'YBR199W'	'YOL132W'
'YBR200W'	'YBR289W'
'YBR200W'	'YCL005W'
'YBR200W'	'YCL031C'
'YBR200W'	'YDL028C'
'YBR200W'	'YDL146W'
'YBR200W'	'YDR103W'
'YBR200W'	'YDR239C'
'YBR200W'	'YDR242W'
'YBR200W'	'YDR243C'
'YBR200W'	'YDR277C'
'YBR200W'	'YDR306C'
'YBR200W'	'YEL043W'
'YBR200W'	'YER114C'
'YBR200W'	'YGL190C'
'YBR200W'	'YGL233W'
'YBR200W'	'YGR134W'
'YBR200W'	'YGR152C'
'YBR200W'	'YHL007C'
'YBR200W'	'YIL060W'
'YBR200W'	'YIL156W'
'YBR200W'	'YIR003W'
'YBR200W'	'YJL079C'
'YBR200W'	'YJL157C'
'YBR200W'	'YJL187C'
'YBR200W'	'YKL040C'
'YBR200W'	'YKL082C'
'YBR200W'	'YKR105C'
'YBR200W'	'YLL049W'
'YBR200W'	'YLR318W'
'YBR200W'	'YLR337C'
'YBR200W'	'YLR361C'
'YBR200W'	'YLR425W'
'YBR200W'	'YMR109W'
'YBR200W'	'YMR195W'
'YBR200W'	'YMR212C'
'YBR200W'	'YMR247C'
'YBR200W'	'YMR287C'
'YBR200W'	'YNL025C'
'YBR200W'	'YNL094W'
'YBR200W'	'YNL298W'
'YBR200W'	'YNR047W'
'YBR200W'	'YNR071C'
'YBR200W'	'YOL078W'
'YBR200W'	'YOL093W'
'YBR200W'	'YOR047C'
'YBR200W'	'YOR108W'
'YBR200W'	'YOR109W'
'YBR200W'	'YOR129C'
'YBR200W'	'YOR181W'
'YBR200W'	'YOR249C'
'YBR200W'	'YPL038W'
'YBR200W'	'YPL085W'
'YBR200W'	'YPL105C'
'YBR201W'	'YIL034C'
'YBR201W'	'YLR288C'
'YBR202W'	'YEL032W'
'YBR202W'	'YIL150C'
'YBR202W'	'YLR274W'
'YBR202W'	'YPR019W'
'YBR203W'	'YKL006C-A'
'YBR204C'	'YPL096W'
'YBR205W'	'YDL101C'
'YBR205W'	'YGL212W'
'YBR205W'	'YHR114W'
'YBR205W'	'YPR107C'
'YBR209W'	'YPR086W'
'YBR211C'	'YDL028C'
'YBR211C'	'YGR179C'
'YBR211C'	'YKL002W'
'YBR211C'	'YLR052W'
'YBR211C'	'YOR269W'
'YBR215W'	'YLR453C'
'YBR216C'	'YML007W'
'YBR216C'	'YMR047C'
'YBR217W'	'YDR022C'
'YBR217W'	'YER021W'
'YBR217W'	'YGR218W'
'YBR217W'	'YLL042C'
'YBR217W'	'YLR031W'
'YBR217W'	'YLR423C'
'YBR217W'	'YLR424W'
'YBR217W'	'YMR047C'
'YBR217W'	'YMR159C'
'YBR217W'	'YMR319C'
'YBR217W'	'YNR007C'
'YBR217W'	'YOR086C'
'YBR217W'	'YPL149W'
'YBR217W'	'YPR049C'
'YBR219C'	'YJR063W'
'YBR220C'	'YJR063W'
'YBR225W'	'YGL197W'
'YBR225W'	'YLR310C'
'YBR226C'	'YDL049C'
'YBR227C'	'YKR026C'
'YBR227C'	'YML064C'
'YBR228W'	'YJR063W'
'YBR228W'	'YLR135W'
'YBR228W'	'YMR106C'
'YBR229C'	'YDL210W'
'YBR231C'	'YDR334W'
'YBR231C'	'YGR002C'
'YBR231C'	'YNR030W'
'YBR233W'	'YDR381W'
'YBR235W'	'YGR218W'
'YBR235W'	'YLR034C'
'YBR236C'	'YML010W'
'YBR236C'	'YOR151C'
'YBR237W'	'YDR073W'
'YBR238C'	'YKR043C'
'YBR239C'	'YFR024C-A'
'YBR239C'	'YHR016C'
'YBR239C'	'YMR144W'
'YBR239C'	'YPL133C'
'YBR240C'	'YDL080C'
'YBR242W'	'YOR272W'
'YBR244W'	'YLR117C'
'YBR245C'	'YCR052W'
'YBR245C'	'YDL002C'
'YBR245C'	'YER164W'
'YBR245C'	'YFR013W'
'YBR245C'	'YFR037C'
'YBR245C'	'YGL133W'
'YBR245C'	'YKR001C'
'YBR245C'	'YKR008W'
'YBR245C'	'YLR033W'
'YBR245C'	'YLR176C'
'YBR245C'	'YLR357W'
'YBR245C'	'YMR091C'
'YBR245C'	'YOL004W'
'YBR245C'	'YOL017W'
'YBR245C'	'YOR304W'
'YBR245C'	'YPL082C'
'YBR245C'	'YPR110C'
'YBR246W'	'YDR520C'
'YBR247C'	'YCL059C'
'YBR247C'	'YCR057C'
'YBR247C'	'YDL014W'
'YBR247C'	'YDL060W'
'YBR247C'	'YDL148C'
'YBR247C'	'YDR449C'
'YBR247C'	'YER082C'
'YBR247C'	'YGR081C'
'YBR247C'	'YGR090W'
'YBR247C'	'YHR148W'
'YBR247C'	'YIL061C'
'YBR247C'	'YJR002W'
'YBR247C'	'YKL143W'
'YBR247C'	'YLL011W'
'YBR247C'	'YLR175W'
'YBR247C'	'YLR180W'
'YBR247C'	'YLR186W'
'YBR247C'	'YMR093W'
'YBR247C'	'YMR128W'
'YBR247C'	'YNL075W'
'YBR247C'	'YNL132W'
'YBR247C'	'YNL207W'
'YBR247C'	'YNL244C'
'YBR247C'	'YOL010W'
'YBR247C'	'YOR056C'
'YBR247C'	'YOR080W'
'YBR247C'	'YPL012W'
'YBR247C'	'YPL204W'
'YBR247C'	'YPR144C'
'YBR249C'	'YOR050C'
'YBR249C'	'YPR110C'
'YBR250W'	'YML038C'
'YBR250W'	'YNL012W'
'YBR251W'	'YDL138W'
'YBR251W'	'YDR036C'
'YBR251W'	'YGL129C'
'YBR251W'	'YGR084C'
'YBR251W'	'YGR150C'
'YBR251W'	'YGR170W'
'YBR251W'	'YGR215W'
'YBR251W'	'YHR059W'
'YBR251W'	'YIL093C'
'YBR251W'	'YJR101W'
'YBR251W'	'YKL155C'
'YBR251W'	'YOL115W'
'YBR251W'	'YOR205C'
'YBR252W'	'YLL037W'
'YBR252W'	'YML064C'
'YBR252W'	'YNL189W'
'YBR253W'	'YCR081W'
'YBR253W'	'YDL005C'
'YBR253W'	'YDL140C'
'YBR253W'	'YDR308C'
'YBR253W'	'YDR443C'
'YBR253W'	'YDR448W'
'YBR253W'	'YER022W'
'YBR253W'	'YGL025C'
'YBR253W'	'YGL151W'
'YBR253W'	'YGR104C'
'YBR253W'	'YGR252W'
'YBR253W'	'YHR058C'
'YBR253W'	'YKR095W'
'YBR253W'	'YLR071C'
'YBR253W'	'YLR288C'
'YBR253W'	'YMR112C'
'YBR253W'	'YNL025C'
'YBR253W'	'YNL236W'
'YBR253W'	'YNR010W'
'YBR253W'	'YOL135C'
'YBR253W'	'YOR174W'
'YBR253W'	'YPL042C'
'YBR253W'	'YPL248C'
'YBR253W'	'YPR070W'
'YBR253W'	'YPR168W'
'YBR254C'	'YDR108W'
'YBR254C'	'YDR407C'
'YBR254C'	'YDR472W'
'YBR254C'	'YGR166W'
'YBR254C'	'YHR041C'
'YBR254C'	'YJR116W'
'YBR254C'	'YKR068C'
'YBR254C'	'YML077W'
'YBR254C'	'YMR218C'
'YBR254C'	'YOR115C'
'YBR254C'	'YPL235W'
'YBR255W'	'YIL106W'
'YBR258C'	'YDR469W'
'YBR258C'	'YHR119W'
'YBR258C'	'YLR015W'
'YBR258C'	'YPL138C'
'YBR260C'	'YGR196C'
'YBR260C'	'YHR107C'
'YBR260C'	'YJL058C'
'YBR260C'	'YKR055W'
'YBR260C'	'YOR109W'
'YBR260C'	'YOR181W'
'YBR260C'	'YOR231W'
'YBR260C'	'YPL140C'
'YBR261C'	'YDR465C'
'YBR264C'	'YGL161C'
'YBR264C'	'YGL198W'
'YBR264C'	'YIL034C'
'YBR264C'	'YNL263C'
'YBR265W'	'YLR255C'
'YBR266C'	'YPR031W'
'YBR267W'	'YDR101C'
'YBR267W'	'YGL099W'
'YBR267W'	'YHR170W'
'YBR267W'	'YJL122W'
'YBR270C'	'YDR259C'
'YBR270C'	'YER093C'
'YBR270C'	'YGR249W'
'YBR270C'	'YHR077C'
'YBR270C'	'YHR166C'
'YBR270C'	'YIL046W'
'YBR270C'	'YIL105C'
'YBR270C'	'YJL039C'
'YBR270C'	'YLR117C'
'YBR270C'	'YLR423C'
'YBR270C'	'YLR424W'
'YBR270C'	'YNL047C'
'YBR270C'	'YPL124W'
'YBR272C'	'YDL007W'
'YBR272C'	'YDR363W-A'
'YBR272C'	'YEL056W'
'YBR272C'	'YER021W'
'YBR272C'	'YFR052W'
'YBR272C'	'YGL004C'
'YBR272C'	'YGL181W'
'YBR272C'	'YLR015W'
'YBR272C'	'YOL054W'
'YBR272C'	'YOR117W'
'YBR272C'	'YPL001W'
'YBR273C'	'YMR047C'
'YBR274W'	'YDL042C'
'YBR274W'	'YDR113C'
'YBR274W'	'YDR217C'
'YBR274W'	'YDR439W'
'YBR274W'	'YER171W'
'YBR274W'	'YFR028C'
'YBR274W'	'YIL084C'
'YBR274W'	'YJL036W'
'YBR274W'	'YJL076W'
'YBR274W'	'YJL124C'
'YBR274W'	'YJL130C'
'YBR274W'	'YKL104C'
'YBR274W'	'YKR010C'
'YBR274W'	'YMR102C'
'YBR274W'	'YMR255W'
'YBR274W'	'YMR270C'
'YBR274W'	'YNL234W'
'YBR274W'	'YNR013C'
'YBR274W'	'YOR151C'
'YBR274W'	'YOR341W'
'YBR274W'	'YPR124W'
'YBR275C'	'YDL042C'
'YBR275C'	'YDL230W'
'YBR275C'	'YER133W'
[truncated: 8,715 more rows]
