# Supplementary material for: A new method for predicting essential proteins based on participation degree in protein complex and subgraph density
Source: PLoS One. 2018 Jun 12;13(6):e0198998. doi: 10.1371/journal.pone.0198998 (PMC5997351; doi:10.1371/journal.pone.0198998)
Supplement: S6 Text — (TXT) [file pone.0198998.s010.txt]

'YAL001C'	'YBR123C'
'YAL001C'	'YDL074C'
'YAL001C'	'YDR362C'
'YAL001C'	'YDR381W'
'YAL001C'	'YDR523C'
'YAL001C'	'YFR052W'
'YAL001C'	'YGR047C'
'YAL001C'	'YOR110W'
'YAL007C'	'YMR214W'
'YAL011W'	'YBR231C'
'YAL011W'	'YDR190C'
'YAL011W'	'YDR334W'
'YAL011W'	'YDR485C'
'YAL011W'	'YLR085C'
'YAL011W'	'YLR385C'
'YAL011W'	'YML041C'
'YAL011W'	'YPL235W'
'YAL013W'	'YBR095C'
'YAL013W'	'YMR263W'
'YAL013W'	'YPL139C'
'YAL013W'	'YPL181W'
'YAL019W'	'YAL026C'
'YAL019W'	'YIL035C'
'YAL019W'	'YJR119C'
'YAL021C'	'YGR134W'
'YAL021C'	'YNL288W'
'YAL021C'	'YNR052C'
'YAL024C'	'YNL312W'
'YAL024C'	'YPR140W'
'YAL026C'	'YKL010C'
'YAL027W'	'YGL106W'
'YAL027W'	'YIL095W'
'YAL027W'	'YIL105C'
'YAL027W'	'YLL018C'
'YAL027W'	'YLR429W'
'YAL027W'	'YML095C'
'YAL027W'	'YNL106C'
'YAL027W'	'YPL022W'
'YAL027W'	'YPR171W'
'YAL029C'	'YGL213C'
'YAL029C'	'YKL018W'
'YAL031C'	'YNL317W'
'YAL032C'	'YDL043C'
'YAL032C'	'YDR416W'
'YAL032C'	'YPL151C'
'YAL033W'	'YBR257W'
'YAL033W'	'YHR062C'
'YAL034W-A'	'YIR010W'
'YAL034W-A'	'YJR112W'
'YAL034W-A'	'YPL233W'
'YAL036C'	'YBR279W'
'YAL036C'	'YOR091W'
'YAL043C'	'YAL046C'
'YAL043C'	'YBR119W'
'YAL043C'	'YDL199C'
'YAL043C'	'YDR195W'
'YAL043C'	'YER133W'
'YAL043C'	'YGR156W'
'YAL043C'	'YJR093C'
'YAL043C'	'YKL018W'
'YAL043C'	'YKL059C'
'YAL043C'	'YLR115W'
'YAL043C'	'YLR277C'
'YAL043C'	'YNL317W'
'YAL043C'	'YOR179C'
'YAL043C'	'YPR107C'
'YAL047C'	'YDR179C'
'YAL047C'	'YHR172W'
'YAL047C'	'YLR179C'
'YAL047C'	'YNL224C'
'YAL051W'	'YNL325C'
'YAL053W'	'YKL028W'
'YAR002W'	'YER110C'
'YAR002W'	'YLR335W'
'YAR002W'	'YLR347C'
'YAR002W'	'YNL189W'
'YAR003W'	'YBR175W'
'YAR003W'	'YDR469W'
'YAR003W'	'YHR119W'
'YAR003W'	'YLR015W'
'YAR003W'	'YPL138C'
'YAR007C'	'YDL140C'
'YAR007C'	'YJL115W'
'YAR007C'	'YLR429W'
'YAR014C'	'YER133W'
'YAR019C'	'YDL220C'
'YAR042W'	'YBR079C'
'YAR042W'	'YDL040C'
'YAR042W'	'YLR119W'
'YAR042W'	'YOR361C'
'YAR071W'	'YBR093C'
'YAR071W'	'YCR038C'
'YAR071W'	'YFR055W'
'YBL008W'	'YBR215W'
'YBL008W'	'YJL115W'
'YBL010C'	'YNL317W'
'YBL014C'	'YJL025W'
'YBL014C'	'YML043C'
'YBL016W'	'YNL246W'
'YBL019W'	'YCR020W-B'
'YBL021C'	'YOR358W'
'YBL024W'	'YDL014W'
'YBL026W'	'YGL173C'
'YBL026W'	'YGR074W'
'YBL026W'	'YJL124C'
'YBL026W'	'YJR022W'
'YBL026W'	'YKL173W'
'YBL026W'	'YLR275W'
'YBL026W'	'YLR438C-A'
'YBL026W'	'YMR268C'
'YBL026W'	'YPR178W'
'YBL035C'	'YNL102W'
'YBL036C'	'YGR185C'
'YBL037W'	'YNL265C'
'YBL037W'	'YOL062C'
'YBL039C'	'YGR124W'
'YBL041W'	'YJL001W'
'YBL044W'	'YMR224C'
'YBL046W'	'YDR075W'
'YBL046W'	'YML010W'
'YBL046W'	'YNL201C'
'YBL052C'	'YJR082C'
'YBL052C'	'YLR455W'
'YBL052C'	'YPR031W'
'YBL055C'	'YDR280W'
'YBL056W'	'YLR240W'
'YBL058W'	'YDR295C'
'YBL058W'	'YJR098C'
'YBL058W'	'YML064C'
'YBL058W'	'YNL155W'
'YBL060W'	'YBR159W'
'YBL060W'	'YJL047C'
'YBL060W'	'YMR214W'
'YBL067C'	'YOL087C'
'YBL074C'	'YGR074W'
'YBL074C'	'YLR347C'
'YBL076C'	'YLR060W'
'YBL079W'	'YLR429W'
'YBL081W'	'YPR173C'
'YBL082C'	'YGL070C'
'YBL084C'	'YDR118W'
'YBL084C'	'YHR166C'
'YBL084C'	'YKL022C'
'YBL084C'	'YLR127C'
'YBL084C'	'YNL172W'
'YBL084C'	'YOR242C'
'YBL084C'	'YOR249C'
'YBL086C'	'YLR045C'
'YBL090W'	'YIL093C'
'YBL093C'	'YBR193C'
'YBL093C'	'YDR308C'
'YBL093C'	'YER022W'
'YBL093C'	'YGL025C'
'YBL093C'	'YGL127C'
'YBL093C'	'YGR104C'
'YBL093C'	'YGR198W'
'YBL093C'	'YHR058C'
'YBL093C'	'YNR010W'
'YBL093C'	'YPR070W'
'YBL093C'	'YPR168W'
'YBL097W'	'YFR031C'
'YBL097W'	'YGR135W'
'YBL097W'	'YHL002W'
'YBL097W'	'YLR086W'
'YBL097W'	'YLR272C'
'YBL103C'	'YOL067C'
'YBL105C'	'YBR166C'
'YBL105C'	'YHR070W'
'YBL105C'	'YIL143C'
'YBL105C'	'YMR113W'
'YBL105C'	'YMR219W'
'YBL105C'	'YNL232W'
'YBL106C'	'YFL013C'
'YBR001C'	'YGL106W'
'YBR017C'	'YBR189W'
'YBR017C'	'YGL122C'
'YBR017C'	'YLR426W'
'YBR019C'	'YLR170C'
'YBR023C'	'YHR077C'
'YBR025C'	'YOL142W'
'YBR028C'	'YIL144W'
'YBR030W'	'YLR244C'
'YBR034C'	'YEL016C'
'YBR042C'	'YLR170C'
'YBR044C'	'YIL126W'
'YBR049C'	'YDR490C'
'YBR055C'	'YDR473C'
'YBR055C'	'YER029C'
'YBR055C'	'YER172C'
'YBR055C'	'YGR091W'
'YBR055C'	'YKL173W'
'YBR055C'	'YLR147C'
'YBR055C'	'YNR011C'
'YBR055C'	'YOR308C'
'YBR055C'	'YPR178W'
'YBR058C'	'YBR112C'
'YBR058C'	'YEL030W'
'YBR058C'	'YOL006C'
'YBR058C'	'YPL085W'
'YBR060C'	'YHR118C'
'YBR060C'	'YLL004W'
'YBR060C'	'YML065W'
'YBR060C'	'YNL261W'
'YBR060C'	'YOR294W'
'YBR060C'	'YPL001W'
'YBR060C'	'YPR162C'
'YBR061C'	'YMR259C'
'YBR061C'	'YPL183C'
'YBR065C'	'YDR429C'
'YBR065C'	'YKR048C'
'YBR065C'	'YMR146C'
'YBR065C'	'YMR309C'
'YBR065C'	'YNL250W'
'YBR066C'	'YKR015C'
'YBR069C'	'YHR064C'
'YBR073W'	'YKR072C'
'YBR079C'	'YDR429C'
'YBR079C'	'YER025W'
'YBR079C'	'YJR007W'
'YBR079C'	'YKL004W'
'YBR079C'	'YLR192C'
'YBR079C'	'YLR199C'
'YBR079C'	'YMR146C'
'YBR079C'	'YMR309C'
'YBR079C'	'YNL244C'
'YBR079C'	'YOR061W'
'YBR079C'	'YOR361C'
'YBR079C'	'YPR041W'
'YBR079C'	'YPR116W'
'YBR081C'	'YBR198C'
'YBR081C'	'YDR145W'
'YBR081C'	'YDR167W'
'YBR081C'	'YDR176W'
'YBR081C'	'YDR392W'
'YBR081C'	'YDR448W'
'YBR081C'	'YGL112C'
'YBR081C'	'YGR252W'
'YBR081C'	'YLR055C'
'YBR081C'	'YMR223W'
'YBR081C'	'YMR236W'
'YBR081C'	'YOL148C'
'YBR081C'	'YPL047W'
'YBR082C'	'YOR294W'
'YBR084W'	'YDL130W'
'YBR085W'	'YGL167C'
'YBR087W'	'YCL016C'
'YBR087W'	'YDR087C'
'YBR087W'	'YEL026W'
'YBR087W'	'YJR068W'
'YBR087W'	'YML105C'
'YBR087W'	'YNL290W'
'YBR087W'	'YOR144C'
'YBR087W'	'YOR217W'
'YBR088C'	'YIL035C'
'YBR088C'	'YJR043C'
'YBR088C'	'YKL113C'
'YBR094W'	'YOL149W'
'YBR095C'	'YDL076C'
'YBR095C'	'YIL084C'
'YBR095C'	'YMR263W'
'YBR095C'	'YNL097C'
'YBR095C'	'YNL330C'
'YBR095C'	'YOL004W'
'YBR095C'	'YPL139C'
'YBR095C'	'YPL181W'
'YBR098W'	'YDR386W'
'YBR103W'	'YCR033W'
'YBR103W'	'YIL112W'
'YBR107C'	'YBR211C'
'YBR107C'	'YDR254W'
'YBR107C'	'YDR318W'
'YBR107C'	'YGR179C'
'YBR107C'	'YJR135C'
'YBR107C'	'YLR315W'
'YBR107C'	'YPL018W'
'YBR107C'	'YPR046W'
'YBR107C'	'YPR049C'
'YBR115C'	'YCR020W-B'
'YBR119W'	'YDL087C'
'YBR119W'	'YDR240C'
'YBR119W'	'YFL017W-A'
'YBR119W'	'YGR074W'
'YBR119W'	'YIL061C'
'YBR119W'	'YKL012W'
'YBR119W'	'YLR275W'
'YBR119W'	'YLR298C'
'YBR123C'	'YDR362C'
'YBR123C'	'YGR047C'
'YBR123C'	'YOR110W'
'YBR123C'	'YPL007C'
'YBR125C'	'YPL001W'
'YBR127C'	'YDR289C'
'YBR127C'	'YEL051W'
'YBR127C'	'YML121W'
'YBR127C'	'YOR189W'
'YBR127C'	'YPL151C'
'YBR127C'	'YPR036W'
'YBR127C'	'YPR116W'
'YBR130C'	'YGL106W'
'YBR130C'	'YKL130C'
'YBR131W'	'YGL124C'
'YBR135W'	'YDL155W'
'YBR135W'	'YJL138C'
'YBR136W'	'YHR114W'
'YBR136W'	'YMR259C'
'YBR136W'	'YOR181W'
'YBR142W'	'YGR103W'
'YBR142W'	'YHR052W'
'YBR142W'	'YOL064C'
'YBR143C'	'YDR172W'
'YBR143C'	'YIL035C'
'YBR148W'	'YER006W'
'YBR152W'	'YDL098C'
'YBR152W'	'YER029C'
'YBR152W'	'YGR075C'
'YBR154C'	'YDL150W'
'YBR154C'	'YDR156W'
'YBR154C'	'YFL023W'
'YBR154C'	'YGL043W'
'YBR154C'	'YGL070C'
'YBR154C'	'YGR005C'
'YBR154C'	'YGR063C'
'YBR154C'	'YIL021W'
'YBR154C'	'YJL011C'
'YBR154C'	'YJL148W'
'YBR154C'	'YJR063W'
'YBR154C'	'YLR200W'
'YBR154C'	'YNL113W'
'YBR154C'	'YNL248C'
'YBR154C'	'YNR003C'
'YBR154C'	'YOR151C'
'YBR154C'	'YOR207C'
'YBR154C'	'YOR210W'
'YBR154C'	'YOR224C'
'YBR154C'	'YOR340C'
'YBR154C'	'YOR341W'
'YBR154C'	'YPL129W'
'YBR154C'	'YPR010C'
'YBR154C'	'YPR110C'
'YBR154C'	'YPR187W'
'YBR155W'	'YCL014W'
'YBR155W'	'YJR031C'
'YBR155W'	'YKR048C'
'YBR156C'	'YJR089W'
'YBR156C'	'YPL209C'
'YBR159W'	'YDR381W'
'YBR159W'	'YLR429W'
'YBR160W'	'YDL155W'
'YBR160W'	'YLR187W'
'YBR160W'	'YLR210W'
'YBR160W'	'YPR120C'
'YBR161W'	'YMR091C'
'YBR166C'	'YNL317W'
'YBR167C'	'YNL246W'
'YBR168W'	'YER021W'
'YBR170C'	'YGR048W'
'YBR170C'	'YNL155W'
'YBR171W'	'YDL095W'
'YBR171W'	'YOR254C'
'YBR173C'	'YGR135W'
'YBR173C'	'YKL206C'
'YBR173C'	'YLR199C'
'YBR173C'	'YOR362C'
'YBR175W'	'YBR258C'
'YBR175W'	'YDR469W'
'YBR175W'	'YHR029C'
'YBR175W'	'YHR119W'
'YBR175W'	'YKL018W'
'YBR175W'	'YLR015W'
'YBR175W'	'YPL138C'
'YBR187W'	'YDR412W'
'YBR187W'	'YOL041C'
'YBR187W'	'YOR294W'
'YBR187W'	'YPL217C'
'YBR187W'	'YPR112C'
'YBR188C'	'YDR416W'
'YBR188C'	'YLL036C'
'YBR188C'	'YLR117C'
'YBR189W'	'YDL060W'
'YBR189W'	'YPR161C'
'YBR193C'	'YBR253W'
'YBR193C'	'YDR308C'
'YBR193C'	'YER022W'
'YBR193C'	'YGL127C'
'YBR193C'	'YGL151W'
'YBR193C'	'YGR104C'
'YBR193C'	'YGR116W'
'YBR193C'	'YHR041C'
'YBR193C'	'YHR058C'
'YBR193C'	'YLR071C'
'YBR193C'	'YMR112C'
'YBR193C'	'YNL236W'
'YBR193C'	'YNR010W'
'YBR193C'	'YOL051W'
'YBR193C'	'YOR174W'
'YBR193C'	'YOR192C'
'YBR193C'	'YPR070W'
'YBR193C'	'YPR168W'
'YBR194W'	'YPR152C'
'YBR195C'	'YML102W'
'YBR195C'	'YPR018W'
'YBR197C'	'YLR423C'
'YBR198C'	'YDR145W'
'YBR198C'	'YDR167W'
'YBR198C'	'YGL112C'
'YBR198C'	'YGR252W'
'YBR198C'	'YGR274C'
'YBR198C'	'YLR055C'
'YBR198C'	'YML015C'
'YBR198C'	'YML098W'
'YBR198C'	'YMR005W'
'YBR198C'	'YMR223W'
'YBR198C'	'YMR227C'
'YBR198C'	'YMR236W'
'YBR198C'	'YOL148C'
'YBR198C'	'YPL011C'
'YBR198C'	'YPL047W'
'YBR198C'	'YPL254W'
'YBR211C'	'YDR254W'
'YBR211C'	'YDR318W'
'YBR211C'	'YGR179C'
'YBR211C'	'YJR135C'
'YBR211C'	'YLR315W'
'YBR211C'	'YPL018W'
'YBR211C'	'YPR046W'
'YBR215W'	'YJL115W'
'YBR215W'	'YJR140C'
'YBR215W'	'YOR038C'
'YBR223C'	'YPL181W'
'YBR225W'	'YGL197W'
'YBR225W'	'YLR310C'
'YBR229C'	'YDR221W'
'YBR231C'	'YDR334W'
'YBR231C'	'YDR485C'
'YBR231C'	'YGR002C'
'YBR231C'	'YIL035C'
'YBR231C'	'YLR385C'
'YBR231C'	'YML041C'
'YBR231C'	'YNL107W'
'YBR231C'	'YPL235W'
'YBR235W'	'YNR047W'
'YBR237W'	'YER021W'
'YBR245C'	'YFR013W'
'YBR245C'	'YGL133W'
'YBR245C'	'YHR084W'
'YBR245C'	'YIR008C'
'YBR245C'	'YLR095C'
'YBR245C'	'YLR336C'
'YBR245C'	'YMR044W'
'YBR245C'	'YOL006C'
'YBR245C'	'YOL017W'
'YBR245C'	'YOR304W'
'YBR245C'	'YPL055C'
'YBR247C'	'YDR346C'
'YBR247C'	'YKL143W'
'YBR248C'	'YLR401C'
'YBR251W'	'YDR124W'
'YBR251W'	'YGL129C'
'YBR251W'	'YGR165W'
'YBR251W'	'YIL093C'
'YBR251W'	'YJR101W'
'YBR251W'	'YKL155C'
'YBR251W'	'YNL242W'
'YBR251W'	'YOR158W'
'YBR253W'	'YDR308C'
'YBR253W'	'YER022W'
'YBR253W'	'YGL025C'
'YBR253W'	'YGL127C'
'YBR253W'	'YGR104C'
'YBR253W'	'YHR058C'
'YBR253W'	'YOR174W'
'YBR253W'	'YPR070W'
'YBR253W'	'YPR168W'
'YBR254C'	'YKR068C'
'YBR257W'	'YDR478W'
'YBR257W'	'YHR062C'
'YBR257W'	'YIR015W'
'YBR258C'	'YDR469W'
'YBR258C'	'YHR119W'
'YBR258C'	'YLR015W'
'YBR259W'	'YOL005C'
'YBR260C'	'YGR196C'
'YBR267W'	'YKR048C'
'YBR275C'	'YLR382C'
'YBR278W'	'YCL032W'
'YBR278W'	'YMR224C'
'YBR279W'	'YGL244W'
'YBR279W'	'YIL035C'
'YBR279W'	'YLL063C'
'YBR279W'	'YLR418C'
'YBR279W'	'YLR430W'
'YBR279W'	'YOL145C'
'YBR279W'	'YOR040W'
'YBR279W'	'YOR061W'
'YBR279W'	'YOR123C'
'YBR279W'	'YPL084W'
'YBR283C'	'YJL138C'
'YBR288C'	'YGR261C'
'YBR289W'	'YMR228W'
'YBR289W'	'YPL016W'
'YBR291C'	'YLR435W'
'YCL004W'	'YOL028C'
'YCL008C'	'YGR206W'
'YCL008C'	'YLR119W'
'YCL010C'	'YDR176W'
'YCL010C'	'YDR448W'
'YCL010C'	'YMR223W'
'YCL010C'	'YOL148C'
'YCL010C'	'YPL254W'
'YCL011C'	'YDR138W'
'YCL011C'	'YHR167W'
'YCL011C'	'YJL006C'
'YCL011C'	'YML062C'
'YCL011C'	'YPR161C'
'YCL014W'	'YDR087C'
'YCL014W'	'YEL023C'
'YCL014W'	'YEL026W'
'YCL014W'	'YHR064C'
'YCL014W'	'YKR048C'
'YCL014W'	'YLR058C'
'YCL014W'	'YML010W'
'YCL014W'	'YPR161C'
'YCL016C'	'YHR191C'
'YCL016C'	'YMR078C'
'YCL016C'	'YPL023C'
'YCL017C'	'YKR064W'
'YCL029C'	'YDR466W'
'YCL029C'	'YER139C'
'YCL029C'	'YMR019W'
'YCL029C'	'YMR134W'
'YCL031C'	'YGR090W'
'YCL031C'	'YIL035C'
'YCL031C'	'YNL186W'
'YCL032W'	'YGL133W'
'YCL032W'	'YGL157W'
'YCL032W'	'YLR362W'
'YCL032W'	'YPR175W'
'YCL036W'	'YMR093W'
'YCL039W'	'YGL227W'
'YCL044C'	'YMR091C'
'YCL047C'	'YKR022C'
'YCL054W'	'YPR161C'
'YCL059C'	'YDL208W'
'YCL059C'	'YGL078C'
'YCL059C'	'YLR175W'
'YCL059C'	'YNL308C'
'YCL059C'	'YNR054C'
'YCR002C'	'YDL225W'
'YCR008W'	'YDL053C'
'YCR008W'	'YER025W'
'YCR008W'	'YKR081C'
'YCR008W'	'YLR175W'
'YCR008W'	'YLR197W'
'YCR008W'	'YLR305C'
'YCR008W'	'YLR429W'
'YCR008W'	'YMR229C'
'YCR008W'	'YNL106C'
'YCR008W'	'YPR171W'
'YCR014C'	'YDR363W-A'
'YCR014C'	'YGL157W'
'YCR016W'	'YDL208W'
'YCR016W'	'YGL213C'
'YCR016W'	'YLR022C'
'YCR016W'	'YLR175W'
'YCR016W'	'YLR197W'
'YCR016W'	'YOR217W'
'YCR020C-A'	'YEL053C'
'YCR020C-A'	'YPR051W'
'YCR020W-B'	'YCR052W'
'YCR020W-B'	'YDR520C'
'YCR020W-B'	'YFR037C'
'YCR020W-B'	'YGL207W'
'YCR020W-B'	'YGR275W'
'YCR020W-B'	'YIL126W'
'YCR020W-B'	'YKR008W'
'YCR020W-B'	'YLR033W'
'YCR020W-B'	'YLR321C'
'YCR020W-B'	'YLR357W'
'YCR020W-B'	'YML127W'
'YCR020W-B'	'YMR033W'
'YCR020W-B'	'YMR091C'
'YCR020W-B'	'YOR115C'
'YCR020W-B'	'YPR034W'
'YCR028C-A'	'YHR164C'
'YCR032W'	'YOL057W'
'YCR033W'	'YIL112W'
'YCR033W'	'YKR029C'
'YCR033W'	'YOL068C'
'YCR035C'	'YDL111C'
'YCR035C'	'YDR280W'
'YCR035C'	'YGL120C'
'YCR035C'	'YGR095C'
'YCR035C'	'YGR158C'
'YCR035C'	'YGR195W'
'YCR035C'	'YHR041C'
'YCR035C'	'YHR069C'
'YCR035C'	'YJL050W'
'YCR035C'	'YLR398C'
'YCR035C'	'YNL189W'
'YCR035C'	'YNL232W'
'YCR035C'	'YOL021C'
'YCR035C'	'YOL115W'
'YCR035C'	'YOR001W'
'YCR042C'	'YML114C'
'YCR042C'	'YMR219W'
'YCR042C'	'YPR065W'
'YCR043C'	'YDL053C'
'YCR043C'	'YEL036C'
'YCR043C'	'YPL146C'
'YCR047C'	'YMR128W'
'YCR052W'	'YDR303C'
'YCR052W'	'YFR037C'
'YCR052W'	'YGR275W'
'YCR052W'	'YIL126W'
'YCR052W'	'YKR008W'
'YCR052W'	'YLR033W'
'YCR052W'	'YLR321C'
'YCR052W'	'YLR357W'
'YCR052W'	'YML127W'
'YCR052W'	'YMR033W'
'YCR052W'	'YMR091C'
'YCR052W'	'YPR034W'
'YCR053W'	'YOR209C'
'YCR057C'	'YJL069C'
'YCR057C'	'YLR129W'
'YCR057C'	'YLR222C'
'YCR057C'	'YLR409C'
'YCR057C'	'YPR144C'
'YCR059C'	'YNL004W'
'YCR060W'	'YDR190C'
'YCR060W'	'YHR034C'
'YCR060W'	'YMR309C'
'YCR060W'	'YOR310C'
'YCR060W'	'YPL235W'
'YCR063W'	'YDL043C'
'YCR065W'	'YCR105W'
'YCR065W'	'YJR102C'
'YCR065W'	'YPL002C'
'YCR066W'	'YGL058W'
'YCR072C'	'YML093W'
'YCR072C'	'YNL186W'
'YCR081W'	'YDR308C'
'YCR081W'	'YDR443C'
'YCR081W'	'YGL127C'
'YCR081W'	'YPL042C'
'YCR086W'	'YDR439W'
'YCR086W'	'YGR126W'
'YCR086W'	'YLL029W'
'YCR087C-A'	'YDL060W'
'YCR087C-A'	'YDR398W'
'YCR087C-A'	'YLL004W'
'YCR087C-A'	'YML065W'
'YCR087C-A'	'YPL022W'
'YCR089W'	'YGR084C'
'YCR090C'	'YML105C'
'YCR093W'	'YNL288W'
'YCR095C'	'YHL029C'
'YCR095C'	'YPR007C'
'YCR105W'	'YJL020C'
'YDL002C'	'YDR190C'
'YDL002C'	'YER092W'
'YDL002C'	'YFL013C'
'YDL002C'	'YGL150C'
'YDL002C'	'YLR052W'
'YDL002C'	'YOR141C'
'YDL002C'	'YPL235W'
'YDL003W'	'YFL008W'
'YDL003W'	'YIL026C'
'YDL003W'	'YJL074C'
'YDL005C'	'YDR308C'
'YDL005C'	'YER022W'
'YDL005C'	'YGL025C'
'YDL005C'	'YGL127C'
'YDL005C'	'YGL151W'
'YDL005C'	'YGR104C'
'YDL005C'	'YHR041C'
'YDL005C'	'YNL236W'
'YDL005C'	'YOL051W'
'YDL005C'	'YOR174W'
'YDL005C'	'YPR070W'
'YDL005C'	'YPR168W'
'YDL006W'	'YJL128C'
'YDL007W'	'YDR363W-A'
'YDL007W'	'YER021W'
'YDL008W'	'YER047C'
'YDL013W'	'YER116C'
'YDL013W'	'YPR045C'
'YDL014W'	'YDL060W'
'YDL014W'	'YDL208W'
'YDL014W'	'YDR060W'
'YDL014W'	'YDR365C'
'YDL014W'	'YDR449C'
'YDL014W'	'YDR496C'
'YDL014W'	'YEL054C'
'YDL014W'	'YER131W'
'YDL014W'	'YER162C'
'YDL014W'	'YER164W'
'YDL014W'	'YGL049C'
'YDL014W'	'YGL078C'
'YDL014W'	'YGL213C'
'YDL014W'	'YGR103W'
'YDL014W'	'YHR013C'
'YDL014W'	'YHR052W'
'YDL014W'	'YHR066W'
'YDL014W'	'YHR089C'
'YDL014W'	'YJL033W'
'YDL014W'	'YKL018W'
'YDL014W'	'YKL075C'
'YDL014W'	'YKR024C'
'YDL014W'	'YKR092C'
'YDL014W'	'YLR175W'
'YDL014W'	'YLR197W'
'YDL014W'	'YLR221C'
'YDL014W'	'YLR320W'
'YDL014W'	'YLR455W'
'YDL014W'	'YMR014W'
'YDL014W'	'YMR049C'
'YDL014W'	'YMR075W'
'YDL014W'	'YMR229C'
'YDL014W'	'YNL023C'
'YDL014W'	'YNL255C'
'YDL014W'	'YNL308C'
'YDL014W'	'YNR038W'
'YDL014W'	'YNR054C'
'YDL014W'	'YOL139C'
'YDL014W'	'YOL144W'
'YDL014W'	'YOR056C'
'YDL014W'	'YOR206W'
'YDL014W'	'YOR310C'
'YDL014W'	'YOR381W'
'YDL014W'	'YPL220W'
'YDL014W'	'YPR161C'
'YDL017W'	'YLR429W'
'YDL029W'	'YLR370C'
'YDL030W'	'YDL043C'
'YDL030W'	'YDR363W-A'
'YDL030W'	'YDR482C'
'YDL030W'	'YFR052W'
'YDL030W'	'YJL203W'
'YDL030W'	'YLR147C'
'YDL040C'	'YDR303C'
'YDL042C'	'YDR227W'
'YDL042C'	'YJL076W'
'YDL042C'	'YNL113W'
'YDL042C'	'YOR116C'
'YDL042C'	'YOR210W'
'YDL043C'	'YDR482C'
'YDL043C'	'YER029C'
'YDL043C'	'YGL174W'
'YDL043C'	'YGR074W'
'YDL043C'	'YGR129W'
'YDL043C'	'YJL203W'
'YDL043C'	'YLR147C'
'YDL043C'	'YLR275W'
'YDL043C'	'YML049C'
'YDL043C'	'YMR240C'
'YDL043C'	'YMR288W'
'YDL043C'	'YPL151C'
'YDL044C'	'YDR400W'
'YDL044C'	'YLR139C'
'YDL047W'	'YFR040W'
'YDL047W'	'YJL098W'
'YDL047W'	'YKR028W'
'YDL047W'	'YLR097C'
'YDL051W'	'YDL092W'
'YDL051W'	'YPL243W'
'YDL053C'	'YDR207C'
'YDL053C'	'YFR013W'
'YDL053C'	'YGL203C'
'YDL053C'	'YMR123W'
'YDL053C'	'YPL209C'
'YDL053C'	'YPR175W'
'YDL056W'	'YLR182W'
'YDL059C'	'YGR252W'
'YDL060W'	'YEL054C'
'YDL060W'	'YER131W'
'YDL060W'	'YGR090W'
'YDL060W'	'YHR089C'
'YDL060W'	'YLR435W'
'YDL060W'	'YMR093W'
'YDL060W'	'YNL308C'
'YDL060W'	'YNR054C'
'YDL060W'	'YPL090C'
'YDL060W'	'YPL146C'
'YDL060W'	'YPR161C'
'YDL069C'	'YPR175W'
'YDL073W'	'YER018C'
'YDL074C'	'YGL058W'
'YDL074C'	'YOR365C'
'YDL074C'	'YPL055C'
'YDL076C'	'YOL004W'
'YDL084W'	'YDR138W'
'YDL084W'	'YML062C'
'YDL087C'	'YGL238W'
'YDL087C'	'YGR013W'
'YDL087C'	'YGR074W'
'YDL087C'	'YIL061C'
'YDL087C'	'YKL012W'
'YDL087C'	'YLR147C'
'YDL087C'	'YLR298C'
'YDL092W'	'YKL122C'
'YDL092W'	'YML105C'
'YDL092W'	'YPL210C'
'YDL092W'	'YPL243W'
'YDL092W'	'YPR088C'
'YDL095W'	'YJL117W'
'YDL095W'	'YLR429W'
'YDL095W'	'YOR153W'
'YDL098C'	'YGR075C'
'YDL099W'	'YDR517W'
'YDL102W'	'YJR043C'
'YDL105W'	'YDL148C'
'YDL105W'	'YDR288W'
'YDL105W'	'YEL019C'
'YDL105W'	'YOL034W'
'YDL105W'	'YPL146C'
'YDL105W'	'YPR169W'
'YDL108W'	'YDR460W'
'YDL108W'	'YPR025C'
'YDL108W'	'YPR056W'
'YDL111C'	'YDR280W'
'YDL111C'	'YGR095C'
'YDL111C'	'YGR158C'
'YDL111C'	'YHR069C'
'YDL111C'	'YNL189W'
'YDL111C'	'YNL232W'
'YDL111C'	'YNR024W'
'YDL111C'	'YOL021C'
'YDL111C'	'YOR001W'
'YDL115C'	'YDR404C'
'YDL115C'	'YGR140W'
'YDL115C'	'YIL021W'
'YDL115C'	'YJL140W'
'YDL115C'	'YOL005C'
'YDL116W'	'YGL092W'
'YDL122W'	'YDR291W'
'YDL122W'	'YER013W'
'YDL122W'	'YMR049C'
'YDL122W'	'YNL085W'
'YDL122W'	'YPL089C'
'YDL130W'	'YDR091C'
'YDL131W'	'YHR079C'
'YDL131W'	'YNL247W'
'YDL134C'	'YER032W'
'YDL134C'	'YGL190C'
'YDL134C'	'YGL251C'
'YDL134C'	'YKL203C'
'YDL134C'	'YLR429W'
'YDL134C'	'YML109W'
'YDL134C'	'YOR386W'
'YDL140C'	'YDR289C'
'YDL140C'	'YGL043W'
'YDL140C'	'YGR005C'
'YDL140C'	'YGR186W'
'YDL140C'	'YJL168C'
'YDL140C'	'YML010W'
'YDL140C'	'YOR151C'
'YDL140C'	'YPL129W'
'YDL140C'	'YPR093C'
'YDL143W'	'YDR087C'
'YDL143W'	'YGR245C'
'YDL143W'	'YIL142W'
'YDL143W'	'YKL054C'
'YDL148C'	'YML093W'
'YDL148C'	'YPR144C'
'YDL148C'	'YPR161C'
'YDL150W'	'YDR045C'
'YDL150W'	'YJL011C'
'YDL150W'	'YKL144C'
'YDL150W'	'YKR025W'
'YDL150W'	'YNL113W'
'YDL150W'	'YNL151C'
'YDL150W'	'YNR003C'
'YDL150W'	'YOL021C'
'YDL150W'	'YOR116C'
'YDL150W'	'YOR207C'
'YDL150W'	'YOR210W'
'YDL150W'	'YOR224C'
'YDL150W'	'YPR110C'
'YDL150W'	'YPR187W'
'YDL150W'	'YPR190C'
'YDL153C'	'YIL091C'
'YDL153C'	'YJR119C'
'YDL153C'	'YPR161C'
'YDL156W'	'YPL220W'
'YDL156W'	'YPR161C'
'YDL173W'	'YLR382C'
'YDL175C'	'YJL050W'
'YDL175C'	'YOL115W'
'YDL176W'	'YGL227W'
'YDL201W'	'YDR165W'
'YDL208W'	'YDL213C'
'YDL208W'	'YGL078C'
'YDL208W'	'YGR103W'
'YDL208W'	'YHR089C'
'YDL208W'	'YLR175W'
'YDL208W'	'YMR049C'
'YDL208W'	'YMR310C'
'YDL208W'	'YNL308C'
'YDL208W'	'YOL008W'
'YDL216C'	'YDR179C'
'YDL216C'	'YIL071C'
'YDL216C'	'YOL117W'
'YDL225W'	'YHR107C'
'YDL225W'	'YLR314C'
'YDL235C'	'YKL114C'
'YDR006C'	'YLR192C'
'YDR013W'	'YJL072C'
'YDR016C'	'YDR201W'
'YDR016C'	'YKR037C'
'YDR017C'	'YHR102W'
'YDR017C'	'YMR308C'
'YDR021W'	'YJL138C'
'YDR022C'	'YLR423C'
'YDR026C'	'YJL148W'
'YDR026C'	'YNL113W'
'YDR026C'	'YNL248C'
'YDR026C'	'YPL174C'
'YDR027C'	'YDR484W'
'YDR027C'	'YJR066W'
'YDR028C'	'YER027C'
'YDR028C'	'YER133W'
'YDR028C'	'YNR034W'
'YDR034C'	'YHR077C'
'YDR043C'	'YIL035C'
'YDR044W'	'YEL030W'
'YDR044W'	'YHR013C'
'YDR044W'	'YOR093C'
'YDR045C'	'YOL021C'
'YDR045C'	'YOR207C'
'YDR047W'	'YOR361C'
'YDR049W'	'YKL204W'
'YDR049W'	'YOL139C'
'YDR051C'	'YLR024C'
'YDR052C'	'YER021W'
'YDR058C'	'YML106W'
'YDR060W'	'YHR066W'
'YDR060W'	'YJL033W'
'YDR060W'	'YJL050W'
'YDR060W'	'YMR229C'
'YDR060W'	'YMR290C'
'YDR060W'	'YOR206W'
'YDR065W'	'YPR116W'
'YDR069C'	'YJR001W'
'YDR069C'	'YKL028W'
'YDR069C'	'YOR177C'
'YDR071C'	'YDR365C'
'YDR071C'	'YER089C'
'YDR075W'	'YML010W'
'YDR075W'	'YNL201C'
'YDR081C'	'YEL037C'
'YDR081C'	'YKL104C'
'YDR087C'	'YDR362C'
'YDR087C'	'YER147C'
'YDR087C'	'YGR068C'
'YDR087C'	'YJL044C'
'YDR087C'	'YKR029C'
'YDR087C'	'YLR249W'
'YDR091C'	'YJR067C'
'YDR091C'	'YLR192C'
'YDR091C'	'YNL260C'
'YDR097C'	'YOL090W'
'YDR101C'	'YJL122W'
'YDR101C'	'YMR308C'
'YDR103W'	'YEL023C'
'YDR108W'	'YDR363W-A'
'YDR108W'	'YOR115C'
'YDR108W'	'YPR078C'
'YDR117C'	'YPR161C'
'YDR118W'	'YGL240W'
'YDR118W'	'YHR166C'
'YDR118W'	'YKL022C'
'YDR118W'	'YLR102C'
'YDR118W'	'YLR127C'
'YDR120C'	'YER049W'
'YDR121W'	'YJL065C'
'YDR121W'	'YNL262W'
'YDR121W'	'YPR175W'
'YDR123C'	'YOL108C'
'YDR124W'	'YGR165W'
'YDR124W'	'YHR155W'
'YDR124W'	'YIL043C'
'YDR124W'	'YIL093C'
'YDR124W'	'YOR158W'
'YDR124W'	'YPR049C'
'YDR128W'	'YOR093C'
'YDR129C'	'YGL092W'
'YDR129C'	'YKL126W'
'YDR129C'	'YPL022W'
'YDR137W'	'YLR039C'
'YDR137W'	'YMR146C'
'YDR137W'	'YNL044W'
'YDR138W'	'YHR167W'
'YDR138W'	'YJR032W'
'YDR138W'	'YML062C'
'YDR138W'	'YNL004W'
'YDR138W'	'YNR047W'
'YDR138W'	'YOR191W'
'YDR139C'	'YNL281W'
'YDR139C'	'YOR216C'
'YDR141C'	'YNL297C'
'YDR142C'	'YJR012C'
'YDR143C'	'YIL021W'
'YDR143C'	'YMR310C'
'YDR145W'	'YDR167W'
'YDR145W'	'YDR176W'
'YDR145W'	'YDR448W'
'YDR145W'	'YER148W'
'YDR145W'	'YGL066W'
'YDR145W'	'YGL112C'
'YDR145W'	'YGR274C'
'YDR145W'	'YML015C'
'YDR145W'	'YMR005W'
'YDR145W'	'YMR223W'
'YDR145W'	'YMR227C'
'YDR145W'	'YMR236W'
'YDR145W'	'YNR010W'
'YDR145W'	'YOL148C'
'YDR145W'	'YPL011C'
'YDR145W'	'YPL047W'
'YDR152W'	'YGR173W'
'YDR153C'	'YGL213C'
'YDR153C'	'YJL033W'
'YDR153C'	'YLR398C'
'YDR153C'	'YPR189W'
'YDR156W'	'YJL148W'
'YDR156W'	'YJR063W'
'YDR156W'	'YNL248C'
'YDR156W'	'YOR210W'
'YDR156W'	'YOR340C'
'YDR156W'	'YOR341W'
'YDR156W'	'YPR010C'
'YDR156W'	'YPR110C'
'YDR159W'	'YDR264C'
'YDR159W'	'YIL034C'
'YDR159W'	'YOR257W'
'YDR162C'	'YJL128C'
'YDR166C'	'YOR174W'
'YDR167W'	'YDR448W'
'YDR167W'	'YGL066W'
'YDR167W'	'YGL112C'
'YDR167W'	'YGR274C'
'YDR167W'	'YML098W'
'YDR167W'	'YMR005W'
'YDR167W'	'YMR223W'
'YDR167W'	'YMR227C'
'YDR167W'	'YOL148C'
'YDR167W'	'YOR207C'
'YDR167W'	'YPL011C'
'YDR167W'	'YPL047W'
'YDR167W'	'YPL254W'
'YDR172W'	'YEL037C'
'YDR172W'	'YML005W'
'YDR172W'	'YMR230W'
'YDR176W'	'YDR208W'
'YDR176W'	'YDR392W'
'YDR176W'	'YDR448W'
'YDR176W'	'YGR252W'
'YDR176W'	'YMR223W'
'YDR176W'	'YOL148C'
'YDR176W'	'YOR023C'
'YDR176W'	'YPL047W'
'YDR176W'	'YPL254W'
'YDR176W'	'YPR008W'
'YDR179C'	'YIL071C'
'YDR179C'	'YMR025W'
'YDR179C'	'YOL117W'
'YDR180W'	'YER147C'
'YDR181C'	'YDR283C'
'YDR189W'	'YLR026C'
'YDR190C'	'YDR485C'
'YDR190C'	'YEL044W'
'YDR190C'	'YER092W'
'YDR190C'	'YGR002C'
'YDR190C'	'YLR052W'
'YDR190C'	'YLR385C'
'YDR190C'	'YML041C'
'YDR190C'	'YNL215W'
'YDR190C'	'YPL235W'
'YDR195W'	'YGR156W'
'YDR195W'	'YJR093C'
'YDR195W'	'YKL018W'
'YDR195W'	'YKL059C'
'YDR195W'	'YLR115W'
'YDR195W'	'YNL317W'
'YDR201W'	'YGL061C'
'YDR201W'	'YGR113W'
'YDR201W'	'YKL052C'
'YDR201W'	'YKR037C'
'YDR201W'	'YKR083C'
'YDR202C'	'YJR033C'
'YDR207C'	'YIL084C'
'YDR211W'	'YER025W'
'YDR211W'	'YGR083C'
'YDR211W'	'YJR007W'
'YDR211W'	'YKR026C'
'YDR211W'	'YLR291C'
'YDR211W'	'YOR260W'
'YDR212W'	'YGR198W'
'YDR212W'	'YNR052C'
'YDR213W'	'YML111W'
'YDR227W'	'YLR278C'
'YDR227W'	'YLR442C'
'YDR227W'	'YML041C'
'YDR235W'	'YDR240C'
'YDR235W'	'YGR013W'
'YDR235W'	'YIL061C'
'YDR235W'	'YKL012W'
'YDR235W'	'YML046W'
'YDR239C'	'YJL138C'
'YDR240C'	'YER029C'
'YDR240C'	'YGR013W'
'YDR240C'	'YGR074W'
'YDR240C'	'YIL061C'
'YDR240C'	'YKL012W'
'YDR240C'	'YLR147C'
'YDR240C'	'YLR298C'
'YDR240C'	'YLR347C'
'YDR240C'	'YML046W'
'YDR252W'	'YGR134W'
'YDR252W'	'YJR011C'
'YDR254W'	'YJL105W'
'YDR254W'	'YJR135C'
'YDR254W'	'YLR315W'
'YDR254W'	'YNR062C'
'YDR254W'	'YOL054W'
'YDR255C'	'YGL227W'
'YDR255C'	'YLR199C'
'YDR255C'	'YMR135C'
'YDR267C'	'YHR122W'
'YDR275W'	'YER021W'
'YDR279W'	'YLR154C'
'YDR279W'	'YNL072W'
'YDR280W'	'YGR095C'
'YDR280W'	'YGR158C'
'YDR280W'	'YGR195W'
'YDR280W'	'YHR069C'
'YDR280W'	'YHR081W'
'YDR280W'	'YLR398C'
'YDR280W'	'YNL232W'
'YDR280W'	'YNL248C'
'YDR280W'	'YNR024W'
'YDR280W'	'YOL021C'
'YDR280W'	'YOL142W'
'YDR280W'	'YOR001W'
'YDR280W'	'YPR010C'
'YDR280W'	'YPR189W'
'YDR280W'	'YPR190C'
'YDR283C'	'YDR381W'
'YDR283C'	'YGR167W'
'YDR283C'	'YKL101W'
'YDR283C'	'YLL005C'
'YDR283C'	'YML010W'
'YDR283C'	'YML057W'
'YDR283C'	'YMR255W'
'YDR283C'	'YNL047C'
'YDR287W'	'YNL035C'
'YDR288W'	'YEL019C'
'YDR288W'	'YOL034W'
'YDR288W'	'YOR294W'
'YDR288W'	'YOR352W'
'YDR289C'	'YNL189W'
'YDR295C'	'YNL021W'
'YDR295C'	'YPR179C'
'YDR299W'	'YDR365C'
'YDR299W'	'YER127W'
'YDR299W'	'YGR145W'
'YDR299W'	'YJL033W'
'YDR299W'	'YNL132W'
'YDR301W'	'YGR156W'
'YDR301W'	'YJR093C'
'YDR301W'	'YKL018W'
'YDR301W'	'YKL059C'
'YDR301W'	'YLR115W'
'YDR301W'	'YLR277C'
'YDR301W'	'YMR033W'
'YDR301W'	'YNL317W'
'YDR301W'	'YOR093C'
'YDR301W'	'YPR107C'
'YDR303C'	'YFR037C'
'YDR303C'	'YGR054W'
'YDR303C'	'YHR013C'
'YDR303C'	'YIL126W'
'YDR303C'	'YKR008W'
'YDR303C'	'YLR033W'
'YDR303C'	'YLR321C'
'YDR303C'	'YLR357W'
'YDR303C'	'YML127W'
'YDR303C'	'YMR033W'
'YDR303C'	'YMR091C'
'YDR303C'	'YOR253W'
'YDR303C'	'YPR034W'
'YDR308C'	'YER022W'
'YDR308C'	'YGL025C'
'YDR308C'	'YGL127C'
'YDR308C'	'YGL151W'
'YDR308C'	'YLR071C'
'YDR308C'	'YNL236W'
'YDR308C'	'YOL135C'
'YDR308C'	'YOR174W'
'YDR308C'	'YPR070W'
'YDR308C'	'YPR168W'
'YDR310C'	'YOL068C'
'YDR310C'	'YOR279C'
'YDR311W'	'YDR460W'
'YDR311W'	'YER168C'
'YDR311W'	'YGR098C'
'YDR311W'	'YLR005W'
'YDR311W'	'YMR228W'
'YDR311W'	'YPR025C'
'YDR311W'	'YPR056W'
'YDR312W'	'YHR066W'
'YDR314C'	'YGL014W'
'YDR314C'	'YHR029C'
'YDR314C'	'YIL105C'
'YDR314C'	'YLR429W'
'YDR318W'	'YGR006W'
'YDR318W'	'YGR179C'
'YDR318W'	'YJR135C'
'YDR318W'	'YLR315W'
'YDR318W'	'YPR046W'
'YDR320C'	'YPR045C'
'YDR324C'	'YDR398W'
'YDR324C'	'YEL055C'
'YDR324C'	'YGR128C'
'YDR324C'	'YHR196W'
'YDR324C'	'YJL109C'
'YDR324C'	'YMR093W'
'YDR324C'	'YPL126W'
'YDR324C'	'YPR144C'
'YDR325W'	'YFR031C'
'YDR325W'	'YLR086W'
'YDR325W'	'YLR272C'
'YDR326C'	'YJL095W'
'YDR326C'	'YOR048C'
'YDR332W'	'YJL107C'
'YDR334W'	'YDR485C'
'YDR334W'	'YGR002C'
'YDR334W'	'YJL081C'
'YDR334W'	'YKR072C'
'YDR334W'	'YLR085C'
'YDR334W'	'YLR385C'
'YDR334W'	'YML041C'
'YDR334W'	'YNL107W'
'YDR334W'	'YPL235W'
'YDR346C'	'YPL111W'
'YDR359C'	'YEL018W'
'YDR359C'	'YFL024C'
'YDR359C'	'YGR002C'
'YDR359C'	'YHR090C'
'YDR359C'	'YJR082C'
'YDR359C'	'YNL136W'
'YDR362C'	'YGR047C'
'YDR362C'	'YOR110W'
'YDR362C'	'YPL007C'
'YDR363W-A'	'YER021W'
'YDR363W-A'	'YGL094C'
'YDR363W-A'	'YNL047C'
'YDR363W-A'	'YPR045C'
'YDR365C'	'YGR145W'
'YDR365C'	'YHR065C'
'YDR365C'	'YHR089C'
'YDR365C'	'YIL142W'
'YDR365C'	'YJL033W'
'YDR365C'	'YLR175W'
'YDR365C'	'YML105C'
'YDR365C'	'YNR054C'
'YDR365C'	'YOR294W'
'YDR365C'	'YPL146C'
'YDR369C'	'YMR224C'
'YDR369C'	'YNL084C'
'YDR369C'	'YNL250W'
'YDR378C'	'YDR473C'
'YDR378C'	'YER146W'
'YDR378C'	'YGR091W'
'YDR378C'	'YJL124C'
'YDR378C'	'YJR022W'
'YDR379W'	'YER021W'
'YDR381W'	'YDR440W'
'YDR381W'	'YDR475C'
'YDR381W'	'YDR515W'
'YDR381W'	'YGL067W'
'YDR381W'	'YGL166W'
'YDR381W'	'YGL252C'
'YDR381W'	'YGR170W'
'YDR381W'	'YHR039C'
'YDR381W'	'YHR090C'
'YDR381W'	'YHR118C'
'YDR381W'	'YHR127W'
'YDR381W'	'YHR185C'
'YDR381W'	'YIL026C'
'YDR381W'	'YIL043C'
'YDR381W'	'YIL161W'
'YDR381W'	'YIR001C'
'YDR381W'	'YIR008C'
'YDR381W'	'YJL128C'
'YDR381W'	'YJL168C'
'YDR381W'	'YJR032W'
'YDR381W'	'YKR037C'
'YDR381W'	'YLR170C'
'YDR381W'	'YLR386W'
'YDR381W'	'YLR398C'
'YDR381W'	'YLR429W'
'YDR381W'	'YML010W'
'YDR381W'	'YML065W'
'YDR381W'	'YNL049C'
'YDR381W'	'YNL293W'
'YDR381W'	'YPL209C'
'YDR381W'	'YPR045C'
'YDR381W'	'YPR107C'
'YDR383C'	'YGR179C'
'YDR383C'	'YJR135C'
'YDR383C'	'YLR315W'
'YDR383C'	'YPR046W'
'YDR390C'	'YPR180W'
'YDR392W'	'YDR448W'
'YDR392W'	'YGL112C'
'YDR392W'	'YMR223W'
'YDR392W'	'YMR236W'
'YDR392W'	'YNL175C'
'YDR392W'	'YOL148C'
'YDR392W'	'YPL001W'
'YDR392W'	'YPL254W'
'YDR398W'	'YGR128C'
'YDR398W'	'YHR196W'
'YDR398W'	'YJL109C'
'YDR398W'	'YKR092C'
'YDR398W'	'YMR093W'
'YDR398W'	'YNR051C'
'YDR398W'	'YPL126W'
'YDR400W'	'YKL061W'
'YDR404C'	'YGL070C'
'YDR404C'	'YIL021W'
'YDR404C'	'YOL005C'
'YDR404C'	'YOR210W'
'YDR406W'	'YLR055C'
'YDR407C'	'YOR115C'
'YDR409W'	'YGR126W'
'YDR409W'	'YLL029W'
'YDR415C'	'YNR051C'
'YDR416W'	'YGR129W'
'YDR416W'	'YHR165C'
'YDR416W'	'YIL068C'
'YDR416W'	'YJR050W'
'YDR416W'	'YLL036C'
'YDR416W'	'YLR117C'
'YDR416W'	'YLR147C'
'YDR416W'	'YMR213W'
'YDR419W'	'YDR477W'
'YDR419W'	'YEL026W'
'YDR419W'	'YER027C'
'YDR419W'	'YGL115W'
'YDR419W'	'YHR121W'
'YDR422C'	'YDR477W'
'YDR422C'	'YER129W'
'YDR422C'	'YER162C'
'YDR422C'	'YGL115W'
'YDR422C'	'YLR408C'
'YDR425W'	'YJL036W'
'YDR429C'	'YMR146C'
'YDR429C'	'YMR309C'
'YDR429C'	'YOR361C'
'YDR436W'	'YFR040W'
'YDR436W'	'YML016C'
'YDR440W'	'YLR309C'
'YDR440W'	'YLR429W'
'YDR440W'	'YNL106C'
'YDR443C'	'YHR067W'
'YDR443C'	'YPL042C'
'YDR448W'	'YGL112C'
'YDR448W'	'YGR252W'
'YDR448W'	'YMR223W'
'YDR448W'	'YOL148C'
'YDR448W'	'YPL047W'
'YDR448W'	'YPL254W'
'YDR449C'	'YGR198W'
'YDR449C'	'YJL069C'
'YDR449C'	'YLR129W'
'YDR449C'	'YLR222C'
'YDR449C'	'YLR409C'
'YDR452W'	'YKL028W'
'YDR454C'	'YEL023C'
'YDR460W'	'YER171W'
'YDR460W'	'YLR005W'
'YDR460W'	'YPR025C'
'YDR460W'	'YPR056W'
'YDR469W'	'YHR119W'
'YDR469W'	'YKL018W'
'YDR469W'	'YLR015W'
'YDR469W'	'YPL138C'
'YDR472W'	'YOR115C'
'YDR473C'	'YER112W'
'YDR473C'	'YER172C'
'YDR473C'	'YFL017W-A'
'YDR473C'	'YGR091W'
'YDR473C'	'YHR165C'
'YDR473C'	'YJR022W'
'YDR473C'	'YKL173W'
'YDR473C'	'YNR011C'
'YDR473C'	'YOR308C'
'YDR475C'	'YER133W'
'YDR477W'	'YER129W'
'YDR478W'	'YNL221C'
'YDR482C'	'YLL036C'
'YDR482C'	'YLR117C'
'YDR482C'	'YMR240C'
'YDR482C'	'YPL151C'
'YDR484W'	'YJL029C'
'YDR485C'	'YJL081C'
'YDR485C'	'YLR385C'
'YDR485C'	'YML041C'
'YDR485C'	'YPL235W'
'YDR486C'	'YLR181C'
'YDR489W'	'YJL072C'
'YDR489W'	'YOL146W'
'YDR490C'	'YPL005W'
'YDR496C'	'YHR066W'
'YDR496C'	'YPR144C'
'YDR496C'	'YPR169W'
'YDR501W'	'YKR078W'
'YDR507C'	'YHR107C'
'YDR507C'	'YIR008C'
'YDR515W'	'YPR188C'
'YDR517W'	'YIL109C'
'YDR517W'	'YPR181C'
'YDR520C'	'YPR034W'
'YDR523C'	'YLL005C'
'YDR523C'	'YPL254W'
'YEL001C'	'YLR429W'
'YEL003W'	'YGR078C'
'YEL003W'	'YJL041W'
'YEL003W'	'YJL179W'
'YEL003W'	'YLR200W'
'YEL003W'	'YML094W'
'YEL003W'	'YNL153C'
'YEL005C'	'YGL079W'
'YEL005C'	'YLR408C'
'YEL013W'	'YNL168C'
'YEL015W'	'YLR438C-A'
'YEL015W'	'YOL149W'
'YEL017W'	'YNL293W'
'YEL018W'	'YFL024C'
'YEL018W'	'YGR002C'
'YEL018W'	'YHR090C'
'YEL018W'	'YHR099W'
'YEL018W'	'YJL081C'
'YEL018W'	'YJR082C'
'YEL018W'	'YNL107W'
'YEL018W'	'YNL136W'
'YEL018W'	'YOR244W'
'YEL019C'	'YOL034W'
'YEL023C'	'YHL002W'
'YEL023C'	'YJL203W'
'YEL023C'	'YKL216W'
'YEL023C'	'YLR249W'
'YEL023C'	'YOR269W'
'YEL023C'	'YOR305W'
'YEL023C'	'YOR368W'
'YEL025C'	'YLR452C'
'YEL026W'	'YGL078C'
'YEL026W'	'YHR013C'
'YEL026W'	'YLR197W'
'YEL026W'	'YMR014W'
'YEL030W'	'YMR214W'
'YEL030W'	'YNL250W'
'YEL037C'	'YML011C'
'YEL044W'	'YER092W'
'YEL044W'	'YGL150C'
'YEL044W'	'YLR052W'
'YEL044W'	'YNL059C'
'YEL044W'	'YOR141C'
'YEL044W'	'YPL235W'
'YEL047C'	'YMR091C'
'YEL051W'	'YGR198W'
'YEL051W'	'YLR429W'
'YEL053C'	'YPR051W'
'YEL054C'	'YOR293W'
'YEL055C'	'YGR128C'
'YEL055C'	'YHR196W'
'YEL055C'	'YJL109C'
'YEL055C'	'YMR093W'
'YEL055C'	'YOR294W'
'YEL055C'	'YPL126W'
'YEL056W'	'YGR104C'
'YEL056W'	'YHR041C'
'YEL056W'	'YHR118C'
'YEL056W'	'YLL022C'
'YEL056W'	'YML065W'
'YEL056W'	'YML105C'
'YEL056W'	'YMR230W'
'YEL056W'	'YNL261W'
'YEL056W'	'YOR386W'
'YEL056W'	'YPL001W'
'YEL056W'	'YPR162C'
'YEL057C'	'YER021W'
'YEL061C'	'YGR135W'
'YER006W'	'YGL213C'
'YER006W'	'YNL110C'
'YER006W'	'YNR053C'
'YER007C-A'	'YJR014W'
'YER007W'	'YOR349W'
'YER013W'	'YMR016C'
'YER018C'	'YIL144W'
'YER018C'	'YMR117C'
'YER021W'	'YFR019W'
'YER021W'	'YGL095C'
'YER021W'	'YHL030W'
'YER021W'	'YJL165C'
'YER021W'	'YKL132C'
'YER021W'	'YKR101W'
'YER021W'	'YLR181C'
'YER021W'	'YOL018C'
'YER021W'	'YPL002C'
'YER022W'	'YGL025C'
'YER022W'	'YGL127C'
'YER022W'	'YGL151W'
'YER022W'	'YGR104C'
'YER022W'	'YHR041C'
'YER022W'	'YHR058C'
'YER022W'	'YLR071C'
'YER022W'	'YML105C'
'YER022W'	'YMR112C'
'YER022W'	'YNL236W'
'YER022W'	'YNR010W'
'YER022W'	'YOL135C'
'YER022W'	'YOR174W'
'YER022W'	'YPL042C'
'YER022W'	'YPL210C'
'YER022W'	'YPR070W'
'YER022W'	'YPR168W'
'YER025W'	'YGR083C'
'YER025W'	'YJR007W'
'YER025W'	'YLR215C'
'YER025W'	'YLR291C'
'YER025W'	'YMR309C'
'YER025W'	'YNR054C'
'YER025W'	'YOR360C'
'YER025W'	'YOR361C'
'YER025W'	'YPR041W'
'YER029C'	'YFL017W-A'
'YER029C'	'YGR074W'
'YER029C'	'YHR165C'
'YER029C'	'YKL012W'
'YER029C'	'YKL173W'
'YER029C'	'YLR147C'
'YER029C'	'YLR275W'
'YER029C'	'YLR298C'
'YER029C'	'YMR240C'
'YER029C'	'YOR159C'
'YER029C'	'YOR308C'
'YER029C'	'YPL213W'
'YER032W'	'YLR144C'
'YER036C'	'YJL138C'
'YER040W'	'YNL103W'
'YER040W'	'YNL229C'
'YER048C'	'YLR429W'
'YER049W'	'YLR249W'
'YER049W'	'YOR051C'
'YER049W'	'YPL089C'
'YER060W'	'YFL002C'
'YER062C'	'YER171W'
'YER062C'	'YGL090W'
'YER062C'	'YMR091C'
'YER062C'	'YNL281W'
'YER064C'	'YKL128C'
'YER064C'	'YKR038C'
'YER071C'	'YIL152W'
'YER071C'	'YIR003W'
'YER092W'	'YFL013C'
'YER092W'	'YGL150C'
'YER092W'	'YLR052W'
'YER092W'	'YOR189W'
'YER092W'	'YPL235W'
'YER098W'	'YOL087C'
'YER110C'	'YHR066W'
'YER110C'	'YJL138C'
'YER110C'	'YKL028W'
'YER111C'	'YIL050W'
'YER111C'	'YLR182W'
'YER111C'	'YOR083W'
'YER112W'	'YGL173C'
'YER112W'	'YJL124C'
'YER116C'	'YOR058C'
'YER125W'	'YHR131C'
'YER125W'	'YMR275C'
'YER125W'	'YOR138C'
'YER129W'	'YGL115W'
'YER131W'	'YJL109C'
'YER131W'	'YLR333C'
'YER131W'	'YLR435W'
'YER131W'	'YNL248C'
'YER131W'	'YPR161C'
'YER132C'	'YGR135W'
'YER133W'	'YFR003C'
'YER133W'	'YGR156W'
'YER133W'	'YIL035C'
'YER133W'	'YJR093C'
'YER133W'	'YKL018W'
'YER133W'	'YKL193C'
'YER133W'	'YLL013C'
'YER133W'	'YMR311C'
'YER133W'	'YNL317W'
'YER146W'	'YFL017W-A'
'YER146W'	'YGL173C'
'YER146W'	'YHR165C'
'YER146W'	'YJL124C'
'YER146W'	'YJR022W'
'YER146W'	'YLR275W'
'YER146W'	'YLR438C-A'
'YER147C'	'YFL016C'
'YER148W'	'YHR036W'
'YER148W'	'YKR048C'
'YER148W'	'YLR249W'
'YER148W'	'YMR005W'
'YER148W'	'YMR227C'
'YER148W'	'YPL011C'
'YER148W'	'YPL129W'
'YER149C'	'YLL021W'
'YER151C'	'YNR051C'
'YER155C'	'YGL207W'
'YER155C'	'YPR034W'
'YER157W'	'YGL105W'
'YER157W'	'YML071C'
'YER157W'	'YNL041C'
'YER157W'	'YPR105C'
'YER161C'	'YLL022C'
'YER161C'	'YNL189W'
'YER162C'	'YGL167C'
'YER162C'	'YHR165C'
'YER162C'	'YIL063C'
'YER162C'	'YKL005C'
'YER162C'	'YKL159C'
'YER162C'	'YLR197W'
'YER162C'	'YML011C'
'YER162C'	'YOR310C'
'YER164W'	'YGL019W'
'YER164W'	'YGL207W'
'YER164W'	'YIL035C'
'YER164W'	'YKR081C'
'YER164W'	'YLR175W'
'YER164W'	'YMR229C'
'YER164W'	'YNL004W'
'YER164W'	'YOR039W'
'YER164W'	'YOR061W'
'YER166W'	'YOL115W'
'YER168C'	'YLR085C'
'YER171W'	'YPR056W'
'YER172C'	'YFL017W-A'
'YER172C'	'YGR091W'
'YER172C'	'YHR165C'
'YER172C'	'YJR022W'
'YER172C'	'YKL173W'
'YER172C'	'YLR147C'
'YER172C'	'YLR275W'
'YER172C'	'YOR308C'
'YER172C'	'YPR178W'
'YER174C'	'YGR262C'
'YER179W'	'YMR224C'
'YER184C'	'YHR158C'
'YFL008W'	'YJL074C'
'YFL008W'	'YPL155C'
'YFL013C'	'YGL150C'
'YFL013C'	'YJL081C'
'YFL013C'	'YKL081W'
'YFL013C'	'YNL059C'
'YFL013C'	'YNL215W'
'YFL013C'	'YOR141C'
'YFL013C'	'YOR189W'
'YFL013C'	'YPL048W'
'YFL013C'	'YPL235W'
'YFL016C'	'YFR019W'
'YFL017C'	'YGR135W'
'YFL017W-A'	'YGR013W'
'YFL017W-A'	'YGR074W'
'YFL017W-A'	'YGR091W'
'YFL017W-A'	'YHR165C'
'YFL017W-A'	'YIL061C'
'YFL017W-A'	'YKL012W'
'YFL017W-A'	'YKL173W'
'YFL017W-A'	'YLR014C'
'YFL017W-A'	'YLR147C'
'YFL017W-A'	'YLR275W'
'YFL017W-A'	'YOR159C'
'YFL022C'	'YLR060W'
'YFL023W'	'YLR200W'
'YFL024C'	'YGR002C'
'YFL024C'	'YHR090C'
'YFL024C'	'YJL081C'
'YFL024C'	'YJR082C'
'YFL024C'	'YNL107W'
'YFL024C'	'YNL136W'
'YFL024C'	'YOR244W'
'YFL033C'	'YIL126W'
'YFL034W'	'YKL135C'
'YFL034W'	'YLR170C'
'YFL041W'	'YML102W'
'YFL049W'	'YJL176C'
'YFR001W'	'YKR024C'
'YFR001W'	'YMR229C'
'YFR001W'	'YPR045C'
'YFR001W'	'YPR161C'
'YFR002W'	'YGR119C'
'YFR003C'	'YKL193C'
'YFR009W'	'YGL195W'
'YFR009W'	'YHL039W'
'YFR009W'	'YNL186W'
'YFR021W'	'YFR040W'
'YFR021W'	'YNL242W'
'YFR024C-A'	'YHR016C'
'YFR024C-A'	'YMR259C'
'YFR024C-A'	'YOR042W'
'YFR025C'	'YFR031C'
'YFR028C'	'YNL248C'
'YFR031C'	'YLR086W'
'YFR031C'	'YLR272C'
'YFR036W'	'YHR166C'
'YFR036W'	'YNL172W'
'YFR037C'	'YGR056W'
'YFR037C'	'YGR275W'
'YFR037C'	'YIL126W'
'YFR037C'	'YKR008W'
'YFR037C'	'YLR033W'
'YFR037C'	'YLR321C'
'YFR037C'	'YLR347C'
'YFR037C'	'YLR357W'
'YFR037C'	'YML127W'
'YFR037C'	'YMR033W'
'YFR037C'	'YMR091C'
'YFR037C'	'YPR034W'
'YFR043C'	'YLR170C'
'YFR051C'	'YGL137W'
'YFR051C'	'YIL076W'
'YFR052W'	'YGL095C'
'YGL005C'	'YGL223C'
'YGL005C'	'YKL159C'
'YGL005C'	'YML071C'
'YGL005C'	'YNL041C'
'YGL005C'	'YNL051W'
'YGL014W'	'YGL070C'
'YGL014W'	'YGL203C'
'YGL014W'	'YKL018W'
'YGL014W'	'YLR435W'
'YGL014W'	'YNL112W'
'YGL014W'	'YNL317W'
'YGL014W'	'YOR195W'
'YGL016W'	'YOR361C'
'YGL017W'	'YLR187W'
'YGL017W'	'YLR418C'
'YGL019W'	'YGL207W'
'YGL019W'	'YGR063C'
'YGL019W'	'YGR090W'
'YGL019W'	'YIL035C'
'YGL019W'	'YKL088W'
'YGL019W'	'YMR172W'
'YGL019W'	'YOR061W'
'YGL025C'	'YGL127C'
'YGL025C'	'YGL151W'
'YGL025C'	'YGR104C'
'YGL025C'	'YHR058C'
'YGL025C'	'YNL236W'
'YGL025C'	'YNR010W'
'YGL025C'	'YOL051W'
'YGL025C'	'YOR174W'
'YGL025C'	'YPR070W'
'YGL025C'	'YPR168W'
'YGL043W'	'YGL070C'
'YGL043W'	'YIL021W'
'YGL044C'	'YMR061W'
'YGL044C'	'YOR250C'
'YGL045W'	'YPL216W'
'YGL049C'	'YGL122C'
'YGL049C'	'YGR162W'
'YGL049C'	'YJL138C'
'YGL049C'	'YML017W'
'YGL049C'	'YOL139C'
'YGL049C'	'YPR175W'
'YGL050W'	'YIL050W'
'YGL050W'	'YJR031C'
'YGL058W'	'YLR024C'
'YGL061C'	'YKR037C'
'YGL061C'	'YKR083C'
'YGL061C'	'YOR304C-A'
'YGL064C'	'YOR260W'
'YGL066W'	'YGL112C'
'YGL066W'	'YMR223W'
'YGL066W'	'YOL148C'
'YGL066W'	'YPL047W'
'YGL067W'	'YHR121W'
'YGL067W'	'YKR037C'
'YGL070C'	'YGR005C'
'YGL070C'	'YGR063C'
'YGL070C'	'YIL021W'
'YGL070C'	'YOR151C'
'YGL070C'	'YOR210W'
'YGL070C'	'YOR224C'
'YGL070C'	'YPL129W'
'YGL070C'	'YPR187W'
'YGL073W'	'YJL194W'
'YGL078C'	'YHR089C'
'YGL078C'	'YLR175W'
'YGL078C'	'YLR197W'
'YGL078C'	'YNL308C'
'YGL079W'	'YKL061W'
'YGL079W'	'YLR408C'
'YGL086W'	'YJL030W'
'YGL087C'	'YMR140W'
'YGL092W'	'YGL100W'
'YGL092W'	'YJR042W'
'YGL092W'	'YLR429W'
'YGL094C'	'YKL025C'
'YGL097W'	'YLR293C'
'YGL097W'	'YNL247W'
'YGL099W'	'YMR290C'
'YGL099W'	'YOR294W'
'YGL105W'	'YLR138W'
'YGL105W'	'YNL021W'
'YGL105W'	'YNL119W'
'YGL105W'	'YNR013C'
'YGL106W'	'YGR188C'
'YGL106W'	'YKL160W'
'YGL106W'	'YKR010C'
'YGL106W'	'YLR144C'
'YGL106W'	'YLR429W'
'YGL106W'	'YML034W'
'YGL106W'	'YOR249C'
'YGL106W'	'YOR368W'
'YGL106W'	'YPL040C'
'YGL106W'	'YPR171W'
'YGL110C'	'YKR023W'
'YGL112C'	'YGR252W'
'YGL112C'	'YGR274C'
'YGL112C'	'YLR055C'
'YGL112C'	'YML015C'
'YGL112C'	'YML098W'
'YGL112C'	'YMR005W'
'YGL112C'	'YMR223W'
'YGL112C'	'YMR227C'
'YGL112C'	'YMR236W'
'YGL112C'	'YOL148C'
'YGL112C'	'YPL011C'
'YGL112C'	'YPL047W'
'YGL112C'	'YPL254W'
'YGL116W'	'YIL021W'
'YGL116W'	'YNL024C'
'YGL120C'	'YGL128C'
'YGL120C'	'YJL050W'
'YGL120C'	'YKR022C'
'YGL120C'	'YKR092C'
'YGL120C'	'YNL224C'
'YGL120C'	'YNL308C'
'YGL120C'	'YNR054C'
'YGL120C'	'YOL115W'
'YGL120C'	'YOR206W'
'YGL122C'	'YMR255W'
'YGL124C'	'YML007W'
'YGL124C'	'YOR151C'
'YGL127C'	'YGR104C'
'YGL127C'	'YHR041C'
'YGL127C'	'YHR058C'
'YGL127C'	'YLR071C'
'YGL127C'	'YNL236W'
'YGL127C'	'YNR010W'
'YGL127C'	'YOL135C'
'YGL127C'	'YOR174W'
'YGL127C'	'YPR070W'
'YGL127C'	'YPR168W'
'YGL128C'	'YLR424W'
'YGL129C'	'YGR165W'
'YGL129C'	'YHL004W'
'YGL130W'	'YPL228W'
'YGL133W'	'YJL065C'
'YGL133W'	'YOR304W'
'YGL134W'	'YLR218C'
'YGL137W'	'YIL035C'
'YGL137W'	'YIL076W'
'YGL137W'	'YLR260W'
'YGL137W'	'YLR315W'
'YGL137W'	'YMR224C'
'YGL137W'	'YPL010W'
'YGL150C'	'YLR052W'
'YGL150C'	'YOR141C'
'YGL150C'	'YOR189W'
'YGL150C'	'YPL235W'
'YGL151W'	'YGR104C'
'YGL151W'	'YNL236W'
'YGL151W'	'YNR010W'
'YGL151W'	'YOL135C'
'YGL151W'	'YOR174W'
'YGL151W'	'YPR070W'
'YGL151W'	'YPR168W'
'YGL155W'	'YKL019W'
'YGL157W'	'YGL171W'
'YGL157W'	'YJL023C'
'YGL167C'	'YIL146C'
'YGL172W'	'YGR119C'
'YGL173C'	'YGL213C'
'YGL173C'	'YJR022W'
'YGL174W'	'YMR240C'
'YGL190C'	'YML109W'
'YGL190C'	'YOR162C'
'YGL195W'	'YML093W'
'YGL197W'	'YLR310C'
'YGL203C'	'YPR067W'
'YGL207W'	'YGL244W'
'YGL207W'	'YHR035W'
'YGL207W'	'YIL021W'
'YGL207W'	'YIL035C'
'YGL207W'	'YMR125W'
'YGL207W'	'YNL088W'
'YGL207W'	'YOL006C'
'YGL207W'	'YOL013C'
'YGL207W'	'YOL054W'
'YGL207W'	'YOL088C'
'YGL207W'	'YOL145C'
'YGL207W'	'YOR039W'
'YGL207W'	'YOR123C'
'YGL213C'	'YKL023W'
'YGL213C'	'YKR081C'
'YGL213C'	'YLR398C'
'YGL213C'	'YNL308C'
'YGL213C'	'YOR294W'
'YGL213C'	'YPR189W'
'YGL223C'	'YNL041C'
'YGL223C'	'YNL051W'
'YGL227W'	'YIL017C'
'YGL227W'	'YIL097W'
'YGL227W'	'YMR135C'
'YGL229C'	'YLL022C'
'YGL232W'	'YLR347C'
'YGL232W'	'YNL177C'
'YGL232W'	'YNL189W'
'YGL232W'	'YPL212C'
'YGL237C'	'YOR358W'
'YGL240W'	'YHR166C'
'YGL240W'	'YIR025W'
'YGL240W'	'YKL022C'
'YGL240W'	'YLR127C'
'YGL240W'	'YNL172W'
'YGL242C'	'YKL129C'
'YGL242C'	'YMR109W'
'YGL244W'	'YLR418C'
'YGL244W'	'YOL145C'
'YGL244W'	'YOR123C'
'YGL246C'	'YOR048C'
'YGL252C'	'YLR085C'
'YGL252C'	'YLR429W'
'YGL252C'	'YML041C'
'YGL252C'	'YNL076W'
'YGR002C'	'YHR090C'
'YGR002C'	'YJL081C'
'YGR002C'	'YJR082C'
'YGR002C'	'YLR385C'
'YGR002C'	'YNL107W'
'YGR002C'	'YNL136W'
'YGR002C'	'YPL235W'
'YGR005C'	'YGR072W'
'YGR005C'	'YIL021W'
'YGR005C'	'YOR210W'
'YGR005C'	'YPL129W'
'YGR006W'	'YPR046W'
'YGR010W'	'YLR328W'
'YGR013W'	'YGR074W'
'YGR013W'	'YHR086W'
'YGR013W'	'YIL061C'
'YGR013W'	'YKL012W'
'YGR013W'	'YLR275W'
'YGR013W'	'YLR298C'
'YGR013W'	'YML046W'
'YGR030C'	'YHR062C'
'YGR031W'	'YJR089W'
'YGR032W'	'YIL043C'
'YGR047C'	'YOR110W'
'YGR048W'	'YHR124W'
'YGR052W'	'YMR284W'
'YGR056W'	'YIL126W'
'YGR056W'	'YKR008W'
'YGR056W'	'YLR033W'
'YGR056W'	'YLR321C'
'YGR056W'	'YMR033W'
'YGR056W'	'YMR091C'
'YGR056W'	'YPR034W'
'YGR063C'	'YIL021W'
'YGR063C'	'YIL035C'
'YGR063C'	'YML010W'
'YGR063C'	'YOR151C'
'YGR063C'	'YPR187W'
'YGR067C'	'YGR135W'
'YGR071C'	'YPL128C'
'YGR072W'	'YHR077C'
'YGR074W'	'YHR165C'
'YGR074W'	'YJR022W'
'YGR074W'	'YKL012W'
'YGR074W'	'YKL173W'
'YGR074W'	'YLR147C'
'YGR074W'	'YLR275W'
'YGR074W'	'YMR240C'
'YGR074W'	'YNL092W'
'YGR074W'	'YOR159C'
'YGR074W'	'YPL213W'
'YGR074W'	'YPR057W'
[truncated: 1,381 more rows]
