# Supplementary material for: A new method for predicting essential proteins based on participation degree in protein complex and subgraph density
Source: PLoS One. 2018 Jun 12;13(6):e0198998. doi: 10.1371/journal.pone.0198998 (PMC5997351; doi:10.1371/journal.pone.0198998)
Supplement: S7 Text — (TXT) [file pone.0198998.s011.txt]

'Q0085'	'YPL078C'
'YAL001C'	'YGR246C'
'YAL001C'	'YNL039W'
'YAL001C'	'YDR362C'
'YAL002W'	'YJR075W'
'YAL002W'	'YLR039C'
'YAL002W'	'YLR200W'
'YAL002W'	'YLR262C'
'YAL002W'	'YLR418C'
'YAL002W'	'YMR263W'
'YAL002W'	'YOR089C'
'YAL004W'	'YML109W'
'YAL009W'	'YDL116W'
'YAL009W'	'YHR004C'
'YAL009W'	'YKL057C'
'YAL009W'	'YML103C'
'YAL009W'	'YGL100W'
'YAL011W'	'YEL003W'
'YAL011W'	'YER081W'
'YAL011W'	'YGR078C'
'YAL011W'	'YHR158C'
'YAL011W'	'YJL168C'
'YAL011W'	'YLR039C'
'YAL011W'	'YLR200W'
'YAL011W'	'YLR262C'
'YAL011W'	'YLR418C'
'YAL011W'	'YML094W'
'YAL011W'	'YMR263W'
'YAL011W'	'YNL153C'
'YAL011W'	'YOR127W'
'YAL011W'	'YOR269W'
'YAL011W'	'YPL181W'
'YAL011W'	'YIR018W'
'YAL013W'	'YBL008W'
'YAL013W'	'YBR103W'
'YAL013W'	'YBR171W'
'YAL013W'	'YCR033W'
'YAL013W'	'YDL002C'
'YAL013W'	'YDL029W'
'YAL013W'	'YDL074C'
'YAL013W'	'YDR146C'
'YAL013W'	'YDR392W'
'YAL013W'	'YER016W'
'YAL013W'	'YER111C'
'YAL013W'	'YGL127C'
'YAL013W'	'YGL244W'
'YAL013W'	'YHR041C'
'YAL013W'	'YHR060W'
'YAL013W'	'YHR178W'
'YAL013W'	'YJL168C'
'YAL013W'	'YLR055C'
'YAL013W'	'YLR085C'
'YAL013W'	'YLR268W'
'YAL013W'	'YLR384C'
'YAL013W'	'YLR418C'
'YAL013W'	'YML041C'
'YAL013W'	'YMR060C'
'YAL013W'	'YNL192W'
'YAL013W'	'YNL250W'
'YAL013W'	'YNL298W'
'YAL013W'	'YOR123C'
'YAL013W'	'YPL174C'
'YAL013W'	'YOR089C'
'YAL013W'	'YDR181C'
'YAL013W'	'YDR334W'
'YAL013W'	'YDR485C'
'YAL013W'	'YER139C'
'YAL013W'	'YGL133W'
'YAL013W'	'YGL149W'
'YAL013W'	'YGL167C'
'YAL013W'	'YGL194C'
'YAL013W'	'YGR182C'
'YAL013W'	'YGR200C'
'YAL013W'	'YGR270W'
'YAL013W'	'YJL115W'
'YAL013W'	'YJR140C'
'YAL013W'	'YKL118W'
'YAL013W'	'YKR029C'
'YAL013W'	'YLR087C'
'YAL013W'	'YLR111W'
'YAL013W'	'YML047C'
'YAL013W'	'YMR312W'
'YAL013W'	'YNL140C'
'YAL013W'	'YNL215W'
'YAL013W'	'YOR213C'
'YAL013W'	'YOR304W'
'YAL013W'	'YPL055C'
'YAL013W'	'YPL086C'
'YAL013W'	'YPL101W'
'YAL013W'	'YPL102C'
'YAL013W'	'YPL144W'
'YAL014C'	'YOR036W'
'YAL020C'	'YNL271C'
'YAL021C'	'YJR060W'
'YAL021C'	'YML032C'
'YAL021C'	'YNR052C'
'YAL021C'	'YJL127C'
'YAL024C'	'YAR019C'
'YAL024C'	'YCL016C'
'YAL024C'	'YGR152C'
'YAL024C'	'YIR009W'
'YAL024C'	'YJR043C'
'YAL024C'	'YLR103C'
'YAL024C'	'YML064C'
'YAL024C'	'YMR078C'
'YAL024C'	'YMR263W'
'YAL024C'	'YMR294W'
'YAL024C'	'YOR101W'
'YAL024C'	'YPR141C'
'YAL025C'	'YGR103W'
'YAL025C'	'YHR066W'
'YAL026C'	'YGR078C'
'YAL026C'	'YKL079W'
'YAL026C'	'YKL190W'
'YAL026C'	'YLR039C'
'YAL026C'	'YML094W'
'YAL026C'	'YNL271C'
'YAL026C'	'YPL155C'
'YAL026C'	'YPL048W'
'YAL026C'	'YPL146C'
'YAL028W'	'YDL239C'
'YAL028W'	'YLR233C'
'YAL032C'	'YDR416W'
'YAL032C'	'YLR338W'
'YAL032C'	'YLR423C'
'YAL032C'	'YNL189W'
'YAL032C'	'YOR036W'
'YAL032C'	'YPL151C'
'YAL033W'	'YJR115W'
'YAL034W-A'	'YGL172W'
'YAL034W-A'	'YGR120C'
'YAL034W-A'	'YJR091C'
'YAL035W'	'YDL220C'
'YAL035W'	'YMR260C'
'YAL036C'	'YDR152W'
'YAL040C'	'YBL016W'
'YAL040C'	'YBR160W'
'YAL040C'	'YDL047W'
'YAL040C'	'YFR040W'
'YAL040C'	'YJL013C'
'YAL040C'	'YJL098W'
'YAL040C'	'YJL157C'
'YAL040C'	'YKL092C'
'YAL040C'	'YKR028W'
'YAL040C'	'YOL145C'
'YAL041W'	'YBR200W'
'YAL041W'	'YDR264C'
'YAL041W'	'YER155C'
'YAL041W'	'YGL052W'
'YAL041W'	'YGL127C'
'YAL041W'	'YGL233W'
'YAL041W'	'YGR152C'
'YAL041W'	'YGR268C'
'YAL041W'	'YHL007C'
'YAL041W'	'YJL157C'
'YAL041W'	'YKL130C'
'YAL041W'	'YPL161C'
'YAL041W'	'YIL079C'
'YAL041W'	'YKL080W'
'YAL041W'	'YLR206W'
'YAL041W'	'YOR188W'
'YAL041W'	'YOR212W'
'YAL042W'	'YDL239C'
'YAL043C'	'YDR301W'
'YAL043C'	'YDR311W'
'YAL043C'	'YDR392W'
'YAL043C'	'YJR093C'
'YAL043C'	'YKR002W'
'YAL043C'	'YLR115W'
'YAL043C'	'YLR277C'
'YAL043C'	'YMR182C'
'YAL043C'	'YPR107C'
'YAL047C'	'YEL061C'
'YAL047C'	'YGL212W'
'YAL047C'	'YHR158C'
'YAL047C'	'YHR172W'
'YAL047C'	'YIL061C'
'YAL047C'	'YLR045C'
'YAL047C'	'YLR429W'
'YAL047C'	'YMR047C'
'YAL047C'	'YNL126W'
'YAL058W'	'YKL194C'
'YAL058W'	'YOR236W'
'YAL058W'	'YKL197C'
'YAL058W'	'YNL171C'
'YAL064W'	'YHR114W'
'YAL064W'	'YMR149W'
'YAL064W'	'YKR011C'
'YAR003W'	'YBL026W'
'YAR003W'	'YBR175W'
'YAR003W'	'YDR140W'
'YAR003W'	'YDR363W'
'YAR003W'	'YER081W'
'YAR003W'	'YNL250W'
'YAR003W'	'YPR135W'
'YAR007C'	'YDR034C'
'YAR007C'	'YML032C'
'YAR008W'	'YBL051C'
'YAR008W'	'YLR105C'
'YAR008W'	'YMR059W'
'YAR008W'	'YPL083C'
'YAR014C'	'YDR195W'
'YAR014C'	'YER133W'
'YAR014C'	'YER158C'
'YAR014C'	'YGR078C'
'YAR014C'	'YLR262C'
'YAR014C'	'YMR071C'
'YAR018C'	'YBL106C'
'YAR018C'	'YDL239C'
'YAR018C'	'YIL061C'
'YAR018C'	'YML064C'
'YAR019C'	'YFR028C'
'YAR019C'	'YGL116W'
'YAR019C'	'YGR092W'
'YAR019C'	'YGR152C'
'YAR019C'	'YHR152W'
'YAR019C'	'YIL106W'
'YAR019C'	'YML064C'
'YAR019C'	'YMR001C'
'YAR019C'	'YPR111W'
'YAR027W'	'YBR135W'
'YAR027W'	'YAR030C'
'YAR031W'	'YBR217W'
'YAR031W'	'YCR030C'
'YAR031W'	'YJR091C'
'YAR033W'	'YKL174C'
'YAR033W'	'YGL051W'
'YAR066W'	'YMR047C'
'YBL001C'	'YNL189W'
'YBL006C'	'YDR489W'
'YBL008W'	'YDL017W'
'YBL008W'	'YDR052C'
'YBL008W'	'YGR063C'
'YBL008W'	'YLR103C'
'YBL008W'	'YOR038C'
'YBL010C'	'YKR022C'
'YBL014C'	'YJL025W'
'YBL014C'	'YML043C'
'YBL014C'	'YOR158W'
'YBL016W'	'YDL159W'
'YBL016W'	'YDR103W'
'YBL016W'	'YDR469W'
'YBL016W'	'YDR480W'
'YBL016W'	'YGL057C'
'YBL016W'	'YGL178W'
'YBL016W'	'YHR084W'
'YBL016W'	'YHR168W'
'YBL016W'	'YJL157C'
'YBL016W'	'YLR313C'
'YBL016W'	'YLR362W'
'YBL016W'	'YPL049C'
'YBL018C'	'YHR041C'
'YBL021C'	'YHL006C'
'YBL021C'	'YOR358W'
'YBL023C'	'YDL017W'
'YBL023C'	'YDR052C'
'YBL023C'	'YLR103C'
'YBL023C'	'YOR196C'
'YBL023C'	'YIL150C'
'YBL024W'	'YEL003W'
'YBL024W'	'YGR078C'
'YBL024W'	'YLR200W'
'YBL024W'	'YML094W'
'YBL024W'	'YNL153C'
'YBL025W'	'YDL113C'
'YBL025W'	'YGR166W'
'YBL025W'	'YIL141W'
'YBL025W'	'YJR087W'
'YBL025W'	'YMR270C'
'YBL026W'	'YBL066C'
'YBL026W'	'YCR020C-A'
'YBL026W'	'YCR066W'
'YBL026W'	'YDL160C'
'YBL026W'	'YDL175C'
'YBL026W'	'YDR378C'
'YBL026W'	'YEL015W'
'YBL026W'	'YER025W'
'YBL026W'	'YER112W'
'YBL026W'	'YER146W'
'YBL026W'	'YGL173C'
'YBL026W'	'YGR158C'
'YBL026W'	'YIL132C'
'YBL026W'	'YJL124C'
'YBL026W'	'YJL157C'
'YBL026W'	'YJR022W'
'YBL026W'	'YLR039C'
'YBL026W'	'YLR275W'
'YBL026W'	'YLR438C-A'
'YBL026W'	'YNL118C'
'YBL026W'	'YNL147W'
'YBL026W'	'YNL287W'
'YBL026W'	'YOL102C'
'YBL026W'	'YOL149W'
'YBL026W'	'YOR043W'
'YBL026W'	'YOR167C'
'YBL026W'	'YOR191W'
'YBL026W'	'YPL042C'
'YBL026W'	'YPL115C'
'YBL026W'	'YPL249C'
'YBL026W'	'YDR440W'
'YBL026W'	'YGL185C'
'YBL026W'	'YGR077C'
'YBL026W'	'YIL048W'
'YBL026W'	'YIL066C'
'YBL026W'	'YLR126C'
'YBL026W'	'YLR128W'
'YBL026W'	'YMR066W'
'YBL026W'	'YMR207C'
'YBL026W'	'YMR237W'
'YBL026W'	'YMR268C'
'YBL026W'	'YNL264C'
'YBL026W'	'YOL163W'
'YBL026W'	'YOR017W'
'YBL026W'	'YPR032W'
'YBL034C'	'YNL118C'
'YBL040C'	'YCR067C'
'YBL042C'	'YBR021W'
'YBL050W'	'YBR080C'
'YBL050W'	'YHL031C'
'YBL050W'	'YOR106W'
'YBL051C'	'YIL151C'
'YBL051C'	'YPL153C'
'YBL051C'	'YKR096W'
'YBL053W'	'YJR091C'
'YBL053W'	'YPR159W'
'YBL059W'	'YCR099C'
'YBL059W'	'YJR091C'
'YBL061C'	'YBL069W'
'YBL061C'	'YBR023C'
'YBL061C'	'YDR207C'
'YBL061C'	'YDR245W'
'YBL061C'	'YEL015W'
'YBL061C'	'YGR229C'
'YBL061C'	'YHR030C'
'YBL061C'	'YJL148W'
'YBL061C'	'YKL079W'
'YBL061C'	'YKL176C'
'YBL061C'	'YLR268W'
'YBL061C'	'YLR338W'
'YBL061C'	'YML115C'
'YBL061C'	'YNL298W'
'YBL061C'	'YNR051C'
'YBL061C'	'YLR111W'
'YBL061C'	'YBL072C'
'YBL061C'	'YPL193W'
'YBL063W'	'YEL061C'
'YBL063W'	'YIL061C'
'YBL063W'	'YPR141C'
'YBL066C'	'YGR117C'
'YBL066C'	'YML091C'
'YBL068W'	'YOL061W'
'YBL069W'	'YGL008C'
'YBL071C'	'YNL261W'
'YBL079W'	'YER105C'
'YBL079W'	'YJL061W'
'YBL079W'	'YLR335W'
'YBL079W'	'YOR098C'
'YBL084C'	'YDR118W'
'YBL084C'	'YFR036W'
'YBL084C'	'YHR166C'
'YBL084C'	'YKL022C'
'YBL084C'	'YLR127C'
'YBL084C'	'YNL172W'
'YBL084C'	'YOR249C'
'YBL085W'	'YBR200W'
'YBL085W'	'YDR052C'
'YBL085W'	'YER158C'
'YBL085W'	'YHL007C'
'YBL085W'	'YML109W'
'YBL086C'	'YLR322W'
'YBL086C'	'YJR040W'
'YBL088C'	'YBR136W'
'YBL089W'	'YJR091C'
'YBL089W'	'YLR325C'
'YBL089W'	'YOR082C'
'YBL091C'	'YLR244C'
'YBL093C'	'YOR140W'
'YBL102W'	'YLR026C'
'YBL102W'	'YLR039C'
'YBL102W'	'YLR338W'
'YBL102W'	'YLR453C'
'YBL102W'	'YOR036W'
'YBL103C'	'YDR162C'
'YBL103C'	'YOL067C'
'YBL105C'	'YBR045C'
'YBL105C'	'YCL027W'
'YBL105C'	'YDL006W'
'YBL105C'	'YDL160C'
'YBL105C'	'YDR017C'
'YBL105C'	'YER111C'
'YBL105C'	'YER118C'
'YBL105C'	'YGL178W'
'YBL105C'	'YGR238C'
'YBL105C'	'YHR030C'
'YBL105C'	'YHR158C'
'YBL105C'	'YJL020C'
'YBL105C'	'YJL095W'
'YBL105C'	'YJR075W'
'YBL105C'	'YKL203C'
'YBL105C'	'YLR305C'
'YBL105C'	'YML109W'
'YBL105C'	'YOR008C'
'YBL105C'	'YOR231W'
'YBL105C'	'YPR159W'
'YBL105C'	'YGR221C'
'YBL105C'	'YDR436W'
'YBL105C'	'YHR206W'
'YBL105C'	'YML016C'
'YBL105C'	'YPL084W'
'YBL106C'	'YGR009C'
'YBL106C'	'YGR172C'
'YBL106C'	'YHR023W'
'YBL106C'	'YLR423C'
'YBL106C'	'YNL094W'
'YBL106C'	'YPL174C'
'YBL106C'	'YLR206W'
'YBL106C'	'YOR197W'
'YBR003W'	'YJR022W'
'YBR015C'	'YBR023C'
'YBR015C'	'YHR030C'
'YBR015C'	'YJL095W'
'YBR017C'	'YDR192C'
'YBR017C'	'YGL092W'
'YBR017C'	'YGL122C'
'YBR017C'	'YGL172W'
'YBR017C'	'YGR119C'
'YBR017C'	'YKL068W'
'YBR017C'	'YMR047C'
'YBR017C'	'YOR098C'
'YBR019C'	'YHL019C'
'YBR019C'	'YOL150C'
'YBR020W'	'YML051W'
'YBR021W'	'YEL021W'
'YBR021W'	'YOR128C'
'YBR023C'	'YDR245W'
'YBR023C'	'YER111C'
'YBR023C'	'YFR036W'
'YBR023C'	'YGL212W'
'YBR023C'	'YGL240W'
'YBR023C'	'YGR229C'
'YBR023C'	'YHR030C'
'YBR023C'	'YJL095W'
'YBR023C'	'YJL148W'
'YBR023C'	'YKL041W'
'YBR023C'	'YKL079W'
'YBR023C'	'YKL194C'
'YBR023C'	'YLR338W'
'YBR023C'	'YML115C'
'YBR023C'	'YMR060C'
'YBR023C'	'YNL298W'
'YBR023C'	'YNR051C'
'YBR023C'	'YLR111W'
'YBR023C'	'YPL055C'
'YBR023C'	'YNL171C'
'YBR023C'	'YBL072C'
'YBR023C'	'YDL032W'
'YBR023C'	'YDL033C'
'YBR023C'	'YEL044W'
'YBR023C'	'YKR020W'
'YBR023C'	'YPL069C'
'YBR024W'	'YBR037C'
'YBR024W'	'YPR119W'
'YBR025C'	'YNL207W'
'YBR034C'	'YDR249C'
'YBR034C'	'YDR432W'
'YBR034C'	'YIL061C'
'YBR036C'	'YKL203C'
'YBR036C'	'YNL330C'
'YBR036C'	'YDR208W'
'YBR044C'	'YJR022W'
'YBR045C'	'YDR103W'
'YBR045C'	'YER133W'
'YBR045C'	'YLR263W'
'YBR045C'	'YOR329C'
'YBR050C'	'YDR028C'
'YBR055C'	'YDL064W'
'YBR055C'	'YDR028C'
'YBR055C'	'YPR082C'
'YBR057C'	'YCL055W'
'YBR057C'	'YDR034C'
'YBR057C'	'YDR206W'
'YBR057C'	'YIL144W'
'YBR057C'	'YJL099W'
'YBR057C'	'YPR135W'
'YBR057C'	'YGL192W'
'YBR058C'	'YGR268C'
'YBR058C'	'YOL113W'
'YBR058C'	'YOL132W'
'YBR058C'	'YOR123C'
'YBR058C'	'YOL059W'
'YBR058C'	'YOL064C'
'YBR059C'	'YCL032W'
'YBR059C'	'YLR085C'
'YBR060C'	'YDL017W'
'YBR060C'	'YLR103C'
'YBR060C'	'YNL261W'
'YBR060C'	'YPR019W'
'YBR061C'	'YGR195W'
'YBR061C'	'YHL011C'
'YBR061C'	'YHR022C'
'YBR061C'	'YBR300C'
'YBR061C'	'YDR461W'
'YBR061C'	'YGR219W'
'YBR061C'	'YHR058C'
'YBR073W'	'YER179W'
'YBR073W'	'YGL213C'
'YBR073W'	'YLR453C'
'YBR074W'	'YER081W'
'YBR077C'	'YKR007W'
'YBR077C'	'YMR004W'
'YBR079C'	'YMR309C'
'YBR079C'	'YOR361C'
'YBR081C'	'YBR198C'
'YBR081C'	'YDR145W'
'YBR081C'	'YDR167W'
'YBR081C'	'YDR176W'
'YBR081C'	'YDR392W'
'YBR081C'	'YDR448W'
'YBR081C'	'YGL112C'
'YBR081C'	'YGR252W'
'YBR081C'	'YHR099W'
'YBR081C'	'YLR055C'
'YBR081C'	'YMR236W'
'YBR081C'	'YNL236W'
'YBR081C'	'YOL051W'
'YBR081C'	'YOL148C'
'YBR081C'	'YPL031C'
'YBR081C'	'YPL254W'
'YBR082C'	'YGR229C'
'YBR082C'	'YJR075W'
'YBR083W'	'YKL043W'
'YBR085W'	'YDL143W'
'YBR085W'	'YDR129C'
'YBR087W'	'YBR088C'
'YBR087W'	'YER173W'
'YBR087W'	'YJR068W'
'YBR087W'	'YLR390W'
'YBR088C'	'YJR043C'
'YBR088C'	'YOR217W'
'YBR091C'	'YDL217C'
'YBR091C'	'YOR334W'
'YBR091C'	'YOR297C'
'YBR093C'	'YCL061C'
'YBR093C'	'YNL192W'
'YBR093C'	'YKR106W'
'YBR094W'	'YBR194W'
'YBR094W'	'YDR363W'
'YBR094W'	'YGL127C'
'YBR094W'	'YJR043C'
'YBR094W'	'YLR234W'
'YBR094W'	'YLR373C'
'YBR094W'	'YMR190C'
'YBR094W'	'YOL149W'
'YBR094W'	'YDL162C'
'YBR094W'	'YER041W'
'YBR094W'	'YNL297C'
'YBR097W'	'YLR240W'
'YBR098W'	'YDL102W'
'YBR098W'	'YDR363W'
'YBR098W'	'YDR369C'
'YBR098W'	'YHR016C'
'YBR098W'	'YJL092W'
'YBR098W'	'YJR057W'
'YBR098W'	'YKL113C'
'YBR098W'	'YLR103C'
'YBR098W'	'YLR234W'
'YBR098W'	'YLR235C'
'YBR098W'	'YLR373C'
'YBR098W'	'YMR190C'
'YBR098W'	'YOL006C'
'YBR098W'	'YOR144C'
'YBR098W'	'YPL024W'
'YBR102C'	'YDR166C'
'YBR102C'	'YGL233W'
'YBR102C'	'YLR166C'
'YBR102C'	'YLR423C'
'YBR103W'	'YDR227W'
'YBR103W'	'YGL023C'
'YBR103W'	'YJL168C'
'YBR103W'	'YMR061W'
'YBR103W'	'YMR263W'
'YBR103W'	'YPL181W'
'YBR103W'	'YPR141C'
'YBR103W'	'YIL112W'
'YBR103W'	'YJR141W'
'YBR107C'	'YDR254W'
'YBR107C'	'YEL061C'
'YBR107C'	'YER016W'
'YBR107C'	'YGR078C'
'YBR107C'	'YJL030W'
'YBR107C'	'YLR200W'
'YBR107C'	'YNL153C'
'YBR107C'	'YPL018W'
'YBR107C'	'YPR135W'
'YBR107C'	'YPR141C'
'YBR108W'	'YGR136W'
'YBR108W'	'YLR438C-A'
'YBR112C'	'YDL194W'
'YBR112C'	'YDR477W'
'YBR112C'	'YIL061C'
'YBR112C'	'YMR240C'
'YBR112C'	'YOR140W'
'YBR113W'	'YDL043C'
'YBR114W'	'YGR078C'
'YBR114W'	'YIR009W'
'YBR114W'	'YLR147C'
'YBR114W'	'YLR200W'
'YBR114W'	'YJR052W'
'YBR123C'	'YGR047C'
'YBR123C'	'YOR110W'
'YBR128C'	'YPL120W'
'YBR130C'	'YHR107C'
'YBR130C'	'YJL071W'
'YBR130C'	'YLR310C'
'YBR130C'	'YMR047C'
'YBR131W'	'YDL043C'
'YBR131W'	'YGR229C'
'YBR131W'	'YML001W'
'YBR133C'	'YDL154W'
'YBR133C'	'YER087W'
'YBR133C'	'YJL187C'
'YBR133C'	'YKL101W'
'YBR133C'	'YNL094W'
'YBR133C'	'YPL016W'
'YBR135W'	'YBR160W'
'YBR135W'	'YBR252W'
'YBR135W'	'YDL155W'
'YBR135W'	'YDR078C'
'YBR135W'	'YLR210W'
'YBR135W'	'YPR119W'
'YBR136W'	'YDR499W'
'YBR136W'	'YIR009W'
'YBR138C'	'YIL046W'
'YBR141C'	'YGL091C'
'YBR143C'	'YDR172W'
'YBR143C'	'YER081W'
'YBR143C'	'YMR080C'
'YBR143C'	'YPL043W'
'YBR152W'	'YJR091C'
'YBR152W'	'YGR075C'
'YBR154C'	'YFL023W'
'YBR154C'	'YOR341W'
'YBR154C'	'YOR116C'
'YBR155W'	'YER081W'
'YBR155W'	'YJR032W'
'YBR155W'	'YDR463W'
'YBR156C'	'YPL209C'
'YBR160W'	'YDL017W'
'YBR160W'	'YDL155W'
'YBR160W'	'YFL029C'
'YBR160W'	'YGL178W'
'YBR160W'	'YGR274C'
'YBR160W'	'YHL007C'
'YBR160W'	'YHR030C'
'YBR160W'	'YKL048C'
'YBR160W'	'YLR210W'
'YBR160W'	'YMR199W'
'YBR160W'	'YMR273C'
'YBR160W'	'YNL189W'
'YBR160W'	'YPL256C'
'YBR160W'	'YGR109C'
'YBR160W'	'YJL194W'
'YBR160W'	'YPR120C'
'YBR162W-A'	'YML108W'
'YBR170C'	'YDR259C'
'YBR170C'	'YGR048W'
'YBR171W'	'YEL003W'
'YBR171W'	'YGR078C'
'YBR171W'	'YHR030C'
'YBR171W'	'YHR041C'
'YBR171W'	'YLR200W'
'YBR171W'	'YML064C'
'YBR171W'	'YML094W'
'YBR171W'	'YNL153C'
'YBR171W'	'YOR254C'
'YBR172C'	'YER148W'
'YBR172C'	'YIL004C'
'YBR172C'	'YKL074C'
'YBR172C'	'YLR116W'
'YBR172C'	'YLR268W'
'YBR172C'	'YPL085W'
'YBR175W'	'YGR249W'
'YBR175W'	'YJL168C'
'YBR175W'	'YLR085C'
'YBR175W'	'YNL250W'
'YBR175W'	'YNL298W'
'YBR175W'	'YOR047C'
'YBR175W'	'YPR086W'
'YBR175W'	'YHR177W'
'YBR178W'	'YHR122W'
'YBR182C'	'YPL089C'
'YBR184W'	'YNL225C'
'YBR186W'	'YDR285W'
'YBR186W'	'YGL127C'
'YBR186W'	'YLR200W'
'YBR186W'	'YLR373C'
'YBR187W'	'YJR063W'
'YBR187W'	'YPR171W'
'YBR188C'	'YDR416W'
'YBR188C'	'YGL070C'
'YBR188C'	'YLL036C'
'YBR188C'	'YLR117C'
'YBR190W'	'YLR117C'
'YBR192W'	'YER078C'
'YBR192W'	'YHR114W'
'YBR193C'	'YDL005C'
'YBR193C'	'YER022W'
'YBR193C'	'YGL025C'
'YBR193C'	'YGL127C'
'YBR193C'	'YGR104C'
'YBR193C'	'YHR041C'
'YBR193C'	'YIL021W'
'YBR193C'	'YMR047C'
'YBR193C'	'YOL135C'
'YBR193C'	'YPR086W'
'YBR193C'	'YOR174W'
'YBR194W'	'YJL030W'
'YBR194W'	'YLR113W'
'YBR194W'	'YLR418C'
'YBR194W'	'YPR152C'
'YBR195C'	'YHR004C'
'YBR195C'	'YJR043C'
'YBR195C'	'YLR103C'
'YBR195C'	'YLR418C'
'YBR195C'	'YNL183C'
'YBR195C'	'YPR018W'
'YBR198C'	'YDR145W'
'YBR198C'	'YDR167W'
'YBR198C'	'YDR176W'
'YBR198C'	'YDR259C'
'YBR198C'	'YDR392W'
'YBR198C'	'YDR448W'
'YBR198C'	'YGL112C'
'YBR198C'	'YGR252W'
'YBR198C'	'YLR055C'
'YBR198C'	'YMR236W'
'YBR198C'	'YOL148C'
'YBR198C'	'YPL254W'
'YBR198C'	'YML061C'
'YBR200W'	'YCR038C'
'YBR200W'	'YDR103W'
'YBR200W'	'YDR264C'
'YBR200W'	'YEL043W'
'YBR200W'	'YER016W'
'YBR200W'	'YER114C'
'YBR200W'	'YGL233W'
'YBR200W'	'YGR152C'
'YBR200W'	'YGR229C'
'YBR200W'	'YHL007C'
'YBR200W'	'YHR129C'
'YBR200W'	'YIL118W'
'YBR200W'	'YJL020C'
'YBR200W'	'YJL157C'
'YBR200W'	'YJL187C'
'YBR200W'	'YKL079W'
'YBR200W'	'YKL190W'
'YBR200W'	'YKR055W'
'YBR200W'	'YLR200W'
'YBR200W'	'YNL153C'
'YBR200W'	'YNL298W'
'YBR200W'	'YPL031C'
'YBR200W'	'YOR188W'
'YBR200W'	'YGR134W'
'YBR202W'	'YEL032W'
'YBR202W'	'YLR103C'
'YBR202W'	'YIL150C'
'YBR202W'	'YLR274W'
'YBR203W'	'YKL006C-A'
'YBR205W'	'YGL212W'
'YBR205W'	'YHR114W'
'YBR205W'	'YMR060C'
'YBR205W'	'YPR107C'
'YBR211C'	'YGR179C'
'YBR211C'	'YKL002W'
'YBR211C'	'YLR052W'
'YBR211C'	'YOR269W'
'YBR216C'	'YMR047C'
'YBR216C'	'YML007W'
'YBR217W'	'YLL042C'
'YBR217W'	'YLR031W'
'YBR217W'	'YLR423C'
'YBR217W'	'YMR047C'
'YBR217W'	'YMR159C'
'YBR217W'	'YNR007C'
'YBR217W'	'YPL149W'
'YBR228W'	'YDR363W'
'YBR228W'	'YJR063W'
'YBR228W'	'YMR190C'
'YBR228W'	'YLR135W'
'YBR229C'	'YDR389W'
'YBR229C'	'YHR030C'
'YBR229C'	'YHR101C'
'YBR229C'	'YJL095W'
'YBR229C'	'YKL203C'
'YBR229C'	'YMR200W'
'YBR229C'	'YOR068C'
'YBR229C'	'YOR069W'
'YBR229C'	'YOR070C'
'YBR229C'	'YLR087C'
'YBR229C'	'YGL084C'
'YBR237W'	'YDL030W'
'YBR237W'	'YDL043C'
'YBR237W'	'YDR028C'
'YBR237W'	'YDR073W'
'YBR237W'	'YJL203W'
'YBR239C'	'YMR144W'
'YBR239C'	'YPL133C'
'YBR244W'	'YLR117C'
'YBR246W'	'YDR520C'
'YBR250W'	'YML038C'
'YBR250W'	'YNL012W'
'YBR252W'	'YNL189W'
'YBR252W'	'YLL037W'
'YBR253W'	'YMR112C'
'YBR254C'	'YDR108W'
'YBR254C'	'YDR407C'
'YBR254C'	'YDR472W'
'YBR254C'	'YGR166W'
'YBR254C'	'YHR041C'
'YBR254C'	'YKR068C'
'YBR254C'	'YML077W'
'YBR254C'	'YMR218C'
'YBR254C'	'YJR116W'
'YBR254C'	'YOR115C'
'YBR260C'	'YDL029W'
'YBR260C'	'YGR196C'
'YBR260C'	'YJL058C'
'YBR260C'	'YNL233W'
'YBR260C'	'YOR181W'
'YBR260C'	'YPL031C'
'YBR261C'	'YDR465C'
'YBR264C'	'YIL034C'
'YBR266C'	'YPR031W'
'YBR270C'	'YDR259C'
'YBR270C'	'YER093C'
'YBR270C'	'YGR249W'
'YBR270C'	'YHR077C'
'YBR270C'	'YHR166C'
'YBR270C'	'YIL046W'
'YBR270C'	'YIL105C'
'YBR270C'	'YJL039C'
'YBR270C'	'YLR423C'
'YBR270C'	'YNL047C'
'YBR270C'	'YPL124W'
'YBR270C'	'YLR424W'
'YBR272C'	'YLR015W'
'YBR274W'	'YDL017W'
'YBR274W'	'YDR052C'
'YBR274W'	'YJL124C'
'YBR274W'	'YLR103C'
'YBR274W'	'YMR255W'
'YBR274W'	'YNR013C'
'YBR275C'	'YLR453C'
'YBR275C'	'YNL216W'
'YBR278W'	'YDR448W'
'YBR278W'	'YJR091C'
'YBR278W'	'YKL011C'
'YBR278W'	'YLR181C'
'YBR278W'	'YIL006W'
'YBR281C'	'YNL287W'
'YBR281C'	'YNL191W'
'YBR284W'	'YDL238C'
'YBR284W'	'YJR090C'
'YBR284W'	'YMR138W'
'YBR285W'	'YIL049W'
'YBR285W'	'YPR156C'
'YBR288C'	'YGL095C'
'YBR288C'	'YLR262C'
'YBR288C'	'YML097C'
'YBR288C'	'YNL154C'
'YBR288C'	'YOR089C'
'YBR288C'	'YBR014C'
'YBR288C'	'YDR495C'
'YBR288C'	'YGR261C'
'YBR288C'	'YNR006W'
'YBR289W'	'YER112W'
'YBR289W'	'YGR252W'
'YBR289W'	'YOL148C'
'YBR289W'	'YPL129W'
'YBR290W'	'YDR123C'
'YBR290W'	'YML094W'
'YBR290W'	'YNL153C'
'YBR296C'	'YHR188C'
'YBR296C'	'YLR137W'
'YCL004W'	'YLR052W'
'YCL014W'	'YIL104C'
'YCL014W'	'YJR092W'
'YCL016C'	'YCL061C'
'YCL016C'	'YDL003W'
'YCL016C'	'YDL013W'
'YCL016C'	'YDL017W'
'YCL016C'	'YDR004W'
'YCL016C'	'YDR052C'
'YCL016C'	'YDR207C'
'YCL016C'	'YDR217C'
'YCL016C'	'YEL003W'
'YCL016C'	'YEL037C'
'YCL016C'	'YEL061C'
'YCL016C'	'YER007W'
'YCL016C'	'YER016W'
'YCL016C'	'YER019W'
'YCL016C'	'YGL086W'
'YCL016C'	'YGL216W'
'YCL016C'	'YGL244W'
'YCL016C'	'YGR078C'
'YCL016C'	'YGR188C'
'YCL016C'	'YHR031C'
'YCL016C'	'YJL013C'
'YCL016C'	'YJL030W'
'YCL016C'	'YJL092W'
'YCL016C'	'YJL168C'
'YCL016C'	'YJR043C'
'YCL016C'	'YKL101W'
'YCL016C'	'YKL113C'
'YCL016C'	'YLR103C'
'YCL016C'	'YLR200W'
'YCL016C'	'YLR235C'
'YCL016C'	'YML032C'
'YCL016C'	'YML094W'
'YCL016C'	'YMR038C'
'YCL016C'	'YMR048W'
'YCL016C'	'YMR190C'
'YCL016C'	'YMR198W'
'YCL016C'	'YMR224C'
'YCL016C'	'YNL153C'
'YCL016C'	'YNL206C'
'YCL016C'	'YNL250W'
'YCL016C'	'YNL273W'
'YCL016C'	'YNL298W'
'YCL016C'	'YOR195W'
'YCL016C'	'YOR349W'
'YCL016C'	'YPL008W'
'YCL016C'	'YPL194W'
'YCL016C'	'YPL241C'
'YCL016C'	'YPR119W'
'YCL016C'	'YPR135W'
'YCL016C'	'YPR141C'
'YCL016C'	'YHR058C'
'YCL016C'	'YPR120C'
'YCL016C'	'YAR002W'
'YCL016C'	'YBR231C'
'YCL016C'	'YER164W'
'YCL016C'	'YGL066W'
'YCL016C'	'YGL163C'
'YCL016C'	'YGR184C'
'YCL016C'	'YHL023C'
'YCL016C'	'YJR145C'
'YCL016C'	'YLR123C'
'YCL016C'	'YMR179W'
'YCL016C'	'YPR036W'
'YCL027W'	'YDL159W'
'YCL027W'	'YER032W'
'YCL027W'	'YER149C'
'YCL027W'	'YGR070W'
'YCL027W'	'YHR158C'
'YCL027W'	'YIL159W'
'YCL027W'	'YKL092C'
'YCL027W'	'YKR101W'
'YCL027W'	'YMR047C'
'YCL027W'	'YMR232W'
'YCL027W'	'YNL054W'
'YCL027W'	'YNL058C'
'YCL027W'	'YNL271C'
'YCL027W'	'YOR017W'
'YCL027W'	'YLR117C'
'YCL027W'	'YAL031C'
'YCL027W'	'YKL105C'
'YCL027W'	'YKR023W'
'YCL027W'	'YPR008W'
'YCL029C'	'YEL003W'
'YCL029C'	'YEL061C'
'YCL029C'	'YER007W'
'YCL029C'	'YER016W'
'YCL029C'	'YER096W'
'YCL029C'	'YGL086W'
'YCL029C'	'YGR078C'
'YCL029C'	'YGR092W'
'YCL029C'	'YGR113W'
'YCL029C'	'YGR188C'
'YCL029C'	'YIR009W'
'YCL029C'	'YJL030W'
'YCL029C'	'YJL148W'
'YCL029C'	'YJR053W'
'YCL029C'	'YLR039C'
'YCL029C'	'YLR045C'
'YCL029C'	'YLR200W'
'YCL029C'	'YML094W'
'YCL029C'	'YMR055C'
'YCL029C'	'YMR138W'
'YCL029C'	'YNL106C'
'YCL029C'	'YNL153C'
'YCL029C'	'YNL189W'
'YCL029C'	'YOR058C'
'YCL029C'	'YOR265W'
'YCL029C'	'YOR349W'
'YCL029C'	'YPL124W'
'YCL029C'	'YPL155C'
'YCL029C'	'YPL241C'
'YCL029C'	'YPL269W'
'YCL029C'	'YFR019W'
'YCL029C'	'YCR065W'
'YCL029C'	'YDR289C'
'YCL029C'	'YDR360W'
'YCL029C'	'YOR026W'
'YCL031C'	'YKL156W'
'YCL032W'	'YDR103W'
'YCL032W'	'YDR309C'
'YCL032W'	'YHR061C'
'YCL032W'	'YLR362W'
'YCL032W'	'YLR423C'
'YCL032W'	'YMR117C'
'YCL032W'	'YPR076W'
'YCL037C'	'YDR363W'
'YCL037C'	'YIL118W'
'YCL037C'	'YJR070C'
'YCL037C'	'YLR262C'
'YCL037C'	'YLR418C'
'YCL038C'	'YHR178W'
'YCL046W'	'YGL115W'
'YCL046W'	'YPL208W'
'YCL051W'	'YPR086W'
'YCL051W'	'YMR035W'
'YCL054W'	'YDL014W'
'YCL054W'	'YER006W'
'YCL054W'	'YGR103W'
'YCL054W'	'YNL154C'
'YCL054W'	'YOR310C'
'YCL055W'	'YGL192W'
'YCL055W'	'YGL036W'
'YCL055W'	'YMR147W'
'YCL055W'	'YNL196C'
'YCL058C'	'YGR166W'
'YCL059C'	'YGL201C'
'YCL061C'	'YDR217C'
'YCL061C'	'YDR369C'
'YCL061C'	'YER016W'
'YCL061C'	'YER173W'
'YCL061C'	'YGL127C'
'YCL061C'	'YHR031C'
'YCL061C'	'YHR191C'
'YCL061C'	'YJL092W'
'YCL061C'	'YJR043C'
'YCL061C'	'YKL113C'
'YCL061C'	'YML032C'
'YCL061C'	'YMR048W'
'YCL061C'	'YMR078C'
'YCL061C'	'YMR190C'
'YCL061C'	'YMR198W'
'YCL061C'	'YNL250W'
'YCL061C'	'YNL273W'
'YCL061C'	'YOR025W'
'YCL061C'	'YOR144C'
'YCL061C'	'YOR368W'
'YCL061C'	'YPL194W'
'YCL061C'	'YPR135W'
'YCL061C'	'YPR141C'
'YCL061C'	'YOR024W'
'YCL063W'	'YJR091C'
'YCL063W'	'YLR373C'
'YCL063W'	'YLR423C'
'YCL063W'	'YPL005W'
'YCL063W'	'YER150W'
'YCL063W'	'YJL043W'
'YCL067C'	'YLR288C'
'YCL067C'	'YMR043W'
'YCL067C'	'YOL006C'
'YCL076W'	'YOR209C'
'YCR001W'	'YOR241W'
'YCR002C'	'YDL225W'
'YCR002C'	'YLL021W'
'YCR002C'	'YNL233W'
'YCR014C'	'YOL085C'
'YCR020C-A'	'YEL053C'
'YCR020C-A'	'YFR037C'
'YCR020C-A'	'YJR022W'
'YCR020C-A'	'YLR262C'
'YCR022C'	'YDL017W'
'YCR023C'	'YMR075C-A'
'YCR028C'	'YMR020W'
'YCR030C'	'YGL127C'
'YCR033W'	'YGR172C'
'YCR033W'	'YJL168C'
'YCR034W'	'YOR049C'
'YCR034W'	'YLR372W'
'YCR035C'	'YDL111C'
'YCR035C'	'YGL127C'
'YCR035C'	'YGR195W'
'YCR035C'	'YHR069C'
'YCR035C'	'YOL021C'
'YCR036W'	'YGL153W'
'YCR038C'	'YDL065C'
'YCR038C'	'YDR532C'
'YCR038C'	'YEL061C'
'YCR038C'	'YHR119W'
'YCR041W'	'YDR176W'
'YCR041W'	'YIL118W'
'YCR041W'	'YJL031C'
'YCR041W'	'YJR091C'
'YCR041W'	'YCR065W'
'YCR042C'	'YDR167W'
'YCR044C'	'YGL027C'
'YCR044C'	'YGR166W'
'YCR044C'	'YHR114W'
'YCR044C'	'YLR039C'
'YCR044C'	'YLR262C'
'YCR044C'	'YOR067C'
'YCR044C'	'YDR182W'
'YCR047C'	'YLR339C'
'YCR047C'	'YNL282W'
'YCR048W'	'YLR242C'
'YCR048W'	'YCL026C-A'
'YCR048W'	'YNR019W'
'YCR050C'	'YDL017W'
'YCR052W'	'YFR037C'
'YCR052W'	'YLR321C'
'YCR052W'	'YIL084C'
'YCR057C'	'YDR034C'
'YCR057C'	'YPL094C'
'YCR059C'	'YDR400W'
'YCR060W'	'YHR034C'
'YCR066W'	'YGL058W'
'YCR066W'	'YLR262C'
'YCR066W'	'YLR438C-A'
'YCR067C'	'YPL085W'
'YCR067C'	'YNL171C'
'YCR068W'	'YER019W'
'YCR073C'	'YJL128C'
'YCR073C'	'YLR006C'
'YCR073C'	'YMR117C'
'YCR081W'	'YJL203W'
'YCR081W'	'YPL031C'
'YCR086W'	'YDL089W'
'YCR086W'	'YEL061C'
'YCR086W'	'YFL008W'
'YCR086W'	'YHR061C'
'YCR086W'	'YJR057W'
'YCR086W'	'YKR010C'
'YCR086W'	'YLR103C'
'YCR086W'	'YLR200W'
'YCR086W'	'YML095C'
'YCR086W'	'YNL250W'
'YCR086W'	'YOR058C'
'YCR086W'	'YDR061W'
'YCR086W'	'YDR439W'
'YCR086W'	'YGL175C'
'YCR087C-A'	'YKR092C'
'YCR087C-A'	'YLR265C'
'YCR087C-A'	'YML064C'
'YCR087W'	'YKL130C'
'YCR087W'	'YML064C'
'YCR092C'	'YMR167W'
'YCR092C'	'YNL082W'
'YCR092C'	'YOL090W'
'YCR093W'	'YER068W'
'YCR093W'	'YPR072W'
'YCR095C'	'YDR034C'
'YCR095C'	'YNL099C'
'YCR095C'	'YHL029C'
'YCR095C'	'YPL027W'
'YCR099C'	'YGR203W'
'YCR099C'	'YLR208W'
'YCR099C'	'YGR262C'
'YCR099C'	'YIL059C'
'YCR101C'	'YIL061C'
'YCR106W'	'YNL171C'
'YCR106W'	'YBL080C'
'YDL001W'	'YDR207C'
'YDL001W'	'YIR009W'
'YDL001W'	'YLR457C'
'YDL001W'	'YDL133W'
'YDL002C'	'YGL150C'
'YDL002C'	'YLR052W'
'YDL002C'	'YLR103C'
'YDL002C'	'YLR418C'
'YDL002C'	'YMR263W'
'YDL002C'	'YER092W'
'YDL003W'	'YDR254W'
'YDL003W'	'YDR318W'
'YDL003W'	'YEL061C'
'YDL003W'	'YER016W'
'YDL003W'	'YFL008W'
'YDL003W'	'YGR188C'
'YDL003W'	'YHR191C'
'YDL003W'	'YJL074C'
'YDL003W'	'YJR135C'
'YDL003W'	'YLR381W'
'YDL003W'	'YMR048W'
'YDL003W'	'YMR078C'
'YDL003W'	'YNL273W'
'YDL003W'	'YPL008W'
'YDL003W'	'YPL018W'
'YDL003W'	'YPR046W'
'YDL003W'	'YPR135W'
'YDL003W'	'YPR141C'
'YDL003W'	'YOR026W'
'YDL005C'	'YDL153C'
'YDL005C'	'YER022W'
'YDL005C'	'YGL025C'
'YDL005C'	'YIL021W'
'YDL005C'	'YOL135C'
'YDL005C'	'YOR174W'
'YDL006W'	'YDL230W'
'YDL006W'	'YDR162C'
'YDL006W'	'YGL027C'
'YDL006W'	'YGR229C'
'YDL006W'	'YHR030C'
'YDL006W'	'YIL147C'
'YDL006W'	'YKL037W'
'YDL006W'	'YLR039C'
'YDL006W'	'YLR262C'
'YDL006W'	'YOR208W'
'YDL008W'	'YDR118W'
'YDL008W'	'YHR166C'
'YDL008W'	'YIR025W'
'YDL008W'	'YKL022C'
'YDL008W'	'YLR127C'
'YDL008W'	'YNL172W'
'YDL008W'	'YOR249C'
'YDL011C'	'YEL023C'
'YDL012C'	'YJL065C'
'YDL012C'	'YDR151C'
'YDL012C'	'YHR032W'
'YDL013W'	'YDL030W'
'YDL013W'	'YIL061C'
'YDL013W'	'YJL124C'
'YDL013W'	'YJR091C'
'YDL013W'	'YLR438C-A'
'YDL013W'	'YOR144C'
'YDL013W'	'YPR135W'
'YDL013W'	'YER116C'
'YDL013W'	'YLR443W'
'YDL014W'	'YLR197W'
'YDL014W'	'YPL043W'
'YDL014W'	'YOR310C'
'YDL017W'	'YDR052C'
'YDL017W'	'YDR217C'
'YDL017W'	'YDR363W'
'YDL017W'	'YEL023C'
'YDL017W'	'YER173W'
'YDL017W'	'YGL019W'
'YDL017W'	'YGL086W'
'YDL017W'	'YHR154W'
'YDL017W'	'YHR191C'
'YDL017W'	'YIL035C'
'YDL017W'	'YJL030W'
'YDL017W'	'YJL062W'
'YDL017W'	'YJR032W'
'YDL017W'	'YJR053W'
'YDL017W'	'YKL101W'
'YDL017W'	'YLR055C'
'YDL017W'	'YLR234W'
'YDL017W'	'YLR235C'
'YDL017W'	'YML032C'
'YDL017W'	'YMR055C'
'YDL017W'	'YMR078C'
'YDL017W'	'YMR167W'
'YDL017W'	'YMR190C'
'YDL017W'	'YOR039W'
'YDL017W'	'YOR368W'
'YDL017W'	'YPL194W'
'YDL017W'	'YPR119W'
'YDL017W'	'YJR140C'
'YDL017W'	'YML016C'
'YDL017W'	'YGL250W'
'YDL017W'	'YDL151C'
'YDL017W'	'YFR057W'
'YDL017W'	'YGR099W'
'YDL017W'	'YKL039W'
'YDL017W'	'YLR350W'
'YDL017W'	'YNR048W'
'YDL024C'	'YEL017W'
'YDL028C'	'YEL061C'
'YDL028C'	'YIL106W'
'YDL028C'	'YKL042W'
'YDL029W'	'YDR018C'
'YDL029W'	'YDR129C'
'YDL029W'	'YDR389W'
'YDL029W'	'YFR040W'
'YDL029W'	'YJL095W'
'YDL029W'	'YJL099W'
'YDL029W'	'YLR337C'
'YDL029W'	'YNL189W'
'YDL029W'	'YLR111W'
'YDL029W'	'YPL069C'
'YDL029W'	'YIL095W'
'YDL029W'	'YGL250W'
'YDL030W'	'YDL043C'
'YDL030W'	'YDL239C'
'YDL030W'	'YDR026C'
'YDL030W'	'YJL203W'
'YDL030W'	'YML049C'
'YDL030W'	'YML104C'
'YDL030W'	'YMR117C'
'YDL030W'	'YOR023C'
'YDL030W'	'YOR191W'
'YDL030W'	'YDR485C'
'YDL030W'	'YPL146C'
'YDL030W'	'YOR017W'
'YDL030W'	'YNR053C'
'YDL030W'	'YDR421W'
'YDL030W'	'YMR005W'
'YDL035C'	'YER020W'
'YDL035C'	'YPL268W'
'YDL041W'	'YDR318W'
'YDL041W'	'YIR002C'
'YDL042C'	'YDR227W'
'YDL042C'	'YLR453C'
'YDL042C'	'YML032C'
'YDL042C'	'YJL076W'
'YDL043C'	'YDR386W'
'YDL043C'	'YGL049C'
'YDL043C'	'YGR162W'
'YDL043C'	'YJL203W'
'YDL043C'	'YKL074C'
'YDL043C'	'YMR117C'
'YDL043C'	'YNR053C'
'YDL043C'	'YDR131C'
'YDL043C'	'YDR180W'
'YDL043C'	'YDR409W'
'YDL043C'	'YER113C'
'YDL043C'	'YJL146W'
'YDL043C'	'YKL155C'
'YDL043C'	'YNL023C'
'YDL043C'	'YNL286W'
'YDL044C'	'YGR056W'
'YDL044C'	'YLL051C'
'YDL044C'	'YLR386W'
'YDL047W'	'YER155C'
'YDL047W'	'YFR040W'
'YDL047W'	'YGL229C'
'YDL047W'	'YGR092W'
'YDL047W'	'YJL098W'
'YDL047W'	'YKR028W'
'YDL047W'	'YML032C'
'YDL047W'	'YMR028W'
'YDL047W'	'YPR111W'
'YDL047W'	'YKR072C'
'YDL049C'	'YDR244W'
'YDL049C'	'YHR034C'
'YDL049C'	'YIL121W'
'YDL049C'	'YKL126W'
'YDL049C'	'YLR191W'
'YDL049C'	'YLR360W'
'YDL049C'	'YMR060C'
'YDL049C'	'YOR070C'
'YDL049C'	'YNL171C'
'YDL049C'	'YDL033C'
'YDL049C'	'YML071C'
'YDL049C'	'YMR035W'
'YDL049C'	'YLR350W'
'YDL049C'	'YBR226C'
'YDL049C'	'YER075C'
'YDL049C'	'YGR133W'
'YDL049C'	'YGR170W'
'YDL049C'	'YHL005C'
'YDL049C'	'YLR282C'
'YDL049C'	'YPR197C'
'YDL051W'	'YDR395W'
'YDL056W'	'YLR182W'
'YDL058W'	'YER157W'
'YDL058W'	'YGR120C'
'YDL059C'	'YGR049W'
'YDL063C'	'YPL131W'
'YDL064W'	'YMR168C'
'YDL065C'	'YDR034C'
'YDL065C'	'YGR218W'
'YDL065C'	'YGR242W'
'YDL065C'	'YJL062W'
'YDL065C'	'YLR071C'
'YDL065C'	'YMR047C'
'YDL065C'	'YMR163C'
'YDL070W'	'YER133W'
'YDL070W'	'YGL063W'
'YDL070W'	'YGL075C'
'YDL070W'	'YOL131W'
'YDL071C'	'YEL068C'
'YDL071C'	'YFL017C'
'YDL071C'	'YNL155W'
'YDL071C'	'YDR183W'
'YDL071C'	'YGR269W'
'YDL074C'	'YDR295C'
'YDL074C'	'YEL043W'
'YDL074C'	'YFL008W'
'YDL074C'	'YFR031C'
'YDL074C'	'YJL168C'
'YDL074C'	'YLR039C'
'YDL074C'	'YLR262C'
'YDL074C'	'YLR330W'
'YDL074C'	'YMR263W'
'YDL074C'	'YNL153C'
'YDL074C'	'YNL250W'
'YDL074C'	'YOL069W'
'YDL074C'	'YOR144C'
'YDL074C'	'YOR195W'
'YDL074C'	'YPR086W'
'YDL076C'	'YLR098C'
'YDL077C'	'YDR080W'
'YDL077C'	'YLR039C'
'YDL077C'	'YLR262C'
'YDL077C'	'YMR231W'
'YDL077C'	'YPL051W'
'YDL088C'	'YML031W'
'YDL088C'	'YMR153W'
'YDL089W'	'YDR233C'
'YDL089W'	'YLR324W'
'YDL089W'	'YMR316C-B'
'YDL090C'	'YKL019W'
'YDL092W'	'YKL122C'
'YDL098C'	'YDR318W'
'YDL098C'	'YGR075C'
'YDL099W'	'YKL050C'
'YDL099W'	'YML102W'
'YDL101C'	'YHR135C'
'YDL102W'	'YER173W'
'YDL102W'	'YHR118C'
'YDL102W'	'YJR006W'
'YDL102W'	'YJR043C'
'YDL102W'	'YJR068W'
'YDL102W'	'YMR048W'
'YDL102W'	'YNL273W'
'YDL102W'	'YOR368W'
'YDL102W'	'YPL194W'
'YDL102W'	'YMR075C-A'
'YDL102W'	'YNL291C'
'YDL102W'	'YOL093W'
'YDL107W'	'YDL194W'
'YDL108W'	'YFL029C'
'YDL108W'	'YGL134W'
'YDL108W'	'YOR151C'
'YDL108W'	'YOR299W'
'YDL108W'	'YPR025C'
'YDL111C'	'YGR158C'
'YDL111C'	'YGR195W'
'YDL111C'	'YHR069C'
'YDL111C'	'YOL021C'
'YDL113C'	'YJL036W'
'YDL113C'	'YPL174C'
'YDL113C'	'YLR424W'
'YDL114W'	'YDL123W'
'YDL114W'	'YLR040C'
'YDL116W'	'YGL092W'
'YDL116W'	'YGL263W'
'YDL116W'	'YJL041W'
'YDL116W'	'YJL090C'
'YDL116W'	'YKR082W'
'YDL116W'	'YOL014W'
'YDL116W'	'YOL131W'
'YDL116W'	'YOR294W'
'YDL120W'	'YGR207C'
'YDL127W'	'YDR146C'
'YDL127W'	'YHR030C'
'YDL127W'	'YJL095W'
'YDL127W'	'YKL002W'
'YDL127W'	'YLR453C'
'YDL127W'	'YPL031C'
'YDL130W'	'YJL208C'
'YDL130W'	'YLR051C'
'YDL130W'	'YLR287C'
'YDL130W'	'YDR367W'
'YDL130W'	'YDR399W'
'YDL130W'	'YJR108W'
'YDL132W'	'YIL046W'
'YDL132W'	'YLR368W'
'YDL132W'	'YLR128W'
'YDL132W'	'YJL194W'
'YDL134C'	'YHR114W'
'YDL134C'	'YLR373C'
'YDL134C'	'YMR028W'
'YDL134C'	'YOR014W'
'YDL138W'	'YDL194W'
'YDL138W'	'YDR034C'
'YDL139C'	'YGL153W'
'YDL140C'	'YER125W'
'YDL140C'	'YPR086W'
'YDL140C'	'YML010W'
'YDL143W'	'YDR129C'
'YDL143W'	'YDR212W'
'YDL143W'	'YIL142W'
'YDL143W'	'YJL014W'
'YDL144C'	'YDR088C'
'YDL146W'	'YHR114W'
'YDL146W'	'YKL070W'
'YDL150W'	'YKR025W'
'YDL153C'	'YGR160W'
'YDL153C'	'YJR002W'
'YDL153C'	'YNL216W'
'YDL153C'	'YOR252W'
'YDL153C'	'YPL076W'
'YDL153C'	'YJL076W'
'YDL153C'	'YFL001W'
'YDL153C'	'YJL175W'
'YDL153C'	'YOL118C'
'YDL153C'	'YOR309C'
'YDL153C'	'YOR314W'
'YDL154W'	'YFL003C'
'YDL154W'	'YGL025C'
'YDL154W'	'YIL144W'
'YDL154W'	'YJR082C'
'YDL154W'	'YMR224C'
'YDL154W'	'YGL170C'
'YDL155W'	'YDR034C'
'YDL155W'	'YEL003W'
'YDL155W'	'YER118C'
'YDL155W'	'YGR078C'
'YDL155W'	'YLR200W'
'YDL155W'	'YLR330W'
'YDL155W'	'YML094W'
'YDL155W'	'YNL153C'
'YDL155W'	'YPL124W'
'YDL155W'	'YPR135W'
'YDL156W'	'YLR116W'
'YDL159W'	'YDR103W'
'YDL159W'	'YGR040W'
'YDL159W'	'YLL021W'
'YDL159W'	'YLR313C'
'YDL159W'	'YLR362W'
'YDL160C'	'YER125W'
'YDL160C'	'YGR092W'
'YDL160C'	'YLR373C'
'YDL160C'	'YNR052C'
'YDL161W'	'YIR006C'
'YDL161W'	'YLR116W'
'YDL161W'	'YOR111W'
'YDL161W'	'YOR181W'
'YDL161W'	'YLR206W'
'YDL164C'	'YGL207W'
'YDL165W'	'YDR448W'
'YDL165W'	'YGL127C'
'YDL165W'	'YLR125W'
'YDL166C'	'YLR222C'
'YDL167C'	'YBL081W'
'YDL175C'	'YJL124C'
'YDL175C'	'YNR073C'
'YDL179W'	'YMR147W'
'YDL186W'	'YLR452C'
'YDL186W'	'YJL167W'
'YDL193W'	'YLR447C'
'YDL194W'	'YHR094C'
'YDL195W'	'YPL085W'
'YDL196W'	'YER071C'
'YDL196W'	'YDL094C'
'YDL203C'	'YER125W'
'YDL203C'	'YGR058W'
'YDL203C'	'YJL110C'
'YDL203C'	'YLR371W'
'YDL203C'	'YPL124W'
'YDL203C'	'YOR372C'
'YDL207W'	'YDR192C'
'YDL207W'	'YER107C'
'YDL207W'	'YIL115C'
'YDL207W'	'YKL068W'
'YDL207W'	'YMR047C'
'YDL207W'	'YMR255W'
'YDL208W'	'YNL124W'
'YDL208W'	'YHR089C'
'YDL209C'	'YLR426W'
'YDL210W'	'YGL230C'
'YDL210W'	'YHR122W'
'YDL210W'	'YLR453C'
'YDL212W'	'YDR508C'
'YDL213C'	'YFR032C'
'YDL216C'	'YMR025W'
'YDL217C'	'YHR102W'
'YDL217C'	'YHR114W'
'YDL217C'	'YJL054W'
'YDL217C'	'YOR297C'
'YDL220C'	'YMR106C'
'YDL220C'	'YDR082W'
'YDL220C'	'YMR284W'
'YDL225W'	'YDR507C'
'YDL225W'	'YER016W'
'YDL225W'	'YER111C'
'YDL225W'	'YHR107C'
'YDL225W'	'YKL079W'
'YDL225W'	'YLR314C'
'YDL225W'	'YNL233W'
'YDL225W'	'YNL298W'
'YDL225W'	'YPR135W'
'YDL226C'	'YDR264C'
'YDL226C'	'YEL064C'
'YDL226C'	'YER118C'
'YDL226C'	'YER123W'
'YDL226C'	'YGR172C'
'YDL226C'	'YHR135C'
'YDL226C'	'YKL126W'
'YDL226C'	'YNL154C'
'YDL226C'	'YBL098W'
'YDL226C'	'YKR088C'
'YDL230W'	'YJR091C'
'YDL230W'	'YOR208W'
'YDL231C'	'YCR016W'
'YDL232W'	'YOR085W'
'YDL235C'	'YIL147C'
'YDL235C'	'YJL128C'
'YDL235C'	'YLR006C'
'YDL235C'	'YLR113W'
'YDL235C'	'YOR208W'
'YDL235C'	'YNR031C'
'YDL236W'	'YNL189W'
'YDL237W'	'YLR085C'
'YDL237W'	'YPR148C'
'YDL239C'	'YDR176W'
'YDL239C'	'YDR273W'
'YDL239C'	'YGR268C'
'YDL239C'	'YHR184W'
'YDL239C'	'YKL023W'
'YDL239C'	'YLR242C'
'YDL239C'	'YLR423C'
'YDL239C'	'YMR124W'
'YDL239C'	'YOL091W'
'YDL239C'	'YOR284W'
'YDL239C'	'YOR324C'
'YDL239C'	'YPL070W'
'YDL239C'	'YPL124W'
'YDL239C'	'YPL049C'
'YDL239C'	'YPL255W'
'YDL239C'	'YLR098C'
'YDL239C'	'YLR072W'
'YDR002W'	'YKR048C'
'YDR004W'	'YDR076W'
'YDR004W'	'YER095W'
'YDR004W'	'YHR191C'
'YDR004W'	'YKL113C'
'YDR004W'	'YLR268W'
'YDR004W'	'YML032C'
'YDR004W'	'YMR048W'
'YDR004W'	'YOR144C'
'YDR004W'	'YPR135W'
'YDR004W'	'YJL023C'
'YDR009W'	'YML051W'
'YDR013W'	'YDR489W'
'YDR013W'	'YOL146W'
'YDR016C'	'YGL044C'
'YDR016C'	'YGR113W'
'YDR016C'	'YGR218W'
'YDR016C'	'YKR037C'
'YDR018C'	'YDR479C'
'YDR020C'	'YNR012W'
'YDR021W'	'YER127W'
'YDR021W'	'YML130C'
'YDR022C'	'YLR288C'
'YDR022C'	'YLR423C'
'YDR022C'	'YMR198W'
'YDR026C'	'YDR110W'
'YDR026C'	'YKR092C'
'YDR026C'	'YBL092W'
'YDR027C'	'YDR484W'
'YDR027C'	'YJR060W'
'YDR027C'	'YOR265W'
'YDR027C'	'YJL029C'
'YDR028C'	'YDR473C'
'YDR028C'	'YDR477W'
'YDR028C'	'YER027C'
'YDR028C'	'YER133W'
'YDR028C'	'YHR165C'
'YDR028C'	'YJL005W'
'YDR028C'	'YMR140W'
'YDR028C'	'YMR235C'
'YDR028C'	'YNR011C'
'YDR028C'	'YPR178W'
'YDR034C'	'YDR259C'
'YDR034C'	'YDR277C'
'YDR034C'	'YER038C'
'YDR034C'	'YER044C'
'YDR034C'	'YER064C'
'YDR034C'	'YFR046C'
'YDR034C'	'YGL181W'
'YDR034C'	'YGR113W'
'YDR034C'	'YGR124W'
'YDR034C'	'YGR189C'
'YDR034C'	'YHL004W'
'YDR034C'	'YHR060W'
'YDR034C'	'YJL002C'
'YDR034C'	'YJR075W'
'YDR034C'	'YKL068W'
'YDR034C'	'YKR048C'
'YDR034C'	'YLR063W'
'YDR034C'	'YLR105C'
'YDR034C'	'YLR191W'
'YDR034C'	'YLR328W'
'YDR034C'	'YMR094W'
'YDR034C'	'YMR187C'
'YDR034C'	'YPL114W'
'YDR034C'	'YPL102C'
'YDR034C'	'YML116W'
'YDR034C'	'YDR131C'
'YDR034C'	'YLR098C'
'YDR034C'	'YBR144C'
'YDR034C'	'YBR145W'
'YDR034C'	'YBR180W'
'YDR034C'	'YDL247W'
'YDR034C'	'YDR417C'
'YDR034C'	'YDR438W'
'YDR034C'	'YDR449C'
'YDR034C'	'YDR456W'
'YDR034C'	'YFR021W'
'YDR034C'	'YFR055W'
'YDR034C'	'YGL169W'
'YDR034C'	'YGL223C'
'YDR034C'	'YGR111W'
'YDR034C'	'YIL145C'
'YDR034C'	'YIR026C'
'YDR034C'	'YMR064W'
'YDR034C'	'YOR009W'
'YDR034C'	'YPL138C'
'YDR034C'	'YPL178W'
'YDR034C'	'YPR136C'
'YDR034C'	'YPR187W'
'YDR042C'	'YHR114W'
'YDR042C'	'YLR413W'
'YDR052C'	'YDR217C'
'YDR052C'	'YDR363W'
'YDR052C'	'YER173W'
'YDR052C'	'YGL173C'
'YDR052C'	'YGR078C'
'YDR052C'	'YGR188C'
'YDR052C'	'YHR154W'
'YDR052C'	'YHR178W'
'YDR052C'	'YHR191C'
'YDR052C'	'YIL128W'
'YDR052C'	'YLR234W'
'YDR052C'	'YLR235C'
'YDR052C'	'YLR288C'
'YDR052C'	'YLR423C'
'YDR052C'	'YML094W'
'YDR052C'	'YML115C'
'YDR052C'	'YMR001C'
'YDR052C'	'YNL153C'
'YDR052C'	'YOR368W'
'YDR052C'	'YPL024W'
'YDR052C'	'YPR135W'
'YDR052C'	'YJR140C'
'YDR052C'	'YBR215W'
'YDR052C'	'YDL062W'
'YDR052C'	'YGL129C'
'YDR052C'	'YLR320W'
'YDR060W'	'YGR195W'
'YDR060W'	'YPL024W'
'YDR069C'	'YER022W'
'YDR069C'	'YHR114W'
'YDR071C'	'YER089C'
'YDR073W'	'YNL189W'
'YDR076W'	'YHR191C'
'YDR076W'	'YJR043C'
'YDR076W'	'YKL113C'
'YDR076W'	'YML032C'
'YDR076W'	'YMR078C'
'YDR076W'	'YNL273W'
'YDR076W'	'YPR135W'
'YDR078C'	'YHL006C'
'YDR078C'	'YJL092W'
'YDR078C'	'YIL152W'
'YDR078C'	'YLR376C'
'YDR080W'	'YLR039C'
'YDR080W'	'YLR262C'
'YDR084C'	'YDR442W'
'YDR084C'	'YGL127C'
'YDR084C'	'YGL198W'
'YDR085C'	'YPL242C'
'YDR088C'	'YGR074W'
'YDR088C'	'YGR006W'
'YDR088C'	'YGR232W'
'YDR091C'	'YLR192C'
'YDR097C'	'YNL082W'
'YDR097C'	'YOL090W'
'YDR098C'	'YGL044C'
'YDR098C'	'YGL071W'
'YDR103W'	'YDR264C'
'YDR103W'	'YGR040W'
'YDR103W'	'YGR179C'
'YDR103W'	'YLR362W'
'YDR103W'	'YOR212W'
'YDR103W'	'YER132C'
'YDR104C'	'YMR117C'
'YDR106W'	'YHR129C'
'YDR107C'	'YLR039C'
'YDR107C'	'YLR262C'
'YDR107C'	'YOL015W'
'YDR107C'	'YDR072C'
'YDR108W'	'YDR407C'
'YDR108W'	'YGR166W'
'YDR108W'	'YLR039C'
'YDR108W'	'YLR085C'
'YDR108W'	'YLR262C'
'YDR108W'	'YMR218C'
'YDR108W'	'YPL051W'
'YDR108W'	'YOR115C'
'YDR110W'	'YER146W'
'YDR110W'	'YER161C'
'YDR110W'	'YGL127C'
'YDR110W'	'YIL061C'
'YDR110W'	'YML064C'
'YDR113C'	'YGR098C'
'YDR118W'	'YGL240W'
'YDR118W'	'YHR166C'
'YDR118W'	'YKL022C'
'YDR118W'	'YLR102C'
'YDR118W'	'YLR127C'
'YDR118W'	'YNL172W'
'YDR118W'	'YOR249C'
'YDR120C'	'YCL011C'
'YDR120C'	'YLR035C'
'YDR123C'	'YOL108C'
'YDR126W'	'YER083C'
'YDR126W'	'YGL005C'
'YDR126W'	'YGR105W'
'YDR126W'	'YGR229C'
'YDR126W'	'YHR151C'
'YDR126W'	'YJL036W'
'YDR126W'	'YJL095W'
'YDR126W'	'YKR001C'
'YDR126W'	'YLR039C'
'YDR126W'	'YLR262C'
'YDR126W'	'YLR373C'
'YDR126W'	'YLR374C'
'YDR126W'	'YLR384C'
'YDR126W'	'YNL041C'
'YDR126W'	'YNR051C'
'YDR126W'	'YOL018C'
'YDR126W'	'YOR085W'
'YDR126W'	'YPL051W'
'YDR126W'	'YPL161C'
'YDR126W'	'YKL118W'
'YDR126W'	'YMR312W'
'YDR126W'	'YPL101W'
'YDR126W'	'YPL102C'
'YDR126W'	'YJL004C'
'YDR126W'	'YNL264C'
'YDR126W'	'YPL069C'
'YDR126W'	'YML071C'
'YDR126W'	'YNL051W'
'YDR126W'	'YDL133W'
'YDR126W'	'YEL027W'
'YDR126W'	'YGL007W'
'YDR126W'	'YGR228W'
'YDR126W'	'YKL110C'
'YDR126W'	'YKR031C'
'YDR126W'	'YKR033C'
'YDR126W'	'YNR049C'
'YDR126W'	'YOL112W'
'YDR129C'	'YJL020C'
'YDR129C'	'YJR075W'
'YDR130C'	'YER133W'
'YDR130C'	'YOR058C'
'YDR132C'	'YDR395W'
'YDR132C'	'YHR170W'
'YDR132C'	'YJL218W'
'YDR136C'	'YKL190W'
'YDR136C'	'YNL166C'
'YDR136C'	'YOL091W'
'YDR136C'	'YOR070C'
'YDR136C'	'YPL051W'
'YDR138W'	'YGL162W'
'YDR138W'	'YKR010C'
'YDR138W'	'YLR234W'
'YDR138W'	'YNL088W'
'YDR138W'	'YOL006C'
'YDR140W'	'YIL151C'
'YDR140W'	'YNR046W'
'YDR142C'	'YDR244W'
'YDR142C'	'YGL153W'
'YDR142C'	'YHR160C'
'YDR145W'	'YDR167W'
'YDR145W'	'YDR176W'
'YDR145W'	'YDR392W'
'YDR145W'	'YDR448W'
'YDR145W'	'YGL112C'
'YDR145W'	'YGR252W'
'YDR145W'	'YLR055C'
'YDR145W'	'YMR236W'
'YDR145W'	'YOL148C'
'YDR145W'	'YPL254W'
'YDR146C'	'YDR335W'
'YDR146C'	'YER179W'
'YDR146C'	'YGR089W'
'YDR146C'	'YGR092W'
'YDR146C'	'YHR030C'
'YDR150W'	'YEL061C'
'YDR150W'	'YGL216W'
'YDR150W'	'YGR089W'
'YDR150W'	'YJL154C'
'YDR150W'	'YJR053W'
'YDR150W'	'YLR210W'
'YDR150W'	'YOL069W'
'YDR150W'	'YOR058C'
'YDR150W'	'YOR349W'
'YDR150W'	'YPL269W'
'YDR150W'	'YGL217C'
'YDR152W'	'YGR173W'
'YDR156W'	'YGR229C'
'YDR156W'	'YJL148W'
'YDR156W'	'YJR063W'
'YDR156W'	'YOL006C'
'YDR156W'	'YNL248C'
'YDR160W'	'YFR029W'
'YDR162C'	'YER016W'
'YDR162C'	'YGL124C'
'YDR162C'	'YGL212W'
'YDR162C'	'YGL216W'
'YDR162C'	'YHR012W'
'YDR162C'	'YKL007W'
'YDR162C'	'YLR039C'
'YDR162C'	'YLR210W'
'YDR162C'	'YLR262C'
'YDR162C'	'YNL094W'
'YDR162C'	'YNL271C'
'YDR162C'	'YOR070C'
'YDR162C'	'YPL241C'
'YDR162C'	'YPL269W'
'YDR162C'	'YFR019W'
'YDR162C'	'YGL217C'
'YDR162C'	'YGL252C'
'YDR162C'	'YLL002W'
'YDR164C'	'YLR166C'
'YDR164C'	'YNR049C'
'YDR166C'	'YLR166C'
'YDR167W'	'YDR207C'
'YDR167W'	'YDR259C'
'YDR167W'	'YDR392W'
'YDR167W'	'YDR448W'
'YDR167W'	'YER013W'
'YDR167W'	'YER148W'
'YDR167W'	'YGL112C'
'YDR167W'	'YGR097W'
'YDR167W'	'YGR252W'
'YDR167W'	'YGR274C'
'YDR167W'	'YKL012W'
'YDR167W'	'YLR055C'
'YDR167W'	'YML098W'
'YDR167W'	'YMR236W'
'YDR167W'	'YNL216W'
'YDR167W'	'YOL148C'
'YDR167W'	'YPL254W'
'YDR167W'	'YPL089C'
'YDR167W'	'YPL129W'
'YDR167W'	'YML015C'
'YDR167W'	'YML114C'
'YDR167W'	'YOR250C'
'YDR167W'	'YPL011C'
'YDR169C'	'YOL004W'
'YDR172W'	'YDR300C'
'YDR172W'	'YMR080C'
'YDR172W'	'YOR297C'
'YDR176W'	'YDR392W'
'YDR176W'	'YDR448W'
'YDR176W'	'YGR252W'
'YDR176W'	'YIL144W'
'YDR176W'	'YLR055C'
'YDR176W'	'YLR423C'
'YDR176W'	'YOL148C'
'YDR176W'	'YPL254W'
'YDR176W'	'YCL010C'
'YDR179C'	'YJR015W'
'YDR179C'	'YMR025W'
'YDR179C'	'YKR060W'
'YDR184C'	'YGL070C'
'YDR184C'	'YIR009W'
'YDR184C'	'YLR319C'
'YDR189W'	'YER157W'
'YDR189W'	'YKR068C'
'YDR189W'	'YLR026C'
'YDR190C'	'YPL235W'
'YDR192C'	'YER081W'
'YDR192C'	'YER107C'
'YDR192C'	'YGR218W'
'YDR192C'	'YJR069C'
'YDR192C'	'YMR255W'
'YDR192C'	'YNL092W'
'YDR192C'	'YOR134W'
'YDR195W'	'YER133W'
'YDR200C'	'YFR008W'
'YDR200C'	'YLR238W'
'YDR200C'	'YMR052W'
'YDR200C'	'YNL127W'
'YDR201W'	'YDR507C'
'YDR201W'	'YFL008W'
'YDR201W'	'YHR083W'
'YDR201W'	'YIL144W'
'YDR201W'	'YKL179C'
'YDR201W'	'YKR037C'
'YDR201W'	'YKR083C'
'YDR201W'	'YNL084C'
'YDR201W'	'YOL069W'
'YDR205W'	'YNR039C'
'YDR206W'	'YJL030W'
'YDR206W'	'YOL149W'
'YDR206W'	'YOR047C'
'YDR207C'	'YJL099W'
'YDR207C'	'YLR039C'
'YDR207C'	'YMR047C'
'YDR207C'	'YNL153C'
'YDR207C'	'YOL004W'
'YDR207C'	'YMR139W'
'YDR212W'	'YIL142W'
'YDR212W'	'YJL014W'
'YDR215C'	'YPL175W'
'YDR216W'	'YDR448W'
'YDR216W'	'YGR252W'
'YDR217C'	'YHR191C'
'YDR217C'	'YJR043C'
[truncated: 4,937 more rows]
